# Supplementary material for: Complete plastome sequence of Iodes cirrhosa Turcz., the first in the Icacinaceae, comparative genomic analyses and possible split of Idoes species in response to climate changes
Source: PeerJ. 2019 Apr 1;7:e6663. doi: 10.7717/peerj.6663 (PMC6448556; doi:10.7717/peerj.6663)
Supplement: Dataset S2 [file peerj-07-6663-s004.fasta]

>Iodes klaineana plastome scaffolds
AAAGCAGCAATACTGCCCCTTGTTCTATCAAGGGGCAGTATTGCTACTTT
NNNNNNNNNNNNNNNNNNNNNNNNNNNNNNNNNNNNNNNNNNNNNNNNNN
AAAGTAGCAATACTGCCCCTTGATAGAACAAGGGGCAGTATTGCTGCTTTTTTATTATTT
TAAAATCGTATACACTAAGACCGGAGCCTTATCCATTTGTAGATGGAGCTTCAATAGCAG
CTAGGTCTAGAGGGAAGTTATGAGCATTACGTTCATGCATAACTTCCATACCAAGGTTAG
CACGGTTAATGATATCAGCCCAAGTATTAATTACACGTCCTTGACTATCAACTACTGATT
GGTTGAAATTGAAACCATTTAGGTTGAAAGCCATAGTGCTAATACCTAAAGCAGTGAACC
AGATACCTACTACAGGCCAAGCAGCTAGGAAGAAGTGTAACGAACGAGAGTTGTTAAAAC
TAGCATATTGGAAGATCAATCGGCCAAAATAACCATGAGCAGCTACGATATTATAAGTTT
CTTCCTCTTGACCGAATCTGTAACCTTCATTAGCAGATTCGTTTTCGGTAGTTTCCCTGA
TCAAACTAGAAGTTACCAAGGAACCATGCATAGCACTGAATAGGGAGCCGCCGAATACAC
CAGCTACGCCTAACATGTGAAATGGGTGCATAAGGATGTTGTGCTCAGCTTGGAATACAA
TCATGAAGTTGAAAGTACCAGAGATTCCTAGAGGCATGCCATCAGAAAAACTTCCTTGAC
CAATTGGGTAGATCAAGAAAACAGCAGCAGCGGCTGCAACAGGAGCTGAATATGCAACAG
CAATCCAAGGTCGCATACCTAGACGGAAACTTAGCTCCCACTCACGACCCATGTAACAAG
CTACACCAAGTAAAAAGTGTAGAACAATTAGTTCATAAGGACCACCATTGTATAACCATT
CATCAACGGATGCCGCTTCCCAGATTGGGTAAAAGTGCAAACCGATAGCTGCAGAAGTAG
GAATAATGGCACCTGAGATAATGTTGTTTCCATAAAGTAGAGATCCGGAAACAGGTTCAC
GAATACCATCAATATCTACTGGAGGGGCAGCAATGAAGGCGATAATAAATACAGAAGTTG
CGGTCAATAAGGTAGGGATCATTAAAACACCAAACCATCCAATGTAAAGACGGTTTTCAG
TGCTGGTTATCCAGTTACAGAAGCGACCCCATAGGCTTTCGCTTTCGCGTCTCTCTAAAA
TTGCAGTCATGGTAAAAATCTTAGTTTATTTAATCATCAGGGACTCCCAAGCACACGAAT
TTTCTGTAAACAGAACTAAAGGAGGGCTTGTTATTCAACAGTATAACATGACTTATATGC
CTGTGTCAACCAACATCTATCTGGATTTATTCGAAAAATGAATTGAATAAAGTTGAATTG
C
NNNNNNNNNNNNNNNNNNNNNNNNNNNNNNNNNNNNNNNNNNNNNNNNNN
TACGGATTTCTATACATAAAATTTCGATATGACAATGGGTTGCCCGGGATTCGAACCCGG
AACTAGTCGGATGGAGTAGATAATTTCCTTGTTAAATTAAATAAGTAAGAACCCCTCCCC
AAACCGTGCTTGCATTTTTCATTGCACACGGCTTTCCCTATGTATACATTAATTCCTTCT
TTCTTTAGATAAAACTTTCAAAACAAAAAGTTGAATACTCAGTTGATTTAACCCTTTTTA
CATGACATAATAAACATTTCAGAATAAAAATAAAAATTTTTGTTATCTCTTTGTCATTTA
TCTTCATAATGGAAATTATTTAGAATAAATTTCCATTTACATGGTCTCAGAACAAATCAT
TCATAATTGGCCAGATCATTAATACAAATAATATCCAAATACCAAATTCGCCTTCTATAT
AACCCCCGCAAAATAGAAGAAACTATTGGAAAGGTCAAAGACAGAACTTCCCCTTCCGCC
GTAAGGAACTTTTCAAAAAATTCCGGTTTCAAAAAAGCACGTACAGTACTTTTGTGTTTC
CGAGCCAAAGTTCTAGCACAAGAAAG
NNNNNNNNNNNNNNNNNNNNNNNNNNNNNNNNNNNNNNNNNNNNNNNNNN
TCGAAGTATATACTTTATTCGATACAATCTCTTTTTTTTTGAGGATCCACTATAATAATG
AAAAAGATTTCTGCATATACGCCCAAATCGGTCAATAATATCAGAATCAGATAAATGGGC
CCGGACCGGCTTACTAATGGGATGCCCTAATGTGTTACAAAATTTCGCTTTAGCCAATGA
TCCAATCAGAGTAATAATTGGAAGAATAGTATCGAACTTCTTAATAGCATTATCGACTAG
AAATGAATTTTCTAGCATTTGACTCCGTATGATTGAAGAGTTTAGTTGCACACTTGAAAG
ATAACCCATAAAGTCAAGGGAATGTTTGCATAATTGGTTTACATAGATCCTTCCCGGATT
AGACCACAGATCAAAATAAGATTGACAAAAATTTACAAGGTAATATTTCCATTTTTTCAT
CAAAAGAAACGTCCCTTTTGAAGCCAAAATAGATTTTCCTTGATACCTAACATAATACAT
GAAAGGATCTTTGAACAACCATAGGTTGGCCTGAGAAACCTTAGAAAAGACTTCTACAAC
ACATTCCATTTTTAGATAGAAATATATTCGTTCAATAAAGGCCCCGGAGGATGTTGATCG
TAAATGAGAAGATTGATTACAGAGAAAGACAAAGACGGATTCATATTCACATATATAAGA
ATTATATAAAAAGAAGAAGAATCTGTGATTTCCTTTTGAAAAAGAATAACTGACTTTCTT
TGAAGTAATAGTACTAGTCAAATTACCATATTCATGGAGAAAAAATCGTAATAAATGCAA
AGAAGAGGCATCTTTGACCCAGTAGCGAATAGTTTGAACCAAGATTTCCAGATGAATAGG
GTGGGGTATTAGTATATCTAACGCATAATTTAAATGTAAAAAGTTGTCCTCTAAAAAAGG
AAATATTGAATGAATTGATCGTAAAGTATGAGATTGTATTATATCTTTCCCTTCTAGGAA
AGACGTTAATCGTAGAGAAAATGGAATTTCCACAATGACTGCAAATCCTTCTGATATAAT
TTGCGAATACAAATTCTTGTTGCGTCCAAAAAATAGATTTTGGTTAGAATCATTAGCAAA
GGGAATCAAATGATTCTGTTGATACATTCGAGTAATTAAACGTTTTACAATTAGTAAGCT
GAATTTTTTTCCATAACCTCCATTTTCTAGCAAAATAGATCTATTTAAACCATGATCATG
AGCAAGTATATAAGTGGACTCCTGAAAGATAAGTGGATATAAGAAGTCGTGTTGTTGAGA
TTTATCTATCCGTAAATATTTTTTGAATTCCTCCATTGGAACTTCGATTTGAACCAAGGG
TAAAGGATTTTGGGATTATCAAATAATACATAGTGCGATACAGTGAAAACAAGGTATTCT
AGTAAGAATAAGAAAAAAATAGATACCTCGGGAACAGGTAAACTTATCAACAGATTCTCT
AT
NNNNNNNNNNNNNNNNNNNNNNNNNNNNNNNNNNNNNNNNNNNNNNNNNN
TCTATCCTCTCGTTTTCCATTTCATTTAATTGATTTATCTTTCTTATAGGATAGGATAAG
GAGATGATTAGAAATCATTTATTTTTTCAACCCCATCGCTCTTTTGATTTTGGAAAAAAG
TTTCTTTATCAATATACTGCTTCTTCTACACACACAGCTCCTTTCCATAATGAAAAATGG
CAATAGCAATAGTTAGGATTCAGTAAAAAAATAGAGAAACTGCTCATGAGAGAGACCCGC
ATCAGGTACTAATATATTTTTAACGTCTAATTAGATTCGATCGGGTAATTATTCAAATTA
AGAATAGAAGCTCGTTGCTTTTTCTTTCCCTATAATTAATTGAAGCCGTAGGGCTCTATC
CATTTATTCATTCGACCCACCAATTTATTTAAATAAATTGAATTTCTTTTGTTTTGTTCC
GTTCGAAAAATTCAAACAAAGTTTTATACCGATCAGGGAAATATTCTCAGAACTCTCCAT
TCATACGACATGCTATTTTTTCCATTCATTTCCTTTCAGGATCAGTCGCGGTCTTCCAAA
CTTTACCAATTGTATAGACGAATCCTTCACTTCATCCAAATGTGTAAAAGATCCTAGTCG
CACTTAAAAGCCGAGTACTCTACCGTTGAGTTAGCAACCCGAAGAGAATAGAAT
NNNNNNNNNNNNNNNNNNNNNNNNNNNNNNNNNNNNNNNNNNNNNNNNNN
CTTCCTTTATCACGATGCATTATATTTGTTCGATACACTGTTGTCAATATAAATGTTGAA
AATAGAAT
NNNNNNNNNNNNNNNNNNNNNNNNNNNNNNNNNNNNNNNNNNNNNNNNNN
AACGACTTTTGTCGGATTGGCACTACATATATAATTTACATAGATACAAAAGGGGGTAAA
TACAGAAATGGAAATAAAGAAGAAAGA
NNNNNNNNNNNNNNNNNNNNNNNNNNNNNNNNNNNNNNNNNNNNNNNNNN
AGAAAGAAGTGAAAAAAGAATCTCGGATTTATTCATATCATATTAAGTAAAATAAGAAAA
TTTTATTCCTTGTTTGTTATTTATTAGTAGTAAAACCACCCAATAGAAGGGAATGCCCGA
ATTTTTGATTTTCGATTTCTAGGATCAATAAAATTTGTCATTATAGAACATGGGATTCTA
TGAAAACAATGATAAATAGATCCAAAGAGAGGAAGAAAGGGGGAGAAAGG
NNNNNNNNNNNNNNNNNNNNNNNNNNNNNNNNNNNNNNNNNNNNNNNNNN
TAATAGAGAAAAGTTATGCAAAATCATATACGAATCACTATACCCCCCTTTCTTTTATTT
CCTTAATTGGCTTTCGTTTGATTCGGGTGAAACTTCTTAAAGACCTCGGCCTTTTTTAGA
ATATCCTGAATGGTTCCCGTAGGTTGAGCACCCCTTTCAAGGAAATATAGAATAGCCGGA
ACATTTAAATAAGTTTGATTCTTTATCGGATCATAAAAACCCACTTTCCGAAGATCTCTT
CCCTCTCTTCGAGATCGAACATCAATTGCAACGATTCGATAAACGGCTCAGTGGGATAGA
TATAGATGAACAATACCCCCCCTAGAAACGTATAGGAAGTTTTCTCCTCGTACGGCTCGA
GAAAAAATGATTCGAGGTTTTGTCTATTTTATGTATGGAATTCTAAAAATGGCAAATGGG
TCCATAAAATCATCAAATCAATTAGACTACGATTATTTAAGTA
NNNNNNNNNNNNNNNNNNNNNNNNNNNNNNNNNNNNNNNNNNNNNNNNNN
TCATTCGTACTCATAACTCAAGTTGGGTAACTCTCAAATAGCTCAAAGAAAAATCTTGAA
GCAATTAATTTCATTTAGTGAGTAGTCTTTATCCCCCTGTTTGTCTCGTTTAAAATCTAT
TTATTTTGCTTCTTTATTATGATATAGTTATTGAGACAATTCAAATGGTGTTTCCTTGTT
CTGAGATCCTTTATCTTGGTTTTAAATCATTGGGTTTAGACATTACTTCGGTACTCCTTC
ATCCTTTCAAAACAAAATGGCAGCAACATACCCTTTTTGTGTTGTGATTTCTTTGTATCA
GAAAATCATACAGACGGTCGATTCTCACTATTTAAATCGAGAAAGTTTTATCAATTCCAA
CAAAT
NNNNNNNNNNNNNNNNNNNNNNNNNNNNNNNNNNNNNNNNNNNNNNNNNN
GGAAACTTGCTTGAATTGGATCCTTTCAATATCGATATCAAAGATATATTTACGAAGTTG
TTCCAATTTAGTAATTGGCATTAACCCTAGATCCTTGCCCCCGAGAAATGAATCAATACT
TTCTACTCGAGCTCCATCATAGACTATTTACACTACAACCCAAAAGGGGGGTTTTTGTGA
AACAGAACAAAGAATGTCGAACCAAGAGCATCTTTAATCCTATATAAAATGGTGGATGTA
AAAATCCACAACGGATCATGTCCTTCAAGTCGCACGTTGCTTTCTACCACATCGTTTCAA
GCGAAGTTTTACCATAACATTCCTCTAATTTGGAACCGGTATTGAATTGATTCAATTATG
GAATCATGAATAGTCATTGGTTCAGTTGGTACATAGACATAGTAATCTACAC
NNNNNNNNNNNNNNNNNNNNNNNNNNNNNNNNNNNNNNNNNNNNNNNNNN
TTCTATATAGGGTAGAGATTTTTGTGAATATG
NNNNNNNNNNNNNNNNNNNNNNNNNNNNNNNNNNNNNNNNNNNNNNNNNN
TTTGCTTAACCTGGTTCAGTAATATTTCTATAGTTTTGCCATAAAGTGAATAAAATGTAT
GAACCATCTCTCTTTCTGGATCAATCGTTAAATAGGTTTACAATTAT
NNNNNNNNNNNNNNNNNNNNNNNNNNNNNNNNNNNNNNNNNNNNNNNNNN
TACAAAGTCAAACAAGTCCAGATTAAGGCCCTGCTCCTAATTCTTTATTTTACCCTAACC
TAGTCTTTGTTATCTTAAGAGACTTAATCCTATTGATTGGATTTAATTAGTACCAAGAAC
TCCCTCTTGGTTA
NNNNNNNNNNNNNNNNNNNNNNNNNNNNNNNNNNNNNNNNNNNNNNNNNN
ATAAGAAATATAAAATAGAGGTTCTTTCACATCCCTATTCAAAATGGATCTATCATTGCG
CTTGTAATCTATGTTTCCACCTTACCTGAATCACAAATCGATTAAGTTACATCTGCGTGT
CATTTGAAATCAATCTCGGTTGTG
NNNNNNNNNNNNNNNNNNNNNNNNNNNNNNNNNNNNNNNNNNNNNNNNNN
GAAATAATTCATAGAAGAATTATAA
NNNNNNNNNNNNNNNNNNNNNNNNNNNNNNNNNNNNNNNNNNNNNNNNNN
GAATAATCACATTCTCTCAAATATTAGACCTTTAACCAGAACGTTGTTCAAAAA
NNNNNNNNNNNNNNNNNNNNNNNNNNNNNNNNNNNNNNNNNNNNNNNNNN
GATATACTCTGGGACGGAAGGATTCGAACCTCCGAATAACGGGACCAAAACCCGTTGCCT
TACCACTTGGCCACGCCCCATTTCGATTCATTTCTATTCGACACTAATACTAATAAAAAA
GAATATTGATATTGATTTTTCGTCAATTCCAGTCCAAATATCTATAATAGAATTCTTTTT
AGGATTTTAACATACGTAGATATAGAATTCAACT
NNNNNNNNNNNNNNNNNNNNNNNNNNNNNNNNNNNNNNNNNNNNNNNNNN
CGTAGATATAGAATTCAACTGAATTTATTGATCATTACATAGAATTCAATTAAGATATTG
TATGAAAGTATAATTTCTTCTATGAGAATTGGCGGATTGTTGATTGGGTGGGTTCAAAGA
AAAGAAGAATTTTTTGTTTACTATTCTTCATTTGTCTTATATCAAGAACTCAATCAAAAT
GCAATTATTTCCAAAAACTAAATGTCTGTTATGCTTAATATCGTAAATTTGATCTGTATC
TGTCTTAATTCTGCCCTTTATTCGAGTAGTTTTTTCTTGGCTAAATTGCCCGAGGCCTAT
GCTTTTTTGAATCCAATAGTGGATCTTATGCCAGTCATACCCGTGTTCTTTTTTCTCTTA
GCTTTTGTTTGGCAAGCTGCTGTAAGTTTTCGATGAGATCTTTAATAGGATCCTAGAAAA
TTCATGATTTATTTG
NNNNNNNNNNNNNNNNNNNNNNNNNNNNNNNNNNNNNNNNNNNNNNNNNN
CGGAAAGAGAGGGATTCGAACCCTCGGTA
NNNNNNNNNNNNNNNNNNNNNNNNNNNNNNNNNNNNNNNNNNNNNNNNNN
AATAAAATGTACTATTAAATATCAAACTAACAACACTATTTCCAAATCTCATTAAATTCA
AA
NNNNNNNNNNNNNNNNNNNNNNNNNNNNNNNNNNNNNNNNNNNNNNNNNN
TCAAAACTCTCATTTTCATTCTAATTTTGATGATTCGTTTATGATCCTATCTTGATTGTG
CTCAAACCTCCTGTTCGACAAAAGGTTCATTTGTATACAATAATCACATTGTAGCGGGTA
TAGTTTAGTGGTAAAAGTGCGATTCGTTCTATTACCCCTTAATAGTCAAGGGGTCTTTCG
GTTTGATTCATATTCCGATCAAAAACTTTATTTCTTAAGAGGATTTAATCCTTTACCTTT
CAATGACAGATTCGAGGAAAAAGCTACATTATCGTTATTTGTGTCCAAGGGTCAAAAAGT
GGATTAGAAAATAGCGAAACATAATTTTAAAATTAGATCAATACTTCCAATTGAATGAGT
ATGAGTAAAGGGTCCATGGATGAAGATAGAAAAGAAAAGTGGATTTCTAATCGTAACTAA
ATCTTCCAT
NNNNNNNNNNNNNNNNNNNNNNNNNNNNNNNNNNNNNNNNNNNNNNNNNN
ATTTGTAGAGAAGAAATTGAAGCAAAATAGCTATTAAACGATGACTTTGGTTTACTAGAG
ACATCGACATATTCTTTTAGCTCGGTGGAAACAAAATTCTTTTCCTCAGGATCCTTTGAA
ATAGAAATATAGAACGAAATAACTAGAAAAATATTGTTGTAATAACCCTCTTCTAGAGGG
ATCATCTAGAAAGCGAGTCGTTTTGAATGTATTCAGACAAAAAGCTGACATAGATGTTAT
GTGTAGAATTTTTGTAATTTAGTTCACATTTTCATTTTAGATGTAGGAATTTTTACATAA
AGGAGCTGAATGAAACTAAAGTTTCATGTTCAGTTTTGAATTAGAGACGTTAAAAATGAA
AATACTAAATTGACGTCGACTATAACCCCTAGCCTTCCAAGCTAACGATGCGGGTTCGAT
TCCCGCTACCCGCTCTATATCCTCTCTTCTCTCTATTACATTAT
NNNNNNNNNNNNNNNNNNNNNNNNNNNNNNNNNNNNNNNNNNNNNNNNNN
TATTTTACATTATTAGTAATTGAGTTGAATATACAATTCCAAAAATTTTCTCCCGTA
NNNNNNNNNNNNNNNNNNNNNNNNNNNNNNNNNNNNNNNNNNNNNNNNNN
CGGAATGAAAGGCGTCCATTGTCTAATGGATAGGACAGAGGTCTTCTAAACCTTTGGTAT
AGGTTCAAATCCTATTGGACGCAATTTTTTTCCATATATTTTTTCGATATCAAAAGTTTT
GAATAATTTGAATCCGAGACGCTTGATT
NNNNNNNNNNNNNNNNNNNNNNNNNNNNNNNNNNNNNNNNNNNNNNNNNN
TAAGTAAGTACGTAACTCAACAAGAAATTTTCTTACCTGTCCAATTTCTAATGAATCCAG
ATAACCATTTGTTCCGGTATAAATAGTCATTATCTGTTCTTCTACCGCGAGAGGTGCGGA
TTGGGATTGTTTGAGTAATTCACGTAATCGTTGACCTCTTGCCAATTGATTCTGAGTAGC
TTTATCGAGATCCGAAGCAAATTGTGCAAAAGCTTCTAATTCTGCGAATTGCGCCAGTTC
CAATTTTAATTTGC
NNNNNNNNNNNNNNNNNNNNNNNNNNNNNNNNNNNNNNNNNNNNNNNNNN
TTCCAGCATTGAATAGATCGGCGGATAAAAATATTTGGCCATCAGTAATAGAAATTACAT
TAGTAGGAATATAAGCCGAAACATCTCCCGATTGAGTTTCAACTATTGGTAAAGCAGTCA
TACTTCCTTCACCTAAACTAGAACTTGATTTAGCGGCTCTTTCCAAAAGGCGTGAGTGCA
AATAAAAAACATCCACTGGGTAAGCTTCACGACCAGGAGGTCTTCGTAGTAGAAGAGACA
TTTGGCGATAAGCTTGTGCTTGTTTGGAGAGATCATCATAAATGATTGAAGTGTGTCGTT
CACGGTACATAAAATATTCAGCCAGGGCTGCTCCTGTATAAGGAGCAAGATATTGTAATG
TAGCAGGGGAATCCGCTGTTTCGGCTACCACAATAGTGTATTCCATCGCTCCCCTTTCCT
GTAACGTGGTCACTACCTGAGCCACAGAAGATGCTTTTTGACCAATAGCCACATAAACAC
ATATTACATTTTGACCTTGTTGATTGAGAATCGTATCTGTGGCTACTGCTGTTTTACCAG
TCTGTCTGTCCCCAATAATTAATTCTCGCTGACCACGTCCTATAGGTATCATCGAATCAA
TAGCAATAAGCCCTGTTTGAAGAGGCTCATATACGGAACGCCGCGAAATAATACCCGGAG
CGGGAGATTCTATTAACCTAGACTCAGAAGCTGAAATTTCACCTCTACCATCAATAGGTT
TAGCCAAGGCATTTAGAACACGGCCCAAATAGGCTTCACTCACCGGTATCTGAGCAATTC
TTCCTGTTGCTTTCACAGAACTTCCTTCTTGTATCATCAAACCATCACCCATTAATACAA
CACCAACATTATTTGATTCCAAATTCAGAGCAATGCCTATTGTACCCTCTTCAAATTCTA
CTAATTCCCCCGCCATTACTTCATCAAGACCATGAATACGAGCAATGCCATCGCCCACTT
GAAGTACGGTACCAGTATTTACAATCTTTACCTCTCTATTATATTGTTCAATCCGTTCGC
GGATAATATTACTAATTTCGTCGGCTCGAATGGTTACCATGAGTATTTCTTAATTCTATT
CTTTTTG
NNNNNNNNNNNNNNNNNNNNNNNNNNNNNNNNNNNNNNNNNNNNNNNNNN
TAATTCCTCCAGTAGACAGCAGAAAGACTAATCAGTTATTTCTTTCATCGACCCCAACAT
GCCAATATTGGCACTGATAGTACGTAAATGTAACTCGTTGTTCAAACAACTATTCAGAGT
TCCTAGAGCTCCTTGTAAGGCTTGTTGGAAAACCCGTTGTCGGACTTGATTAATCGCCCT
TTGTTGTTCAAAACGAATAGTTTCGTTTTTGTAGTTTTCGAATTGTTCCAAAGCCTTATA
AGTCGAATTAATCAAATTCCGTTTTTCTCGTTCTATCTCAGAGTATCCATTCACTCGAAA
CTGATCCGCTTCCATTTCTACTTTCCGTAAGCGAGCTCGAGCCTTTTCCAGCTGTTCAAT
GGCCCTCCCACGCAGTTCTGCTGAATTTTGAATAGTATTCAAGATCCTCTGTTTTCGATT
ATCTAATAAATCACTTAATGAAAGTAGATTATCTTTCCATTCATTTCAAAACTTCCATGA
TCTCTTCCCAAACCAAACATGAATCTTTCGATTCATTTGGCTCTCACGCTCACTTACTTC
AATTACTTATGGTAAATTCCCA
NNNNNNNNNNNNNNNNNNNNNNNNNNNNNNNNNNNNNNNNNNNNNNNNNN
CATATGTAATGAGCCTATCCTCTCTTCTCTGTTCCTATTCCAAAAAAATATTGAAACAAA
TCCAAGGCCAAAATATTCGGAGGACTCTTCTGACCAAAAATATGTATCAGCAAAGTTGTT
TCTTTTTTTTTTTCGTCAAATCCAAAAATTCTTCTTACCTTATACATAAGATATAGGTCG
TCGATTCAGCATTGGATAAAAAGGGGGTTAAATACTCATTTTTACAATAA
NNNNNNNNNNNNNNNNNNNNNNNNNNNNNNNNNNNNNNNNNNNNNNNNNN
GTGTTTCAAATCATTTTATCGCAATGAGTGTTCTATATTGATAAAATATTCATTTTGAAA
CCACCCCTTAAGTAACATAGGGGTAGAAAGAGTACCATGCTGCGTATGGACTTCAAACGG
TTTAGCTTTAACCATGTTAACGGTCCTACATTATTGGTTGATAGAGAATCAAAGTGGATT
TACCAATGAATCACGAAATGCTATGGTTCTTACATATAATTTATTAATTTATTCAGAAGT
AATTCGCGAGATCATGCACCTCTCTTTCCTAGTTATAACAGACTGGTTAGAACGGAAAAA
AGTACAGCTGGTTGGATCCAGCCTATTCTTGAAATAAACAACTCGCACACACTCCCTTTC
CAAAAAAGATCAATACACCAAGCACTACACTTAGATTTATTGGATTTGTTGCTAAAATAT
CGGTATTAAACCCGAAACTCCCGGCGGATGGCCAGTAGCCCAAAGAAACGAAAGAGTCGG
TTACAGTTTTCATATGATCTCCTCTTATAGATAGACTAAAAAAT
NNNNNNNNNNNNNNNNNNNNNNNNNNNNNNNNNNNNNNNNNNNNNNNNNN
TACAACCAGTCCATAAATTGTTAAAGCTTCCATAAAAGCTAGACTAAGCAATAAAGTGCC
CCGGATTTTTCCTTCAGCCTCAGGTTGTCTCGCGATACCTTCTACAGCTTGACCCGCAGC
AGTGCCTTGACCAACTCCAGGTCCAATAGAAGCAAGCCCTACGGCCAATCCAGCAGCAAT
AACGGAAGCAGCAGAAATCAGTGGATTCATGATAAGTTCCTCGTA
NNNNNNNNNNNNNNNNNNNNNNNNNNNNNNNNNNNNNNNNNNNNNNNNNN
AAATGGTTAATGATACAATCAACCAATGAATTATGACTTAATTAGCCTATTGCTAGGATT
CATACAGTTGAAGTAACTAATAATTTCGAATTGAAGTAATAATATTAGTGAATCATCGGA
ACTACTTCGATATCTCTTTTCTATCCACAAAGTCTTTGTGAATCCATATTCCTTTCGTTC
TTCCATTTCTTTGTTCCGAACCTTTCTTTGAATTCTTCCATCTTTTTCTTGATTTCATAC
GTTTATTCATTCAACTCCCACCCAGTCACAGACAA
NNNNNNNNNNNNNNNNNNNNNNNNNNNNNNNNNNNNNNNNNNNNNNNNNN
AGTTAATGATGGCCCTCCATGGATTCGCCTATATAAGCTGCGGCTAAAGTTGCAAAAATA
AGAGCTTGGATACCACTTGTAAATAATCCAAGGAACATCACAGGTATAGGAACTACTAAA
GGTACTAAAGAAACAAGAACAACAACTACTAATTCATCAGCCAATATATTCCCGAAAAGT
CGAAAACTCAGCGATAAGGGCTTTGTGAAATCTTCTAAGATGTTAATGGGTAAAAGTATT
GGAGTTGGTTGAATATATTTCCCGAAATAACCTAATCCTTTTTTGCTAAGACCCGCATAG
AAATATGCCACTGATGTGAGTAAAGCCAAAGCAACAGTAGTATTTATATCATTCGTAGGT
GCGGCTAACTCCCCATGAGGTAATTGGATGATTTTCCAGGGTAAAAGAGCCCCTGACCAA
TTCGAAACAAAAATAAATAGAAACATAGTTCCAATAAAAGAAACCCAAGGACCATATTCT
TCTCCAATTTGAGTTTTACTCACATCTCGAATGAATTCAAGGACATATTCGAAGAAATTC
TGACCTCTGGTCGGAATGGTTTGTGGGTTCCGGACAGCTATAGTAGCTGAACCTAATAAG
ATAGCAATTACAACCCAAGAAGTAATAAGTACCTGGCCGTGGATTTTGAAACCCCCTATT
TCCCAATACAAATGTTGGCCGACTTCCACGCCGGATATATCGTATAACCCCTTTAGGGTG
TTGATGGAACATGATAGAACATTCATATTGCCCTCTGACAAAAATAGAATTTTAAAACGA
AATTCTTTTGATTCACTCTTTCTCGACTTACCTACTTAAATCACAGATACTTTGAATATC
AACTAATATTTTGAATACTAACTAATCACATAATATCCCCA
NNNNNNNNNNNNNNNNNNNNNNNNNNNNNNNNNNNNNNNNNNNNNNNNNN
AGAAATAGTAACCAATTCCACAAATCTATGGATTTTCCGAAGTAAGTGATTGATCTTATT
ATTAATCAAGGATTTCTTATATAGCTAGAACGACCCT
NNNNNNNNNNNNNNNNNNNNNNNNNNNNNNNNNNNNNNNNNNNNNNNNNN
GACCCTCAGAAATTGCGAATACTAATTTGTTAAGAATTAATCGGATTGAAGATATAGCGT
CATCGTTCGCTGGAATCGAAATATCTGCGAGATCGGGGTCACAATTTGTATCGATTAAAC
AAATTGTTGGAATTCCCAAAGTGATACACTCTCGAAGGGCCGTATATTCTTCGTGCTGAT
CAACAATGATTACAATATCGGGTAACCCTGTCATATATTTAATCCCGCCCAGATATGTTT
GAAGACGAGATAATTGTCTTTTCAACATAGCAGCATCTCTTTTCGGAAGACGGTTGAGTC
TCCCTGTTTTTTGTTCCGTTCTCAAGTCCCTGAACTTAGAAAGTCTAGTTTCTGTAGTGG
ACCAATTCGTTAACATACCGCCGAGCCATTTTTTATTAACATAATGGCACCGAGCCCTTA
TTGCAGCCCATGCTACTGAATCAGCTGCTTTATTTTTGGTGCCAACAATTAAGAATTGTT
TTCCCCTACTTGCCGCATCAAAAACCAAATCACAAGCTTCCGATAGAAAACGAGCAGTTC
TAGTAAGATTTGTAATATGAATACCTTTACGCTTTGCGGAGATATAGGGTTCCATTTTAG
GATTCCATTTCCTAGTACCGTGTCCAAAATGAACTCCTGCCTCCATCATCTCTTCCAAAT
TGATGTTCCAATATCTTCTTGTCATTT
NNNNNNNNNNNNNNNNNNNNNNNNNNNNNNNNNNNNNNNNNNNNNNNNNN
AATAATTAAATAATTGTTTTGTTCCGATGGAACCTTCTCTTACACCGTAGATTGTCCGCA
GATACACGATGCAAGCCATTATTCTTTTCTGTTCGTT
NNNNNNNNNNNNNNNNNNNNNNNNNNNNNNNNNNNNNNNNNNNNNNNNNN
TCAAAATGGCCGGACCAAATACAGAAAAGAGCGAACCTGCTCTTAGGAATCATTAAACCC
TATAAATGATTGTTCTGATGTATCATAGAAATTCTTTGAAAGGCAAGAATCAAATAATTT
TCGGTGGTGAAACAAAATATCTCCTATTTCCCCCTCGAATAGATTCTTCTTTTTGATTTC
AAAAGGAATGTTGTTATAGTGCCTTGAAGTATGCACTAATCCTTTGAATCCAGTACCAAC
AGGTATCATCCCCCCCAGAACAACGTTCTCTTTCAGGCCTTTCAACCAATCGATACGACC
CCGGACAGCTGCTTTTGCTAAAACTCGAGCAGTTTCTTGAAAACTCGCCTCAGATATAAA
ACTTTGAGTATTGAGAGATGCTTTTGTTATTCCTAATAAGATGGCTCGGTAACAGATCGC
TTCTTCCAAAGCGCGTCCCATTCGTTCCGCTCGCAACAATCCAATTAGTTCTCCGGGTAA
AAAAACATTAGAGATTCCATCTTCTGAAACCAAAACTTTTGATGTTATTTGACGTACAAT
AATTTCTATATGTCTATTATGGATCTGCACCCCCTGGGATCGATAAACTTTTTGTATTTT
ATTAACCAAAGAGATACGACTTTGTGCTATAGTTAGCTCAGCACCAATCAAGAATCCCCA
CGGAATTCCAAGAATTCTTGGTATACATTCGTTCCAGCCCTCAATCCTATTTTCTAGATT
CATCGATATTGAATCAACCGAGCGCACTTCTAATATCTGTTCCACTTTTGGAAGACCTTG
CGTTATATCACCAGATCTCGATTTTTCATATATAAACGTAACTAATGTATCTCCTTCATA
AAGGATTTTACCATAATGGCCATGAACGGTTGCTCCTGGGGTGGCCAAATAAGGCCTGGC
TGATCGTATTACTACAGAGTTAACTTGAACAATTAGAACTTGACCCGATTTTAGATGTGG
TCCATTTTTGGCTATACATACATTTTCACAAATAAACTGTCCAAGACTAATTATTGTAGA
CGTCTCTTCACAATAATTGTGATGGAGAACAATTCAAATTGAATGGATTCAAAATGATGT
TATTGAATAGATCAGGATTCTTAATTTT
NNNNNNNNNNNNNNNNNNNNNNNNNNNNNNNNNNNNNNNNNNNNNNNNNN
CCATTAAATAATAGTTAAGTACTTGAAAAGTCTGTTTTAAATTGTTAAGTTGCAAATAGT
TAGTTGCCAAAACCTGATTATGCGTTATTAAATGGTAAAATGAATAAAAATTCGCAATTG
GAAGGGCTGTTCCTAAAGGGCCCAATAAATTTCTAATTGGCATTGGGGGATCCTTTTTAA
TTGATTCCTTTATCCCATTATGATAATGATATTTTACATCGTTGAATGGACCCATTCGAA
AACAATTGGATGATGACAAAATTATTAAAGATTGGCATTCCTTATTTCTATTCACCAACG
TATGAATAGTTCCTTGATTTTGGTTAAAGTATTGTCGAATCCCTGTCTTGGAAATGTAAG
AAAACGGATTGGTATTAGCACGGTCTGATCCATTATCAGAGATCAATCCCGAACTCGATG
GATCTTTACGTTTTCTGCTATACGAAATAGGGGATTTCACTAAGTCAACTCTTAGGAAAT
CTCGAATCAAACCATTTATTTTTATTTCAACAAAGGAAGCGCGGGCTTCCTCGTTAGAAG
AATTTTTTGTGTCTTGGTCCCAATTCAATACTAAACAAGTCCGAACCAATTGAATACTTG
TGTCAGAAATTCCTCGAATTGGTTTGCCATTTCCATAAAGGATATAATTGACAACTCGAA
GTTTCACATTATCCCTTTCCTGCAACAGATCCGGGGGAAAAAGTGTTGATAAATTTATAC
CGTCCGTTATTTCATATGCGACGACCGGTCGAACCAAAACAAAATACTTTTTCTTGCTAG
GTGTGATCCGTTGAACATAGATCCAATTTTTAAATTTTTTGGATTCCTTGGAATTTGCTT
TTCCCATTCCTGGTGGTATCAAAACGCCACTATGCCGGGATATCTTATCTGTTTCTCCGG
GAAAATGAATATCTCCAGAAAAGATTTTAAGTTCAATTCTTTTTTTTTTTCTCTCCACTC
GAACCAATCCGCCGACTCGGCTTCTTGTATTTAAAGTTATTTGTGTATCTACCCCAATGA
TACTATTGTTCCGTACCATTATGGAAGAAGATTCGGGTAAGATATGAACTTCCTCGGGAA
TGAAAAAAAATCGATCTACTTTCGTTTGGTTTTGGTATTTTGGCCTAAATTCCTTGACTC
CTTGATACTCAACCAAATCCTCTTTTTTGACAATTGAATGCACTTCTAAAGTGCCATATT
TAGTAATTCCCGAACTCGTTCTTCTGTATCGAGGCTCGTCGAAATAAGCAAGAATACCAT
TTCTACTGAAAGTACCATTTCTGGGTATTTCAATCGAGATACCTGAACGTGGCATTAGTT
CGTTCTCGCGTTCGTGAATCGATTGAAGTGGGATGATGAATCTATTTCTTCGCCTCTTTG
CCAATAAATCAGAATTCTCGTGAAGAATGTCCGAATATATGAGATTAGAACGACTAGTAC
ATAGGATTCGATTTAGTTCTGAATAATTAGTACTCCTGTCTTCTTTTTTACCAGAAACAT
TCGAACTAAAGAATTTATGTCTCGCCTGATCATTAGTTACTGAGGGACTAGAAATAGATC
CTTGCTTGACAGAAAGAGAATGGGCGTTGATTTGATCTTGATCCTTGTGAAGTAAAGGGG
AGACTAGACTGGATCTGCACGGCACTCCTAATAATATCCATAAATGACTTGGTTTTGGTA
AGAGATGAACATTACCATATGTAAATTCCGGTGTATGATACACATCGGTACTCCAGTGCA
TTTCTCCCTCTGAGTCAGAATAAATATGTTTTAGAACCTTCTCTTTAAAATTGAAAGTGA
ATGCTCTCGCGCGAATCTCAGCAATCACTTGTTCTGATTCGACATATTGATCGTTTTGAA
CTAAAAGAAAACTTTTGGGTGGAATATATACATTATGTATAATATCTTCACTCTCAATAG
TTACATACAAGTCTATAGAACACAGAAAGGCAGGATGCCCATGACGTGTACGTGTTGGAT
GAACCAAATTCTCATTGAATTTTCTTTTTCCATTAGATGGTGCTCGCACATGTTCTGCAG
TACCCCCCGTGAATACTCCGCCAGTATGAAAAGTTCTTAATGTTAATTGAGTACCCGGTT
CTCCAATAGATTGACCCGCAATAATACCTACAGCTTCCCCCAATTCAACCAGATCACCAT
GAGCAGGACTCCGTCCATAACATAATCGACAGATCCAAGATGTACTCCTACAAGTAAAGG
GAGTTCGAATAGATATTGGTTGTGCTCGAAAGGTTATGAATCGATTTACAAGCTTAATCC
CAATATCTTGATTTCGAGTGGCAATACATCGCGGGCCCATATATATATCATCCGCTAATA
CACGACCAATTAGTGTTTGGATAAAAATCCTTTCCGGCACCATTCCATTTCGAGGACTCA
CAGAAATACTTCGGGCGGTGCCACAATCTGTTCGACGTACAACAATATGTTGAACTACTT
CAACAAGCCTGCGGGTGAGATATCCAGCATCTGATGTTCGTACAGCAGTATCCACAACCC
CTTTACGGGCTCCGTAGCAAGAAATGATATATTCTGTTAAAGAGAGCCCTTCGCGTAAAT
TGCTTTGAATGGGTAAATCAATCATTTGTCCTTGGGGATCCGACATTAATCCTCTCATGC
CTACTAATTGATGTACCTGAGATGCATTTCCCCTAGCTCCCGAAAAAGACATTATATGAA
CTGGATTAAAAGGGTCAGTCATGCTAAAATTCGGATTCATTTCTTGTCGCAAATATTCAC
TTGTAGCATACCATATCTCAATGGATTGACGTAATTTTTCGACCGCGTGTACATTCCCAT
AATGATGGTGCTTTTCCAAGATCAAACTTTGTTGTTCAGAATCTTGAACTAACCATCCCT
TAGACGGTATTGTTAAAAGATCATCAATTCCTAACGAAATGGATGTAAGAGTAGCTTGTT
GGAAACCCAGAGTCTTTACTTGGTCCAGGATGTGTGATGTATATGCCATTCCAAAGTGAT
CTATTAACCTACTAATAAGTCGTTTCATGGCAGTTCCGTCTACCATTTTATTGTAAAAGA
CCAGATTGGCCCGTTCTGCCATAAGTACCTCCATATTCTGCTGATAGGATTCGACAATGG
GTTTGAGTTAGTGATTGGAAAACTCCCTTTTCTCGATCTTTATTCGTGTAGAAATTCTGT
AACTATGGTCCTAGTTGAACCGGAGAAATCTGAATTACTACTAGTATCATAGAATTATTT
AGCTTCGGTACCATATGATTAGGTATCATAGAAAGAGGCCTGACAAAACCCTTGTATGGC
TTCTTCGATTTCTCGATA
NNNNNNNNNNNNNNNNNNNNNNNNNNNNNNNNNNNNNNNNNNNNNNNNNN
CAGTGGTTCGAATATATATATAAAGAATTTCTTTTTTTATACTTCTTACTATTAGATAGT
GCCCATAAATCTCATAATAGGTACCTAAAGATTCATAGTGAACTTCGAGGGGAGCTTCTC
TTGAAGCAATAACGCGTTGATCTAGTCGCCAACGAAGCCACAAAGGACTATCTAAATTGA
TTCGTTTCTGGCGATAAGCTCCAATTGCATCATAGGAATTAC
NNNNNNNNNNNNNNNNNNNNNNNNNNNNNNNNNNNNNNNNNNNNNNNNNN
CGTATACTTATAGTTATTCTTCTCCTTTCTTTGATAGTTTCTTTGATTACATGGATTATA
CCTATTTACACAAATACCTCGACGATTCCCGCTCGTTAGTATATAGAGTCCAATAAGCAT
ATCTTGAGTTGGTATGGAAATGGGATCCCCAATAGCTGGGGACAAAAGATTCATATGAGA
AAACATAAGTAAACGAGCTTCTGCTTGAGCCTCCAAAGATAAAGGTACATGAACAGCCAT
TTGGTCCCCATCAAAGTCTGCATTGAATCCCTTACAAACTAATGGATGTAAACAAATAGC
ACGACCTTCTACTAAAACGGGATGGAATGCCTGTATGCCTAATCTATGCAGAGTAGGCGC
TCTATTTAACAATAGAGGATGCCCTCGCATAACTTCTTGAAGTATTTCCCATACAATGGG
TTCTTTTTCCCGAATTTTACTTTTAGCAACTCCTATGTTCGAAGCAAGATGTTGTCTAAT
TAAACCGCGAATTAAAAATGCCTGGAAAAGCTCTATTGCTATTTCACGAGGCAATCCACA
TCGATGTAATGAAAGTGAAGGGCCCACGACAATAACGGAACGTCCTGAATAATCGACCCG
TTTGCCAAGCAGAGTCTCGCGAAATCTTCCCTCTTTGCCTTCAATTACATCTGAAAACGA
TTTATAAACTTTATTATGACCATCCCTCATTGGTTGTCCGCGGATTCCATTATCAAGAAG
GGTATCCACGGCTTCTTGTACCAATTTCTCCTGACACATTACTAATTCTCCTGGCGTAGA
TCTACTTGTTGTTAATAGATCGGTAAGGGTATTGTTCCGATAGATAACTCTTCTATAGAG
TTCATTAATATCTGAACTCATTAGTTTACCCCCATCTATCTGGATGATCGGTCTCAACTC
AGGAGGAAGAACAGGTAATAGACACAAAACCATCCATTCTGGTTCTATATTTGTTCGAAT
AAAATGCTTAGCCAATTCCATGCGTCTAACCAAAAAATCCTTCCTTCTTCCAACTTTTCG
ATCTTCCCATTCATTCCCTGTGGGCCCATCTTCCCCTAATTCTTTCCATTCTACCAATGA
ATTATCTACAATAATTCGTAAATCTAGATCGGCTAATTGTTCTCGGACAGCACCCGCTCC
AGTAGAGATTTCTCGATTACGAAATGTATCGAAGCCTTGAGTAGTAAAGAAAAGTGGAAT
GCTGTATTTCCAGGATTGGATTTCATATTCGAATGAACCGCGTAATCGTAAGAAAGTAGG
TTTTTTAGTTATGGGCCTAGCAAAAGAAAAATTTGGATAGGGTCCTATAGGATTTCCCCC
CCCCTTCAAAATCGGACATGAAGGTTTCCTTTCATCCGGCTCAAGTAGGTACAATAAATA
AAGAAAGGAGTTCTCGCTTTCAAATTATAGAAAACCCCAAAACAAAAAGATCTACTCGTT
ACTCAAGTTCCAGTTGAAGACCAAGCAAAATGTC
NNNNNNNNNNNNNNNNNNNNNNNNNNNNNNNNNNNNNNNNNNNNNNNNNN
ATTTATATTATTTCGATTTTCTTAACTCTTTATTCAATTATGACATAAAGGAAATGTGAA
ATTCTTGAGTAGTCTACTTCCCTTCGAATGAGAAATCTTTTTTTTGTTGATTGATATTAA
TAATTCAATCTTGGAATTCATATTCATAAAGGATTTACTTGTCTATTTATCGTTCCATTC
GATCTTTTAGGTTACGACTTTACCTCGACGGTTATGCTACCCTTAATTAAATAAAGCCTA
TATGCGATAGATAGACTCCAGTAACCATAACATATTTGGTATTT
NNNNNNNNNNNNNNNNNNNNNNNNNNNNNNNNNNNNNNNNNNNNNNNNNN
TTTTTTACGAGGTACAACTAGAAATTCCTATTTCTTTTTGTTACGAAATCGACCATAGAT
CAATTACCCTTTTTATTTGAGAGTATTGACTACACCCCTAATTCTGAGCTTCATGTTCCT
CCTCCCAAGCAACATGTCAGGTCCAGGACATCCCAATTTGATTGAATGGGATGACAGTTT
CTTATTCCGAATCTGTAAAATCTGAATTTCGATCAAATCACACATCGCAGTATACTAGGC
CTTCTAATTCTTTAAGGGGTTTATCTAAAAGATTCGCAATATAACTTGGAAGACGTTTCA
AATACCACACATGGGTTACTGGGCATGCGAGTTTGATGTAGCCCATTTGATACCTTCGTA
TCCGAGAATCAGTAAATTCGACTCCGCATTGTTCACAAAATTTCGGGTCTTCTTTTTCAT
CTCCGATTACTCGATAATTTCCACAAGCACAAATTCCACTTTTTATAGGTCCAAAAATTC
TTTCACAAAATAATCCATCTTTTTCCGGTTTATTGGTTTTGTAATGAAAAGTATAGGGTT
TTGTCACCTCTCCAACTATCTCTCCATTAGGTAGGATTTTATTGGCCCAAGCACTTATTT
GTTCAGGAGAAACTGATCCAATTCGGAGATGTTGATGTTTATACCGATCAATCATAGAAG
AAAAATTCTAATTCATTCCGATTAAGCTTCCTTCCTATTAATCTGGAAGTTCTTCTCAGA
TACAAGGAAATGATTCAGTTCCAGAGCCAAAGATCGTAGTTCTCGAACGAGCAATCGAAA
AGATTCTGGAGCATCTTCAGGATTAGGTATTGTTCCTCCAATGATTGTAGTACCAAGCGC
TTCCTGGCGAGCTCTAATATGATCCGATTTATAAGTAAGCATCTCTTGTAAAATATGAGC
AACACCGAATCCTTCTAGAGCCCAAACCTCCATTTCTCCTACCCGTTGTCCCCCTTGCTT
GGCTTTTCCTCTAAGGGGTTGTTGTGTAACAAGTGCATAATGTCCACTGGAACGCCCGTG
GATTTTATCATCAACTTGATGAATTAATTTCAAGATATAAGGCTTTCCTATTATAACGGG
TTGTTCAAAAGGATATCCCGTCCTTCCATCAAGTATTCTGCTTTTTCCTGGGTATTCGGG
TTCAAATACCCACGGATTCGCTGTTTGCTTACTGGCTTCATATAATTCAGAAAACACTAG
TTTTCGCGAAGCTTCTTGTTCATATCTCTCATCTAAAGGCACTATTCGATAATGTCTGTC
TAGCAGACCTCCTGCTAACCCGAGTGAACATTCAAATATCTGTCCTACATTCATTCGTGA
AGGTACTCCTAATGGGTTGAAGACCATATCAACAGGCCTTCCATCTTGCAAATAAGGCAT
ATCTTGTCGAGACAAAATTTTGGAAATGATACCTTTATTTCCATGTCTTCCAGCTACTTT
ATCGCCTACTTTTATTTCACGTTTCTGTGAAATATATACACGAATCATTTCTGGATTATA
AGCGGAACCCCCCTTTTTTTGGATCCATCTCACATCAATAACCCGACCCCTACCACCTAT
AGGTAATTTTAGACAAGTTTCTTTTGAAGTAGATACCTGAATGCCAAGTATGGCCCGTAA
CAATCTATCTTCCGGGGCATACGACGACTCTTTCACTATCTGGGGCGTTAATTTACCTAC
TAAAATATCACCCGTCTCCACCCAAGATCCCAGCATCACAATTCCATTTTTGTCTAAATT
GCGAAGTAAGCGGGCTTCTAAATGTGGTATTTCGTTAGTGACCCTTTCGGGACCTTGACT
TGTTACATGAATCTGAATTTCATATTTCCGTATGTGAAAAGAAGTATAAATATCTTCATA
TACCAAGCGCTCACTAATGAGCACTGCATCTTCAAAATTGTACCCTTCCCATGGCATATA
AGCTACTAATACGTTTTTCCCCAAAGCGAGTTCGCCGCCAACTGTAGCAGCACCATCCGC
TAAAATTTGTCCCTTTTTAATGCATTTACCCCGCGGAACCTGGGGTTTTTGATGCATACA
AGTATTTTTGTTGGAACGTTGATACGTAACTAATGGAATGCTTAGAGTATCTCCATTACC
TGATAAAAGTATCTTGCCAGTATCGGTATAAATGATCTTTCCCTCGCGTTCGGCTATAGC
GAGAGCCCCTGAATCTAGAGCGGCTTGGCGTTCCAAGCCAGTTCCAACAATACATTTCTC
GGACCGAGAAAGAGGAACTGCTTGACGTTGCATATTAGAACTCATTAAAGCTCGATTCGC
ATCATTATGTTCGATAAAAGGAATGAGGGAAGCTCCAATAGAAAAAAATTGAAAGGGAAA
AATACTTCGAAGATGAACCTGTTCCCATGCAATAGTCAGGAATTCTTGACGGTATCGAGT
TGGAACAACCTGTTCTTCTTGAATACCCTGATTCAACGCCAAAGAATTGCCCCCCGCTAC
CATATAGTATTCATCTATCCCGGGTGATAAATAAAGTATCCGTACCCCTCTTGATCTCTC
ATAAATTTCAAAAAACGGGGTTTCTAGAAACCCCCAATGACTAATTCTCGCATGAATTGC
TAAGGATCCAATAAGTCCAACATTGATTCCTTCAGATGTGTCAATTGGACAAATACGCCC
ATAGTGACTAGGATGGATATCTCGTATCCGAAAACTGGCAGTTCGCCCTGTCAGTCCTCC
AGGGCCCAAATAACTCAATTTTCTCCCATGAACTATTTGTGTCAATGGATTAGTTCGATC
CAAAACTTGAGATAATGGGTGTAAGCCGAAAAACGATTCATAAGTAGTTGTTAATGGAGT
TGAAGTTACCAAATTCTGCGGAGTCGGTATCAATTTATGCCTAATTGCTCCACATATAGT
GCCTCGAACCACATTTTCTAAACGAACCAGAGCCAATCCGAATTGATCTTGTAAAAGATC
CGCTACAGAACGAATACGTTTATTTTTCAAATGATTCATATCGTCAAGTGTACCCATTCC
AAATTTCATTCCAATCAAATGATCCGCGGCTGCCAATATATCTCGTGGTAACAAAAATGT
ATTGTTCTGGGGTATATCAAGGTTCAGTCTCTGGTTTATATTTCGTCGACCAATCCTTCC
TAATTCACATCTTTGTTGAAAGAATTTCTTTTGTAATTCCTTACATAAGGATTCAGAAAA
TACCGGATCCCCACCTACACAAGCAAATTGTTGATAAAACTCCAAAATGGCATTTTCTTT
TAACCCAATTTTTTTTCTCTCCTTATCATTCAGAAAAGACAAAAAAATTTCAGGATAGCA
AACATTCTCTAGAATTTCTCTTAGATTCGAACCCATAGCTGATGATAGAACTAGAATAGA
TATTTTTTGTTTCCTACTCACACGAGCCCATATCCTTGCTTTTCTATCAATCTCTAATTC
TGATCTTCCTCCCCAATCTGATATTATGGTGCCAGTATAGACCGAAATTCCGTTATGGTC
CAATTCTGACCTGTAATAAATACCGGGACTTTGCAATATTTGATTGATCACAATTCTATA
TATTCCATTTACTATAGAAGTTCCCAAGGAATTCATTAGCGGAATGTTTCCAATAAAAAT
GGTTTGTTCTTGCATGTCCCTACTGTTTTTCCAAATTAATCCCGCGGATACATATAATTC
AGAAGAATATGTGAGTGATTCATACACAGCATCTCTTTCTTTTATCAACGGTTCTACCAA
TTGATATGTTTCCACAAATAATTGAAATTCTATTTCTTGATCTGTATCTTCAATTTTTGG
AAACTTATAAAGTTCTTCCGTCAAGCCTTGATCAATGAACCTACAAAATCCTTCAAATTG
TATCTGATTAAAGCTGGGTATTGTAGACATTTGCTCATTTTCATCCTGGAACATTTTTGA
TTTCCCATTTATTGAAAAATTCCATTATTGTTGTATTGGTTCATTCTTCATCGAATCATA
TAGATGTTCTAGCAATGATGGAATTTCTATTCTGTTTACTAAATTACATGAAATTTTACC
CAACTCCATAGTCCATATATGATATGGAATGTACTGTATCAAATATGTATGAACGGAGGG
AGAAAGAGAATTTTCTACTGAAATTTGAATTTGCAACAGATACAAATGGAAAGGAATTGA
TAAAACATTCCTAGAAACATAATTCTGCCACTTAGTAGACTTATTATGAGATTTTGTAGA
GAATACCAAAACCAAAAATGATTCAATTTCTACCATTATTATGTTATGATATTCCAATCT
GCTTTAATACCAGAAA
NNNNNNNNNNNNNNNNNNNNNNNNNNNNNNNNNNNNNNNNNNNNNNNNNN
CAAAATGATTCGCAGCGAAGAGAGATTTGAACTGATTTTGTTAGTCGAATTTCGTACAAT
ACGATCGTGAAGTGTCTAATAAAATAAGGGTTGTTTTTATTAAATATGGGCAGAGATAGC
TATCTAGATATCCGTCTTCTCTTTATTGCCGCTCTTTTCAGGGCAGCACGGGGCGTGTTC
TATCAAAACAAAATTTGGATTTTCTATTCAATGAAAGCACCATAATTTTTTGATAAGTCC
CGAAAAACAACATATAT
NNNNNNNNNNNNNNNNNNNNNNNNNNNNNNNNNNNNNNNNNNNNNNNNNN
GTCAATAGTTAATGGTTCCAATTTGTCATAAATTTTGGCTTTTGTGATCGAAAATCTACA
TTCACTTTTCAATAGAAAAGTGAGAGGAAGTTTTTAGGCATTGTGTGTTTTGCGATACTA
TACAATCAATCGAAGGGATAGATCAAATCCAATCAAAAAGGGATTCCTTTTTGATTTTAG
GAAAGGAATTAAGGAAAATAGGGCTCGAGATGGAAATACACTAAAAAAAAGAAGTTCAGT
AATCCAGCCCAACAAGAGAATTTCATCCATTTTGTATCATTTTGGCGGCATGGCCGAGTG
GTAAGGCGGAGGACTGCAAATCCTTTTTTCCCCAGTTCAAATCCGGGTGTCGCCTGATCA
ACAAAAAAAAGACTTGAAATCTCTTATTCTGTTCTGCTGATATAACTTGCCTAATTATTC
CCCAGCAGAAGCAGGGGGACCGGGCTGTTGATAGTTGTTTGATTCTAAGCATCTCGTCCG
GAATTTTTCTAAAAAATTGTAAATCCGGATTCAAGGGCTATCAATACTTCCCGATTCTCT
TTCTACTACTAAT
NNNNNNNNNNNNNNNNNNNNNNNNNNNNNNNNNNNNNNNNNNNNNNNNNN
GATCTTGAATTCGATTGGAAGGCCGGCTAGAAAATCTGATTTAATTAGTAGTTGTGGAAA
GGAAAAATTTATATACCAACTCACGAGAATCTCGGGCCTCAATCAATATTAAATTGGATG
AATGATTGACCTTTTTT
NNNNNNNNNNNNNNNNNNNNNNNNNNNNNNNNNNNNNNNNNNNNNNNNNN
TACTATGTATTCGATTAGTAATATTCCATTGAGATTTCACTGCATATTTTGCTTGTGTTT
CATTTTTTCCAATTCGAAATCATATAGGAATTTTTTAGAAAAAAAATTGTATTTATTGGA
TTGGTTCATCAATAGTGCTCGGTCAGAATACCTTTTTGACTCTGCACCGTGAATTTCACT
ATTATTAGTGAGGAGTAATGAAACAATTCCTTCATAGAGATAGGGGACATAATTATGGAT
ATAGTAAGTCTCGCTTGGGCTGCTTTAATGGTAGTCTTTACATTTTCCCTTTCCCTCGTA
GTGTGGGGAAGAAGTGGACTCTAGAGGTACTACTAATTGAGTTTAGGAATCAAATTGTAT
CAATTTATTTATAGAT
NNNNNNNNNNNNNNNNNNNNNNNNNNNNNNNNNNNNNNNNNNNNNNNNNN
TTTCATCGGATTCTAATGAAGGAATGTATTATATGAAT
NNNNNNNNNNNNNNNNNNNNNNNNNNNNNNNNNNNNNNNNNNNNNNNNNN
GAATGTATTATATGAATAATACTCTTTC
NNNNNNNNNNNNNNNNNNNNNNNNNNNNNNNNNNNNNNNNNNNNNNNNNN
GGTTCAAGCATTAAAAATCGGTGAGGTTTACTATCTGTTCCTTTTCAATAGATACCGAAA
TTCATATTGGAAATCAGATTGATCGGAACAAATAGATGTAGGAAAGAAATAGAATTGAGT
GCTATTTCAACTCCATATATGGAACATATATGAAAATTTTATTGTAAAAATGGATATTAA
GTCCCTATCTTTCTTTATTCTAGAGTACAACTTTATCCGCTAAAAGAAAACTAATAAAAA
AATAGTATGGTAAGAAAGAAATAGATGAATCTTTTCTTTCTACCATACTATCGGATCTCA
TAGAATACTACCGGTTATAGCCCGCTCATTTCATTTAAGACACGAAATTGGAATTCTTTT
CATTTTATTTCTTCAATCATTGATAAGAACTCCGAAGTCAAGTTTCAGTCAAATTAATTA
GTCATTTTTACTGACTGTTTTTACGTAAATGATAAGTAGAAAAGCAGTAGGAACTAAAAT
GAACAGTGCAGTAGCAATAAATGCAAGAATATTTACTTCCATAATATCATCG
NNNNNNNNNNNNNNNNNNNNNNNNNNNNNNNNNNNNNNNNNNNNNNNNNN
ACTTCGCAATAACTCGGGATTTAATCCCATAGAGATGATAAATCTTTCGCCTGTAAATTC
AATGAATTGCCTCTCGATGATCTTGAATCGGATCAATATCATGAATAACAATATCTGAAC
TATCAAGTCAATTCGTCGTCGAGAACTGAATAGTATAACACAGAAAGTTCTTTTATCCAT
ACCGAATCAAAAATTGGATTCCTGAACCAATC
NNNNNNNNNNNNNNNNNNNNNNNNNNNNNNNNNNNNNNNNNNNNNNNNNN
AGGGTTTGTTCTTTTCTTTCTTCGATGGGCCCTT
NNNNNNNNNNNNNNNNNNNNNNNNNNNNNNNNNNNNNNNNNNNNNNNNNN
TGAGTCATTACCTTTCTAAGGGGGATCATCTTTCTTTTACCCCCCTCCCATAGATTATTA
ATAATGGGACACATATATCAAAAGCTCAGTGTGCAATTTTAATGAAATAGATTTTTCAAA
CTCAATTACTAATTTGAGGTTATACAAAACCGGAGCCAGAAAGAAAGGAAGATTGTTTAA
TCTGGAAAAGTATTCTATCAGAAAAATTCTGTTAATTTTCTATTGTATAAGAAAATAATT
CACGTGCACCCAAGAAACATATAGTACTCTATTCCATTACATGGACGTGTAGCACAGACC
CAGTATTTCTTGGAATACTGACTATAATGCTACCAAAAATCGTACTATACTACTTCACAT
ATGTCTTTCTCTCACAAATGGGTATTAGTTGAAATAATGAAAACTCCCCTCTTTGTTTGA
TGCGAAACGAAAAAAGAAAGAAGGCCCCCGTTTGGAAATGAAATTATGGCCCTTGCCTTT
CACAGAAAGTGAAAGAGATGAGTTGATGTATTTATTGGATCCGTCGGGACTGACGGGGCT
CGAACCCGCAGCTTCCGCCTTGACAGGGCGGTGCTCTGACCAATTGAACTACAATCCCAG
GGAAATAAGGGATCTGGCAGAAATTTGTATTCTTTTTTATTCAGGTATTTATGAAGGACA
AGGGAGTTATAACGTCTCATGGTAGATTGGCGAATTTTTGGGCCGAGCTGGATTTGAACC
AGCGTAGACATATTGTCAACGAATTTACAGTCCGTCCCCATTAACCGCTCGGGCATCGAC
CCGGGAAGAATCCATTTTAGGCTTATTTTATTGGTAATCCACGATCAACTTCCTTTCGTA
GTACCCTACCCCCAGGGGAAGTCGAATCCCCGCTGCCTCCTTGAAAGAGAGATGTCCTGA
ACCGCTAGACGATGGGGGCATACTTGCACAACCGCCATCATACTATGATCATAGTATGAA
CAGTTTTTTGAAATTGTCAATATAATGGAATGGTATGATTAGATCCAAGGGATCTTTCCA
TTTTCATGATTTCATAGAATTTTTTGATTCATCATTCCTATTCATGAATCATTCATTAG
NNNNNNNNNNNNNNNNNNNNNNNNNNNNNNNNNNNNNNNNNNNNNNNNNN
TCATACTATGATCATAGTATGA
NNNNNNNNNNNNNNNNNNNNNNNNNNNNNNNNNNNNNNNNNNNNNNNNNN
CATTAGTGTCGGTCTTGAAACAATTCATTGCCTTTTACCCTAGACTGGCTAAGTAAATGT
AAATCCATTTTATTATTCAAAAATGAGCCACTAGTCACTATGAGCCGACTGCACCCACTT
ATGTATATAATAATGTACATAGAGATATAGTGACTCATTTAGGAATTGAATCAAATAGGC
CCTTTTAACTCAGTGGTAGAGTAACGCCATGGTAAGGCGTAAGTCATCGGTTCAAATCCG
ATAAGGGGCTTTGGGGATAAAACTCCAGTCGTAGTATTCATATTTGTTTGAATTGAAAAG
AGAATAGAGAT
NNNNNNNNNNNNNNNNNNNNNNNNNNNNNNNNNNNNNNNNNNNNNNNNNN
GTAACCAACTTTATAATACATTATCATTATA
NNNNNNNNNNNNNNNNNNNNNNNNNNNNNNNNNNNNNNNNNNNNNNNNNN
TATAATACATTATCATTATACTTATTATT
NNNNNNNNNNNNNNNNNNNNNNNNNNNNNNNNNNNNNNNNNNNNNNNNNN
CGCTATTCTGATATTAAAATTCGATAGAGATGAAATTGGAACAGTTGACCTTCTTTCTTC
TTTATTTTTTATTAT
NNNNNNNNNNNNNNNNNNNNNNNNNNNNNNNNNNNNNNNNNNNNNNNNNN
TTCTTTATTTTTTATTATCTATTTGAATTGAATTTCTTTGGACTCCGCACGAATTTGTCG
ATATTTCTGATTAAATCTTCTTGTTCCTAAATTTTGATTTTGATAGGAATAAATTCTGTT
CCTCCACAAAGAAACCTTTATTCCAAGTAACAACATAAGAGCCATTTTCGCTATCTTTCT
TTGCTTTGATTACAGATTACAGAATTTAGATAAATATATATCTATCAGATCGTGGCTTC
NNNNNNNNNNNNNNNNNNNNNNNNNNNNNNNNNNNNNNNNNNNNNNNNNN
AGATTTTCTTTCTTTTTCTCAATCTCACGAACAAGATCTAAGAATAACATTAGTTGATGG
AACAAGAAGGGGTTAGATCTGAGGATCTGATGGTAACGAGATAGGAGATCACCTGTTCCT
TAAAAAGTTCTTTCAAAAAAAATCATATATCTGATTGATGAGTCATAAGAAAACAATTCA
TGGTTCAGGTGCTTAGTAAGAATCAAATAAAAAGGAATAATAAAATTGAGTTCATGAATT
TACCTAGGTCAGTTTCTAGGCCAACAAATTTTATCT
NNNNNNNNNNNNNNNNNNNNNNNNNNNNNNNNNNNNNNNNNNNNNNNNNN
AAGGTAGTAGGCGAGAAATCATACAGAAATGATCTAATCTTCGAACGCCCCGAAAATGCT
ATGCGGTGCTCGGAAATGGTCGAAGTAGTTGAATAGGAGGATCACTATGACTATAGCCCT
TGGTAAATTTACCAAAGACGAAAATGATTTATTTGATATTATGGATGACTGGTTGCGGAG
GGACCGTTTCGTTTTTGTAGGCTGGTCCGGCCTATTGCTCTTTCCTTGTGCCTATTTCGC
TTTAGGGGGTTGGTTCACAGGTACAACCTTTGTAACTTCGTGGTATACCCATGGATTGGC
TAGTTCCTATTTGGAAGGCTGCAATTTCTTAACTGCCGCAGTTTCCACTCCTGCTAATAG
TTTAGCGCATTCTTTATTGCTACTATGGGGTCCTGAAGCACAAGGAGATTTTACTCGTTG
GTGTCAATTAGGTGGTCTATGGACTTTTGTTGCTCTCCATGGCGCTTTCGGACTAATAGG
TTTCATGTTACGTCAATTCGAGCTTGCTCGATCTGTTCAATTGCGACCTTATAATGCAAT
CGCATTCTCTGCCCCAATTGCTGTTTTTGTTTCTGTATTCCTGATTTATCCACTAGGTCA
GTCTGGTTGGTTCTTTGCGCCTAGTTTTGGTGTAGCGGCTATATTTCGATTCATACTCTT
TTTTCAAGGGTTTCATAATTGGACGTTGAACCCATTTCATATGATGGGAGTTGCCGGTGT
ATTGGGCGCTGCTTTGCTATGCGCTATTCATGGTGCTACTGTAGAAAATACTTTATTTGA
AGATGGTGATGGTGCAAATACATTCCGTGCTTTTAACCCAACTCAAGCTGAAGAAACTTA
TTCAATGGTCACCGCTAACCGCTTTTGGTCCCAAATCTTTGGGGTTGCTTTTTCCAATAA
ACGTTGGTTACATTTCTTTATGTTATTTGTACCAGTAACCGGTTTATGGATGAGTGCTCT
TGGAGTAGTCGGTCTGGCCCTGAACCTACGTGCCTATGACTTTGTTTCTCAGGAAATTCG
CGCAGCGGAAGATCCTGAATTTGAGACTTTCTACACCAAAAATATTCTCTTAAACGAAGG
TATTCGTGCTTGGATGGCGGCTCAAGATCAGCCTCATGAAAACCTTATATTCCCTGAGGA
GGTTCTACCCCGTGGAAACGCTCTTTAATGGAACTTTAGCTTTAGCTGGTCGCGACCAAG
AAACCACCGGTTTCGCTTGGTGGGCAGGGAATGCCCGACTTATCAATTTATCCGGTAAAC
TACTAGGGGCTCATGTAGCCCATGCCGGATTAATCGTATTCTGGGCCGGAGCAATGAACC
TATTTGAAGTAGCTCATTTCGTACCAGAGAAACCTATGTATGAACAAGGACTTATTTTAC
TTCCCCACCTAGCTACTCTAGGTTGGGGGGTAGGTCCTGGGGGAGAAGTTATAGACACTT
TTCCATACTTTGTATCTGGAGTACTTCATTTAATTTCCTCTGCAGTATTGGGCTTTGGCG
GTATTTATCATGCACTTCTGGGACCTGAGACGCTTGAAGAATCTTTTCCATTCTTTGGTT
ATGTATGGAAAGATCGAAATAAAATGACCACCATTTTAGGTATTCACTTAATCTTGTTAG
GTCTAGGTGCTTTTCTTCTAGTATTCAAGGCTCTTTATTTTGGGGGTGTATATGATACCT
GGGCTCCGGGAGGGGGAGATGTAAGAAAAATTACCAACTTGACCCTTAGCCCAAGTATTA
TATTTGGTTATTTACTGAAATCGCCCTTTGGAGGGGAAGGGTGGATTGTTAGTGTGGACG
ATTTGGAAGATATAATCGGAGGACATGTATGGTTAGGTTCCATTTGTATACTTGGTGGAA
TCTGGCATATCTTAACCAAACCATTTGCCTGGGCTCGACGGGCACTTGTATGGTCTGGAG
AGGCTTACTTATCTTATAGTTTAGGAGCTTTATCTGTCTTCGGTTTCACTGCTTGTTGTT
TTGTCTGGTTCAATAATACCGCTTATCCTAGTGAATTTTATGGACCCACTGGACCAGAAG
CTTCTCAAGCTCAAGCATTTACTTTTCTAGTTAGAGATCAGCGTCTTGGGGCTAACGTAG
GATCCGCTCAAGGACCTACTGGTTTAGGTAAATATCTAATGCGTTCCCCGACCGGAGAAG
TCATTTTTGGAGGAGAAACTATGCGTTTTTGGGATCTGCGCGCTCCCTGGTTAGAACCTC
TAAGGGGTCCAAATGGGTTGGACTTGAGTAGGCTGAAAAAAGACATACAACCTTGGCAAG
AACGGCGTTCCGCAGAATATATGACTCATGCTCCTTTAGGTTCTTTAAATTCCGTAGGTG
GCGTAGCTACGGAGATCAATGCAGTCAATTATGTCTCTCCTCGAAGTTGGTTAGCTACCT
CTCATTTTGTTCTAGGATTCTTCTTCTTCGTAGGTCATTTGTGGCACGCGGGAAGGGCTC
GTGCAGCTGCAGCAGGATTTGAAAAAGGAATTGATCGTGATTTTGAACCTGTTCTTTCCA
TGACCCCTCTTAATTGAGACAGAAGATCCAATGCTTGAAGTAGGATTTGATTCCATCATC
TACATTAGATTGGGATCGGGTCATACTTAAAAA
NNNNNNNNNNNNNNNNNNNNNNNNNNNNNNNNNNNNNNNNNNNNNNNNNN
CAACTCATTTAATTTATATCTAATCCATTTTTTCTGGCTTGGCTAGGTGGGATAGCCGAG
CCATCCCTCTTTCTTTATAA
NNNNNNNNNNNNNNNNNNNNNNNNNNNNNNNNNNNNNNNNNNNNNNNNNN
AAACCAATAAAGAAACAAATTAAAGAAAAAATCTATTCAACGAGCAAAACAAGGAGAGAG
AGGGATTCGAACCCTCGATAGTTCTTTGGTCAAAACTATACCGGTTTTCAAGACCGGAGC
TATCAACCACTCAGCCATCTCTCCGAAAGACAATTTTTATTTTATTTCTCCGAATGGAAC
ATGGCCATAGGGGTGGATACCGCCTCTATCTGTAGAAAGATCTCAGGTGTGAATCTACCG
GTCAATCTATCGATACGTATAGATAGATGCATGATCCAGCATGCCCATTTGTTTGTGAAA
TAACTAAAACTAAGAAAAGAAAATTTCATTCACATGTACGAAGAATAAAATGATAAAAGG
ATAGTGAAGTCATATACAATCAATGAATTCGTGGTAAAATCCCTCGATGATATATTTTAT
TACAAATTTTTGGATGATAAAGGGATCAAATGGTATAGCTCATTTGTTTGTTGGTAGCTT
GGAGGATTCAAAATATGACTCTTGCTTTCCAATTGGCTGTTTTTGCATTAATTGCTACTT
CATCAATCTTATTGATTAGCGTACCCGTTGTATTTGCTTCTCCTGATGGTTGGTCAAGTA
ACAAAAATGTTCTATTTTCCGGTACATCATTATGGATTGGGTTAGTCTTTCTGGTGGGTA
TCCTTAATTCTCTCATCTCTTGAACCTATTCGTCCCGGACCAAAAACCGAAATGA
NNNNNNNNNNNNNNNNNNNNNNNNNNNNNNNNNNNNNNNNNNNNNNNNNN
GAATTCTTCTCGGTTGGGACATACATTAAAATAAAATATAAGT
NNNNNNNNNNNNNNNNNNNNNNNNNNNNNNNNNNNNNNNNNNNNNNNNNN
GATGCGGGTTCGATTCCCGCTACCCGC
NNNNNNNNNNNNNNNNNNNNNNNNNNNNNNNNNNNNNNNNNNNNNNNNNN
CGCTTCGCAGAGAGTCTCTGGCTCGTCACTGCACAAATATGATCCAAGCATATATATCAT
ATATGTGTGGACATATTGTGTATCAAGAACGAAAAAACGCGGATATGGTCGAATGGTAAA
ATTTCTCTTTGCCAAGGAGAAGATGCGGGTTCGATTCCCGCTATCCGCCCAAGTAATTTA
TTTAATATGATTAATGATAA
NNNNNNNNNNNNNNNNNNNNNNNNNNNNNNNNNNNNNNNNNNNNNNNNNN
GCCCAAAACAAAAAAGTGTTAATTAATTACTAGAGTCAACCCTAAAACCTCAAATTTTTG
ACAAAAAAAGATGTTGCGGAGACAGGATTTGAACCCGTGACCTCAAGGTTATGAGCCTTG
CGAGCTACCAAACTGCTCTACCCCGCGTTGAAGAGAAGAACTGAGAACGAATAGATTGAA
GACGCCCCTCTACCATATCTGTACAAATAGAATAACCCATTTATACAGAATGGTAAAGGG
GCCCTTTATGATCGACGATCATAGAAATAAAATGAAGGGATTATTTGAATCTTTACCAAC
TTGATCTTGTTGCCCCTGGCAACAAGCATGCATGAACCATTTCACGAAGTATGTGTCCGG
ATAGTCCAAAGTATCTATAGTTCGCTCTCGGTCTTCCGGTCGAAAAACAACGTCGATGAA
GGCGTGTAGGTGCACTATTCCGCGGTGGGGATTGTAACTTTCCATAAATTTCCCATTTGT
CACTCAACAACGTAACTTTCCTTATTTCTTTTTTTAAGGATCGACGAATCAACTGATATT
TCTGTTCCAATTTTTGCCTCTTCTTTTCCCTCTGAATCAAACTTTTCCTTGCCATAATGG
TTCAGTTCCTATTAGTATCCATGATACAAGTCGAATCCTAGATGTAGAAATATAAGAAAG
TGGACCTCCTTTCCGTAGGAAAGAAATAAGATTATCGCGGATCCAACACATTAAAAAAAT
TAACCAAATTTGCCCGATGTAGAGGCAATCAAGAAAGCCGCATAAGTGAATATATAACCT
ACAGAAAAGTGGGCTAATCCAACCAATCTTGCTTGCACAATGGAAAGGGCCACTGGTTTA
TCTCTCCAACGAATCAAATTGGCCAAAGGTGTGCGTTCATGAGCCCATGCTAAAGTTTCA
ATCAATTCCTGCCAATATCCACGCCAGGAAATTAAGAACATAAATCCAATAGCCCAAACA
AGATGTCCAAATAAGAACATCCACGCCCAGACCGATAAACTATTCATACCAAAAGGGTTA
TATCCATTGATAAGTTGTGAAGAGTTTAACCATAAATAATCTCTTAACCAGCCCATCAAA
TAAGTGGAAGATTCATTAAACTGAGAAACGTTACCCTGCCATAATGTGATGTGCTTCCAA
TGCCAATAAAAAGTAACCCATCCAATAGTATTTAACATCCAAAAAACTGCCAAATAAAAT
GCGTCCCAAGCCGAAATATCACAAGTACCGCCTCGTCCAGGGCCATCACACGGAAAACTA
TAACCGAAATCCTTTTTATCTGGCATTAACTTGGAACCACGTGCATCTAAAGCACCTTTT
ACTAAAATCAATGTAGTTGTATGTAAACCCAGAGCAATAGCATGATGAACCAAAAAGTCT
CCAGGACCTATTGTTAAGAATAGCGAATTACTATTTTCATTAACAGCATTTAACCAGCCA
GGCAACCAGATGCTTCGACCCGCATTGAATGCCGGGCCATTCGTTGAAGATAAAAGTACA
TCGAACCCATATGAAGTTTTACCATGAGCAGATTGTATCCATTGAGCAAATATAGGTTCG
ATCAAGATTTGTTTCTCCGGAGTACCAAAGGCAAGCATGACATCATTATGAACATAAAGT
CCCAAGGTATGGAATCCCAGAAAGAGGCTGGCCCAACTTAAGTGAGATGTGATAGCTTCT
TTATGATCTAACATTCGTGCCAATACATTATCTTCATTCTGTTCCGGATTGTAATCTCTA
ATGAAAAATATAGCTCCATGAGCAAAAGCTCCTGTCATGATGAATCCTGCGATATATTGG
TGATGAGTATATAACGCAGCTTGAGTAGTAAAGTCCTGTGCTATGAATGCGTAAGCAGGT
AAAGAATACATGTGTTGAGCTACCAAAGAAGTAATAACCCCTAAAGAAGCTAGAGCAAGG
CCTAATTGAAAATGAAGCGAATTGTTGATTGTGTCATAAAGGCCTTTATGCCCACGTCCC
AATCGACCCCCCGGAGGAATATGTGCATCTAAAAGATCTTTCATACTGTGCCCAATCCCG
AAGTTAGTTCTATACATATGACCAGCAACGAGAAAAATAAATGCAATAGCTAAATGATGA
TGAGCAATATCAGTCAGCCATAAACTTTGCGTTTGTGGATGGAATCCCCCGAGAAGGGTT
AGAATGGCAGTTCCTGCTCCTTGAGAGGTACCAAATAGATGACTACTTGAATCGGGGTTT
TGAGCATAAAGATTCCACTGACCTGTAAAAAGTGGGCCTAAGCCTTGGGGATGCGGTAAT
ACATCTAAGAAATTATTCCATCGAACAGACTCCCCTCTGGATGCAGGAATAGCTACATGG
ACTAAATGCCCTGTCCAAGCCAAGGAACTTACGCCGAAGAGTCCTGACAAATGATGATTC
AGCCGAGATTCGGCATTTTTGAACCACGAAACACTTGGTTTCCATTTCGGTTGTAGGTGT
AACCAACCTGCTATTAAGGATATGGCCGAAAGAAATAATAGAAAAAGAGCTCCAGTATAA
AGATCTTCATTAGTTCGTAAACCGATTGTATACCACCACTGATAAACACCAGAATAAGCG
ATATTCACTGGTCCGAGAGCGCCCCCCCGAGTAAAAGCTTCCACAGCCGGTTGACCAAAA
TGAGGGTCCCAAATTGCATGAGCAATAGGTCTTACATGTAAAGGGTCCTGTACCCATGAT
TCAAAATTTCCTTGCCACGCTACATGAAACAGATTTCCGGAAGTCCACAGAAAAATTATT
GCTAATTGCCCAAAGTGAGAAGCAAAAATATTTTGATAAAGACGTTCCTCAGTAATATCA
TCATGACTCTCAAAGTCATGTGCGGTAGCAATACCAAACCAAATACGACGAGTAGTGGGG
TCCTGAGCTAAGCCTTGGCTAAACCTTGGAAATCGTAATGCCATAATGCCTTTCAAATCC
TCCTAGCCATTATCCTACTGCAATAATTCTTGCTAAGAAGAACGCCCATGTTGTGGCAAT
TCCACCCAGAAGGTAATGGGTTACTCCTACAGCACGTCCTTGTACAATGCTCAAGGCTCT
CGGCTGAGTAGCAGGAGCAACTTTTAATTTATTATGAGCCCAAACGATGGATTCAATAAG
TTCTTGCCAATAACCACGTCCACTGAATAGAAACATTAAACTAAAAGCCCATACAAAATG
AGCACCCAGGAAAAAAAGTCCATATGCAGAGAATGAAGAACCATAAGACTGAATTACCTG
AGATGCCTGCGCCCATAAGAAATCGCGGAGCCACCCATTAATAGTAATAGAACTTTGCGC
AAAATTTCCTCCCGTGATATGAGTTACTATCCCTTGATCACTTATATTGCCCCAAACATC
TGACTGCATTTTCCAACTGAAATGGAATATTACTACTGAAATAGAATTGTACATCCAGAA
TAGTCCTAAGAAGACATGATCCCAAGCCGATACTTGGCATGTCCCCCCTCTTCCAGGCCC
ATCACAAGGAAAACGAAACCCAAGATTTGCTTTATCCGGTATCAAACGGGAGCTACGAGC
AAATAGAACACCTTTCAGGAGTATCAATACTGTCACATGAATTGTAAATGCATGAATGTG
ATGTACCAAAAAATCTGCGGTTCCTAATGGAATAGGTAACAAAGCTACTTTGCCACCCAC
TGCTACTAAATCACCACCCCCCCAAGTTAAACTGGTACTTGCTGTTGCACCAGGAGCCGT
TGCACCAGGTGCTAAAGCATGGGTGTTTTGTATCCATTGCGCAAAGACGGGTTGTAATTG
TATAGCAGTATCTGAAAACATATCTTGAGGGCGCCCTAAAGCGCTCATGGTATCATTATG
AATATACAAACCAAAACTGTGAAAGCCTAGAAATATACATGCCCAGTTGAGATGTGATAT
GATTGCATCACGATGCCGAAGAACACGATCTAATAGATCGTTGTATCGAGTAGTTGGATC
ATAGTCTCTTACCATAAAAATGGCTGCATGCGCAGCAGCACCAACTATGAGAAATCCACC
AATCCACATGTGATGTGTGAACAATGACAGTTGTGTACCATAGTCAGTAGCTAGATATGG
ATAGGGGGGCATGGCATACATATGGTGAGCTACAATAATGGTTAAAGAGCCTAACATAGC
TAGGTTAAGAGATAATTGAGCATGCCATGACGTTGTTAGGATCTCATATAATCCTTTATG
GCCTTGGCCTGTAAATGGACCTTTATGGGCTTCTAAAATATCTTTTAGACCATGACCGAT
GCCCCAGTTGGTCCTATACATGTGACCCGCTATCAAGAAAAGAATTGCAATAGCTAAATG
ATGGTGTGCAATATCGGTTAACCACAGACCCCCAGTTACTGGATCTAATCCTCCACGAAA
AGTAAGAAATTCCGCGTATTTTGACCAATTCAAGGTGAAAAATGGAGTTGCTCCCTCAGC
AAAAACGGGATAAAGTTGAGTTAAAAGATCCCGATTCAAGATAAATTCATGAGGAAGTGG
TATCTCTTTAGGATCTACTCCAGCGTTTAGAAATTGGTTAATCGGTAAAGATACATGTAC
TTGATGCCCCGCCCAAGCAAGAGACCCAAGTCCTAATAGCCCCGCTAAATGGTGATTCAA
CATAGATTCTACATCTTGAAACCAAGCCAATTTTGGGGCCGCTTTATGATAATGAAACCA
ACCAGCAAAAAGCATTAACGCTGCAAAGACCAATGCACCAATTGCGGTACAGTAGAGTTG
TAATTCATTAGTTATTCCAGATGCTCGCCACATCTGAAAAAGACCAGAGGTTATTTGTAT
TCCTCGGAAACCCCCGCCCACATCACCATTCAATATTTCTTGGCCCACTATCGGCCAAAC
TACCTGGGCACTAGGCCCAATGTGAGTTGGATCGCTTAGCCATGCTTCATAATTGGAAAA
ACGAGCACCATGGAAATACATGCCACTCAGCCAAAGAAAGATGATGGAGAGTTGACCGAA
ATGGGCACTAAATACTTTTCGCGAGATCTCCTCCAAATCACTGGTATGGCTATCGAAATC
GTGAGCATCAGCATGTAGGTTCCAGATCCAAGTGGTAGTATCAGGGCCTTTAGCTATTGT
TCTTGAGAAATGACCCGGTCTAGCCCATTCCTCGAAAGACGTTTTTATGTGATCCCTATC
TACCAAGATTTTGACTTCTGGTTCTGGCGAACGAATAATCATTGAGTCCTCCTCTTTCCG
GACAACGCATACAAAGAGACCTGCCAACAGTCAAATAACTAATT
NNNNNNNNNNNNNNNNNNNNNNNNNNNNNNNNNNNNNNNNNNNNNNNNNN
GTCAAATAACTAATTAGTGAATCTATGAGAGATATTTCTATAATTATTAGTTGATTTCTC
TTCTATTTTTCTATCTCCCATCTATCTATTTTTTTTTAGTTATTCGCTAGAGCAATTAGG
ATCTGAAAGTCGATCCGGGGCAAGTGTTCGGATCTATTATGACATAGCCGTGAGGCGCTC
AACGGACCTTTTTCGTCTTATATTATAAAACTTTTTTGAATTGATACAAAAAAGTATTTT
TTGTGCAACCTAGTGTATATTCATATTTCAATTAGAAGTTCTTA
NNNNNNNNNNNNNNNNNNNNNNNNNNNNNNNNNNNNNNNNNNNNNNNNNN
TAGAAGTTCTTAGGTAGAGCTGCTTTATCTTTTACATAAAACATATTAATTACTATTAAC
CATTACTCTATTCCAATTCAAATCACGCGAGCAACCATTAGCCATTACTAAGAGACATCG
CAGTATGTATTTATAGTATATATTTCTAGTTAGTTATTCCAAGGTCTCTTGTATTCGTTT
TAATAGAAAAAAGAAAGATGCACTCTATCTATGTATCCTTTATCCCTACGAAATAACAGA
CGAAATAGAACGCTTAGAAGAGATATAATGAAATTCTTTGGTTGGTTCTTCCCAAAGCCA
AAGGAATGATCCATTTTATTTGACAGATAGGGGTCAAC
NNNNNNNNNNNNNNNNNNNNNNNNNNNNNNNNNNNNNNNNNNNNNNNNNN
CAGAAATGGCGTATTCTTTTATTCGAAACGCCGCGTGATCTTCAACCAATTATGCGCTTC
AATATAATTACCAGGAGTAAGCGCTATAGCCTGTTTCCAATACTCAGCAGCTTGATCGAA
CCAAGCCTCCGCAATTTCAGAATCTCCCTGTCGAATGGCCTGTTCTCCCCGGTCGGAATA
GGTGGGTCGAGTCCTTCCCTTAGAACCGTACTTGAGAGTTTCCTATCTCATACGGCTCAG
TAGCCAATTCTTTTGGTGTTTTAATCTACCATATCTAACCGAATGAGATTTCTCATAGAT
CTATCCCATTTTCGGGTTAACCAAAATAATTACATGAGTTTCAAACTTAACTTTGGA
NNNNNNNNNNNNNNNNNNNNNNNNNNNNNNNNNNNNNNNNNNNNNNNNNN
CTTTTCTCCTACCTTCAGAAGAATAAAGCATAGGCATTAAATTTTTTTCTATCTACCGTA
GGAATTTTCTGAAAGGTAACTATCTCGATTTCATATAGAAATTTCTTTTATATAGAATCT
TTGAAAAAGACTTTTCTTCACAAGTATAAAAGAAAAGACTTACTATCTTTGGGATCTGAT
CCTACACCGCTGCTCAAGACCTTAGTGGATCAACTCTATTACATAAGTGGATTCCTCATT
TTTATCTCATATCATGACATAAATAAGCAGTTATTATTGTAAACCTCGCTAATTGATCTT
TACGGCGCTTCCTCTATCAATTAGATCCTTTATCCATAGAATAAAGTAGCTAGGCATATC
TATTTCTTCATATTTCATTTCTACTTCTATGAATATGAAGTTTCTTTCTTTGCTACAGCT
GATAAAAATCGTTCTTTTAGACGATGCATATGTAGAAAGCCTT
NNNNNNNNNNNNNNNNNNNNNNNNNNNNNNNNNNNNNNNNNNNNNNNNNN
ATAGTGGAGATAGTCGCACGTAATGGCAGATCACGGCCATATTATTAAAAGCTTGTGGTA
AGAATGGATTTCGTTCTAGTGCTCGAAAATAATATTCCAAAGCTTTCGTATGTTCTCCAT
TACTTGTGTGGATAAGACCTATATTATAGAGTATATAACTTCGATCATAGGGATCAATTT
CTAGTCGCATAGCTTCATAATAATTCTGTAAAGCTTCCGCATAATTTCCTTCGGATTGAG
CGGACATCCGTTACGGTCGTCATTCAATTCCAAAAATCTCCGCTCCAGAACTGTACGTGA
GACTTTCATCTCATACGGCTCCTCTCTTATGTGCATAATGAGAATATACATGGAATTCAA
AAAGATTTTAAAATATTCGTATTATGAACTGAGTAGGGCTAGTGTTTTTACAAGAAATCT
CTAGCCAACCTTCCTGCAAGAGATCTTTTCTTACCATCAATCGGGTTGATACTAAATCGA
AATAATAACTCCAACAATTTCTTTGTTCTCAACGCCTCCTAATTTCCAGGAATTAGTCGC
TTCAACAGTCTTCGATGGGTATACGGGTATCCAAAGTACGAACGAGATGGATATTTGTTG
TCCCAACCATTCTTCTTAGTCCCAAGCCCGATAAGGAAAGGGGCAATTTTTAACAAAGTT
TTTGTGTTGTTGATTCCTAGGTGTAGCGCTTCTTCCCTTATGCCGCCTATTGGTACTAGT
GGAGTAGGATTGACCTGTAATACAGAACCTCTAGGTGTAACCTTTCGCGCAATACTAGAA
TCAACAATTGAAACATAGCATCTGAGGCTGCATTAATCGAGGATACGCGACAGAAGGAGT
TGTTCTATTTCCAAACTTTACCTTCAACAAGCGTAGATTTTTGTTTTCAAAAAATTTCTT
TCTATCCCGAATCGTGTGTCTTTCTGATAAGACTGAGAGCAAAAATTTGAAATAAA
NNNNNNNNNNNNNNNNNNNNNNNNNNNNNNNNNNNNNNNNNNNNNNNNNN
GAATCAAATCGCACCATCTCTGTAGTAGGTAAATGCCTCTTTTTCTCCTGAAGTTGTCGG
AATTATTCGTAATAAGATATTGGCTACAATTGAAAAGGTCTTATCAATAAAATTTGCATT
TATCCGCGATCTAGGCATAGGTAGAGCAATCCATTCTATAATTCTTCTCATTCCCTATGG
TGGGAAAATGATCTCACAAAGAAAAGAACAGTACGAAATAACAT
NNNNNNNNNNNNNNNNNNNNNNNNNNNNNNNNNNNNNNNNNNNNNNNNNN
GGGAACTCCTCCGATTTCGTTGAAGTTACAGGTTAGGATAAATTTTGATTGAATTAGGAT
CCAAAGAAGAAAAAGAAAGGGGATTGAAGAATCATTCTATGATAAAAATGGAATAACCAC
CTATTTTTTGGTATGTGCATAGCCGGTATACACTATACAATCAAATCAAATTTTTATGAA
TTTGTAATAGATCTATGGAAT
NNNNNNNNNNNNNNNNNNNNNNNNNNNNNNNNNNNNNNNNNNNNNNNNNN
TTGAGAACTCGAAAACTGGAAAGGAATTTGATAATTTTTAGGCGAGGGAATCATAGTCTA
AATAGAATCATGATCGAAAGGTATACATTAACCATAGCCTAAAAAATCTAAACACACCAA
TCAGT
NNNNNNNNNNNNNNNNNNNNNNNNNNNNNNNNNNNNNNNNNNNNNNNNNN
ATCAGTTGATTCGATCTAATTTAATTCATTGATTTAATCTGGTAGGAATATCAT
NNNNNNNNNNNNNNNNNNNNNNNNNNNNNNNNNNNNNNNNNNNNNNNNNN
CAGTTTCACAAACATGAATCGAATTTTTTGGAATTCGTAAGAAAATTCGCTTTATCCTGA
TCCTGGAGTCTTGAAGAAAAGATCTTTCTTTGATTTT
NNNNNNNNNNNNNNNNNNNNNNNNNNNNNNNNNNNNNNNNNNNNNNNNNN
GAATTAATTGGTCGTACCTATCCAATAATCTAATATCAATGACTCGCTATTCACTCGATT
TTTGAGTCATAATCATTATATAGGAGAGATGGCCGAGTGGTTCAAGGCGTAGCATTGGAA
CTGCTATGTAGGCTTTTTGTTTACCGAGGGTTCGAATCCCTCTCTTTCCGGACCTTCATT
TAATTCATTGATTTTACTAACAACAATGGATCCAATAGATACAATTTTTCTAAGAACCAG
ACCGTTTTTGATATCTATTCCTAATTGCATTGCTGTGACACGTAAAATACGAAAAATTAC
TGGAAA
NNNNNNNNNNNNNNNNNNNNNNNNNNNNNNNNNNNNNNNNNNNNNNNNNN
AAAGAGTAGACAAGGAATGAAAATCTCCCTCTGGATCTATGATACATAATTGGGAGAAAA
CCTAGATCAAACCCGTATTTATTTATCTTAATTTTATCTTAGGTTAATTTACTTCACCAA
AAGGGAACAAAATTGCCCGAACCCTTGTTATTTTAGTTAGGTTTAAGTCTGACGAGAATA
ATATTCTACGACTAACAATTCATTTATTTTCAGACCGACCCATTTACTATCGATTATTTG
ATTGACTAATCCTTTATATTGGAATGGGTGAAGGGTCAAATGCTTTGGTAATTCCTCATG
AAGATATGAATCGAGAGAATTTTGAATCAGAACTCTAGATTTTTGTTCATCCTTCACCGT
AATAATATCTCGGGGTTTGCAGCGATAACTTGGTATATCTACTATACGACCATTAACTAA
AATATGTCTATGGTTAACTAATTGTCGGGCTCCGGGAATAGTCGAAGCCATACCCAATCG
AAAAAGGATGTTATCCAAACGCATTTCAAGTAATTGTAGTAAAACCTGACCCGTTGACCC
CTTGGCTTTTCTGGCGATACGAACGTATTTAAGTAATTGTCGTTCTGTAAGACCATAATG
AAAACGCAATTTTTGTTTTTCTTCTAGGCGAATACGATATTGAGATTTTTTTCCGGAACG
CGACTGGTTTCTAAGATCACTTCCGGCTCTAGACCTTTTATTAGTTAGTCCTGGTAAAGC
CCCCAGACGGCGTATTCTTTTGAAACGAGGTCCTCGATAACGCGACATAAAGACTCCTTA
TTCG
NNNNNNNNNNNNNNNNNNNNNNNNNNNNNNNNNNNNNNNNNNNNNNNNNN
ACAAAATAAACCTAAACTAAAAATGAACTAAATGAAGTGACGTTTACTCAAGTAGTGTAC
TTGTACTAT
NNNNNNNNNNNNNNNNNNNNNNNNNNNNNNNNNNNNNNNNNNNNNNNNNN
AAAGAATAATGAGATGAATTGGATAAATATCCAGACTCCTT
NNNNNNNNNNNNNNNNNNNNNNNNNNNNNNNNNNNNNNNNNNNNNNNNNN
GAATCCTTTTCCTGACATAATTGCAAATTCCTATAACAATAAATCAATCGATGGC
NNNNNNNNNNNNNNNNNNNNNNNNNNNNNNNNNNNNNNNNNNNNNNNNNN
TATTATTTTATTTCAAAAGGGCATTATCAATCATGTAAAAATTGAATAAGAAAAGCCGGC
TATCGGAATCGAACCGATGACCATCGCATTACAAATGCGATGCTCTAACCTCTGAGCTAA
GCGGGCTCACATAACAGAAATTCTACTGTACATGCATAGGAATTTAATAAATTAGCTATT
CATAATTAACATGAATATAGAAAAGAATATAGAATTTCAAATCAATATTGAATATTATAT
AACATAACGATATAGAATTGAGTTTGATTTATCCAAAACTATATTAGATAATTAACAATT
ATAGAATTCAAATGTCATTCATTTGAAATTCT
NNNNNNNNNNNNNNNNNNNNNNNNNNNNNNNNNNNNNNNNNNNNNNNNNN
CTTTTTTAACCAATAAATTCCAGAACCTGGATAAAACTTTGTAATATCCCCTCGTCCTTT
TAATTGACATGGACCAAAGCCATCTAGTAAAATGAGTATGCTGCATCGGGAATGGTCGGG
ATAGCTCAGCTGGTAGAGCAGAGGACTGAAAATCCTCGTGTCACCAGTTCAAATCTGGTT
CCTGGCACATGATTAATTTATATGAGCCTCTCTTTTACAAATTAATTGATATGAATCGAC
ATAGAATACATAAATAGTCTAGATCAGAATACATACTTTTATCCATCTCAGTCTTTTGAA
ATATACCCCATCTATTTTATAGATGGGTAAAGATTAGTAAAGAGTTTATTATATCAAA
NNNNNNNNNNNNNNNNNNNNNNNNNNNNNNNNNNNNNNNNNNNNNNNNNN
TTATATCAAAGTATCTAAACAAATTAGATTCTACTTCCTCTTCTTTTTTATTTCTTTTCT
ACTTCTTCATATTGTCTTTTTTTTGTTAGCCTGTCCATAATACAAATGAGACTTCAATTA
CTCTGCTTAATCTATAACAGAACGTAAATCTTTGAATATCTGGAATTGTAGACGCGACGA
TTTGTTTCTTATGATTCAATGGGCATCTTGGATTTCATAAAAATTGGGGGCAATATAATC
CTTGCGTAAGGGCCATCCTATCCAACTTTCAGGCATTAAGATACGTTTCAAGCGTGGATG
ATTAGTATAAGAGATTCCCAACATATCATAAGCTTCCCGTTCTTGAAAATCCACACTTTT
CCAAATCCAGAAAACAGACGGAATTCTCGGATTCCTCCTTGGGGCAAATACTTTTATGCA
TACCTCTTCTGGTTGATCCACACCATACTCTATTCTCGTAAGATGATACACACTAGCTAA
TAGTCCGCCGGGTGCTACATCATAGGCACATTGGGAGCGTAGATAATTGTAACCATATAC
ATATAAAATGACAGCAATGGAATGCCAATCCTCGGGCTTTATTTGTAAAGTCTCTATTCC
TTGGTAATCAAAGCCCAAAGACCTATGAATTAGCCCATGCTTGACTAGCCAAGCAGACAA
ACGACCCTGCATCTTTTTTATCTCTCCCGTATTTTTATTTGTATACGATGAAATTTATGA
AGATTGACCCTTACTTGTTATTCTGTACTAAAGAAATCCTATTTAATTCACTAATTCGTG
GGAAGATACTGGACTTTTGTATTTGAAAAATGTTTCAGGAAGGATTTCGGAAGTAGAAGT
AGATGGCCTTTGATAAAGGAATCCTTGATCATAATTTCCAGTATGAATACTGCGTCCAAC
ATTAAACTTGTGTTTGGTAGTAAAACAACGATTCTCCCGTTGAGACCTAATTCTATCTTC
ATAGAGTTCTCGAGATACTTTCTTACGAAGTTTTGTTAGAGCATCTATAACTGCTTCCGG
TTTAGGTGGACAACCCGGCAAATAGACATCTACAGGAATTAGTTTATCGACTCCCCGAAC
AGTACTATAAGAATCAGTACTGAACATCCCCCCTGTAATTGTACATGCTCCCATAGCAAT
AACATATTTTGGTTCGGGCATTTGTTCATATAATCGCACTAAAGAGGGAGCCATTTTCAT
TGTTACTGTTCCGGCTGTTAAAATTAGGTCCGCCTGTCTAGGACTTGATCTTGGCACTAG
TCCATAACGGTCAAAGTCGAATCGTGAGCCTATTAGCGAAGCAAATTCAATGAAGCAACA
ACTGGTACCATAGAGAAGCGGCCATAAACTAGAGAGTCTTGACCAATTTGAAAGATCAGT
TAATGTAGTTGAAATAACTGAAGTTTGGGCTGTTCGATCAAGTAAAGGAAACTCAATGGA
ATTCATAACCGTCTCAATCTTATTTTTTCCTTTTATTGTCTGAATATTCAGGAGCTAAGA
CCATTCCAATGCCCCTTTTCGCCATGCATAAACTAAACCAACAATTAAGATAAGTACGAA
AATCAAAGCTTCTATAAATACAGATACACCTAATACATCGAAACTCATTGCCCATGGATA
AAGAAAAACTGTTTCAACATCAAAAACAACAAAAACTAGAGCAAACATATAATAACGGAT
TCGAAATTGTAACCAAGCGTCGCCCATCGGTTCTATACCCGATTCATAACTAGAAAGCTT
CTCTGCGCTTTTGTTAATTGGGGCTAAAACTCTAGAAATGAAAAGTGCCAAAAAAGGAAT
AAGACTTGATATAATCAGAAATACCCAAAAAATATCATATTCGTAAAGCAGAAACATAGA
CAATACCCCTTGAGCGTAGAAAATATATCGGATTAGTCGATTCGAATTGGAATTGTCAAG
TCATCCATAAATAACTGTTTAGTCAAACAAGAATTC
NNNNNNNNNNNNNNNNNNNNNNNNNNNNNNNNNNNNNNNNNNNNNNNNNN
AGCTTGTGCAAAAATGCATCAAATTTTTCCTATATTCATGTAAATTACTAACGATTCAAT
TTGATTTGAATTGGGTAAAATGGAAGTTTTTAACTGGACTCCTGTCATGATT
NNNNNNNNNNNNNNNNNNNNNNNNNNNNNNNNNNNNNNNNNNNNNNNNNN
CATATGGAATTAACTCCCAAATCAAAGATTAATGAGTTTGCTTATCCGCGATTGGATCCA
TTGAAATGCGTTCTTACTTTCAGTTTGATGTTTTTCTTTAAACGATCCTCGTGAGTGAAC
TTTTCTTATAGAAAAAATTTGATTATTTCGATGAACCAATCGGTTAGTTACAAGTAACAA
ACAATAACAATAATGAGGAAATGAAAATTATACAA
NNNNNNNNNNNNNNNNNNNNNNNNNNNNNNNNNNNNNNNNNNNNNNNNNN
ATAGGGCTATACGGACTCGAACCGTAGACCTTCTCGGTAAAACAGATCAAACTTATTATT
ATCAAAATGATCTGAACTGTTTCAAAGACCCAACATGCATTTTTTTTTGCATTGGGCTCT
TTCATTAACTGATAGAAATATCAGCCAGTCTGCCATATTTTTTTCTTGACAGAGAAATAA
AGGAGATGGCTCCATGCGCTCTGATTCATTATTTTGATTTCTGATCCAGGAGCACTACCA
AAGTGTTTCAAGAGGGTTATCTTGACGTAGGTTTGCCTCTGGCCTAGATCAACCTAAGTT
AAATGAAGTCTCTATCGCTTTTGTAAAAAGAAAATATG
NNNNNNNNNNNNNNNNNNNNNNNNNNNNNNNNNNNNNNNNNNNNNNNNNN
TTGCTTATAAGTAATATGATATTTATAATCCATCGATGGGATGGGTTACATTTGGTTCTC
TTTAGGATGATAAATGACCTACTTAACTCAGCGGTTAGAGTATTGCTTTCATACGGCGGG
AGTCATTGGTTCAAATCCAATAGTAGGTATAACTTATTAGATACCATTGATTCCGGTACC
TAATAAGTTTTTTATCCACCTTCTTTTATTTTGTATCTTTTCTGTTTCATTTTTTTTTGT
TGCATCAAAATTGGATTCCACTTGATTGTATTCATTCGGAAGAATCAAATAAAAAT
NNNNNNNNNNNNNNNNNNNNNNNNNNNNNNNNNNNNNNNNNNNNNNNNNN
ACCAACTAGTTACGAAATCATATTGATAGCCTCTACTCGTGTCCTAGCTCGCCGGAGGGC
TAAATTTGCCTCAATTGTTTGTCTCTTTCCCTCAGCCTTTCTCAAGTTAGCTTCCGCTAT
TTCAAGAGTTTTCTGAGCTTCTTGTGGATCAATGTCACTACTCTTCTCCGCATCATTTAC
TAAAATAGTGATCTCATTTTTGCCTATTCTAGCAAAACCACCCATCAAGGCCATTGCTAA
CCATTGGCCGTTAAGGCGTTTTTTCAAAATACCTATATCTACAGCTGTGGCAATAGGGGC
ATGATTTGGTAATACGCCAATTTGACCATTATTAGTAGATAAAATGATTTCGTTCACTTC
TGAATCCCAAACAATTCGGTTAGGGGTCAGTACACAAAGATTTAAGGTCATTTCTTCAAA
TTGCTCTCCATTTCTAAGTTCATAGCCTTCGCGGTAGCTTCATCGATGTTACCTACCAAA
TAAAAGGCCTGTTCAGGAAGACCGTCTAATTCTCCGGAAAGGATTAATTGAAACCCTCTA
ATTGTTTCTGTTAGACCAACATATTTCCCTGGAGAACCAGTAAAGACTTCTGCTACAAAA
AAGGGTTGTGATAAGAAACGTTCTATTTTTCGCGCTCTTGCTACAGTTAAACGATCCTCT
TCGGATAATTCGTCCAACCCAAGGATAGCTATAATGTCCTGAAGTTCTTTGTAACGTTGT
AAAGTTTGCTTAACTCTTTGCGCAGTTTCATAATGTTCCTCACCAACGATCCTAGGTTGA
AGCATAGTTGACGTTGAATCTAAAGGGTCTACTGCTGGATAGATACCTTTGGCAGCTAAT
CCTCTTGATAGTACGGTAGTCGCATCTAAATGTGCAAATGTCGTAGCAGGAGCAGGGTCG
GTCAAATCGTCTGCAGGTACATAAACTGCTTGAATAGAAGTTATGGACCCGTCTTTGGTA
GAAGTAATTCTTTCTTGTAAAGAACCCATTTCGGTACTCAGGGTGGGTTGATAACCTACG
GCGGAAGGCATTCTACCCAATAAGGCAGATACTTCGGATCCTGCTTGAACGAAACGGAAA
ATATTGTCGATAAATAAAAGTACGTCTTGTTCATTAACATCGCGGAAATATTCCGCCATA
GTTAGGGCAGTCAAACCAACTCTCATACGAGCTCCTGGCGGTTCATTCATCTGACCGTAA
ACTAGAGCCACTTTTGATTCTGCAATATTTTGTTCATTAATCACTCCAGATTCTTTCATT
TCCATGTAAAGATCATTTCCTTCACGAGTACGTTCACCCACTCCGCCAAATACGGATACA
CCCCCGTGAGCTTTGGCAATATTGTTAATCAATTCCATAATGAGTACTGTTTTACCCACT
CCAGCCCCCCCGAATAGTCCGATTTTTCCTCCACGTCGATAGGGGGCTAAAAGATCTACT
ACCTTAATTCCTGTTTCAAAAATAGATAATTTTGTATCTAACTGTATAAAGGCGGGCGCT
GATCTATGAATAGGAGATGTTGTACGAGTATCTACAGGACCTAAATTATCAACAGGTTCT
CCGAGCACATTGAAAATTCGTCCAAGAGTCACCCCACCGACCGGAACACTTAGAGGAGCT
CCCGTGTCAATCACTTCCATTCCTCTCGTTAGACCATCTGTAGCACTCATAGCCACAGCT
CTAACGCGATTGTTTCCTAATAATTGCTGTACCTCACAAGTCACATTAATTGGTTGACCA
GCAGTATCTCGACCCTTAACTACCAGAGCGTTATAAATATTAGGCATCTTGCCTGGTGCA
AAAGCTACGTCGAGTACCGGACCAATGATTTGTGCAATACGTCCAAGG
NNNNNNNNNNNNNNNNNNNNNNNNNNNNNNNNNNNNNNNNNNNNNNNNNN
GGAAATCCCAGAACCAGAAGTAGTAGGATTTGTTCCCATAATAATAAATAGTAAAATATG
TCGAAATTTTTTGTGAAAATTATCGAATTCAAAATAAATATAAATGTCCGATAGCAAGTT
GATCGGTTAATTCAATAGTTATCACTCTATTTTGTTGGTACCATCCAACCAAATACAATT
CAATTGTTTACTTATTGAATGAGTGCATTTTCAAGTTCAACCAACCCATTGTTAAAATCT
CAAGTGGATGAATAAGAATCTTGAGGAAGTCTTTCATTTGTCTATCATTATAGACAACCC
TATCTATATTATAGTATAGATGGAATTAGAACCTGAACTCTATTTACCTTATTCTATTCT
GTCTCATCGACTTTTCTTATTTCAGCATATGGATTTACGCCTAGCCTAGTCTTTTTTTTC
TTTCTTCATAGACGAGTTCTGCATATTTTCACATCTAGGATTTACATATACAACATGTAT
CACTGTCAAGGGGAATTTATTATTATTTAGGGTATTTAGAGGTATTTCGA
NNNNNNNNNNNNNNNNNNNNNNNNNNNNNNNNNNNNNNNNNNNNNNNNNN
TAAGAATTGGGTTGCGCTATATATATGAAAGAGTATACAATAATGATGTATTTGGCGAAT
CAAATACCATGGTCTAATAATCTCTAATAATCAAAGATTCGGATTAGTTGATAAT
NNNNNNNNNNNNNNNNNNNNNNNNNNNNNNNNNNNNNNNNNNNNNNNNNN
AGTTAGGAATTTTGTAAAAGATTCCCGTGAAAAGTTTCAGTAATGCCTAATTCATGTCGA
GCAGACCTTGTTGTTGTGAGAATTCTTAATTCATGAGTTGTAGGGAGGGATTTATGTCAC
CACAAACAGAGACTAAAGCAAGTGTTGGATTCAAAGCTGGTGTTAAAGATTACAAATTGA
CTTATTATACTCCTGACTATAAAACCAAAGATACTGATATTTTGGCAGCATTCCGAGTAA
CTCCTCAACCTGGAGTTCCGCCTGAAGAAGCAGGGGCCGCGGTAGCTGCTGAATCTTCTA
CTGGTACGTGGACAACTGTGTGGACCGATGGACTTACCAGCCTTGATCGTTACAAAGGGC
GATGCTACGGGATCGAGCCCGTTGCTGGAGAAGAAAATCAATTTATTGCTTATGTAGCTT
ACCCCTTAGACCTTTTTGAAGAAGGTTCTGTTACTAACATGTTTACTTCTATTGTGGGTA
ATGTATTTGGGTTCAAAGCCCTGCGCGCTCTACGTTTGGAAGATCTGCGAATCCCTCCTG
CTTATACTAAAACTTTCCAGGGTCCGCCTCATGGTATCCAAGTTGAGAGAGATAAATTGA
ACAAGTATGGTCGTCCCCTGTTGGGATGTACTATTAAACCTAAATTGGGGTTATCCGCTA
AAAACTATGGCAGGGCAGTTTATGAATGTCTTCGCGGTGGGCTTGATTTTACCAAAGATG
ATGAGAACGTGAACTCCCAACCATTTATGCGTTGGAGAGACCGTTTCTTATTTTGTGCCG
AAGCTCTTTTTAAAGCGCAAGCTGAAACAGGTGAAATCAAGGGGCATTACTTGAATGCTA
CTGCAGGCACATGTGAAGAAATGATGAAAAGGGCTGTATTTGCTAGAGAATTGGGAGTTC
CTATCGTAATGCATGACTACTTAACAGGGGGATTCACTGCAAATACAAGTTTGGCTCATT
ATTGCCGAGATAATGGTTTACTTCTTCACATCCACCGTGCAATGCATGCAGTTATTGATA
GACAGAAGAATCATGGTATGCACTTTCGTGTACTAGCTAAAGCGTTACGTTTGTCTGGTG
GAGATCATATTCACGGTGGTACCGTAGTAGGTAAACTTGAAGGAGAAAGAGAGATCACTT
TGGGCTTTGTTGATTTACTGCGCGATGATTATGTTGAAAAAGATCGAAGTCGCGGTATTT
ATTTCACTCAAGATTGGGTCTCTCTACCAGGTGTTATACCCGTGGCTTCTGGGGGTATTC
ACGTTTGGCATATGCCTGCTCTGACCGAGATCTTTGGGGATGATTCCGTACTACAATTCG
GTGGAGGAACTTTAGGACACCCTTGGGGAAATGCACCCGGTGCTGTAGCTAATCGAGTAG
CTCTAGAAGCATGTGTACAAGCTCGTAATGAGGGACGTGATCTTGCTCGTGAGGGTAATG
AAATTATCCGTGAGGCTAGCAAATGGAGTCCTGAACTAGCTGCTGCTTGTGAGGTATGGA
AGGAAATCAAATTTGAATTTCCAGCAATGGATACTATATAATCCAGGTAATCCAGCAATT
ATCGTTCGTTTTCTTAATTGAATTGTAATTAAACTCGGCCCAATCTTTTACTAAAAGGAT
TGAGCCGAATACAAAAATTCTATTGCATATATTTTGGATAAATACATACTTAATATACAT
ATACAAGATTTAAAATAAAAAGACTAAACAACTCAAATGGTTCTATTGTTGTTTTGGATC
CACAATTAATCCTATGGATCCTTAGGATTGGTATATTCTTTTATATTCTGTAGTTTCCTT
GGATCAAGCCAAGTATCACAACTTTTTTTACCCATCCTATATATTGTCCTTTTCGTTCCG
TGTTGGAATAAAAACGAAATTTATTACTTAGTAATAGCGTATTAGCTATTCAGACAAGAT
TTTACGAAAAAAAAAATTCTTCCTATCTATCATATAGGAGAGAACCAATATTTC
NNNNNNNNNNNNNNNNNNNNNNNNNNNNNNNNNNNNNNNNNNNNNNNNNN
CTGATAGGAAATATTCAAGATTTTGATCGAATGACTATTCATCTATTCTATTTTCATGCA
AATAAATAGGGGGAAGAAAACTCTATGGAAAGATGGTGGTTTAATTCGGTCTTGTTTAAG
AAGGAGTTAAAACACAGGTGTGGGCCAAGTAAATCAATGGATAGTCTTGGTCCTACTGAA
AATACCAGTCAAAATGAAGATCCTAATATAAATGATACGGCTAAAAACATTCATAGTTGG
AGTGATCGTGGTAATAGCAATCTTGTAGACCTCAAAGACATTCGTCATTTAATCTCTGAT
GACACTTTTTTAGTTAGGGATAGTAATGAAAATAGTTATTCCATATATTTTGATATTGAA
AATCAGATTTTTGAGATTGACAATGATCATTCTTTTCTGAGTGAAGT
NNNNNNNNNNNNNNNNNNNNNNNNNNNNNNNNNNNNNNNNNNNNNNNNNN
TAATTATCGAAATTCTAGTTATCTGAATAATAGATCTAAGAGTGACGATCTACACTATGA
TCGTTACATGTATGATACTCAATCTAGCTGGAATAATCACATTAATAGTTGCATTGACAG
TTATCTTCAGTCTCAAATCTCTATTGATACTTACATTGAAAGTGGCAGTGACAATTCCAG
CGACAGTTACATTTATAGTTACATTTGTGGTGAAAGTGGAAAGAGTAGTGAAAGTGGGAG
TTCTAGTATACGAACCAGCACAAGTGGTAGTGATTTAACTCTAAGAGAAAGTTCTAATGA
TCTCGATGGAGAAAGTTCTAATGATCTCGATGG
NNNNNNNNNNNNNNNNNNNNNNNNNNNNNNNNNNNNNNNNNNNNNNNNNN
GAGAAAGTTCTAATGATCTCGATGGAGAAAGTTCTAATGATCTCGATGGGACTCAAAAAT
ACAGGCATTTGTGGATTCAATGCGAAAATTGTTATGCATTAAATTATAAAAAAATTTTTA
AATCAAAAATGAATATTTGTGAACAATGTGGATATCATTTGAAAATTAGTAGTTCAGATA
GAATTGAACTTTCGATCGACCCGGGCACTTGGGATCCTATGGACGAAGACATGGTCTCTC
TGGATCCCATTGAATTTCATTCGGAGGAGGAGTCTTATAAAGACCGTATTGATTCTTATC
AAAGAAAGACAGGATTAACCGAGGCTGTTCAAACAGGCATAGGCCAATTAAATGGTATTC
CCATAGCAATTGGGGTTATGGATTTTCAGTTTATGGGTGGGAGTATGGGATCTGTAGTTG
GGGAGAAAATCACCCGTTTGATTGAATACGCTACCAATAAATGTCTACCTCTTGTCATAG
TATGTGCTTCGGGGGGGGCACGCATGCAAGAAGGAAGTTTGAGTTTGATGCAAATGGCTA
AAATATCGTCTGCTTTATATGATTATCAATCAAATAAAAAGTTATTCTATGTATCAATCC
TTACATCTCCTACGACGGGTGGGGTGACAGCGAGTTTTGGTATGTTGGGGGATATCATTA
TTGCCGAACCCAATGCCTACATTGCATTTGCGGGTAAAAGAGTAATTGAACAAACATTGA
ATAAAACAGTACCTGAAGGTTCACAGGAGGCTGAATATTTATTCCAGAAGGGCTTATTCG
ATCTAATCGTACCACGTAATCCTTTAAAAAACGTTTTGAAAGAGTTATTTCAACTCCACG
CTTTCTTTCCTTTGAATAAAAATTAAG
NNNNNNNNNNNNNNNNNNNNNNNNNNNNNNNNNNNNNNNNNNNNNNNNNN
AGAGTATTCGGTTCAATTATTTTATTTGAACAAACAAAACAAGTAGTTAGTTTACCGTAA
TCAAAGTAAAATAATAAGAATTAATTGAGTTTTCTTTCGTAACATAAGATC
NNNNNNNNNNNNNNNNNNNNNNNNNNNNNNNNNNNNNNNNNNNNNNNNNN
AAAAAATAATAGGTACATAACAAA
NNNNNNNNNNNNNNNNNNNNNNNNNNNNNNNNNNNNNNNNNNNNNNNNNN
TCACATCAAACTAGTATTAGTTTGATGTGA
NNNNNNNNNNNNNNNNNNNNNNNNNNNNNNNNNNNNNNNNNNNNNNNNNN
AACAAATAGTAAATCGAGGTACCGATTCTATGACAACTTTAAGCTTTCCCTCTATTTTTG
TACCTTTAGTAGGCCTAGTATTTCCGGCAATTGCAATGGCTTCTTTATTTCTTCATGTTC
AAAAAAACAAGATTGTTTAGATCCGAGAGGACCCAATCTTATCCATTTTTTTTCCAAAAC
TTAGACTTGTATCATAACACGGATATATATTTAGTGGAATCGGGTATAACATGGAACTTT
CATTGGAAAAACCCCTTATAGAAAATGATATATGGGTAAATGAATTCTAACTAGTTTCAA
ATAGATCAGGATCGCTGGATGGCTAAAGTCAGTGGATCTATATATACGTATGTCGATATC
TATAGTGGGATCATATGAAGGGCATGCTATTATTTTAGATCTAAGCAATTTGATGAATTA
CTCCTAAAGATTCACATCAAACTAATACTAGTTTGATGTGAGTTACTTCGGAAACAAAAA
AAGTAAAGTTAAATTTATCTCTCAATTCCAATAAAAAGCAACGGGATTAAGTATGAGTTG
GCGATCAGAACATATATGGATAGAACTTATAAGGGGGTCTCGAAAAACAAGTAATTTCTG
CTGGGCTTTTATCCTTTTATTCGGTTCATTAGGATTCTTATTGGTTGGAACTTCCAGTTA
TCTTGGTAGAAATTTGATATCTTTTTTTCCGTGTCAGCAAATCATTTTTTTTCCGCAAGG
ACTCGTGATGTCTTTCTATGGGATCGCGGGTCTCTTTATTAGTTCATATTTGTGGTGCAC
AATTTCGTGGAATGTAGGTAGTGGTTATGATCGATTCGACAGAAAAAAAGGAATAGTATG
TATTTTTCGTTGGGGATTTCCTGGAAAAAATCGTCGCATATTCCTCCGATTCTTTATAAA
AGATATTCAATCCATCAGAATAGAAGTTAAAGACGGTATTTCTGCTCGTCGTGTCCTTTA
TATGGACATCAGAGGCCAGGGGGCCGTTCCCTTGACTCGCACTGATGAGAATTTGACTCC
ACGAGAAATTGAACAAAAAGCTGCCGAATTGGCCTATTTCTTACGTATACCAATTGAAGT
ATTTTGAGAAATGAAATGGGCTGAAAAATGAAGGCCTTCTCAGCGGGAGGGAAAAAACTC
AAGAATCCTCTCTTTTCTATTCTATAACATAACTTAACTGAAGTTTCGTCAGAACCTTAA
TTTGAGCCAAGCCAAAGTAGACGGATACAGAACAACCATAAAACAAAACTCTTTTTGTGG
TATTTTCTGCGTATGGAAATCCACGCAACTCAATTCAATAACAAGTAACAAATCGAAATA
ATAGATTAATCTCATATATCAAACTATTTCGAAATAAGGAAGCTTTTCTTTTTTGTCAAT
CGACGTTTCTTTTTATCTTTTCTTGTATGCTCTTTAATGACCAGCAATTGGATTTCTTAT
AACGATAACTAACCCATTTCTGTCTTGTTTTGCCACCCATTTTTGGCCATCACAATATTC
TTCCGAAATTTCCCTCGATTATTCTATTCCTGACTATTCATAGTCAGTGAAATTTTTTCG
AAATATTGGATATTTTTATAGAATGATAGAAAAAACTCCTTTTTTCGTCTCGGGAATATA
TTCATTACTTAATTACATTACGGTGCTTCTTTCGGTCATTCATCGAAGGGAGACACTTGC
TTCTAATTTTTTTACCAATTGAGATATTCGGAAACAATATTTTTTTATTATTTCTTCATT
CGAATTCAAATCTTATTCTGTATTTTTTCTAAATTCAAAGATTAATCACGAAATCACAAA
AAAATAGATTAATAGCTTCGATACCTTGTAACTCATGCGTAAGAGAAATATTAGATCGCA
TAGAGTCGACGAATGAAGTTGGTTCATTAACAATTCAGAGATG
NNNNNNNNNNNNNNNNNNNNNNNNNNNNNNNNNNNNNNNNNNNNNNNNNN
GCATTCACTCCTCTTTTATATCTTGCATCTATAGTATTTTTGCCCTGGTGTATTTCTCTC
CCATTTAATAAAAGTTTTGAATCTTGGGTTACTAATTATACTAGGCAATCCGAAATTCTT
TTGAATGATATTCAAGAAAAGAGTATTCTAGAAAAATTCATAGAATTAGAGGAACTCCTC
CTCTTGGACGAAATAATCAAGGAATACTCGGAGACAGATCGACAAAAGTTTCGTATCGGA
ATCCACAAAGAAATGATCCAATTAATCAAGATATACAATGAGGATCATATTAATACGATT
TTGCACTTCTCAACAAATATAATCTGCTTCATTATTCTAAGTGCTTATTCTATTTTGGGT
AATGACGAACTTGTTCTTCTTAACTCTTGGGTTCAGGAATTTCTATATAACTTAAGCGAC
ACAATAAAAGCTTTTTCTATTCTTTTATTAACTGATTTATGTATCGGATTCCATTCACCC
CATGGTTGGGAACTAATGATTGGCTCTGTCTATAAAGATTTTGGATTTGTTCATAATGAT
CAAATTATATCTGGTCTTGTTTCTACTTTTCCAGTCATTCTCGATACAATTTTAAAATAT
TGGATTTTCCGCTATTTAAATCGTGTATCCCCGTCA
NNNNNNNNNNNNNNNNNNNNNNNNNNNNNNNNNNNNNNNNNNNNNNNNNN
AGTAATTTATCATTCAATGAATGAATGATAAATTAGTAATCCAATTAATTACAATGTTTG
TTACTTGGTATACATAAGCAAAACATTGAAAATTTACTCTTTATGTTTCTACTCATCCCG
GAGATTGATCCTATATTTATATTATTCCAGTTTCCAGTAAAATTATTCCAGTAAATAGCA
GAATCGTGGATAGGGAACTATACTAGGGACCTACCCCATTTATTGTTTATTGTAGAATTT
TTTTTTCGGGATCAATGATTGGACCATGCAAACTATAAATACTTTTTTTTGGATAAAGGA
ACAGATTACTCGATTCATTTCCGCATCGCTCATGATATATATCATAACTCGGACATCCAT
TTCAAGTGCATATCCCATTTTTGCACAACAGGGTTATGAAAATCCACGAGAAGCGACTGG
GCGTATTGTATGTGCCAATTGCCATTTAGCTAATAAGCCCGTGGATATTGAAGTACCACA
AGCGGTACTTCCTGATACTGTATTTGAAGCAGTTGTTCGAATTCCTTATGATATGCAACT
GAAACAAGTTCTTGCTAATGGTAAAAAAGGGGCTTTGAATGTCGGGGCTGTTCTTATTTT
ACCGGAGGGGTTTGAATTAGCTCCTTCCGATCGTATTTCTCCCGAGATAAAAGAAAAGAT
AGGCAATCTGTCTTTTCAGAGCTATCGTCCCAATAAAAAAAATATTCTTGTGGTAGGCCC
TGTTCCTGGTCAGAAATATAGTGAAATTACCTTTCCCATTCTTTCCCCTTCCCCTGCTAC
TAAGAAAGATGTTAATTTCTTAAAATATCCCATATACGTAGGTGGAAACAGGGGAAGGGG
TCAGATTTATCCTGACGGGAGTAAGAGTAACAATACAGTTTATACTGCTACAGCAGCAGG
TGTAGTAAGCAAAATTTTACGAAAAGAAAAGGGAGGATATGAAATAACCATAACGGATGC
ATCGGATGGACGTCAAGTGGTTGATATTATACCCCCAGGACCAGAACTTCTTGTTTCCGA
GGGCGAATTTCTCAAATTGGATCAACCATTAACAAGTAATCCTAATGTGGGCGGATTTGG
TCAGGGAGATGCAGAAATAGTACTTCAAGATCCATTACGTGTCCAAGGCCTTTTGTTCTT
CTTGGCATCTGTTATTTTGGCACAAATCTTTTTGGTTCTTAAAAAGAAACAGTTCGAGAA
GGTTCAATTGTCCGAAATGAATTTCTAGACTCGCAGATTTATCGACAT
NNNNNNNNNNNNNNNNNNNNNNNNNNNNNNNNNNNNNNNNNNNNNNNNNN
TTATGAAAAGTCTTTTGTTTTGCTTGTTTATACTCTTTTTCTACAAGATACTGGTAATTC
CTTGTACCGCACTCCTAGTCGTAGTATGGAGATTTTGAAAAAGACTATTTGACTTTCCAC
CTCCCGTTTTTTTATCAAAATTGGAGTGGTGTAACTATGTTACTATTTCCAAATAAAAAT
GTCATAAATCAATACAATTATTCAATTTGAATAGAAAAAAATTCGATTATATACTAGACA
TAAAATAAATAAGTGGGGATAGAACGAATAAATGTGGGGAACAAATAATTCTAGGAGGAA
TTATTCGTCTTCCTAGTCTTCGACACAAGAAAGG
NNNNNNNNNNNNNNNNNNNNNNNNNNNNNNNNNNNNNNNNNNNNNNNNNN
CCTTTCTTGTGTCGAAATAAGTCAAAGATTCCTAGTCTTATCTTA
NNNNNNNNNNNNNNNNNNNNNNNNNNNNNNNNNNNNNNNNNNNNNNNNNN
TTCGACACAAGAAAGGAGATTTTCCACACCCCTTTCTTGTGTCGAA
NNNNNNNNNNNNNNNNNNNNNNNNNNNNNNNNNNNNNNNNNNNNNNNNNN
GTAGCGGACAAACAAAAAAGGGGGGAGGTAAATTTATTGATTAAATAGAATCTATTTAAC
TTAAAAAAGAAATTTGAATTTTGAAAATAAATAGAGTAAGGTTTTATTAGGATAGAAAAT
ATTTGCATGATATCTAATCTACAGAAATAGATATTATGTTATGCCATCCAGTAAATCGAG
TAATTTCTTCTAGCTTTGAAGGTATCGATAGATACTATCGGCGAACCGGTGTTCTGAATC
AATTAATGAAGTTCATTTTTCAAAAACATTATCAGAAAAAAACGGAATAAGGTTTTTTGA
AACAGTATAAAAAGAAATCTGTTTTGTCATTTAGACGAAAAAATATTATGATAGGAACTC
AACGGGACCTTTCCCCTCGAATCAGACAAACAAAGAAGGGAATCCCGTTGAGTTCTTACG
CTTTCATGTCTACAACTCAATTCATCCGATTACTACAGGGATGAACCCAATCCGGAATAT
GAACCATAAAAGAAAATACCTATTAAACCGATCACAAGAATACCAGTTACAGTACCTATT
ATCCAAAGAGGAATCCTTCCAGTAGTATCGGCCATTTACCCTGCTTTCCTCCATATTTCA
TCAAGTGGTCATGCTAGAGACAAAAATAGTCATGGATAATTATTAGATGAGATCCTTCCG
AATGGGCTAAGAGAATGCCTAGAATTACGATTCTATTATTCGTTTTTTTCTTAATTGAAA
AAATAATTGGAAAATAAAACAGCAAGTACAAAAATGAGTAATAACCCCCAGTAGAGACTG
GTACGATTCAATTCTACATTTTGTTCGTTCGGGTTTGATTGTGTCGTAGCTCTATAATTC
GGATTAGGTTTATCGTTGGATGAACTGCATTGCTGATATTGACCCCAAAAAAGAAACGGT
AGGTACAGCTAGGCCGTGAACAGCCAACCATCGCACTGTAAAAATGGGATAGGTTCGATC
TATAGTCATCGTGGCCTCCTAAAAAGATCTACTAAATTCATCGAGTTGTTCCAAAGGGTC
AAAACGGCCAGTTATTAATGGAATTCCTTGTCGGCTCTCTGTGAAATACTCGTTTGGCCG
AGGGCTTCCAAACACATCGTAAGCTAAACCAGTGCTGACGAATAACCAACCCGCAATAAA
TAGGGAAGGTATAGTAATGCTATGAATGACCCAGTATCGAATACTGGTAATAATATCAGC
AAAAGAACGTTCTCCTGTGCTTCCAGACATGCTGAGCTCCACATATTCTTATACGGTCAA
AAGGGATCATGAGATCAGTAAATGTAAATTCACTGAAATGTGATCTTTGTAAGATCATCA
ATATAGTGCCGAGGGCATCTTTAGAGTATACCGAATCAGTATAGCTATCCTTCTTCTGAC
ACAGCAACGCAATTTTAATCAATATCGAAAAT
NNNNNNNNNNNNNNNNNNNNNNNNNNNNNNNNNNNNNNNNNNNNNNNNNN
TAAGGGCTAACTCATTTGTTTCTTCCTT
NNNNNNNNNNNNNNNNNNNNNNNNNNNNNNNNNNNNNNNNNNNNNNNNNN
GTGATCAAAATCGAAATTATTTTCTAACTAATTTTATTCCATAATGATTCAAAAAGAGTT
TCGTTTTTGAATGAAGTTACATGACCCAGTTCTTATTATTAATTTCGAAATTTATAGCTT
ACCCAAGAGTTGCTCAATGAATCTGTTGATTGGAATCGCGGATGGGGTAGATATCACAGA
TGATGAATCCAATTTTTTTTATATGCCTGTCACTTTATCTTTCTTAGTGTCGTCTATAAT
AATAGATGAATAAAAAACTTTCAATTGAACTTATTCTTTCAA
NNNNNNNNNNNNNNNNNNNNNNNNNNNNNNNNNNNNNNNNNNNNNNNNNN
TATTCTTTCAATTGGTATTTTTGCTTATCTTCCTATTTGATTTTGCAAAAATTTAAACTT
TAGTAAGTGCTTTATAAACATATGTATAAAAAGAACATATTTCATTTAGCTCCTTCATGC
CTACTATAACTAGTTATTTCGGTTTTCTACTAGCAGCTTTAACTATAACCTCGGCTTTAT
TTATTGGTCTGAGCAAGATACGGCTTATTTGAAATGAATATTTGAAATTAATAAAATCAA
CAATTAATAAAAACCAAATCTTTCTGTGAGATTCCGTGTATTCTATAGTTACTTACCGCA
TCCATGCCCGATTATTAGTCATTGAGATTCATGGCAATTCGGATTAATATTTAGGTATAT
ATATTACCTCTTTTTTTCTCCTTTCAAACAAATTGAAATGATTGAAGTTTCTCTATTTGG
AATCGTGTTAGGTCTAATTCCTATTACCTTGGCTGGATTATTCGTAACTGCCTATTTACA
ATATAGGCGCGGTGATCAGTTGGACCTTTGATTAATTATTA
NNNNNNNNNNNNNNNNNNNNNNNNNNNNNNNNNNNNNNNNNNNNNNNNNN
GATTGACCTCCTCCCTTCTTTAATTCACAGGAGGTCAAATTCAAATTGATGTTCAAGTTA
TTGAATCGATCTCAGATTCATTTTATTTAAGAAGAAAAAAATCACGCCCTGTAGGATTTG
AACCCACGACATTGGGTTTTGGAGACCCACGTTCTACCGAGCTGAACTAAGAGCGCTTTC
TTATCAGAATAGATAAGACTGAAAAGAAAATAATTTTCTTTGTAAACCCAATACATTCTG
GATCCATATACTATATAGTATCATAAAAATGATGGATTATGCCCAATTTGAAGCGATCTC
AGTTGGTCCTCGTTACTGCTCAAAGGAGCAGTAATAGGTAGGGATGACAGGATTTGAACC
CGTGACATTTTGTACCCAAAACAAACGCGCTACCAAGCTGCGCCACATCCCTTCCATTGG
TCTACAGTGTCATTGTAGAGAATTTCTGTCTTGTTTTCCACATTACATTGATATACAAAA
CAAATTTTTCTGGTCATTTCTTTCGTCTTTTTGGTCTCATTTCATTTAAATGAATTAAAA
TTTAACATATATATAATA
NNNNNNNNNNNNNNNNNNNNNNNNNNNNNNNNNNNNNNNNNNNNNNNNNN
AGTAAAAGACTTATATACATATGAAATACGGAACCCATCCTAAAATGAATGAGTATGTTT
CGGCAATGCTTGGAAAAAAGGATGTA
NNNNNNNNNNNNNNNNNNNNNNNNNNNNNNNNNNNNNNNNNNNNNNNNNN
CTGTTTTCATTTTGAAATTTGATTTATTGGATCATTGTACATTTCAAAATTAGGGATTCC
GTATACAATTAAAATGGTCCTTAACTACATATGCGTATGATCATATATGTATTATTGTTA
TGTATTACAATAAAAGAAGGAGGTTTTCAATGCGAGATCTAAAAACATATCTATCCGTGG
CACCGGTACTAAGTGCGTTATGGTTCGGTTCTTTAGCAGGTTTATTGATAGAGATTAATC
GTTTTTTCCCGGATGCGTTGACATTCCCCTTTTTTTCATTTTAGTCATTGACATATGAAG
GAATGAAAAAAATTAGAGATCAAATCAAATATCTGTGACTAATCCCTGTCCCCTCTTTTC
TCTTTTTTCCCTTTTAGGGGAGGAAAGAGAAAGTGGATTCAATATCTGCGAGACTTAGGT
TCAAGATTTATTGCAGAGAAATCCTTCCTAATTGGATTTCAAGTTAGTAACTTTTA
NNNNNNNNNNNNNNNNNNNNNNNNNNNNNNNNNNNNNNNNNNNNNNNNNN
TATATATTTAACATATTTAAATAGAAACTTAAACACAACATAAGCAACAAATTCTATTTC
TTAATTAGAATTCATTTTCAAATCTGATTGAAATAGGATTTTCGGGATTAAAGAATAAAC
TAAACAAGCAAACCATGGATAAATCCAAACGACCCTTTCTTAAATCGAAGCGATTTTTTC
GTAGGCGTTTGCCCCCGATTGAATCGGGGGATCGAATTGATTATAGAAACATGAGTTTAA
TTAGTCGATTTATTAGTGAACAAGGAAAAATATTATCTAGACGAGTGAATAGATTGACCT
TGAAACAACAACGATTAATTACTATTGCTATAAAACAAGCTCGTATTTTATCTTCGTTAC
CTTTTCTTAATAATGAGAAACAATTTGAAAGAAGCGAGTCGACCATTATAACTCCTGGTC
TTAGAAATAGAAAAAAATAGTCCATTTTTTCTTCATTTGAGTGCAAATTCCTTAAACGCA
GATTAATGTTTTGCTTTTGTTCGAAAAATCCGAGAATCTAGATTTGATTATCGTGTCGTA
AG
NNNNNNNNNNNNNNNNNNNNNNNNNNNNNNNNNNNNNNNNNNNNNNNNNN
GGATCAAAAATAGAAAAGTTGAGTAAATCAAAAATCCAAAGGAGGCTCATGGCCAAGGGT
AAAGATGTTCGAGTAACGGTCATTTTGGAATGTACCAGTTGTGTCCAAAACAGTGTTAAT
GTTAATAAGGTATCACCGGGCATTTCTCGATATATTACTCAAAAGAATCGTCACAACACG
CCTAATCGATTGGAATTGAGAAAATTCTGCCCCCATTGTTACAAACATACGATTCATGGA
GAAATAAAGAAATAGATCGAACCGAAGACCAGTGTGTCACCCTTCCAAGGAGGGAGAAAA
ACGACATTCTATTATATAT
NNNNNNNNNNNNNNNNNNNNNNNNNNNNNNNNNNNNNNNNNNNNNNNNNN
ATTAAACGTGCTGTGTTCATTTATTTTGACTACTTGATTCTATTTTATCATATTAATTTC
GACTCTACCTTCCCGGAGTTCATTCTCCGGGGAACTCA
NNNNNNNNNNNNNNNNNNNNNNNNNNNNNNNNNNNNNNNNNNNNNNNNNN
TCTCCGGGGAACTCAGTTTAAATTATTTGAAATTCTTCTGGTGGATTCCTTCGATACTTC
TTTTATTTTATGATCTCTTTGGAAATCATATAAAGAAAATTCCTATTTGATATAGCTATT
TGTCCAAGTATTTTACGATTAAGAAGTAACTGTCTCTTGTACAGATTGTGTATTAATCTA
CTATAACTATTCGATACTCCTCTTTCGCGAATTATTGCGTTTATCCGAGTGATCCACAAA
CGACGAAAATTTCTCTTTTGCCGACCCCTATCCCGATGAGCCGAAACCAAAGCTCTTATT
TTCTGTTGAGTAATCGTTCGAGTAAGTCTTGAATGAGCCCCTCGAAAGCTTGAGGCAAAT
AAGAGAATTTTTGTTCTACGTCTTCGAGCTATATAGCCCCGTCTAACTCTGGTCATTGAA
TAAATGAAACTTTGACGAATAACTAATTGATTTCCTTTCTTTCAGTTATTCTTTTTCCCC
TTGCGAGTCCATTAATAACAAAACGGATTTTTCCAATGTATAAAATAAAAATTCCAATGG
CTTTGGCTACTATAACCTTCCCAACCACGA
NNNNNNNNNNNNNNNNNNNNNNNNNNNNNNNNNNNNNNNNNNNNNNNNNN
CGGCATTACTCTTCGAAATAAGAAAGAAATTGTATTTTACTAGGTATCAAAAATAGAGTA
ATTTGGATAAATAGAAATCTATAAAGAAATAGTGGGTTCCATCGTTTCTATGGTTACTTC
TTAAACGGTGAGGTCTTCTCTATACACCGGAGCCTTTATTTAATCAATGGTATTGGTAAC
TTGTATAGTTCGCATTCTTTGGCTCTACTCATGCCAGTAATAGGTCTTTCACAATTAGAT
CTACCTATACAGTAACGGTATTTAATTATGAAGGTTAGCTGGGTAACTGACCCTGTTAGT
CCGTTCTTGCAAGAGGGGGAACCTAATCTTTTTAAAATATGATTTCCTCCGCTTAATGGG
TAGCTATTTGCTACCAATGGAGAATTGCTTCTCGTCTTAAATTGAGGTGATTGGATTTGC
ACCAACGGAAACCATAAATTTCAAACACAATATATAATAGAGGCATCTAATAGATTTTAT
TA
NNNNNNNNNNNNNNNNNNNNNNNNNNNNNNNNNNNNNNNNNNNNNNNNNN
GTTTTAGATAGTGAATGGAGTTCTTTTGTCCATTCTATCCTATTCACCGGTATTGATCAT
TGATACTGTAAAAGTGGTTTTCCTTTGTACGAGCTCATGATCTAAACGAGTCACACATAC
ACCCTAGTACATGTTCCTCTACGCTGAGGGCATCCCCGAAGAGCGGGGGATTTCGTGACA
TTTCTGATTGGCTGTCTTGTATTTCTAATAAGTTGTTTAATAGTTGGCATGTTGAATCAT
ATACATAATAGGCTGGTTTAGATCGATCCTAACCGGATGATTCTGAATTACTTCTATTTA
ATAGAATATTCAACTCGGTAAGAAGATAAAATCGCAAATCACCGAAATCCATGCTATTGT
CATTCAACCGCTACAAGATCAACAATTCCATACGCTTGTGCTTCTGTTGCTGACATAAAA
ACATCTCTTTCCATGTCTTCGGATACAACCCATAAGGGTTTGCCCGTTCTTTGGACATAA
ACCCTTGTTAGGGTTTCACGCAGTTTCAGCAATTCTTCCGCTTCCAGGATAAATTCTCCC
GTTTGTGACTCGTAAAAAGAACTAGCAGGTTGATGGATCATTACCCTGATGATATAACAT
ACTAAAAGGTTCCTCTATCTCACATGATGAAGCGAAGAGAAAAGAAAGATAAAGAATAAG
NNNNNNNNNNNNNNNNNNNNNNNNNNNNNNNNNNNNNNNNNNNNNNNNNN
GATAGAATTGAACAACCGTACGGGCATCTTTTGTGCATTGCATACGGCTCTACAATAAAA
TTAACCTTTACTTTTATTTTACCTTTCATCGAAGAAAGAGAAAATAGGATCTATCAGACC
CATATGAGTAAATGATAAAATTGCCACCCTTCTTTTCAGAGGAGTTTTAGAAAATACTAT
GATGGCTCCGTTGCTATATTATTATTATATTTTTTTTGTCTGTGATTCAGCAATCCCAAA
GTTTCTTTTTAATCCGATCAAATAATTTTTTTAGTTTCGGACTCTTTGAACTCTTTCATA
ACATAAGTTAATTGTTAAGAGCTCGTTGGTATGAAAATAAAAAAGTTTGTGACGCTGAAC
TGGATTCCCGATGGCTAAGATAAAATCGGAATACCCCGTATCTCATACTACTCTCTCGAT
ACATAATCTAATGTTTTGAACAAACAATAAAAAATTTTCTCATATCGAATTCGAAGTGCC
ATGCTATTATTACTTAATATTCTATTCATATGGCGAAGGCATAGTCTTATTTTTTTTCTC
TAAAATTCCAATAAAACCCTCATTGGCGCCAAGCGTGAGGGAATGCTAGACGTTTGGTAA
TTTCTCCTCCAACCAAGATAAAAGATCCCATTGAAGCGGCTAATCCCATGCATATTGTAT
GTACATCTGGTCGCACAAATTGCATAGTATCATAAATACCTACTCCAGGTATTACCCATC
CACCAGGAGAGTTTATAAACAAATGCAGATCTTTGGTATCATCCTCGATACTGAGATATA
CCATAAGACCAATAAGTTGATTCGAGATCTCGCTATCAACCGCTTGTCCTAAAAAAAGTA
ATCTTTCTCGATAAAGTCGGTTGGTTAGGGTAAAATTGTATCCGTTAGGAACCGTACACG
CACCTTTTGATGCATACGGTTCAAAAAAATTGTGAAAAAAGAATCAATGTGTAGATTCCA
GTCGTCTTTCTGCAGGCTCTTTATGACTTCTAACGCCAAGACTTTTTCATCGATTTTTCA
ATGAGTTTTGACTCCTTTAC
NNNNNNNNNNNNNNNNNNNNNNNNNNNNNNNNNNNNNNNNNNNNNNNNNN
AAAAAAAGGATTCAATAAACTTATTGAATTAACTGCTCATTGATCTATTGTTTTATCGTG
ATTTAAATCACGATGTTTTTTTCTTGTTGAATATGGGCCTCTTTAATTTAATCTTTTTAG
GTTTATGCTCTACTCCGGGTAAAGATCCTCCCGATTTTTATTTGCACATATAGGACAAAT
GATCCCATTACCACTTC
NNNNNNNNNNNNNNNNNNNNNNNNNNNNNNNNNNNNNNNNNNNNNNNNNN
CAATTCATTTCATACCTTCCGTCAAATCTTTGGTGTATTCATCCATATTACTCGATTGAT
TAACAGTTTGAAATCGCCTCT
NNNNNNNNNNNNNNNNNNNNNNNNNNNNNNNNNNNNNNNNNNNNNNNNNN
GAGAATAGGATATCAAGTAGTAATCATAGATAAAAATTGGGTTTTTTAAACAGAGCCTGG
ATACTTCATTTTAGTAGTCCAATCAAGCTAACCATAAATTATTCTTATTGATAATACTAA
TCTAAATCCCCCCAAAATGGATCTAATTGCATTGCACTTCACTCTCCAAATTAAATTGTT
GATGATTCAATTAATTAATCTTTCTTGGGCGAAGGGGGGGGATATCGCGAGCGGGGCAGA
GAACGGGGAACTCCCATATGACTCAATATATCTGACAAGTCGCACTATATGTCAACCCAA
GATGCATCTTCTTCTCCAGGACTGCGGAAAGGTACTTTTGGAACACCAACAGGCATTACA
TTAAATAAAAAATAATTAAGTACTCTATTTTATTTGATGTGTAAACCTAAAATAAAAA
NNNNNNNNNNNNNNNNNNNNNNNNNNNNNNNNNNNNNNNNNNNNNNNNNN
TATTTATAATATTGGCCTTTATCATATTTTATCCATAGATTAGAAAAATTCATTCATAAT
CATAAAAAAAGACAGAATGAATAAAGGAAAATTAGAAAATTATTCTGAATAGGTCTTTCT
AATGATGAATAAGTATGGATGCATTCGCTCATAGAAAAGGGTCTTAACCCCCATTGCGTA
TTGGTACTTATCGAGTATAGAATAAATCTGCTTCTCTTTGTTCCTACGAACGTAATTGTT
CTATTATTACCAACAGAATAGAACAAATATTAACCCTTGTTCTGAAATAATCCACTGAAC
AAAGGGAGTCCATAGCATAGTCATAGTATAGTCTTTTCCACTGCAATAAAGTTACGTAGT
GTCTATTTTTCTTTGATAAAGGGGTATTTCCATGGGTTTGCCTTGGTATCGTGTTCATAT
CGTTGTATTGAATGATCCCGGTCGATTGCTTTCTGTTCATATAATGCATACAGCTCTGGT
TGCTGGTTGGGCCGGGTCGATGGCTCTATATGAATTAGCAGTTTTTGATCCTTCTGACCC
TGTTCTTGATCCAATGTGGAGACAAGGTATGTTCGTTATACCCTTCATGACTCGTTTAGG
AATAACCAATTCATGGGGTGGTTGGAGTATCACAGGAGGAACTATAACGAATCCGGGTAT
TTGGAGTTACGAAGGCGTAGCCGGGGCACATATCGTGTTTTCTGGCTTATGCTTCTTGGC
AGCTATCTGGCATTGGGTGTATTGGGATCTAGAAATATTTTGTGATGAACGTACGGGAAA
ACCTTCTTTGGATTTGCCCAAGATCTTTGGAATTCATTTATTTCTCTCAGGAGTAGCTTG
CTTTGGTTTTGGTGCATTTCATGTAACAGGTTTGTATGGTCCTGGAATATGGGTGTCCGA
TCCTTATGGACTAACGGGAAAAGTACAACCTGTAAATCCAGCTTGGGGTGTGGAAGGTTT
TGATCCTTTTGTTCCGGGAGGAATAGCCTCTCATCATATTGCAGCAGGGACATTGGGCAT
ATTAGCGGGTCTATTTCATCTTAGCGTCCGTCCGCCACAACGTCTATACAAAGGATTGCG
TATGGGCAATATCGAAACCGTCCTTTCCAGCAGTATCGCTGCTGTCTTTTTTGCAGCTTT
TGTTGTTGCCGGAACTATGTGGTACGGTTCAGCAACTACCCCAATCGAATTATTTGGGCC
CACTCGTTATCAATGGGATCAGGGGTATTTTCAGCAAGAGATATATCGAAGAGTTAGCGC
TGGGCTAGCAGAAAATCAAAGTTTATCAGAAGCCTGGTCTAAAATTCCCGAAAAATTAGC
TTTTTATGATTACATTGGCAATAATCCGGCAAAAGGAGGATTATTCAGGGCAGGTTCAAT
GGATAACGGGGATGGAATAGCGGTTGGATGGTTAGGGCACCCTATCTTTAGAGATAAAGA
AGGACGTGAACTTTTTGTACGTCGTATGCCCACTTTTTTTGAAACATTTCCAGTCGTTTT
GGTAGACGGCGACGGAATTGTTAGAGCCGATGTTCCTTTTAGAAGGGCCGAATCGAAGTA
TAGTGTCGAACAAGTAGGTGTGACTGTTGAGTTCTATGGTGGCGAACTCAATGGAGTCAG
TTATAGTGATCCTGCTACTGTGAAAAAATATGCTAGACGTGCTCAATTGGGTGAAATTTT
TGAATTAGATCGGGCTACTTTGAAATCCGACGGTGTTTTTCGTAGCAGTCCAAGAGGTTG
GTTTACTTTTGGGCATGCCTCATTTGCTTTGCTTTTCTTCTTCGGACACATTTGGCATGG
CGCTAGAACTTTGTTCAGAGATGTTTTTGCTGGTATTGACCCAGATTTGGATGCGCAAGT
AGAATTTGGAGCATTCCAAAAACTTGGAGATCCAACTACAAGAAGACAAGGAGTCTGATA
CAAACAACAGTATCTTTCACCTCTATTTTCTTTTTGTGAGTTGACATCGGGTACCAGATA
AATTTTTATTTGAATC
NNNNNNNNNNNNNNNNNNNNNNNNNNNNNNNNNNNNNNNNNNNNNNNNNN
TTGATGTGTAAACCTAAAATAAAAAGGGTTTTATT
NNNNNNNNNNNNNNNNNNNNNNNNNNNNNNNNNNNNNNNNNNNNNNNNNN
GAATATGGTAAAGTAGCTCCTGGATGGGGAACAACTCCTTTGATGGGTGTCGCAATGTCT
TTATTCGCGATATTTCTATCTATTATTTTGGAGATTTTTAATTCTTCCGTTTTATTGGAT
GGAATTTCAATGAATTAGATCTATAAGAACCGCAAAGTCCTAGCTTTTCAATACAAAATG
AATCATTTAGAGCTCGGATTTCTAACCTATTCGATTTTGATTTTGGTAGCTCGACCGCGG
AATTTCTTTGTTTCTGTATTTCGGGAATATGAGTGTGTGACTTGTTAAATTGGATCCTAT
TGATAGTACAGAAAAAGGGCCTGTCGTCTTGATATAGATGGTTCTCCTTCGTCGGATAGT
TATTCTAGTATCCGGAACACGAAATATCTGAAATAGATTAAGAAATATTTGAACTATGAT
TCA
NNNNNNNNNNNNNNNNNNNNNNNNNNNNNNNNNNNNNNNNNNNNNNNNNN
AATTTTTAGACCTCGTAGCCGGACTTCAAAAAATTTTCAAGTAATTTTAAAATCTTTCTT
TGGATTTTTAGTTATTATATCTATTCATGGAATAAGTGATGATCCAATGGATCTTACTCA
AAGAATCTTTGGACTTAACTTAGGATTTTTATTGAATCATCGTGGTTATAGTATGAATTT
GAGGTTTTAATCGATTTATAGGGTCTTAACAAGAAAATTCCTATCAATAATAACGAAAAC
AAAAGAAAAGCCACATTCCACACAAAAACAAATCAAATAGGGAAAGAGAGGATTCAAGAG
GCCCGCAAGGATTATGACTGAGCCAACTTGATATTTTCAATTTTGGTATTATCGCCACAA
AGAAGAGCTTTCGGATTTTTCTTCTTTCGTATCTTCAGAAAAGATTGAATCAAAGATTAA
ATTCAAACTTTCTATTACATATCCGTTGGTTGCAACCAGTATTGGGGTGTTTTGCTTGAG
CTGTACGAGATGAAAGTCTCATATACGGTTCTCAGAGGGGGGGTCCTACCTATCTCAATA
AAGTCTATGATTGGTTCGAAGAGCGTCTTGAGATTCAGGCGATTGCGGATGATATAACTA
GTAAATACGTCCCTCCTCATGTTAACATATTTTATTGTCTAGGAGGAATTACGCTTACTT
GTTTTTTAGTTCAAGTAGCTACGGGGTTCGCTATGACTTTTTACTATCGTCCGACCGTTA
CTGAGGCTTTTGCTTCTGTTCAATACATAATGACTGAAGCTAACTTTGGCTGGTTAATCC
GATCAGTTCATCGATGGTCGGCAAGTATGATGGTCCTAATGATGATCCTGCATGTATTTC
GTGTGTATCTTACCGGTGGATTTAAAAAACCTCGCGAATTGACTTGGGTTACTGGTGTGG
TTCTGGCTGTATTGACCGCATCTTTTGGCGTAACTGGTTATTCCTTACCTTGGGACCAAA
TTGGTTATTGGGCAGTTAAAATTGTAACTGGTGTACCTGAAGCCATTCCTGTAATAGGAT
CCCCTTTGGTAGAATTATTGCGCGGAAGCGCTAGTGTGGGACAATCCACTTTGACTCGTT
TTTATAGTTTACACACTTTTGTATTGCCACTTCTTACTGCCGTATTTATGTTAATGCACT
TCCCAATGATACGTAAACAGGGTATTTCTGGTCCTTTATAGAATATATCATAGATCTTTG
TAATCAATTTTTTATCACTTAGGGGAGGAACAATAGTATTTCATTGCTACGAGTATGGAT
TATTGAAAATAATAAGACATATATTTGGATATTTCCCTTCAACCCCGCAGTAATATTAT
NNNNNNNNNNNNNNNNNNNNNNNNNNNNNNNNNNNNNNNNNNNNNNNNNN
TAAGTGAAATAGATAAACCATAATCAAGATTATGGTTTATCTATTTCACTTA
NNNNNNNNNNNNNNNNNNNNNNNNNNNNNNNNNNNNNNNNNNNNNNNNNN
ATGTATCTAGGGAAAATTCGCTTTGAAGCGACTATTCCCTAGATACAT
NNNNNNNNNNNNNNNNNNNNNNNNNNNNNNNNNNNNNNNNNNNNNNNNNN
ATATTATTTATTTGACATGAATAGTTGGAGGGAATTCTCCGAAGAGAAAATGGATTATGG
GAGTGTGTGACTTGAACTATTGATTGTTCTGTGCAGATATACGCCTTTATCGATCTGCCA
CATTAGAATTCACAACCAAATGTGTCTTTGTTCCAACCACTATGTAAATTCCATACAGAG
GGTAGGCTGGTTCGCTTGAAGAGAATCTTTTCTATGATCAGATCCGAATCATGTCGTACA
CGAGCGGGCTCCGTAAGATCCATTAGATTCTAATACTAATAAGTGAATAAGTGAAATAGA
TAAACCATAATCTTGATTATGGTTTATCTATTTCACTTACTTAGATTTAATAGTATGGAA
ATGCATTCATTTCCTATGCATTGACACGATCCATAAATACTATCGGAGTAAAACGGGGGA
TCTAAAGAATAACAGAGGCTAGACTATATTAGTAACAAGAAAACCCTTTGTGTGTATGTA
AAAAGTCTTCAAATAATTTGGGGATAAACACCAGTCGTAAGGTTTGAGACGGCCCAGAAA
GCACTTGATCATATCATGATCTGTTTTGTAAGCCTATTTGGGTATTGAGTTGTTACTGTC
AAGAATCGAATTCTTTGCAATGGATAGTCGCAACTTCGAAAAAAAGAATCCAGCAAAATT
TTTTTTATATAGAACCATTTATTTCATATATGTGCGAATCTAGCTAACATATAGCTCCTA
TGTGGATTTATTTGGTTCTTTTGATTCTTGCTCGAGCCGGATGATGAAAAATTATCATGT
CCGGTTCCTTCGGGGGATGGATCTAGAAGAATTCACCTATCCCAATAACAAAAAAACCTG
ACTTGAATGATCCTGTATTAAGAGCTAAATTGGCTAAAGGCATGGGTCATAATTATTACG
GAGAGCCCGCATGGCCCAACGATCTTTTATATATTTTTCCAGTAGTAATTCTCGGTACTA
TTGCATGCAACGTAGGCTTAGCGGTTCTAGAACCATCAATGATTGGTGAACCAGCCGATC
CATTTGCAACCCCTTTAGAAATATTACCTGAATGGTATTTCTTTCCCGTATTTCAAATAC
TTCGTACAGTACCCAATAAATTATTGGGTGTTCTTTTAATGGTTTCAGTACCCGCGGGAT
TATTAACAGTACCTTTTTTAGAGAATGTTAATAAATTCCAAAACCCATTTCGTCGCCCAG
TAGCAACAACCATCTTTTTAATTGGTACCGCAGTGGCCCTTTGGTTGGGCATTGGTGCAA
CATTACCTATTGAGAAATCCCTAACTTTAGGTCTTTTTTAAATTGATTCTGAAATAAAAT
AGCACGACGTATGTATCTAGGGAATAGTCGCTTCAAAGCGAATTTTCCCTAGATACATCT
ATCTATTCAATTAAATTCTGGATTTCTTCCGAATATATTATATGGGTTGTACTAAAGATT
CAAAACGGATTTTCATC
NNNNNNNNNNNNNNNNNNNNNNNNNNNNNNNNNNNNNNNNNNNNNNNNNN
CTTAGTTTAGCCAATTTATCATGAAAGATAAAAGGAGATAAAGGAACCGTGTGTTGATTG
TCCTCTAAATGTAAATTTTCTTCTTCCGTATGTAAAAAAGTAATAAAGAAATCAATCAAA
TTTCGGGAGGCCTCATGAAGGGCTTCTTTTGGAGTTAAACTTCCATTTGTCCATATTTCG
AGAAAAAGTATTTCTTGTTTTTCATTCCCGGTCCCATAAGAATGAATACTATGATTCGCA
TTTCGAACAGGCATGAATACAGCATCTATCGGATAACTTCCATCTTGAAAGTTATTTGGT
ATTTTTATAAGATATCCACGATTCCTCTCGATTTGTAATCCAATACGTAACTCAATTGGT
TCCGTCAAGCTAGCTATATGCTGTCTATTATCAACGATTTCTATATAAGGCGGTAAGATA
ATATCTTGAGCAGTTACATATCTAGGGCCCTTGACACAAATAGAGGCGTCGCAAGTTCCA
TATAGATTACTTCTCAATACAATTTCTTTCAAATTCATTAAAATTTCATGTACTGATTCT
TGAATACCCCGTATAGTAGAATATTCATGTGGTATTTTCTCAGATTTTGCGCGTGTGATA
CATGTTCCTTCTATTTCTCCAAGTAATGCTCTTCGCATCGCAATGCCTATTGTGTCGGCT
TGGCCTTTCATAAGTGGAGACAGAATAAAACGTCCATAATAAAGACGCTTACTGTCTGCT
CTTGATTCAACACACCTCCACTGTAGTGTCCGAGTAGATACTGTTACTTTCTCTCGAACC
ATAGTAATATTATTTGATTAGATCCTTGAATCATTTATTTCTCTTGTTTTTCTTGAAATC
TCTTTAATGTTTATTTTTACACACGTCTTTTTTTCGGAGGTCTACAGCCATTATGTGGCA
TAGGGGTTACATCCCGTATGAAAGTTAATAGTATACCACTTCTACGAATAGCTCGTAATG
CTGCGTCTCTCCCGAGACCGGGACCCTTTATCATGACTTCCGCTCGTTGCATACCCTGAT
CCACTACTGTACGAATAGCATTTACTGCTGTGGTTTGAGCAGCAAACGGTGTCCCCCTTC
TTGTACCTCTGAATCCACAAGTACCGGCGGAGGACCAAGAAACCACTCGACCTCGTACAT
CTGTAACAGTCACAATGGTATTATTGAAACTAGCTTGAACATGAATAACTCCCTTTGGTA
TTCTACGTGCATTCTTACGTGAACCAATACGTCCATTTCTACGTGAACCAATTCTCGTTA
TAGCTTTTGCCATATTTTATCATCTCATAAATATGAGTCAGAAATAGATGGATATATCCA
TTTCATGTCAAAACGGATCTCTTATTTGTACATCGGGTCTTTTAGCGATTCTGATTATCC
TTGTCTTTGTTTATGTCGCGGGTTAGAACAAATTACTATAATTCGTCCTCGCCTACGGAT
TAGTCGACATTTTTCACAAATTTTACGAACAGAAGTTCTTATTTTCATATTTGCCATGCC
TTCTCTTAATTCTGAATCTACTTCCTGGAAGAAAATAAGTTTCTTGAAATTTTGTATCTC
GAATCGTATTCCCACGAACACAAAATGTTGAGATTACAAAACCGTCTAATCCTTCGAATC
CTTGTTGCGGAGTCGATAAATTATACGTCCTCTAGTTGAATCATAACGACTTACTTCAAT
TTTTACTCTATCTCCCGGCAGTATCCGTATAAAACTACGTCGGATCTTTCCTGAAACATA
GCCTAGAATTGGATCCTCATTATTTAAACGAACCCGGAACATACCATTGGGAAGCGATTC
AGTAATTAAACCTTCATGAATCCATTTTTGTTCTTTCATTCCAGGTAAAACCCCTTGAAG
TATCAACTAATCGAGGAGGCACGATATTAGACAACTCGCCCCTTTTC
NNNNNNNNNNNNNNNNNNNNNNNNNNNNNNNNNNNNNNNNNNNNNNNNNN
CACAAATAGGAAGTTCGGATCCAATTCGGATATTAGAAGGATTACCATATATAACACAAA
ATTTCTCCGCCGATTCCTTCTAGTCGAGCCTCTCGGTCTGTCATTATACCGCGAGAAGTA
GAAAGGATTACAATCCCCATCCCGCCTAAAATTCTAGGAATTCGTTGATAGTTAGAATAG
ATTCGCAGACCGGGTCGACTGATCCGTTTTAAATTTAAAATATTTCGATAGGGCCTTTTC
CTATTCCTTCTATGTCGTAGGGTTAAAACAAAAAAATAATTGTAGTTTTCCCGATGTTTT
TTCACGTTTTCGATAAAACCCTCCCGTAAAAGTATTTTAATAATATTTTCGGTAATATTA
GTACATGCTATTCGAACCACTCTTTTTCTATCCATATCTGCATTTCGTATAGAAGTTATT
ATCTCAGCAATAGTGTCTCTACCCATGCTTAACTAAAATTATTGGTGCTCCAAAATTTTG
ATATAATCAACATG
NNNNNNNNNNNNNNNNNNNNNNNNNNNNNNNNNNNNNNNNNNNNNNNNNN
ATGAATTATTAAAGGTATATGCGTAAGACACAATCTA
NNNNNNNNNNNNNNNNNNNNNNNNNNNNNNNNNNNNNNNNNNNNNNNNNN
TTTTATAATACCTCGGGAGCTAATGAAACTATTTTAGTAAAATTTAACTGTCTCAATTCC
CGTGCGATCGCACCAAAAACTCGAGTTCCTTTTGGATTTCCTTCTTGATCAATGACAACT
GCTGCATTGTCATCATATCGTATTATCATACCGTTGTCACGTTTGAGTTCTTTACAGGTA
CGCACAATTACAGCTCTGACTATTTCTGATCTTTCTAACGGCATATTTGGTAATGCTTCT
TTGATTACAGCAACAATAACGTCACCAATATGAGCATATCGGCGATTGCTAGCTCCTATG
ATTCGAATACACATCAATTCTCGAGCCCCGCTGTTATCTGCTACATTCAAATGGGTCTGA
GGTTGAATCATATCATTTTTTTTATCTCTTCTTTCAATGAAAAACAAAGGTTG
NNNNNNNNNNNNNNNNNNNNNNNNNNNNNNNNNNNNNNNNNNNNNNNNNN
CCTAAGATCCATTTTCTTTGGTTCTACTTCTTTTCTTTTTATCCGGAAATAATGAATTGA
GTTCGTATAGGCATTTTGGATGCTGCTATTGAAATAGCCTTTCTGGCTATATTTTCTGGT
ACTCCACCCATTTCATAAAGTATTCGACCAGGTTTAACAACAGCTACCCAATATTCGGGG
GATCCTTTCCCCGAACCCATACGTGTTTCCGCAGGTCTTACTGTAACTGGTTTGTCTGGA
AATACCCGTACCCATATTTTTCCACCACGACGTGCATTTCGTGTCATTGCTCGTCGACCT
GCTTCGATTTGTCTAGATGTGATCCAAGCGGGTTCAAGTGCCTGAAGAGCATATTTGCCG
AAACAAATATGATTACCTCGATAAGATATTCCCTTCATTCTTCCTCTATGTTGTTTACGA
AATCTGGTTCTTTTGGGGTTATAGTCGATGGTTCTTTCTGAATTCCATCTCTACTGCAGA
ACCGGACATGAGAGTTTCTTCTCATCCAGCTCCTCGCGAATTAAAGGAGTCAAATTAAAT
TAAGATAGAATAATTAAGATATACATTTATTTACTGAGGAATACCCTAC
NNNNNNNNNNNNNNNNNNNNNNNNNNNNNNNNNNNNNNNNNNNNNNNNNN
CTTTGAGATTTCACTTAATCTAATTT
NNNNNNNNNNNNNNNNNNNNNNNNNNNNNNNNNNNNNNNNNNNNNNNNNN
TTTCATAATCTACTTATACCAGATCTTTATTTTGTTTTGCCCCTTATCGTATAGCTCCAA
ATTTAGTAATC
NNNNNNNNNNNNNNNNNNNNNNNNNNNNNNNNNNNNNNNNNNNNNNNNNN
TAATCCAAGAAAAGAAAGGTTTCGCGGGCGAATATTTACTCTTTCAATCTCTATTTCATT
TCAGTTATAGAGTTAGCTCATTACTTACTTCTTAGAATAGATGAATTGGTCTCTGGTACA
TTCCGCCATCCCGACCAGTAAATCATTAAGATTCGCCTTTCATTTCAATAGAATCTTTTG
TATTCACAGGTTCTATCGTCCCATCCCTTCTTACTTAATGGTTAGGTCTGAATTCTACAA
CGGAGCTCGTAATGAAATTAGTTCTTGAGTCAATCTTCTTAGTCTTTATTCACTCGAAGC
TCTTGATTTTTTGTTCTATGATATGAGTAGATTCATTTAATTATGGATGAATCAATATTA
ATGCTTTATTTACATTGTCTTTTCTGAAATGACTCATAGACCTTACACATTGGAATTTTA
TCTCATTGATAGTCTTTTTCTCTCTTTCTCTCATCCTTCCATTTATCCACATCTTTTTTC
CTTATTTTGCTTTACAATGTAAAATCAGATTGATTC
NNNNNNNNNNNNNNNNNNNNNNNNNNNNNNNNNNNNNNNNNNNNNNNNNN
GATTTCAGTTGCTACAACAATATGACTGGTATATCATATCTTGACTGCTTTTTTGATACA
GATAATGCGAAGCGATGAGTTGGTTATTAGTTTTCTAGTTATTAGTTCATACTATAGGTT
GGTCTTTTTTTTTATCCTAACCCTAACCTAAAAAATCAACGAGTCACACAC
NNNNNNNNNNNNNNNNNNNNNNNNNNNNNNNNNNNNNNNNNNNNNNNNNN
TTATTCAAGCCTATAGAATTAAGAATTAGAATTGTCTCTTTTGGATTT
NNNNNNNNNNNNNNNNNNNNNNNNNNNNNNNNNNNNNNNNNNNNNNNNNN
TAGAATTAAGAATTAGAATTGTCTCTTTTGGATTTGATTGAACAGAAAAAGAATGGACGA
GTTTATCATTTTGATATTCTATCACCGGAT
NNNNNNNNNNNNNNNNNNNNNNNNNNNNNNNNNNNNNNNNNNNNNNNNNN
TATTCTATCACCGGATAGAAGGGAAAGATAAGTGTTTATTATTCTTCGTCTATAAATATC
CAAATTTTGATGCCTAATACCCCATAAATAGTCCGAACTGTATAGAAAGAATAATCAATT
TTAGCTCGAATGGTTTGTAGGGGAACCCTACCTTCTCTGATCCATTCAACACGTGCAATT
TCTTTTCCGTCGATACGCCCTGCAATTTGTATTTGAATTCCTTTTGTATCTGCTTGTTCA
GTTAATTCAATAGCCTTTTTCATTGCTTTTCGAAAGGAAACTCTATTCTTTAATTGTCCG
GCTATAAATTCCGAAAGAATAGTAGGGTTTCCGTAGGGTTTTGAAATTCTTGCGACAGAA
ATGTTAAGTTTTCGGTTTACACAATTCAATTCTTTTTGTAGATTCTTCTGTAATTCTTCA
ATTCCTAGTGGTCGACTTTCTATTAATAACTTTGTTGGGAATCCCATAAAGATTATGACC
TGGATCAGATCGATTCTTTTTTGAATCTCTATACGTGCAATTCCTTCCACTCCAGAGGAT
ATTCTCATATTCTTTTGTACATAATCCTTGATATAATCTCTTATTTTTTGATCTTCTTGT
AGACCTTCTGAATAATTTTTTGGTTGTGCAAACCAAAGGGAATGATGATCTTGGGTTGTA
CCAAGTCGGAAACCAAGTGGATTTATTTTTTGTCCCATACTCCTCCACTACTATACATAT
TATAGTACGTCATAGCTGTATATTTCTTTTTCCATCTAGGTTTTTTTAACCATGGTAAAT
AGTCTTC
NNNNNNNNNNNNNNNNNNNNNNNNNNNNNNNNNNNNNNNNNNNNNNNNNN
TCTACATATTCATCTAAAGACACATCTTTCACTGCAATAGTTATATGACAGGTCGGTCTT
TTTATCGGATAACTCCGTCCCCGAGCCCGAGGTTTAAATTTCTTCACGAAAATACCGTCG
TTGACTTCGGCTTTACTAATAACTAAATTGGTTTCTGTGGAACCCATATTGTAACTAGCA
TTTGCTGCTGCAGAATAAACCAATTTTAAAAGGGGATAACATGCTCGATAAGGCATGAGT
TCTAGTATCATAAGTGTTTCTTCGTAAGAACGTCCACGAATTTGATCAATTACTCTTCGT
GCTTTGTCAGCAGACAAAGATATATATTTACCTGAAGCGGATACTTCTGTTTTTATCTTC
TTTAGCATAAGATCTAACTCCTACTAAT
NNNNNNNNNNNNNNNNNNNNNNNNNNNNNNNNNNNNNNNNNNNNNNNNNN
AATAACGATTATTAACGACGAGATCTATTATCGCTTTTCGCATGTCCTCGAAAATGAAAA
GTAGGTGCAAATTCTCCCAATTTGTGTCCCACCATACGATCTGTTATATAAATAGGTAAA
TGTCCCTTTCCATTATGGATAGCAATAGTATGGCCGATCATTGTAGGTATAATGGTAGAT
GCCCGGGACCAAGTTATTATTATTTCTTTTTCTGCTTTTGTATTAAGCTTATCCATTTTT
CTTAGTAAATGATTTGATACAAAAGGATTTTTTTTTAGTGAACGTGTCACAGCTTACTCC
TA
NNNNNNNNNNNNNNNNNNNNNNNNNNNNNNNNNNNNNNNNNNNNNNNNNN
TTTGTAAAGACGAAGAAAGAAATTCGATTTTCTCTCCTATTTACTACGGCGACGAAGAAT
CAAATTATCACTATATTTATTCCTTTTTCTACTTCTTCTTCCAAGTGCAGGATAACCCCA
AGGGGTTGTGGGTTTTTTTCTACCAATTGGGGCCCTCCCTTCCCCACCTCCGTGGGGATG
GTCTACAGGGTTCATAACTACTCCTCTTACTACAGGACGCTTACCTAGCCAACGCTTAGA
TCCGGCTCTACCCAAACTTTTCTGGTTCACCCCAACATTCCCCACTTGTCCGACTGTTGC
TGAGCAGTTTTTGGATATCAAACGTACCTCCCCAGAAGGTAATTTTAATGTGGCCGATTT
CCCCTCTTTTGCAATCAGTTTCGCTACAGCACCCGCTGCTCTAGCTAATTGTCCACCCTT
TCCAAGTGTGATTTCTATGTTATGTATGGCCGTACCTAAGGGCATATCGGTTGAAGTAGA
TTCTTCTTTTTGATCAATCAAAACCCCTTCCCAAACTGTACAAGCTTCTTCCAAAGCATA
CGGCTTTCTGGATGTAGATGATGATATTTATACAGATGGATCTTATATCTATCGTGCAAT
GAAGTACCACATAGGTGGATATATAGGAATCCAAATCTGCCGAATCATTCATGTTATGAT
CTTCTACATCCTAGGTCTTCCCGTTCCATCATCTGGCTTATGTTCTTCATGTAGCATTCA
GACCGAATGACTCTATGAAATTACGTCGATACTTCCACATATTATGGGTAACGTAGGAGA
CATCTCTATTTTTTCCCGGGGAATCTTTAGAATTCCCACTGCTTAGCTTTCAATTTGCCT
CTGACCATCAAATGAAATGTGAATAACCCGTCCTCCTCTCTTTGAAAGAAGGGGCGCTTC
CGGTTCTGTCGGTGCTTGAAACAATTTTGTCTTCTCCATATTACTATATCTCTAGAGTCA
ATAATTTGATATGAGGAACTACTGAACTCAATCACTTGCTGCCGTTACTCTTCAGTTTTC
TGTTGAGGTCTATCCTGTAGAGGTACTCAAATTGGATCAGTGATCGATTTCTAGGTTTCG
TCGTAAACCTAATTGGTTACTTCCAATTACGTAAATCAATAGTTCAAACCGCACTCAAAG
GTAGGGCATTTCCCATTTTTATAGGAACTTCTGTACCAGAAACAATGGTATCTCCAATTA
TAGCCCCTCTGGGATGTAAAATATATCTCTTCTCACCATCCCCATAGTGTATGAGACAAA
TGTATGCATTTCGATTAGGGTCGTATTCTATGGTTACGATTCTACCATATATGTCTTTTT
CATTCCGTCGAAAATCGATTTTACGGTATAGACGCTTATGACCTCCCCCTCTATGCCCTG
CGGTAATGATTCCTCTGGCATTACGACCTTTACCACAACGATGCTGTCCATAGATTAAAT
TATTTCGTGGATTGGATTTCACTTGACTGTCTACGGTTCCATTACGTGTGCTCGGGGTAG
AAGTTTTGTATAAATGTATCGCCATGCTATTAAGTATTTTGATTTAAGTTCTTTTCTTTC
TAAGAGGTGGAATAGAATAACCCGGTTGAAGCGTAATGATCATACGTCTGTAATGCATTG
TATGTCCCATAATAGGTCCCATTCTTCTACCCTTTCCCGGAAGTCGATGACTATTCATAG
CTATTACCTTGACACCAAAGAAGAGTTCGACCCAACGCTTTATTTCTATCCTAGTTGATC
CTGATTCGACATTAGAAGTATATTGATTTTTTCCCAATAACCGAATACTTTTGTCTGTAA
ATACTGCATATTTGATTCCATCCATAAATCTATTTTCTTCCCTATGAGTTCTATTCTCAA
TAAGAATGCTAGTTCTTACTGTTCATATATTATGATATGAATATACCACATCAATTCGTT
ATGTATGGATGATGAGATTCCATTGATACAGAGCCAATTCCAATAGACTTATTGGAGGGT
CCCATTGGCGTGCATCCAGTAGGAATTGAACCTACGAATTCGCCAATTATGAGTTGGGCG
CTTTAACCATTCAGCCATGGATGCTTAGCGGGGATCCTCGTACATGGTGAATAACCAAAT
TCCAATTGAAATGAAATTTTTAGGATAAATCAATGCAATTTAGGAGGAATAAATGAAAGG
ACATCAATTCAAATCCTGGATTTTCGAATTGAGAGAGATATTGAGAGAGATCAAGAATTC
TCACTATTTCTTAGATTCATGGACCCAATTCAATTCAGTGGGATCTTTCATTCACATTTT
TTTCCACCAAGAACGTTTTATAAAACTCTTTGACCCCCGAATTTGGAGTATCCTACTTTC
ACGCAATTCACAGGGTTCAACAAGCAATCGATATTTCACGATCAAGGGTGTAATACTCTT
TGTAGTAGCGGTCCTTATATATCGTATTAACAATCGAAATATGGTCGAAAGAAAAAATCT
CTATTTGATAGGGCTTCTTCCTATACCTATGAATTCCATTGGACCCAGAAATGATACATT
GGAAGAATCCGTTGGGTCTTCCAATATCAATAGGTTGATTGTTTCGCTCCTGTATCTTCC
AAAAGGAAAAAAGATCTCTGAGAGTTGTTTCCTGAATCCGAAAGAGAGTACTTGGGTTCT
CCCAATAACTAATCGGTTTTTTAGCAAGGTACGGAATGTATCGTCAAATATTCAATATGA
TTTCACAAGATCTAGTTTCGTTCAAGTAACGGATTCTAGCCAATTGAAAGGATCTTCTGA
TCAATCCAGAGATCATTTGGATTGCATTAGTAATGAGGATTCGGCATATCACACATTGAT
CAATCAAAGAGAGATTCAACAACTAAAAGAAAGATCGATTCTTTGGGATCCTTCCTTTCT
TCAAACGGAACGAACAGAGATAGAATCAGACCGATTCCCGAAATGCCTTTCTGGATATTC
CTCAATGTCCCGTCTATTCACGGAACGTGAGAAGCAGATGATTAATCATCTGCTTCCGGA
AGAAATCGAAGAAGTTCTTGGGAATCCTACAAGATCCGTTCGTTCTTTTTTCTCTGACAG
ATGGTCAGAACTTCATCTGGGTTCGAATCCTACTGAGAGGTCCACTAGAGATCAGAAATT
GTTGAAGAAAGAGCAAGATCTTTCTTTTGTCCCTTCAAGGCGATCGGAAAATAAAGAAAT
GGTTAATATATTCAAGATAATTACGTATTTACAAAATACCGTCTCAATTCATCCTATTTC
ATCAGATCCGGGATGTGATATGGTTCCGAAGGATGAACCAGATATGGACAGTTCCAATAA
GATTTCATTCTTGAACAAAAATCCATTTTTTGATTTATTTCATCTATTCCATGACTGGAA
CAGGGGAGGATACACGTTACACCACGATTTTGAATCAGAAGAGAGATTTCAAGAAATGGC
AGATCTATTCACTCTATCAATAACCGAGCCGGATCTGGTGTATCATAAGAGATTTGCCTT
TTCTATTGATTCCTACGGATTGGATCAAAAACAATTCTTGAATGAGGTATTCAACTCCAG
GGATGAATCGAAAAAGAAATCTTTATTGGTTCTACCTCCTATTTTTTATGAAGAGAATGA
ATCTTTTTATCGAAGGATCAGAAAAAAAAGGGTCCGGATCTCCTGCGGGAATGATTTGGA
AGATCCAAAACCAAAAATAGTAGTATTTGCTAGCAACAACATAATGGAGGCAGTCAATCA
ATATAGATTGATCCGAAATCTGATTCAAATCCAATATAGCACCTATGGGTACATAAGAAA
TATATTGAATCGATTCTTTTTAATGAATAAATCCGATCGCAACTTTGAATATGGAATTCA
AAGGGATCAAATAGGAAAGGATACTCTGAATCATAGAACTATAATGAAATATACGATCAA
CCGACATTTATCGAATTTGAAAAAGAGTCAGAAGAAAGGGTTCGATCCTCTTATTTTGAT
TTCTCGAACCGAGAGATCCATGAATCGGGATCCTGATGCATATAGATCCAAATGGTCCAA
TGGGAGCAAGAATTTTCAGGAACATTTGGAACATTTCGTTTCTGAGCAGAAGAGCCGTTT
TCAAGTAGTGTTCGATCGATTACGTATTAATCAATATTCGATTGATTGGTCTGAGGTTAT
CGACAAAAAAGATTTGTCTAAACCACTTCGTTTCTTTTTGTCCAAGTCACTTCCTTTTTT
CTTTGTGAGTTTCGGGAATATCCCCATTCATAGGTCCGAGATCTACATCTATGAATTGAA
AGGTCCGAATGATCAACTCTGCAATCAGTTGTTAGAATCAATAGGTCTTCAAATTGTTCA
TTTGAAAAAATTGAAACCCTTCTTATTGGATGATCATGATACTTCCCAAAAATCGAAATT
CTTGATCAATGGAGGAACAATATCACCATTTTTGTTCAATAAGATACCAAAGTGGATGAT
TGGCTCATTCCATACTAGAAATAATCGCAGGAAATCCTTTGATAACACGGATTCCTATTT
CTCAATGATATTCCACGATCAAGACAATTGGCTGAATCCCGTGAAACCATTTCATAGAAG
TTCATTGATATCTTCTTTTTATAAAGCAAATCGACTTCGATTCTTGAATAATCCACATCA
CTTCTGCTTCTATTGTAACAAAAGATTCCCTTTTTATGTGGAAAAGGCCCGTATCAATAA
TTATGATTTTACGTATGGACAATTCCTCAATATCTTGTTCATTCGCAACAAAATAGTTTC
TTTGTGCGTCGGTAAAAAAAAACATGCTTTTGGGGGGAGAGATACTATTTCATCAATCGA
GTCACAGGTATCTAACATATTCATACCTAACGGTTTTCCACAAAGTGGTAACGAAACGTA
TAACTTGTACAAATCTTTCCATTTTCCAAGTCGATCCGATCCGTTCGTTCGTAGAGCTAT
TTACTCGATCGCAGACATTTCTGGAACGCCTCTAACAAAGGGACAAATAGTCAATTTTGA
AAGAACTTATTGTCAACCTCTTTCAGATATGAATCTATCTGATTCAGAAGGGAAGAGCTT
GCATCAGTATCTCAATTTCAATTCAAACATGGGTTTGATTCACACTCCATGTTCTGAGAA
ATATTTACCATCCGAAAAGAGGAAAAAACGGAATCTTTGTCTAAAGAAATGCGTTGAGAA
AGGGCAGATGTATAGAACCTTTCAACGAGATAGTGCTTTTTCAACTCTCTCAAAATGGAA
TCGATTCCAAACATATATGCCATGGTTCCTTACTTCGACAGGGTACAAATATCTAAATTT
GATATTTTTAGATACTTTTTCAGACCTATTGCCGATACTAAGTAGCAGTCAAAAATTTGT
ATCCATTTTTCATGATATTATGCATGGATCAGATATATCATGGCGAATTCTTCAGAAAAA
ATGGTGTCTTCCACAATGGAATCTGATAAGTGAGATTTCGAGTAAGTGTTTACATAATCT
TCTTCTGTCCGAAGAAATGATTCATCGAAATAATGAGTCACCATTGATATCGACACATCT
GAGATCGCCAAATGTTCGGGAGTTCCTCTATTCAATCCTTTTCCTTCTTCTTGTTGCTGG
ATATCTCGTTCGTACACATCTTCTCTTTGTTTCCCGGGCCTCTAGTGAGTTACAGACAGA
TTTCGAAAAGGTCAAATCTTTGATGATTCCATCATCTATGATTGAGTTGCGAAAACTTCT
GGATAGGTATCCTACATCTGAACCGAATTCTTTCTGGTTAAAGAATCTCTTTCTAGTTGC
TCTGGAACAATTAGGAGATTCTATAGAAGAAATACGGGGTTCCGCTTCTGGCGGCAACAT
GCCATTGGGTGGTGGTCCCGCTTATGGGGTCAAATCAATACGTTCTAAGAAGAAATATTT
GAATATCAATCTCATCGATCTCATAAGTCTCATACCAAATCCCATCAATCGAATCACTTT
TTCGAGAAATACGAGACATCTAAGTCATACAAGTAAAGAGATCTATTCATTGATAAGAAA
AGGAAAAAACGTGAACGGGGATTGGATTGATGATAAAATAGAATCCTGGGTCGCGAACAG
TGATTCGATTGATGATGAAGAAAGAGAATACTTGGTTCAGTTCTCCACCTTAACGACAGA
AAAAGGGATTGATCAAATTCTATTGAGTCTGACTCATAGTGATCATTTATCAAAGAATGA
CTCTGGTTATCAAATGATTGAACAACCGGGAGCAATTTACTTAGGATACTTAGTTGACAT
TCATAAAAAGTATCTAATGAATTATGAGTTCAATACATCCTGTTTAGCAGAAAGACGGAT
ATTCCTTGCTCATTATCAGACAATCACTTATTCACAAACTTCGTGTGGGGCTAATAGTTT
TCATTTCCCATCTCATGGAAAACCCTTTTCGCTCCGCTTAGCCTTATCCCCCTCTAGGGG
TATTTTAGTGATAGGTTCTATAGGAACTGGACGATCCTATTTGGTCAAATACCTAGTGAC
AAACTCCTATGTTCCTTTCATTACGGTATTTCTGAACAAGCCTAAAGGTTTTCTTATTGA
TTATATCGATATTGATGATAGTGACGATATTGATGATAGTGACGATATTGATGCTAGTGA
CGATATTGATGCTAGTGACGATATTGATGCTAGTGACGATAT
NNNNNNNNNNNNNNNNNNNNNNNNNNNNNNNNNNNNNNNNNNNNNNNNNN
GAAGCAGATGATTAATCATCTGCTTC
NNNNNNNNNNNNNNNNNNNNNNNNNNNNNNNNNNNNNNNNNNNNNNNNNN
CGATATTGATGATAGTGACGATATTGATGATAGTGACGATATTGATGCTAGTGACGATAT
TGATGCTAGTGACGATATTGATGCTAGTGACGATATCGATCGTGACCTTGATACGGAGCT
GGGACTGCTAACTATGATGAATGCGGTAACTATGGATATGATGCCGGAACCGGAAATAGA
CCGATTTTATATCACCCTTCAATTCGAATTAGCAAAAGCAATGTCTCCTTGCATAATATG
GATTCCAAACATTCATGATCTGGATGTGAATGAGTCGAATTACTTATCCCTCAGTCTATT
AGTGAACTATCTCTCCAGGGATTGTGAAAGATGTTCCACTAGAAATATTCTTGTTATTGC
TTCGACTCATATTCCCCAAAAAGTGGATCCCGCTCTAATAGCTCCGAATAAATTAAATAC
GTGCATTAAGATACGAAGGCTTCTTATTCCACAACAACGAAAGCACTTTTTCACTATTTC
ATATACTAGGGGATTTCACTTGGAAAAGAAAATGTTCCATACTAATGGATTCGGGTCCAT
AACCATGGGTTCCAATGCACGAGATCTTGTAGCACTTACCAATGAGGCCCTGTCGATTAG
TATTACACAGAAGAAATCAATTATAGACACTAATACAATTAGATCCGCTCTTCATAGACA
AACTTGGGATTTGCGATCCCAGGTAAGATCGGTTCAGGATCATGGGATCCTTTTCTATCA
GATAGGAAGGGCTGTAGCACAAAATGTACTTCTAAGTAATTGCCCCATAGATCCTATATC
TATCTATATGAAGAAGAAATCATGTAACGAAGGGGATTCTTATTTGTACAAATGGTACTT
CGAACTTGGAACGAGCATGAAGAAATTAACGATACTTCTTTATCTTTTGAGTTGTTCTGC
CGGATCGGTCGCTCAAGATCTTTGGTCTCTACCCGGACCCGATGAACAAAATGGGATCAC
TTCTTATGGACTCGTTGAGAATGATTCTGATCTAGTTCATGGCCTATTAGAAGTAGAAGG
CGCTCTGGTGGGATCTTCACGGACAGAAAAAGATTGCAGTCAGTTTGATAATGATCGAGT
GACATTGCTTCTTCGGCCCGAACCAAGGAATCCCTTAAATATGATGCAAAACGGATTTTT
TTCTATCCTTGATCAGAGATTTCTCTATGAAAAAAACGAATCGGAGTTTGAAGAAGGGGA
AGTTGACCTAGAGGAGGATTTATTCAATCACATAGTTTGGGCTCCTAGAATATGGCGCCC
TTGGGGCTTTCTATTTGATTGTATCGAAAGGCCCAATGAATTGGGATTTCCCTATTGGTC
CAGGTCATTTCGGGGCAAGCGGATCATTTATGATGAAGAGGATGAGCTTCAAGAGAT
NNNNNNNNNNNNNNNNNNNNNNNNNNNNNNNNNNNNNNNNNNNNNNNNNN
TATTGATTATATCGATATTGATGATAGTGACGATATTGATGATAGTGACGATATTGATGC
TAGTGACGATATTGATGCTAGTGACGATAT
NNNNNNNNNNNNNNNNNNNNNNNNNNNNNNNNNNNNNNNNNNNNNNNNNN
ATTTATGATGAAGAGGATGAGCTTCAAGAGA
NNNNNNNNNNNNNNNNNNNNNNNNNNNNNNNNNNNNNNNNNNNNNNNNNN
ATTTATGATGAAGAGGATGAGCTTCAAGAGA
NNNNNNNNNNNNNNNNNNNNNNNNNNNNNNNNNNNNNNNNNNNNNNNNNN
ATTTATGATGAAGAGGATGAGCTTCAAGAGAATGATTCGGAGTTCTTGCAGAGTGGAACC
ATGCAGTACCAGACACGAGATAGATCTTCCAAAGAACAAGGCCTTTTTGGAATAAGCCAA
TTCATTTGGGACCCTGGAGATCCACTCTTTTTCCTATTCAAAGATCAGCCCTTTGGCTCT
GTGTTTTCACATCGAGAATTATTTGCAGATGAGGAGATGTCAAAGGGGCTTCTTACTCTT
ACTTCCCAAACAGATCCTCCTAAATCTATATATAAACGCTGGTTTAGCAAGAATATGCAA
GAAAAGCACTTCGAATTGTTGATTAATCGCCAGAGATGGCTTAGAACCAATAGTTCATTA
TCTAATGAATCTTTCCGTTCTAATACTCTATCTGAGAGTTATCAGTATTTATCAAATCTG
TTCCTGTCTAACGGAACGCTATTGGATCAAATGACAAAGACATTGTTGAGAAAAAGATGG
CTTTTCCCGGATGAAATGAAAATTGGATTCATGTAACAGGAGAAAGATTTCCCATTCCTT
AGCCGGAAAGTGGCCATGAAAGAGGAATTAAGTGGAACAGAATTGACTGGGTGGTAGAGT
TGTGGAAAGGCTTGTTTCTTCCATATTTTGGACCTTATTAGCTCCATGGAACAATATGCT
ACTGCTGAAACACGGAAGAATTGAAATCTTAGATCAAAACACTATGTATGGATGGTATGA
ACTGCCTAAACAAGAATTCTTGAACAGCGAACAACCAGTTCAGATATTCACGACCAAGAA
GTACTGTACTGGATTCTCTTTTGGATGGGCCCTGAAAGGAGAAGGAAGGCTGGAATGCCA
ACAGGCGTCTATTATTGAATTCACCCCACTCGATAGTATCCATTTGGGGAACGTCCAGTG
CCAAAGTCACTGAATGGGTAAGTCGCCAATCTCTAAAACGGACTATGTAATGTACTTTAT
CTGCTGGGTTACGGGCGGGCATTTTACCAGAGGTTTCTAATCTACCCTTGTGTGATTCCT
GTTAAAGCATATACTCAGGGGGGTGGGTGCGGGGCGGACGATTTTAAAGCAGACTCCCCA
TTCATTAGATAGAGAAGATCGCCAAGATTTCGTGATCCGCTGCCGAACTTATTCCAATTC
CAAGAGCTCGGATCGAATCGGTAT
NNNNNNNNNNNNNNNNNNNNNNNNNNNNNNNNNNNNNNNNNNNNNNNNNN
AAGAGCTCGGATCGAATCGGTATTGATATACCGAT
NNNNNNNNNNNNNNNNNNNNNNNNNNNNNNNNNNNNNNNNNNNNNNNNNN
ATCGGTATTGATATACCGATTCGATCCGAGCTCTT
NNNNNNNNNNNNNNNNNNNNNNNNNNNNNNNNNNNNNNNNNNNNNNNNNN
ATACCGATTCGATCCGAGCTCTTTTATTGAATTGCTCATTCAACGAGCATTCTCAATATT
ATGCCTTGAAGAGGACTCGAACCTCCACGCTCTTTAGCACGAGATTTTGAGTCTCGCGTG
TCTACCATTTCACCACCAAGGCATCTTGAAAGTGAATCGTATTCCATGAATATGATATCT
ATCTAGTATGATGTATGGAATATATGACAAGGGTGGAGTATTTCTATTGATCGGCCATGT
CATATAGGCCCGAGTTGGACATCCAATTGCTTCGATTTGAATTATCCGAAGAATGCCTTA
TATATCAAATATATCAAAAAGATGGACAATCAAACCTATTTCTCGATTCAATAGAAGCCC
AAAGAGGTGAATAGGGTCCCAAGAGAGATATGTAAAAAGCGGGTCCGATTACGCCTATTC
CTAATCCTAAATGGAATGTAACGACGTAGAGACCCATATGTAAACATAGTATCTATTTAG
ATACGCTCGAATGGCCTCTTCGTATAATGAGAATGTAGATAACCCTATTCCGGTCTGGTC
CGGTATGGAATGAACTTATAATCATGGAATCGACTCGATCATCAGATTATAAGTTCATAA
CCTTAGCCCATTCCCATTTTGGGCGGAACAGATCTACTAATTCTTTTTCTTTTCTTTGAT
TCCAGTTAGTAAGAGGGATCCTGAACTAAGAAATAGACCCTAGAAGCTAAAAAAGGGTAT
CCTGAGCAATTGCAATAATCGGGTTCATTGATATTCCTGGTATAGTAGATGCTATCACAC
ATACAATCATACTCAATTCGATGGAATTGTTTGATCTTAAAGGAGATCTTCTATAATTTC
GCACGTGAGGGGTTATTTCTTGGTTTCGTCCAGTCATTAATAACTTGATTATTTTTAGAT
AATAGTAGATAGAAACAACGCTTGTAAGGAGTCCTATTAAAACCAAGAAATATAGGCCTG
CCTGCCATCCACACCAGAATAAATAGAGTTTTCCGAAAAACCCTGCTAGTGGAGGAAGAC
CTCCTAGGGATAAGAGACATAGGGTTAAAGAGAGAGCCAAAAAAGGATCTTTCGTGTATA
ATCCTGCATAATCTCGAATGTTATCAGTTCCGGTACGTAGACCAAATAATACAATGCAAG
CAAAAGTTCCTAGATTCATGGCGATATAGAACAGCATATAAGTTATCATGCTTGCATATC
CATCATTTGAGTCTCCAACAATTATTCCAATAATTACATATCCGATTTGACCTATGGACG
AATATGCAAGCATACGTTTCATGCTTGTTTGAGTAATAGCAATGAGATTTCCCAATATCA
TGCTAAGAATACCTAGGATTTCCAGAAGAAGATGCCATTCGTTTGATGAGAAATAAAAAG
GAATATCGAAAATTCGAGTGGCTGAAGCTGAAGCAGCTACTTTCGAAGTAACAGAAAGAA
AAGCAACGACTGGAGTGGGAGAGTCAGAGTCGAAAAGAGGATTCCTCACTTCTTTCTCTC
ATTCAAAACCGTGCATGAGACTTTCATCTCACACGGCTCCTAAGTGATAAAAGAAAGAAG
ATGAGTTCTTCTTTCTTTTTTGATTACCTTCCTCGCGTATGTATAAGACCGAATCCATTT
TATTTCTAATTCTAAAAAGGATTACTAATCCTTAACTTTTCGAGGAATCCTTCATCAGTG
GTTGTGAATGACTGATTTTTTCAATCTTTTCCACCTTGGTTCCGTAGGAGCAAGTCAGAA
AGATTGAGAAATAGAACCATCTGATTTGATTCGTTCTCAATAGCCATGAGATGATCATCT
TAGGGTGATCCTTTTGTCGACGGATGCTCCTATTACACTCGTAGTCTCTGAAGGATGAGA
ACCAACTATGTAGCATCTACATCGAGAATTCAAGTATTGTATACGTCATTAGTCCGATCC
TTTGTAGGAACTACCCGTAATAACGAACTTGCAAAATGGATCTGTTTATCATAAAGAGAT
TCGTCGTTCCTAACCCTGCTTCACCTTAATTGTTATTTGAACAAGTAAAAGTTCTGTCTT
GGTCCGAGTGGGGATAGCATTTCTCTTCTGCATGTCCATGGAGTTTTGAAAAATCCAAAC
ATCTCAGAGATAGATAGAGAGGTAGGAATTTATCGAACGAACCGCACTCCTTCGTATACG
TCAGGAGTCCATTGATGAGAAGGGGCTAGGGAAAGCTTGAACCCAATTCCTACAGTGATG
AATATGAGCGCAATTGAAATTCCTGGGGAGTTATACATTTGTGTATTGATAAGACCATTC
ACTATTTCTTGAAGCTCGATCTCTCCCCCGGATGAACCATATAGCCAAGAGAAACCATGA
ACCAGAATAGAAGAGCTTGCCCCGCCCATGAGTAAATATTTCATAGTAGCCTCATTAGAC
CGTACATCTTTCTTGGTATATCCAGATAATAGGTAGGAGCATAAACTGAAACATTCTGGA
GCTACAAAGATAGTTATTAAATCATTAGCACCGCATAAAAACATTCCTCCTAGAGTAGCT
GTTAATACGAATAAGAGAAACTCTGTTATAGCCATTTCTGTACATTCAATGTACTCTACG
GATAGAGGAATACATAGAGTTGAACATAGTAAAATAAGAAATTGAAAGATTTCGTTGAAA
TTGTTCGTTTGGAAATTTCCCGAAAAGCTAATCATAGGTTCTTCTCTCCATCGGAACAAT
AGGGCCGTTATGCTCATTACTAAACTTGTTGAAGAGATGAAATAGAACCAAGGTATGTCT
TTTTGATCAGAGGTTGAATCGATCATCAGAAGAAGAATTAGGCCAAAAATTAGGATACAT
TCTGGGAGAATAAAACTTCCATCGAAGAGAAGCAAATGAAAGGCTTTCATAAAAATTCTC
GTAGAATCGAGAATGACGTTTTCATTCTGTACATGCCAGATCATGAATTAGTAACTGCAT
CCAATTTCCAAAAAAAATTTCAATTGTTTCCATTTTTGGAATGGAATATTTACGGAATCT
CCATGAATAGGATCAAACCTTATTCCATGGTATTTACATGAGGTTCTTCTTTCCTTTCTT
ATTCTTAAGAAAAAAGTCCCCGAGAGGGCTTAGTTGATCCATGATTTATGTTTCATCTTT
CGTTTCCTTTTCGTTTGTTTCGAGAAATATATCGATCAATTCCGACTCTTTCTTTTTCTC
TTGATTCTTTTCCGATCGAGATGTATAGATCC
NNNNNNNNNNNNNNNNNNNNNNNNNNNNNNNNNNNNNNNNNNNNNNNNNN
CAGAACTGTACGTGAGACTTTCATCTCATACGGCTCCTC
NNNNNNNNNNNNNNNNNNNNNNNNNNNNNNNNNNNNNNNNNNNNNNNNNN
TATAGATCCTGTTCATGGATTAACGAAAATGGGCAAAAGCTCTATTTGCCTCTGCCATTC
TATGAGTCTCTTCCTTTTTGCGTATGGCATCGCCACTCCCTTTGGCAGCATCCACTAATT
CGGAACTTAATTTGAAAGCCATATTTCGACCCGGACGTTTTCGGGATGCCGCTAATAACC
AACGAATGGCAAGTGCTTTGCCTTGTGTGGATCCTATTTCAATGGGAACTTGATGAGTCG
ATCCACCTACACGTCTTGCTTTTACTGCTATATCGGGAGTTCCTCCACGTATTGCTTGAC
GTAAAACAGATAGTGGATTTGTTTCTGTCTTTTGTTGAATCTTTTTCACGGCTCGATAGA
TAATTTGATAAGCCAATGATTTTTTTCCGTGTTTCAGAATACGGTTAACCAACATGTTAA
CTAATCGATTACGATAAATTGGATCGGATTTTGTAGTTTTTTTTTCTGCAGTACCTCGAC
GTGACATGAGCGTGAAAGGGGTTCAAGAATCAGTTTTCTTTTTATAAGGACTAAAATCAC
TTATTTTGGCCTTTTTACCCCATATTGTAGGGTGGATCTCGAAAGATATGAAGGATCTCC
CTCCAAGCCGTACATACAACTTTCATCGAATACGGCTTTCCGCAGAATTCTATATGTATC
TATGAGATCGAGTATGGAATTCTGTTTACTCACTTTAAATTGAGTATCCGTTTCCCTCCC
TTTCCTGCTAGGATTGGAAATCCTGTATTTTACATATCCATACGATTGAGTCCTTGGGTT
TCCGAAATAGTATAAAAAGAAGTGCTTCGAATCATTGCTATTTGACTCGGACCTGTTCTA
AAAAAGTCGAGGTATTTCGAATTGTTTGTTGACACGGACAAAGTCAGGGAAAACCTTTGA
AATTATTTCAATATTGAACCTTGGACGTATAAGAGTTCCGAATCGAATCTCTTTAGAAAG
AAGATCTTTTGTCTCATGGTAGCCTGCTCCAGTTCCCTTACGAAACTTTCGTTATTGGGT
TAGCCATACACTTCATATGTTTCTAGCGATTCACATGGCATCATCAAATGATACAAGTCT
TGGATAAGAATCTACAACGCACTAGAACGCCCTTGTTGACGATCCTTTACTCCGACAGCA
TCTAGGGTTCCTCGAACAATGTGATATCTCACACCAGGTAAATCCTTAACCCTTCCCCCT
CTTACTAAAACTACAGAATGTTCTTGTGAATTATGGCCAATACCGGGTATATAAGCAGTG
ATTTCAAATCCAGAGGTTAATCGTACTCTGGCAACTTTACGTAAGGCAGAGTTTGGTTTT
TTGGGGGTGATAGTGGAAAAGTTGACAGATAAGTCACCCTTACTGCCACTCTACAGAACC
GTACATGAGATTTTCACCTCATACGGCTCCTCGTTCAATTCTTTCGAAGTCATTGGATCC
TTTTCCGCCCCCTCCCTTCTTCCACTCCGTCCCGAAGAGTAACTAGGACCAATTTAGTCA
CGCTTTCATGTTCCAATTGAACACTTTCCATTTTTGATTATTCTCAAAGGAGAAGATTAT
TCTCTTTACCAAACATATGCGAATCCAATCGCGCACGATCTTATAATAAGAACAAGAGAT
CTTTCTCGATCAATCCCTTTGCCCCTCATTCTTCGAGAATCAGAAAGATCCTTTTTTTGA
ATTTGTTCATTTGGAATCTGGGTTCTTCCACTTCATTTTGATTTACTA
NNNNNNNNNNNNNNNNNNNNNNNNNNNNNNNNNNNNNNNNNNNNNNNNNN
ATATCATTCCTTCCTTAAGTCCCATAGGTTTGATCCTGTAGAATTTGACCTATTTTCTTG
AGCGAAGGGTACGAACTAAATCAGATTGATTTTTCGATCAAAAATACTATGTGAAATCTT
CGGTTTTTTCCTCTTCCTCTATCCCTATCCCATAATAGGTACAGTGTTTGAATCAATAGA
GAACCCTTTCTTCTGTATGAATCGATATTATTCCATTCCAATTCCTTTCCGATACCTCCC
AAGGAAAGTCTCGAATTGGATCCCAAATTGACGGGTTAGTGTGAGCTTATCCATGCGGTT
ATGCACTCTTCGAATAGGAATCCATTTTCTGAAAGATCCTGGCTTTCGTGCTTTGGTGGG
TCTCCGAGATCCTTTCGATGACCTATGTTGTGTTGAAGGGATATCTATATAATCCGATCG
ATTGCGTAAAGCCCGCGGTAGCAACGGAACCGGGGAAAGTATACAGAAAAGACAGTTCTT
TTCTATTATATTAGTTAGTATTCGTTAGTGATCCCGGCTTAGTGAGTCCTTTCTTCCGTG
ATGAACTGTTGACACCAGTCCTACATTTTGTCTCTGTGGACCGAGGAAAAAAGGGACTCC
GCGGGAAGAGGAGTGTACCATGAGAGAAGCAAGGAGGTCAACCTCTTTCAAATATACAAC
ATGGATTCTGGCAATGCAATGTAGTTGGACTCTCATGTCGATCCGAATGAATCATCCTTT
CCACAGAGGTAAATCTTTGCCTGCTAGGCAAGAGGATAGCAAGTTACAAATTCTGTCTCG
GTAGGACATGTATTTCTATTACTATGAAATTCATAAATGAAGTAGTTAATACCCGTATCG
AATAGAACATGCTGAGCCAAATCTTCTTCATGTAAAACCTGCTTGATTTAGATCGGGAAA
ATCGTGCAGTTTTATGAAACCATGTGCTATGGCTCGAATCCGTAGTTAATCCTATTTCTC
GATCGGGGCAGGGAAGGGATATAACTCAGCGGTAGAGTGTCACCTTGACGTGGTGGAAGT
CATCAGTTCGAGCCTGATTATCCCTAAACCCAATGTTCATTTTTCTATTTTGATTTGCTC
CTCCGCCGTGAGAATGGATAAGAGGCTCGTGGGATTGACGTGAGGGGGCAGGGATGGCTA
TATTTCTGGGAGCGAACTCCGGGCGAATATGAAGCGCATGGATACAAGTTATGCCTTGGA
ATGAAAGACAATTTCGAATTAGCTTTGTCTACGAACAAGGAAGCTATAAGTAATGCAACT
ATGAATCTCATGGAGAGTTCGATCCTGGCTCAGGATGAACGCTGGCGGCATGCTTAACAC
ATGCAAGTCGGACGGGAAGTGGTGTTTCCAGTGGCGGACGGGTGAGTAACGCGTAAGAAC
CTGCCCTTGGGAGGGGAACAACAGCTGGAAACGGCTGCTAATACCCCGTAGGCTGAGGAG
CAAAAGGAGGAATCCGCCCGAGGAGGGGCTCGCGTCTGATTAGCTAGTTGGTGAGGCAAT
AGCTTACCAAGGCGATGATCAGTAGCTGGTCCGAGAGGATGATCAGCCACACTGGGACTG
AGACACGGCCCAGACTCCTACGGGAGGCAGCAGTGGGGAATTTTCCGCAATGGGCGAAAG
CCTGACGGAGCAATGCCGCGTGGAGGTAGAAGGCCCACGGGTCATGAACTTCTTTTCCCG
GAGAAGAAGCAATGACGGTATCTGGGGAATAAGCATCGGCTAACTCTGTGCCAGCAGCCG
CGGTAATACAGAGGATGCAAGCGTTATCCGGAATGATTGGGCGTAAAGCGTCTGTAGGTG
GCTTTGTAAGTCCGCCGTCAAATCCCAGGGCTCAACCCTGGACAGGCGGTGGAAACTGCT
AAGCTGGAGTACGGTAGGGGCAGAGGGAATTTCCGGTGGAGCGGTGAAATGCGTAGAGAT
CGGAAAGAACACCAACGGCGAAAGCACTCTGCTGGGCCGACACTGACACTGAGAGACGAA
AGCTAGGGGAGCGAATGGGATTAGATACCCCAGTAGTCCTAGCCGTAAACGATGGATACT
AGGCGCTGTGCGTATCGACCCGTGCAGTGCTGTAGCTAACGCGTTAAGTATCCCGCCTGG
GGAGTACGTTCGCAAGAATGAAACTCAAAGGAATTGACGGGGGCCCGCACAAGCGGTGGA
GCATGTGGTTTAATTCGATGCAAAGCGAAGAACCTTACCAGGGCTTGACATGCCGCGAAT
CCTCTTGAAAGAGAGGGGTGCCTTCGGGAACGCGGACACAGGTGGTGCATGGCTGTCGTC
AGCTCGTGCCGTAAGGTGTTGGGTTAAGTCCCGCAACGAGCGCAACCCTCGTGTTTAGTT
GCCATCGTTGAGTTTGGAACCCTGAACAGACTGCCGGTGATAAGCCGGAGGAAGGTGAGG
ATGACGTCAAGTCATCATGCCCCTTATGCCCTGGGCGACACACGTGCTACAATGGCCGGG
ACAAAGGGTCGCGATCCCGCGAGGGTGAGCTAACCTCAAAAACCCGTCCTCAGTTCGGAT
TGCAGGCTGCAACTCGCCTGCATGAAGCCGGAATCGCTAGTAATCGCCGGTCAGCCATAC
GGCGGTGAATTCGTTCCCGGGCCTTGTACACACCGCCCGTCACACTATGGGAGCTGGCCA
TGCCCGAAGTCGTTACCTTAACCGCAAGGAGGGGGATGCCGAAGGCAGGGCTAGTGACTG
GAGTGAAGTCGTAACAAGGTAGCCGTACTGGAAGGTGCGGCTGGATCACCTCCTTTTCAG
GGAGAGCTAATGCTTGTTGGGTATTTTGGTTTGACACTGCTTCACACCCAAAAAGAAGGG
AGCTGCGTCTGAGTTAAACTTGGAGATGGAAGTCTTCTTTCGTTTCTCGACGGTGAAGTA
AGACCAAGCTCATGAGCTTATTATCCTAGGTCGGAACAAGTTGATAGGATCCCCTTTTTT
ACGTCCCCATGCCCTCCCCGTGTGGCGACATGGGGGCGAAAAAAGGAAAGAGAGGGATGG
GGTTTCTCTCGCTTTTGGCATAGCGGGCCCCCAGCGGGAGGCTCGCACGACGGGCTATTA
GCTCAGTGGTAGAGCGCGCCCCTGATAATTGCGTCGTTGTGCCTGGACTGTGAGGGCTCT
CAGCCACATGGATAGTTCAATGTGCTCATCGGCGCCTGACCCTGAGATGTGGATCATCCA
AGGCACATTAGCATGGCGTACTCCTCCTGTTCGAACCGGGGTTTGAAACCAAACTTCTCC
TCAGGAGGATAGATGGGGCGATTCAGGTGAGATCCAATGTAGATCCAACTTTTGATTCAC
TCGTGGGATCCGGGCGGTCCGGGGGGGACCACCACGGCTCCTCTCTTCTCGAGAATCCAT
ACATCCCTTATCAGTGTATGGACAGCTATCTCTCGAGCACAGGTTCGGCCTCAATGGGAA
AATAAAATGGAGCACCTAACAACGCATCTTCACAGACCAAGAACTACGAGATCACCCCTT
TCATTCTGGGGTGACGGAGGGATCGTACCATTCGAGCCG
NNNNNNNNNNNNNNNNNNNNNNNNNNNNNNNNNNNNNNNNNNNNNNNNNN
CATGCTTTTCCCGGAGGTCTGGAGAAAGCTGCAATCAATAGGATTTCCCTAATCCTCCCT
TCCCGAAAGGAAGAGCGTGCAATTCTTTTTCCTTTCTGCAGGGACCAGGAGATTGGATCT
GGCCGTAAGAAGAATGCTTGGTATAAATAACTCACTTCTTGGTCGTCGACCCCCTCAGTC
ACTACGAACGTCCCCGATCAGTGTAATGGGATGTGTCTATTTATCTATCTCTTGACTCGA
AATGGGAGCAGGTTTGAAAAGGATCTTAGAGTGTCTAGGGTTGGGCCAGGAGGGTCTCTT
AACGCCTTCTTTTTTCTTCTCATCGGAGTTATTTCACAAAGACTTGCCAGGGTAAGGAAG
AAGGGGGGAACAAGCACACTTGGAGAGCGCAGTACGACGGAGAGTTGTATGCTGCGTTCG
GGAAGGATGAATCACTTCCGAAAAGGAATCTATTGATTCTCTCCCAGACCGTAGGTGCGA
TGATTTACTTCACGGGCGAGGTCTCTGGTTCAAGTCCAGGATGGCCCAGCTGCGCCAGGG
AAAATAATAGAAGAGGCATCTGACTCCTTCATGCATGCTCCACTTGGCTCGGGGGGATAT
AGCTCAGTTGGTAGAGCTCCGCTCTTGCAATTGGGTCGTTGCGATTACGGGTTGGATGTC
TAATTGTCCGGGCGGTAATGATAGTATCTTGTACCTGAACCGGTGGCTCACTTTTTCTAA
GTAATGGGGAAGAGGACCGAAACATGCCACTGAAAGACTCTACTGAGACAAAGATGGGCT
GTCAAGAACGTAGAGGAGGTAGGATGGGCAGTTGGTCAGATCTAGTATGGATCGTACATG
GACGGTAGTTGGAGTCGGCGGCTCTCCCAGGGTTCCCTCTTCTGGGATCCCTGGGGAAGA
GGATCAAGTTGGCCCTTGCGAACAGCTTGATGCACTATCTCCCTTCAACCCTTTGAGCGA
AAGGCGGCAAAAGGAAGGAAAATCCATGGACCGACCCTATCATCTCCACCCCGTAGGAAC
TACGAGATCACCCCAAGGACGCCTTCGGCATCCAGGGGTTACGGACCGACCATAGAACCC
TGTTCAATAAGTGGAACGCATTAGCTGTCCGCTCTCAGGTTGGGCAGTAAGGGTCGGAGA
AGGGCAATCACTCATTCTTAAAACCGGCGTTCTTAACGGAAGGGGGGGGGAAGTTCTCCG
TTCCTGGTTCTCCTGTAGCTGGATCCTCTGGAACCACAAGAATCCTTAGTTAGAATGGGA
TTCCAACTCAGCACCTTTTGAGTGAGATTTTGAGAAGAGTTGTTCTTTGGAGAGCACAGT
ACGATGAAAGTTGTAAGCTGTGTTCGGGGGGGAGTTATTGTCTATCGTTGGCCTCTATGG
TAGAATCAGTCGGGGGCCTGAGAGGCGGTGGTTTACCCTGCGGCGGATGTCAGCGGTTCG
AGTCCGCTTATCTCCAACTCGTGAACTTAGCCGATACAAAGCTATATGATAGCACCCAAT
TTTTCCGATTCGGCGGTTCGATCTATGATTTATCATTCATGGACGTTGATAAGATCCATC
CATTTAGCAGCACCTTAGGATGGCATAGCCTTAAAGTTAAGGGCGAGGTTCAAACGAGGA
AAGGCTTACGGTGGATACCTAGGCACCCAGAGACGAGGAAGGGCGTAGTAAGCGACGAAA
TGCTTCGGGGAGTTGAAAATAAGCATAGATCCGGAGATTCCCGAATAGGTCAACCTTTCG
AACTGCTGCTGAATCCATGGGCAGGCAAGAGACAACCTGGCGAACTGAAACATCTTAGTA
GCCAGAGGAAAAGAAAGCAAAAGCGATTCCCGTAGTAGCGGCGAGCGAAATGGGAGCAGC
CTAAACCGTGAAAACGGGGTTGTGGGAGAGCAATACAAGCGTCGTGCTGCTAGGCGAAGC
GGTGGAGTGCTGCACCCTAGATGGCGAAAGTCCAGTAGCCGAAAGCATCACTAGCTTACG
CTCTGACCCGAGTAGCATGGGGCACGTGGAATCCCGTGTGAATCAGCAAGGACCACCTTG
CAAGGCTAAATACTCCTGGGTGACCGATAGCGAAGTAGTACCGTGAGGGAAGGGTGAAAA
GAACCCCCATCGGGGAGTGAAATAGAACATGAAACCGTAAGCTCCCAAGCAGTGGGAGGA
GCCCAGGGCTCTGACCGCGTGCCTGTTGAAGAATGAGCCGGCGACTCATAGGCAGTGGCT
TGGTTAAGGGAACCCACCGGAGCCGTAGCGAAAGCGAGTCTTCATAGGGCAATTGTCACT
GCTTATGGACCCGAACCTGGGTGATCTATCCATGACCAGGATGAAGCTTGGGTGAAACTA
AGTGGAGGTCCGAACCGACTGATGTTGAAGAATCAGCGGATGAGTTGTGGTTAGGGGTGA
AATGCCACTCGAACCCAGAGCTAGCTGGTTCTCCCCGAAATGCGTTGAGGCGCAGCAGTT
GACTGGACATCTAGGGGTAAAGCACTGTTTCGGTGCGGGCCGCGAGAGCGGTACCAAATC
GAGGCAAACTCTGAATACTAGATATGACCTCAAAATAACAGGGGTCAAGGTCAGCCAGTG
AGACGGTGGGGGATAAGCTTCATCGTCGAGAGGGAAACAGCCCGGATCACCAGCTAAGGC
CCCTAAATGACCGCTCAGTGATAAAGGAGGTAGGGGTGCAGAGACAGCCAGGAGGTTTGC
CTAGAAGCAGCCACCCTTGAAAGAGTGCGTAATAGCTCACTGATCGAGCGCTCTTGCGCC
GAAGATGAACGGGGCTAAGCGATCTGCCGAAGCTGTGGGATGTAAAAATACATCGGTAGG
GGAGCGTTCCGCCTTAGGGGGAAGCACCCGCGCGAGCAGTGGTGGACGAAGCGGAAGCGA
GAATGTCGGCTTGAGTAACGCAAACATTGGTGAGAATCCAATGCCCCGAAAACCTAAGGG
TTCCTCCGCAAGGTTCGTCCACGGAGGGTGAGTCAGGGCCTAAGATCAGGCCGAAAGGCG
TAGTCGATGGACAACAGGTGAATATTCCTGTACTACCCCTTGTTGGTCCCGAGGGACGGA
GGAGGCTAGGTTAGCCGAAAGATGGTTATCGGTTCAAGGACGTAAGGTGACCCTGCTTTT
TCAGGGTAAGAAGGGGTAGAGAAAATGCCTCGAGCCAATGTTCGAGTACCAGGCGCTACG
GCGCTGAAGTAACCCATGCCATACTCCCAGGAAAAGCTCGAACGACCTTCAACAAAAGGG
TACCTGTACCCGAAACCGACACAGGTGGGTAGGTAGAGAATACCTAGGGGCGCGAGACAA
CTCTCTCTAAGGAACTCGGCAAAATAGCCCCGTAACTTCGGGAGAAGGGGTGCCTCCTCA
CAAGGGGGGTCGCAGTGACCAGGCCCGGGCGACTGTTTACCAAAAACACAGGTCTCCGCA
AAGTCGTAAGACCATGTATGGGGGCTGACGCCTGCCCAGTGCCGGAAGGTCAAGGAAGTT
GGTGACCTGATGACAGGAGAGCCGGCGACCGAAGCCCCGGTGAACGGCGGCCGTAACTAT
AACGGTCCTAAGGTAGCGAAATTCCTTGTCGGGTAAGTTCCGACCCGCACGAAAGGCGTA
ACGATCTGGGCACTGTCTCGGAGAGAGGCTCGGTGAAATAGACATGTCTGTGAAGATGCG
GACTACCTGCACCTGGACAGAAAGACCCTATGAAGCTTTACTGTTCCCTGGGATTGGCTT
TGGGCCTTTCCTGCGCAGCTTAGGTGGAAGGCGAAGAAGGCCTCCTTCCGGGGGGGCCCG
AGCCATCAGTGAGATACCACTCTGGAAGAGCTAGAATTCTAACCTTGTGTCAGGACCTAC
GGGCCAAGGGACAGTCTCAGGTAGACAGTTTCTATGGGGCGTAGGCCTCCCAAAAGGTAA
CGGAGGCGTGCAAAGGTTTCCTCGGGCCGGACGGAGATTGGCCCTCGAGTGCAAAGGCAG
AAGGGAGCTTGACTGCAAGACCCACCCGTCGAGCAGGGACGAAAGTCGGCCTTAGTGATC
CGACGGTGCCGAGTGGAAGGGCCGTCGCTCAACGGATAAAAGTTACTCTAGGGATAACAG
GCTGATCTTCCCCAAGAGCTCACATCGACGGGAAGGTTTGGCACCTCGATGTCGGCTCTT
CGCCACCTGGGGCTGTAGTATGTTCCAAGGGTTGGGCTGTTCGCCCATTAAAGCGGTACG
TGAGCTGGGTTCAGAACGTCGTGAGACAGTTCGGTCCATATCCGGTGTGGGCGTTAGAGC
ATTGAGAGGACCTTTCCCTAGTACGAGAGGACCGGGAAGGACGCACCTCTGGTGTACCAG
TTATCGTGCCCACGGTAAACGCTGGGTAGCCAAGTGCGGAGCGGATAACTGCTGAAAGCA
TCTAAGTAGTAAGCCCACCCCAAGATGAGTGCTCTCCTATTCCGACTTCCCCAGAGCCCC
CGGTAACACAGCCGAGACAGCGACGGGTTCTCTACCCCTGCGGGGATGGAGCGACAGAAG
AGAATTCAAGAGAAGGTCACGGCGAGACGAGCCGTTTATCATTACGATAGGTGTCAAGTG
GAAGTGCAGTAATGTATGCAGCTGAGGCATCCTAACAGACCGGTAGACTTGAACCTTGTT
CCTACATGACCCGATCAATTCGATCAGGCACTCGCCATCTATTTTCATTGTTCAACTCTT
TGACAACATGAAAAAACCAAGGGCTCTGCCCTCCCTCTCTATATATCCAAGGGATGGAAG
GGCAGAGGCCTTTGGTATCCCCTTCAGTCAAGAATTGGGGCCTCACAATCACTAGCCAAT
ATGCTTTTCTCTCATGCCTTTCTTCGTTCATGGTTCGGTATTCTGGTGTCCTAGGCGTAG
AGGAACCACACCAATCCATCCCGAACTTGGTGGTTAAACTCTACTGCGGTGACGATACTG
TAGGGGAGGTCCTGCGGAAAAATAGCTCGACGCCAGGATGATAAAAAGCTTAACACCTCT
CATTCTTATTACTTTTTCAATAT
NNNNNNNNNNNNNNNNNNNNNNNNNNNNNNNNNNNNNNNNNNNNNNNNNN
TTGGGTGTGGTTGTCGAAATGGAATGGCCCT
NNNNNNNNNNNNNNNNNNNNNNNNNNNNNNNNNNNNNNNNNNNNNNNNNN
GGTCGTCTTATTCAAAACCCCAATTATGACATCCCTTCTCTCCCACTTCACACCTCGGAA
CGAACCGTTCTTATAGAAATCAACGCGCTTTCACCCGAAATGGCTGGGGAGAGGAAAGGT
TCCTTTTTTTGAGGGTACTCCCGGGAACAGATCCAGTGGAGACGGGGTGGGGCCTGTAGC
TCAGAGGATTAGAGCACGTGGCTACGAACCACGGTGTCGGGGGTTCGAATCCCTCCTCGC
CCACAACCGGCCCAAAAGGGAATTTCCCTCTGGGGGTAGGAAAATCATGATCGGAATAGC
GGACCAAAAGCAATGGAACTTGGGTGTGGTTGTCGAAATGGAATGGCCCTTTC
NNNNNNNNNNNNNNNNNNNNNNNNNNNNNNNNNNNNNNNNNNNNNNNNNN
ATTCTGAATTATTTAATTCAGAAT
NNNNNNNNNNNNNNNNNNNNNNNNNNNNNNNNNNNNNNNNNNNNNNNNNN
ATTTTATTTATCGTGAATGATGGAATCTTTACACATTGTATGCCTGGCCCCCATCAGCAT
ATTTTCATATTTTTTTGTTTTACGCCCCGTAACTCTTCCTCAGCCAGGCTTGGGCAGAAT
AGCAGAGCAAGTACAAGTATTAGTAGCATAACAAAAATGCGTTCCTCGTCATTAATATGT
TTGCTCGCGACAATTGTGGCCTCTCGGGAGAATCGATGGCTGCATCTTTGATGCACTGCT
AGTTGAGAATTTTTAATTGGCTATGGAACAAAGGATTATCCCGGACCTACACCGAGGTGA
TTTTCAAATCTCGCAGAACAGAATGTGATACAATGAGATAGAATGCAATAGAAACAAAGC
CAGGGTACTCTTAACGGTCAAAATGAGCCCCCTTATTTTATTCTGAATTAAATAATTCAG
AATGAATCAAATCTCCCCAAGTAGGATTCGAACCTACGACCAATCAGTTAACAGCCGACC
GCTCTACCACTGAGCTACTGAGGAACAACGGGAGATTAGATCTCATAGAGTTCAATTCCC
GTTCTCAACCCATGACCAATATGAGCTCGAAGCTTCCTTCGTAACTCCCGGAACTTCTTC
GTAGTGGCTCCCTTCCATGCCTCATTTCATAGGGACCCTCAAAATGGCTCTATTTCATTA
TATTCCATCCATATCCCAATTCCATTCATTTAATACCCCTTTGGTGTCATTGACATAACA
GATGTCATTTCTAGTCTATCTCTTTCTATTTCTTTTCTATATATGGAAAGTTAAAAAATT
ATCATATAATAATCCAGAAATTGCAATAGAAAAGAAAAAGGGAGGTTTGTGATGATTTTA
AAATCTTTTCTACTAGGTAATCTAGTATCCTTATGCATGAAGATAATCAATTCGGTCGTT
GTGGTCGGACTCTATTATGGATTTCTGACCACATTCTCCATAGGGCCCTCTTATCTCTTC
CTTCTCCAAGCTCAGGTTATGGAAGAAGGAACCGAGAAGAAGGTATCAGCAACAACTGGT
TTTATTACGGGACAGCTCATGATGTTCATATCGATCTATTAT
NNNNNNNNNNNNNNNNNNNNNNNNNNNNNNNNNNNNNNNNNNNNNNNNNN
TCATACAAATTAATCACTGATTTCGAACAAGAGTCAGGAGAATATATTGAAGGTGTAGGT
GTACCTGTGGATCATGAAATTCGTTCAAGAATAGCCGAACGAGTAGTGATTTTTTCTGCT
AAAAAGGATGGTGATCCTAATACCAAGGATACTACTACTGATCAACCAGACGACGTGGCT
TTGATACGCTATCCGAAAGAACCGGATTTTCGTCGAGATATAATCAAAGGTTCTATGCGT
GCTCAAAGACGTAAAACAGTTATTTGGAAACTGTTTCAAGCAAATGCACATTCCC
NNNNNNNNNNNNNNNNNNNNNNNNNNNNNNNNNNNNNNNNNNNNNNNNNN
TGATATACCTGTACTGGCTAAATTCGTTTTTATAAATTGGATGGAAAAATTTAAAATTGT
GGAGTATACAGAAGA
NNNNNNNNNNNNNNNNNNNNNNNNNNNNNNNNNNNNNNNNNNNNNNNNNN
GAAATGCGGATAAAGGCAGAAGAAGAATGGGATACTTTTCTATTTGCGCAAGCAATAAGA
GGTTCCCTGTTAATAACTCAATCTATCCTGAGAAAATATATTATATTACCTTCATTGATA
ATAGCTAAAAATATTGGCCGGATTTTATTATTTCAACTTCCTGAGTGGTCTGAAGATTTC
CAAGAATGGAATAGAGAAATACATATTAAATGTAACTATAATGGTGTTCCATTAATCAAA
TTTCCGAAAAATTGGTTAATGGACGGAATTCAGATAAAAATCCTATCTCCTTTCTATCTG
AAACCTTGGCATAAACATAAGATACGATCTTCTCATAAAGATGTAATG
NNNNNNNNNNNNNNNNNNNNNNNNNNNNNNNNNNNNNNNNNNNNNNNNNN
ATAAATCCATTTCCAATAATGAAACAAATCAAGAAAGAATTAATAAAACAAATAAAAATG
GAATTCACTTTATTTCGACTATAAAAAAGTCACCTTATACGAATAATATTAGTAATAGTA
AAATGAATTCACATATTTTTTGTGACTTATCCTCCTTGTCACAAGCTCATGTATTTTACA
AATTATCACAAACGCAAGTCACTAACTTGTATGAATTAAGACCTGTTCTTCAATATCACG
GAACTTCTTTTTTTCTTAAGACTAAAATAAAGGATTCTTTTGGAACACAAGGAATATTTC
ATCCGGAAGTAACATATAAGCAATTTAAGAGCTATAGAATGAATCAATGGAAAAACTGGT
TAAGAGGTCATTATCAATACAATTTATCTCAAATTAGTTGGTCTAGATTAATACCACAAA
AATGGCGAAATAGAGTCAATTTACGTAGTACGGCCCAATTTGATTTATA
NNNNNNNNNNNNNNNNNNNNNNNNNNNNNNNNNNNNNNNNNNNNNNNNNN
TAAAAATGTAATTTTTACAGAATTGATGAAAAGAGGGGTATTCACTATCGAACCTGTCCG
TCTATTTGTAAAAAATGATGGACAATTTATTATGTATCAAACCGTAGCTATTTCATTGGT
TCATAAGAGTAAGCACAAAACGAATCAAAGATAT
NNNNNNNNNNNNNNNNNNNNNNNNNNNNNNNNNNNNNNNNNNNNNNNNNN
CAAAGATATGTTGCTAAGAATAATTTTTATGAATCCATTTCACGATATCAAAAACGAATT
GGAAATAGGAACAAAAATCATTATGATTTGCTCATGCCTGAATATATTTTATCGAACAAA
CGTCGTAGAGAATTAAGAATTTTAATTTGTTTCAATTCAAAGAATAGGAATGATATGGAT
AAAAATACAG
NNNNNNNNNNNNNNNNNNNNNNNNNNNNNNNNNNNNNNNNNNNNNNNNNN
GATTCTTTTGAATTGATAAAATTAGTAGTTACTAATGAAATTAAGATTATTGGTATATAC
CACATTCAAATTATTGGCATTATTATTACTGATCGTTAAAATACATATTTTATTTGTAAA
AAAAAGGAAAGTCCATTTATGGTGAAAAAATCATTGATTTCAGTTAGTTCACAAGAAGAA
AACAGAGGGTCTGTTGAATTTCAAGTATTCAGTTTCACCACTAAGATACGAAGATTAACT
TTTCATTTAGAATTGCACAAAAAGGACTATTCATCTCAAAGAGGTTTGAGGAAAATTTTA
GGAAAACGCCAACGGCTGCTGGCTTATTTGTCAAAAAAAAATAGAATACGTTCGAAAGAA
TTAATTAATCAGTTGGATATTCGAGAGACAAAAAATCG
NNNNNNNNNNNNNNNNNNNNNNNNNNNNNNNNNNNNNNNNNNNNNNNNNN
TTCCTAAAAGGGCCAGTTATATCCGAGTCATTATGTTGGAATTGAGTCGTATAGCTTCCC
ATTTGTTATGGCTTGGCCCATTTATGGCAGATATTGGTGCACAAACCCCCTTCTTTTATA
TTTTTCGAGAAAGAGAATTGATATACGACCTATTCGAAGCTGCCACCGGTATGCGAATGA
TGCATAATTATTTTCGTATCGGAGGAGTAGCTGCTGATCTACCCCATGGATGGATAGATA
AATGTTTGGATTTTTGTGATTATTTTTTAACCGGGGTTGCCGAATATCAGAAGCTTATTA
CACAGAATCCTATTTTTTTAGAACGAGTTGAGGGAGTCGGCATTATTGGAAGAGAGGAAG
CAATAAACTGGGGTTTATCAGGACCAATGTTACGAGCTTCTGGAATACAATGGGATCTTC
GTAAAATTGATCATTATGAATGTTACGACGAATTTGATTGGGGAGTTCAATGGCAAAAAG
AGGGGGATTCCTTAGCCCGTTATTTAGTACGAATTAGTGAAATGAAAGAATCTGTAAAAA
TTATTCAACAAGCTCTGGAAGGGATTCCAGGGGGACCCTATGAGAATTTAGAAATCCGAC
GCTTTGATAAAGTAAGGGATCCCGAA
NNNNNNNNNNNNNNNNNNNNNNNNNNNNNNNNNNNNNNNNNNNNNNNNNN
TTTTGAATATCGATTTATTAGTAAAAAACCTTCTCCTACTTTTGAATTGTCGAAACAAGA
ACTTTATGTGAGAGTCGAAGCCCCGAAAGGAGAATTGGGAATTTTTCTAATAGGAGACCA
GAACGTTTTTCCTTGGAGATGGAAAATTCGCCCGCCCGGTTTTATCAATTTGCAAATTCT
TCCTCAGTTAGTTAAAAGAATGAAATTGGCTGATATTATGACGATACTAGGGAGCATAGA
TATCATTATGGGAGAAATTGATCGTTGAAATGAGAATTGATACAACAGAGGTACAAGCTA
TAAAGTCCTTTTCCAGATTGGAATTAGAATCCTTAAAAGAGGTCTATGGAATCATAGGGG
GGCTTGTGCCTATTTTAACTCTTGTCTTAGGAATCACAATAGGTGTACTAGTAATTGTTT
GGTTAGAAAGAGAAATATCTGCAGGGATACAACAACGTATTGGACCTGAATACGCCGGTC
CTTTGGGAATTCTTCAAGTTCTAGCAGATGGTACAAAATTACTTCTCAAAGAGAATCTTC
TGCCATCTAGAGGAAATATCCCTTTATTCAGTATCGGACCATCCATAGCAGTCATATCAA
TTTTACTAAGTTATTTAGTAATTCCTTTTGGCTATCACCTTGTTCTAGCCGATCTCAGTA
TTGGTCTTTTTTTATGGATCGCCATTTCAAGTATTGCTCCTGTTGGACTTCTTATGTCAG
GATATGGATCAAATAATAAATATTCCTTTTTAGGTGGTCTCCGAGCTGCTGCTCAATCAA
TTAGTTATGAACTACCATTAACTTTATGTGTATTATCAATATCTCTACGTGTGATTCGTT
GATATA
NNNNNNNNNNNNNNNNNNNNNNNNNNNNNNNNNNNNNNNNNNNNNNNNNN
ACCTATTTCTTTTCTAGGAAGGAAGCTAATTGAATATATATTTTATTCATCATTCGGATT
AATGAACTAAACCAGATAGTTATATGAGTGAAAGAGACGGCTTATAAATTTTGCAGTACA
AAAAAAAGTAAATGGAGTCTCGTTTTCTATGTACAAGAATTAAGTGAAAATAAACATAAG
CAGTAGACACTGCTTATCCCAAAATTGATTGATTAGTTATCATGTCTTGAAGCGGATTCA
AAAAATCGATCAACTGTATGGGGTTTTAACTATCTATTACTATAGATCTATTAACCTAAC
GGAGGATTGAGCAAAAATTAGTGGATGGTTAGGAACACCGAGATACACAAAGGATTAGTA
ATGGAGATTATGTAAGTTATCTAAGAAGATATTTCGATGCATAAAAGGAATTCTAATTGG
AGCTTTTAATTAGTAGAAATGATCAA
NNNNNNNNNNNNNNNNNNNNNNNNNNNNNNNNNNNNNNNNNNNNNNNNNN
AGGAGCCGTATGAGGTGAAAATCTCATGTACGGTTCTGTA
NNNNNNNNNNNNNNNNNNNNNNNNNNNNNNNNNNNNNNNNNNNNNNNNNN
GAGTCTTTGGAATAATACTTGGTATTTTTATTACATTAGCTAAAACTTATTTGTTCTTGT
GCATTTCTATCACAACAAGATGGACTTTACCAAGGCTCAGAATGGACCAACTATTAAATC
TTGGATGGAAATTTCTTTTACCTATTTCTCTAGGTAATCTATTATTAACAACTTCTTCAC
AACTTTTTTCACTGTAAAGAACTACGATATTCTATATTTATGACTTGTCTCAAACAAACA
AGAGAAAGAAAGAAGCATAAAATTACTTATTTATATATATTCACGATATGCTCCCTATGG
TAACTGAGTTCATGAATTATGGTCAACAAACAGTACGAGCTGCGAGGTACATTGGTCAAA
GTTTCATGATTACCTTATCTCATGCGAACCGTTTACCCGTAACTATTCAATATCCCTACG
AAAAATTGATTACATCGGAACGTTTTCGAGGCCGGATCCACTTTGAATTTGATAAATGCA
TTGCTTGTGAAGTATGTGTTCGCGTATGTCCTATAGATCTACCTGTTGTTGATTGGAAAT
TAGAAATGGATATTCGAAAGAAACGATTGCTTAATTACAGTATTGATTTCGGAATCTGTA
TATTTTGTGGTAATTGTGTTGAGTATTGTCCAACAAATTGTTTATCAATGACTGAAGAAT
ATGAACTTTCTACTTATGATCGTCATAAATTGAATTATAATCAAATTTCTTTGGGTCGGT
TACCAATGTCAGTAATTGACGATTATACAATTCGAACAATTTGGAATTCGCCAAAAACAA
AATAATGGATAAATCCCTTGATCCAAGAGCAATTCTCAATTACTAAGGCTTGGTTTGAAT
CTAACAGAGTTTTGTCTTGACCAATAACCACAACAAACTATTGGGTTGGTGAGAATCCTG
ACACAATTTGGATTAAAAATGGATTTGGAAAT
NNNNNNNNNNNNNNNNNNNNNNNNNNNNNNNNNNNNNNNNNNNNNNNNNN
TTTCAGATAAAGAATGATATTAGTCCAATAACTGTATCTACATCTACATTAATTCACACC
TCTGAAAATGGAATTTAATTAACAATTAAGAAGTATCATAAAAAATTCTTTGTTCCTGGT
CAAATCAATAAAGTTATGAAATATTT
NNNNNNNNNNNNNNNNNNNNNNNNNNNNNNNNNNNNNNNNNNNNNNNNNN
ATAAAATGGATTTACCTGGGCCTATACACGATTTTCTTTTAGTTTTTCTGGGATTGGGTC
TTATATTGGGATGTCTAGGAGTAGTATTTCTTCCCAATCCAATTTATTCCGCCTTTTCAT
TGGGATTGGTTCTTGTTTGTATATCCTTATTCTATATTTTATCGAACTCTTATTTTGTAG
CTGCTGCGCAGCTCCTTATTTATGTAGGAGCTATAAATGTTTTAATCATTTTTGCTGTTA
TGTTCATGAATGGTTCAGAATATTCCAAAGATGAAAATCTTTGGAAGGTTGGGGATGGGA
TTACTTTGATGGTTTGTACAAGCCTTTTTGTTTCACTAATTACTACTATTTCAAATACGT
CATGGTACGGGATTATTTGGTCTACAAGATCAAACCAAATTTTAGAGCAAGATTTGATAA
GTAATAGTCAACAAATTGGAATTCGTTTATCAACAGATTTTTTTCTTCCATTTGAACTCA
TTTCAATAATTCTTTTAGTAGCTTTAATAGGTGCAATTGCTGTAGCTCGTCAATAAAAAA
TCTTTCAATTAAATTAAAACTAGGAATTCAAAGCAAAATTATGGGCTATCCCATTTATTT
TCTT
NNNNNNNNNNNNNNNNNNNNNNNNNNNNNNNNNNNNNNNNNNNNNNNNNN
GAATTCATTGTATAAAGAAATACTTTACAATCTATTAACAATAGATTTCTTTATTCCATA
CTTGTTATATTCTAGTCAATTCTAGCGGTTCACGGAATTGTTGTTCGTATTGAAATGATT
AATAAGGAGTTGTTTAATGATACTTGAATATGTACTTGTTTTGAGTGCCTATTTATTTTC
TATCGGTATCTATGGATTAATTACAAGTCGAAATATGGTTAGAGCCCTTATGTGTTTTGA
ACTTATATTGAATGCGGTTAATATCAATTTTGTAACATTTTCGGATTTTTTTGATAGTCG
TCAATTAAAAGGATCCATTTTCTCAATTTTTGTTATAGGTATTGCAGCCGCTGAAGCAGC
TATTGGATCGGCTATTGTTTCATCAATTTATCGTAACAGAAAATCAACTCGTATCAACCA
ATCGAATTTGTTGAATAAATAATATTAATCATATAAA
NNNNNNNNNNNNNNNNNNNNNNNNNNNNNNNNNNNNNNNNNNNNNNNNNN
AATATTCATCAATGAATTCGAATTAGTATGTCTGTCACGTAAGGTATGATAGTGGTTGTA
AAAACATAAGAAATCGAAGTATTTTGG
NNNNNNNNNNNNNNNNNNNNNNNNNNNNNNNNNNNNNNNNNNNNNNNNNN
GTCTGGTATCTAAATAGATGATTCATTTATAAGTTTACTAGATCGAAATTTTATGACGGT
CAAATCAAATATAGAGCCAATGTCACATTCAGTAAAGATTTATGATACATGTATAGGGTG
TACTCAATGTGTCCGAGCCTGCCCCACCGATGTATTAGAAATGATACCTTGGGACGGATG
TAAAGCTAAACAAATTGCTTCCGCTCCAAGAACAGAGGACTGTGTCGGTTGTAAGAGATG
TGAATCCGCCTGTCCAACGGATTTCTTAAGTGTTCGAGTTTATTTATGGCATGAAACAAC
TCGAAGTATGGGTCTAGCTTATTGATATGTTCCATAAAA
NNNNNNNNNNNNNNNNNNNNNNNNNNNNNNNNNNNNNNNNNNNNNNNNNN
GAGCACGGGTTTTTCTGTCCCAAGTGTATCTTGTCTTTACCACGAATTATTTTCCTTGGT
TAACAATAATTGTCGTTTTGCCAATATCTGCAGGTTCCTTAATTTTCTTTCTTCCCCATA
GAGGAAATAGGACAATTCAATGGTATACTATATGCATATGTATTTTAGAACTCCTTTTAA
CGACCTATACATTCTGTTATCATTTTCAACCAGATGATCCATTAATACAACTAGTAGAGG
ATTATAAATGGATCAATTTTTTTGATTTCCGTTGGAGATTAGGAATAGACGGACTTTCTA
TAGGACCCATTCTACTGACGGGATTCATTACCACTCTAGCCACTTTAGTGGCTCCGCCCG
TTACTCGAGATTCGCGATTATTCCATTTCCTGATGTTAGCAATGTACAGCGGTCAAATAG
GATCATTTTCTTCTCAGAACCTTTTACTTTTTTTCATCATGTGGGAATTAGAATTAATTC
CTGTTTATATCCTTCTATCCATGTGGGGAGGAAAGAAACGTCTTTACTCAGCTACAAAAT
TTATTTTGTACACGGCGGGGGGTTCCGTTTTTCTCTTAATGTCAGTTTTGGGTATCCATT
TATATGGTTCTAATGAACAACTAACATTTCATTTTGAAACATTAGCCACCCGGTCGTATC
CTGTGGCCTTGGAAATACTATTCTATATTGGATTTTTTATTGCTTTTGCTGTCAAATTGC
CAATTATACCCCTACATACATGGTTACCAGATACCCACGGAGAAGCCCATTACAGTACTT
GTATGCTTCTAGCCGGAATCTTATTAAAAATGGGAGCATATGGATTGATTCGAATCAATA
TGGAATTATTACCGCATGCTCATTCCATATTTTCACCTTGGTTGATGACAGTAGGCGCAA
TACAAATAATCTATGCAGCTTCAACATCTCCTGGACAGCGGAATTTTAAAAAAAGGCTAG
CCTATTCCTCTGTATCTCATATGGGTTTCATAATTATAGGAATTGGTTCTATAACCGATA
TGGGGCTCAACGGGGCCCTTTTACAAATAATCTCTCATGGATTTATTGGTGCTGCACTTT
TTTTCTTGGCGGGAACGAGTTATGATAGAATACGTCTTGTTTATCTTGATGAAATGGGTG
GAATAGGTATTCCAATGCCAAAAATATTCACAATGTTTAGTAGCTTTTCAATGGCTTCCC
TTGCATTACCAGGTATGAGTGGGTTTGTTGCAGAATTGATAGTCTTTTTTGGAATAATTA
CCAGTCAAAAATGTCTTTTAATGCCAAAAATACTAATTACTTTAGTAATGGCAATTGGAA
TGATATTAACTCCTATTTATTCATTATCTATGTTACGACAAATATTCTATGGATACAAAC
TATTTAATACCCCAAACTCTTATTTTTTTGATTCTGGACCACGAGAGCTATTTGTTTCGA
TCTCTATATTTTTACCTGTAATAGGTATTGGTATATACCCCGATTTCGTTCTTTCACTAT
CAGTTGACAAGGTCGAAGTTATTCTATCCAATTATTTTTATAGATAGTTTTCATGAATAA
AAT
NNNNNNNNNNNNNNNNNNNNNNNNNNNNNNNNNNNNNNNNNNNNNNNNNN
AAAAATGATTTTGAACCCGATATCTTTAGTCGTTGTGAGAACCATGTGAATCACTTCTAC
TTGATTCACATGGTTCTCGCTGGTTCACACAAAGTTTTTTTTCTATGCGCCGTACACTCT
TGTATTCGTAAGAGTCCTTTTTTAATTCAATTAGACGTTAATGTAAATGAACCATAACTA
TGTAATCCTATTCCTAATAGATTGACTCCAAAATAACATATCCAAATGATAAGAAAGCCT
ATAGATGGCACAATTGCGGAATTTTCACCTTGTAAATTTTTATTTATTCGAGTATGTAAA
TAAATCGCAAATATGATCCAAGTAATAAATGCCCAAGTTTCTTTTGGATCCCAATTCCAA
TATGATCCCCATGCTTCATTAGCCCATACTGCTCCCGAAAGTATACCTATGGTTAAAAAG
ATAAATCCTAGACTAATAACACGATAACTCCAATAATCCAGTTGCTGAATCAATTGGTAC
TGGTAATAATTTTTAGAAGAAAAAAGAGAAGTATTTCGTAAAACATTTCTTTTTTTATTC
ATGTATTGGATTTCGTCAAAGAAAAACGGCTTATTTAATAAATTATGACTTTTCGAAAAA
ATCTTTCTATTTTTTCGAAATGTAATGACTAGAAGTGCTACTGATAATAATGATCCACAT
AAAAGAGCAGCATAGCCTAATATCATCATACTTACGTGCATTATTAACCATTCGGATTGA
AGAGCGGGTACTAATATTGTGGATTGATGTATTTCAGTTAAAAGACCTGAAGTAGTAAAG
CCTTGGCTAAAAATAGCACTTGGCGCAGTTATTGTCCTTAAATTTGTTTTATTTTTTTTG
AAATAAGGAATTAGATGAATAATTGAGAAACTCCATGAAAGGAAGATTAATGATTCATAT
AAATCACTTAGTGGAAAATGCCCTGAATAAATCCAACGAGTGACTAATAATCCTGTTATA
CAAGAAAAAACAGCTATCATGCCCTTTTCTGACGAATCATATAATCTTACAATTTCATCG
ACGAATAAGGTTATAAAATGAATTGTAATTACAATTGAAACGATCGAAAAGGAAATATGA
GTTAATATATGCTCTAAAGTT
NNNNNNNNNNNNNNNNNNNNNNNNNNNNNNNNNNNNNNNNNNNNNNNNNN
GAGAACCATGTGAATCAAGTAGAAGTGATTCACATGGTTCTC
NNNNNNNNNNNNNNNNNNNNNNNNNNNNNNNNNNNNNNNNNNNNNNNNNN
GTCTCTTAATTTCAATTATCGAATGGAAATCGAGAATTTATTTTATTCTAAAATCTATTT
TTTTTTAGATTTCGAAGATGGTATGCCGCCACTCGGACTCGAACCGAGATGCTCTAGCAC
TGCTTCCTAAGAGCAGCGTGTCTACCGATTTCACCATAGCGGCAATCTCGAATTCATAAT
AGCCTATTATGAGGCAATCGTCGAGATTGAAGGAGTTAGTTGAATGCAATGCTTTTTAGA
AAAAGATTCCTTTTTATGAATAAGAATTCGTGCACATAGGAATTTGAAGGTTCATTATTT
TAGTTTACGGTATCCGTTTTATTTAACTTAGGACTTTCATATATTTTATGGTCTCCTGAA
ATTGAACTCTTATAACTAGATAATTCT
NNNNNNNNNNNNNNNNNNNNNNNNNNNNNNNNNNNNNNNNNNNNNNNNNN
ATAACTAGATAATTCTACCCTCCATCTAGGGATAGAACTAAAAAGTGTTTTGGTTTTCTT
TTTTAATGAACCATTTCTTATTCTATTTTGTAAATCTGAAACAAAAAATTTATCAACGAA
CACAAAATAGAACCCTTTTTTGGATTTTTGATCACTCACAATTTAC
NNNNNNNNNNNNNNNNNNNNNNNNNNNNNNNNNNNNNNNNNNNNNNNNNN
TGTTTCGTACATAACATCCCTACAAAGGACTATTATATGGGGGAAAGGATATTTAGGGGA
ACCATATAGTAAATAGTAAAGTAATTCAGAATTCAT
NNNNNNNNNNNNNNNNNNNNNNNNNNNNNNNNNNNNNNNNNNNNNNNNNN
TTTTAATAAAAAAGGTTGAGTCACTTTAAGATCATGGGAACAAAACGAGTTCCATTTCAT
ATTGATTAAAAATAGTTAATGGAAATCCTTAACGG
NNNNNNNNNNNNNNNNNNNNNNNNNNNNNNNNNNNNNNNNNNNNNNNNNN
ATATTAGAAATGAAATAAGACGATTTTTCGAGTAGTCAAGGTGATTTAAATTATTTCACC
CTTTTATTACTTATTTGTTTTTGTTTGTCGCACAAAAAAACTTTTTGAATTCCCAGTAGA
AAGAGATTTTCCTAACGAAAAAGCTTTTAACGCTGCCCAATATCCTTTTCTTTTCCAAAT
CCTTTTACGAATACGTTTTTTTGATATAGAAGTACGTTTT
NNNNNNNNNNNNNNNNNNNNNNNNNNNNNNNNNNNNNNNNNNNNNNNNNN
GTCATATCATTTGACCAATTGTAACTTCTTGATTT
NNNNNNNNNNNNNNNNNNNNNNNNNNNNNNNNNNNNNNNNNNNNNNNNNN
AAATATTTAAGAGAGATCGAGAATAAATAAGAATGGAAAAGTACTAAATTCCATTATTTC
ATTTAATTGAGTTTGAGTTAGTGCATATTTTGAGTTTTTTATTGACCCCTCTCAAAAGAG
GTAAGATCCGTTGAATCGGAAACAATTAAGAATAATTTCTTTTTATGGAACAGACATATC
AATATGCGTGGATCATACCTTTAGTTCCACTACCAGTTCCTATGTTGATAGGAGTGGGGC
TTCTTCTTTTTCCGACAGCAACAAAAAATTTTCGCCGTATGTGGTCTTTTTTTAGTGTTT
TATTGTTAAGTATAGCCATGGCTTTTTCTATCAATCTGTCTATTCAGCAAATAAATAACA
GTTCTATCTATCAATATGTATGGTCTTGGATCATCAATAATGATTTTTCATTAGAATTTG
GTTACTTGATCGATCCACTTACTTCTATTATGTCAATATTAATCACTACTGTTGGAATTA
TGGTTCTTATTTATA
NNNNNNNNNNNNNNNNNNNNNNNNNNNNNNNNNNNNNNNNNNNNNNNNNN
ATTTATAGTGATAATTATATGTATCATGATCGAGGATATTTGAGATTTTTTGCTTATATG
AGTTTTTTCAGTTCTTCCATGTTGGGATTAGTTACTAGTTCTAATTTGATACAAGTTTAT
ATTTTTTGGGAATTGGTTGGAATGTGTTCCTATCTATTAATAGGGTTTTGGTTCACACGA
CCTGCTGCAGCCAATGCTTGTCAAAAAGCGTTTGTAACAAATCGTGTAGGCGATTTTGGT
CTATTATTAGGAATTTTGTGTTTTTATTGGATAACTGGTACTTTTGAATTTCGGGATTTA
TTCGAAATATTTACTAATTTTATTTCTATTTCTAATAGTGAGGTCAATTTTTTATTTGTT
ACTTTGTCTGCCGTTCTATTATTTGCCGGTCCAGTTGCTAAATCTGCACAATTCCCCCTT
CATGTATGGCTACCTGATGCCATGGAAGGGCCTACTCCTATTTCCGCTCTTATACATGCG
GCTACAATGGTAGCAGCGGGAATTTTTCTTGTAGCTCGACTTCTTCCTCTTTTCATATTC
GTACCTTATATAATGAATTTTATCTCTTTGATAGGTCTAATAACATTATTATTAGGAGCT
ACTTTAGCTCTTGCTCAAAAAGACATTAAGAGAGGTTTAGCCTATTCCACAATGTCTCAA
TTGGGTTATATGATGTTAGCTCTGGGTATGGGGTCTTATCGAAGTGCTTTATTTCATTTG
ATTACTCATGCTTATTCGAAAGCATTATTGTTTTTAGGATCCGGATCTGTTATTCATTCA
ATGGAAACAATTGTTGGATATTCTCCAGATAAAAGTCAGAATATGGTTCTTATGGGAGGT
TTAACAAAACAGATACCAATTAGTAAAACGGCTTTTTTATTGGGTACACTTTCTCTTTGC
GGCATTCCACCTCTTGCTTGTTTTTGGTCCAAAGATGAAATTATTAATGATAGTTGGTTG
TATTTCCCTATTTTCGGAATAATAGCTTCCGCTACCGCGGGATTAACCGCATTTTATATG
TTTCGGATCTATTTACTTACTTTTGAAGGACATTTCAACTTTCATTTTAAAAATTACAGT
GGAACAAAAAATACCCCCTTCTATTCAATATCTTTATGGGGTCAAAAAGGTTCGAA
NNNNNNNNNNNNNNNNNNNNNNNNNNNNNNNNNNNNNNNNNNNNNNNNNN
AATTCTAATAATTCTATGGATTGTTATGAATTTGTAAAAGATGCAGTTTTTTCAGTCAGT
ATAGCTTCTTTAGGAATATTTATAGCATCTTTTTTATATAAACCTGGTTATTCATCTTTA
CAAAATTTGGATTTAATTAATTCATTTGTTAAAATAGATCTCAAGACAATTTTTTGGGAC
AAAATAAAAAATGGCATATATGATTGGTCATACAATCGTGCTTACATAGATGCCTTTTAT
GCAACATTCTTGACTGGGAGTATAAGAAAATTGGAAAAATTAGCTTATTTTTTTGATAGA
CGAGTAATTGATGGAATTACGAATGGAGTTGGTGTTATGAGTTTTTTTGTAGGAGAAGGT
ATCAAATATGCAGGAGGCGGGCGTATCTCTTCTTATCTTTTC
NNNNNNNNNNNNNNNNNNNNNNNNNNNNNNNNNNNNNNNNNNNNNNNNNN
ATAATAGATCGATATGAACATCATGAGCTGTCCCGTAATAAAACCAGTTGTTGCTGATAC
CTTCTTCTCGGTTCCTTCTTCCATAACCTGAGCTTGGAGAAGGAAGAGATAAGAGGGCCC
TATGGAGAATGTGGTCAGAAATCCATAATAGAGTCCGACCACAACGACCGAATTGATTAT
CTTCATGCATAAGGATACTAGATTACCTAGTAGAAAAGATTTTAAAATCATCACAAACCT
CCCTTTTTCTTTTCTATTGCAATTTCTGGATTATTATATGATAATTTTTTAACTTTCCAT
ATATAGAAAAGAAATAGAAAGAGATAGACTAGAAATGACATCTGTTATGTCAATGACACC
AAAGGGGTATTAAATGAATGGAATTGGGATATGGATGGAATATAATGAAATAGAGCCATT
TTGAGGGTCCCTATGAAATGAGGCATGGAAGGGAGCCACTACGAAGAAGTTCCGGGAGTT
ACGAAGGAAGCTTCGAGCTCATATTGGTCATGGGTTGAGAACGGGAATTGAACTCTATGA
GATCTAATCTCCCGTTGTTCCTCAGTAGCTCAGTGGTAGAGCGGTCGGCTGTTAACTGAT
TGGTCGTAGGTTCGAATCCTACTTGGGGAGATTTGATTCATTCTGAATTATTTAATTCAG
AATAAAATAAGGGGGCTCATTTTGACCGTTAAGAGTACCCTGGCTTTGTTTCTATTGCAT
TCTATCTCATTGTATCACATTCTGTTCTGCGAGATTTGAAAATCACCTCGGTGTAGGTCC
GGGATAATCCTTTGTTCCATAGCCAATTAAAAATTCTCAACTAGCAGTGCATCAAAGATG
CAGCCATCGATTCTCCCGAGAGGCCACAATTGTCGCGAGCAAACATATTAATGACGAGGA
ACGCATTTTTGTTATGCTACTAATACTTGTACTTGCTCTGCTATTCTGCCCAAGCCTGGC
TGAGGAAGAGTTACGGGGCGTAAAACAAAAAAATATGAAAATATGCTGATGGGGGCCAGG
CATACAATGTGTAAAGATTCCATCATTCACGATAAATAAAAT
NNNNNNNNNNNNNNNNNNNNNNNNNNNNNNNNNNNNNNNNNNNNNNNNNN
ATTCTGAATTAAATAATTCAGAAT
NNNNNNNNNNNNNNNNNNNNNNNNNNNNNNNNNNNNNNNNNNNNNNNNNN
GAAAGGGCCATTCCATTTCGACAACCACACCCAAGTTCCATTGCTTTTGGTCCGCTATTC
CGATCATGATTTTCCTACCCCCAGAGGGAAATTCCCTTTTGGGCCGGTTGTGGGCGAGGA
GGGATTCGAACCCCCGACACCGTGGTTCGTAGCCACGTGCTCTAATCCTCTGAGCTACAG
GCCCCACCCCGTCTCCACTGGATCTGTTCCCGGGAGTACCCTCAAAAAAAGGAACCTTTC
CTCTCCCCAGCCATTTCGGGTGAAAGCGCGTTGATTTCTATAAGAACGGTTCGTTCCGAG
GTGTGAAGTGGGAGAGAAGGGATGTCATAATTGGGGTTTTGAATAAGACGACC
NNNNNNNNNNNNNNNNNNNNNNNNNNNNNNNNNNNNNNNNNNNNNNNNNN
AGGGCCATTCCATTTCGACAACCACACCCAA
NNNNNNNNNNNNNNNNNNNNNNNNNNNNNNNNNNNNNNNNNNNNNNNNNN
ATATTGAAAAAGTAATAAGAATGAGAGGTGTTAAGCTTTTTATCATCCTGGCGTCGAGCT
ATTTTTCCGCAGGACCTCCCCTACAGTATCGTCACCGCAGTAGAGTTTAACCACCAAGTT
CGGGATGGATTGGTGTGGTTCCTCTACGCCTAGGACACCAGAATACCGAACCATGAACGA
AGAAAGGCATGAGAGAAAAGCATATTGGCTAGTGATTGTGAGGCCCCAATTCTTGACTGA
AGGGGATACCAAAGGCCTCTGCCCTTCCATCCCTTGGATATATAGAGAGGGAGGGCAGAG
CCCTTGGTTTTTTCATGTTGTCAAAGAGTTGAACAATGAAAATAGATGGCGAGTGCCTGA
TCGAATTGATCGGGTCATGTAGGAACAAGGTTCAAGTCTACCGGTCTGTTAGGATGCCTC
AGCTGCATACATTACTGCACTTCCACTTGACACCTATCGTAATGATAAACGGCTCGTCTC
GCCGTGACCTTCTCTTGAATTCTCTTCTGTCGCTCCATCCCCGCAGGGGTAGAGAACCCG
TCGCTGTCTCGGCTGTGTTACCGGGGGCTCTGGGGAAGTCGGAATAGGAGAGCACTCATC
TTGGGGTGGGCTTACTACTTAGATGCTTTCAGCAGTTATCCGCTCCGCACTTGGCTACCC
AGCGTTTACCGTGGGCACGATAACTGGTACACCAGAGGTGCGTCCTTCCCGGTCCTCTCG
TACTAGGGAAAGGTCCTCTCAATGCTCTAACGCCCACACCGGATATGGACCGAACTGTCT
CACGACGTTCTGAACCCAGCTCACGTACCGCTTTAATGGGCGAACAGCCCAACCCTTGGA
ACATACTACAGCCCCAGGTGGCGAAGAGCCGACATCGAGGTGCCAAACCTTCCCGTCGAT
GTGAGCTCTTGGGGAAGATCAGCCTGTTATCCCTAGAGTAACTTTTATCCGTTGAGCGAC
GGCCCTTCCACTCGGCACCGTCGGATCACTAAGGCCGACTTTCGTCCCTGCTCGACGGGT
GGGTCTTGCAGTCAAGCTCCCTTCTGCCTTTGCACTCGAGGGCCAATCTCCGTCCGGCCC
GAGGAAACCTTTGCACGCCTCCGTTACCTTTTGGGAGGCCTACGCCCCATAGAAACTGTC
TACCTGAGACTGTCCCTTGGCCCGTAGGTCCTGACACAAGGTTAGAATTCTAGCTCTTCC
AGAGTGGTATCTCACTGATGGCTCGGGCCCCCCCGGAAGGAGGCCTTCTTCGCCTTCCAC
CTAAGCTGCGCAGGAAAGGCCCAAAGCCAATCCCAGGGAACAGTAAAGCTTCATAGGGTC
TTTCTGTCCAGGTGCAGGTAGTCCGCATCTTCACAGACATGTCTATTTCACCGAGCCTCT
CTCCGAGACAGTGCCCAGATCGTTACGCCTTTCGTGCGGGTCGGAACTTACCCGACAAGG
AATTTCGCTACCTTAGGACCGTTATAGTTACGGCCGCCGTTCACCGGGGCTTCGGTCGCC
GGCTCTCCTGTCATCAGGTCACCAACTTCCTTGACCTTCCGGCACTGGGCAGGCGTCAGC
CCCCATACATGGTCTTACGACTTTGCGGAGACCTGTGTTTTTGGTAAACAGTCGCCCGGG
CCTGGTCACTGCGACCCCCCTTGTGAGGAGGCACCCCTTCTCCCGAAGTTACGGGGCTAT
TTTGCCGAGTTCCTTAGAGAGAGTTGTCTCGCGCCCCTAGGTATTCTCTACCTACCCACC
TGTGTCGGTTTCGGGTACAGGTACCCTTTTGTTGAAGGTCGTTCGAGCTTTTCCTGGGAG
TATGGCATGGGTTACTTCAGCGCCGTAGCGCCTGGTACTCGAACATTGGCTCGAGGCATT
TTCTCTACCCCTTCTTACCCTGAAAAAGCAGGGTCACCTTACGTCCTTGAACCGATAACC
ATCTTTCGGCTAACCTAGCCTCCTCCGTCCCTCGGGACCAACAAGGGGTAGTACAGGAAT
ATTCACCTGTTGTCCATCGACTACGCCTTTCGGCCTGATCTTAGGCCCTGACTCACCCTC
CGTGGACGAACCTTGCGGAGGAACCCTTAGGTTTTCGGGGCATTGGATTCTCACCAATGT
TTGCGTTACTCAAGCCGACATTCTCGCTTCCGCTTCGTCCACCACTGCTCGCGCGGGTGC
TTCCCCCTAAGGCGGAACGCTCCCCTACCGATGTATTTTTACATCCCACAGCTTCGGCAG
ATCGCTTAGCCCCGTTCATCTTCGGCGCAAGAGCGCTCGATCAGTGAGCTATTACGCACT
CTTTCAAGGGTGGCTGCTTCTAGGCAAACCTCCTGGCTGTCTCTGCACCCCTACCTCCTT
TATCACTGAGCGGTCATTTAGGGGCCTTAGCTGGTGATCCGGGCTGTTTCCCTCTCGACG
ATGAAGCTTATCCCCCACCGTCTCACTGGCTGACCTTGACCCCTGTTATTTTGAGGTCAT
ATCTAGTATTCAGAGTTTGCCTCGATTTGGTACCGCTCTCGCGGCCCGCACCGAAACAGT
GCTTTACCCCTAGATGTCCAGTCAACTGCTGCGCCTCAACGCATTTCGGGGAGAACCAGC
TAGCTCTGGGTTCGAGTGGCATTTCACCCCTAACCACAACTCATCCGCTGATTCTTCAAC
ATCAGTCGGTTCGGACCTCCACTTAGTTTCACCCAAGCTTCATCCTGGTCATGGATAGAT
CACCCAGGTTCGGGTCCATAAGCAGTGACAATTGCCCTATGAAGACTCGCTTTCGCTACG
GCTCCGGTGGGTTCCCTTAACCAAGCCACTGCCTATGAGTCGCCGGCTCATTCTTCAACA
GGCACGCGGTCAGAGCCCTGGGCTCCTCCCACTGCTTGGGAGCTTACGGTTTCATGTTCT
ATTTCACTCCCCGATGGGGGTTCTTTTCACCCTTCCCTCACGGTACTACTTCGCTATCGG
TCACCCAGGAGTATTTAGCCTTGCAAGGTGGTCCTTGCTGATTCACACGGGATTCCACGT
GCCCCATGCTACTCGGGTCAGAGCGTAAGCTAGTGATGCTTTCGGCTACTGGACTTTCGC
CATCTAGGGTGCAGCACTCCACCGCTTCGCCTAGCAGCACGACGCTTGTATTGCTCTCCC
ACAACCCCGTTTTCACGGTTTAGGCTGCTCCCATTTCGCTCGCCGCTACTACGGGAATCG
CTTTTGCTTTCTTTTCCTCTGGCTACTAAGATGTTTCAGTTCGCCAGGTTGTCTCTTGCC
TGCCCATGGATTCAGCAGCAGTTCGAAAGGTTGACCTATTCGGGAATCTCCGGATCTATG
CTTATTTTCAACTCCCCGAAGCATTTCGTCGCTTACTACGCCCTTCCTCGTCTCTGGGTG
CCTAGGTATCCACCGTAAGCCTTTCCTCGTTTGAACCTCGCCCTTAACTTTAAGGCTATG
CCATCCTAAGGTGCTGCTAAATGGATGGATCTTATCAACGTCCATGAATGATAAATCATA
GATCGAACCGCCGAATCGGAAAAATTGGGTGCTATCATATAGCTTTGTATCGGCTAAGTT
CACGAGTTGGAGATAAGCGGACTCGAACCGCTGACATCCGCCGCAGGGTAAACCACCGCC
TCTCAGGCCCCCGACTGATTCTACCATAGAGGCCAACGATAGACAATAACTCCCCCCCGA
ACACAGCTTACAACTTTCATCGTACTGTGCTCTCCAAAGAACAACTCTTCTCAAAATCTC
ACTCAAAAGGTGCTGAGTTGGAATCCCATTCTAACTAAGGATTCTTGTGGTTCCAGAGGA
TCCAGCTACAGGAGAACCAGGAACGGAGAACTTCCCCCCCCCTTCCGTTAAGAACGCCGG
TTTTAAGAATGAGTGATTGCCCTTCTCCGACCCTTACTGCCCAACCTGAGAGCGGACAGC
TAATGCGTTCCACTTATTGAACAGGGTTCTATGGTCGGTCCGTAACCCCTGGATGCCGAA
GGCGTCCTTGGGGTGATCTCGTAGTTCCTACGGGGTGGAGATGATAGGGTCGGTCCATGG
ATTTTCCTTCCTTTTGCCGCCTTTCGCTCAAAGGGTTGAAGGGAGATAGTGCATCAAGCT
GTTCGCAAGGGCCAACTTGATCCTCTTCCCCAGGGATCCCAGAAGAGGGAACCCTGGGAG
AGCCGCCGACTCCAACTACCGTCCATGTACGATCCATACTAGATCTGACCAACTGCCCAT
CCTACCTCCTCTACGTTCTTGACAGCCCATCTTTGTCTCAGTAGAGTCTTTCAGTGGCAT
GTTTCGGTCCTCTTCCCCATTACTTAGAAAAAGTGAGCCACCGGTTCAGGTACAAGATAC
TATCATTACCGCCCGGACAATTAGACATCCAACCCGTAATCGCAACGACCCAATTGCAAG
AGCGGAGCTCTACCAACTGAGCTATATCCCCCCGAGCCAAGTGGAGCATGCATGAAGGAG
TCAGATGCCTCTTCTATTATTTTCCCTGGCGCAGCTGGGCCATCCTGGACTTGAACCAGA
GACCTCGCCCGTGAAGTAAATCATCGCACCTACGGTCTGGGAGAGAATCAATAGATTCCT
TTTCGGAAGTGATTCATCCTTCCCGAACGCAGCATACAACTCTCCGTCGTACTGCGCTCT
CCAAGTGTGCTTGTTCCCCCCTTCTTCCTTACCCTGGCAAGTCTTTGTGAAATAACTCCG
ATGAGAAGAAAAAAGAAGGCGTTAAGAGACCCTCCTGGCCCAACCCTAGACACTCTAAGA
TCCTTTTCAAACCTGCTCCCATTTCGAGTCAAGAGATAGATAAATAGACACATCCCATTA
CACTGATCGGGGACGTTCGTAGTGACTGAGGGGGTCGACGACCAAGAAGTGAGTTATTTA
TACCAAGCATTCTTCTTACGGCCAGATCCAATCTCCTGGTCCCTGCAGAAAGGAAAAAGA
ATTGCACGCTCTTCCTTTCGGGAAGGGAGGATTAGGGAAATCCTATTGATTGCAGCTTTC
TCCAGACCTCCGGGAAAAGCATG
NNNNNNNNNNNNNNNNNNNNNNNNNNNNNNNNNNNNNNNNNNNNNNNNNN
CGGCTCGAATGGTACGATCCCTCCGTCACCCCAGAATGAAAGGGGTGATCTCGTAGTTCT
TGGTCTGTGAAGATGCGTTGTTAGGTGCTCCATTTTATTTTCCCATTGAGGCCGAACCTG
TGCTCGAGAGATAGCTGTCCATACACTGATAAGGGATGTATGGATTCTCGAGAAGAGAGG
AGCCGTGGTGGTCCCCCCCGGACCGCCCGGATCCCACGAGTGAATCAAAAGTTGGATCTA
CATTGGATCTCACCTGAATCGCCCCATCTATCCTCCTGAGGAGAAGTTTGGTTTCAAACC
CCGGTTCGAACAGGAGGAGTACGCCATGCTAATGTGCCTTGGATGATCCACATCTCAGGG
TCAGGCGCCGATGAGCACATTGAACTATCCATGTGGCTGAGAGCCCTCACAGTCCAGGCA
CAACGACGCAATTATCAGGGGCGCGCTCTACCACTGAGCTAATAGCCCGTCGTGCGAGCC
TCCCGCTGGGGGCCCGCTATGCCAAAAGCGAGAGAAACCCCATCCCTCTCTTTCCTTTTT
TCGCCCCCATGTCGCCACACGGGGAGGGCATGGGGACGTAAAAAAGGGGATCCTATCAAC
TTGTTCCGACCTAGGATAATAAGCTCATGAGCTTGGTCTTACTTCACCGTCGAGAAACGA
AAGAAGACTTCCATCTCCAAGTTTAACTCAGACGCAGCTCCCTTCTTTTTGGGTGTGAAG
CAGTGTCAAACCAAAATACCCAACAAGCATTAGCTCTCCCTGAAAAGGAGGTGATCCAGC
CGCACCTTCCAGTACGGCTACCTTGTTACGACTTCACTCCAGTCACTAGCCCTGCCTTCG
GCATCCCCCTCCTTGCGGTTAAGGTAACGACTTCGGGCATGGCCAGCTCCCATAGTGTGA
CGGGCGGTGTGTACAAGGCCCGGGAACGAATTCACCGCCGTATGGCTGACCGGCGATTAC
TAGCGATTCCGGCTTCATGCAGGCGAGTTGCAGCCTGCAATCCGAACTGAGGACGGGTTT
TTGAGGTTAGCTCACCCTCGCGGGATCGCGACCCTTTGTCCCGGCCATTGTAGCACGTGT
GTCGCCCAGGGCATAAGGGGCATGATGACTTGACGTCATCCTCACCTTCCTCCGGCTTAT
CACCGGCAGTCTGTTCAGGGTTCCAAACTCAACGATGGCAACTAAACACGAGGGTTGCGC
TCGTTGCGGGACTTAACCCAACACCTTACGGCACGAGCTGACGACAGCCATGCACCACCT
GTGTCCGCGTTCCCGAAGGCACCCCTCTCTTTCAAGAGGATTCGCGGCATGTCAAGCCCT
GGTAAGGTTCTTCGCTTTGCATCGAATTAAACCACATGCTCCACCGCTTGTGCGGGCCCC
CGTCAATTCCTTTGAGTTTCATTCTTGCGAACGTACTCCCCAGGCGGGATACTTAACGCG
TTAGCTACAGCACTGCACGGGTCGATACGCACAGCGCCTAGTATCCATCGTTTACGGCTA
GGACTACTGGGGTATCTAATCCCATTCGCTCCCCTAGCTTTCGTCTCTCAGTGTCAGTGT
CGGCCCAGCAGAGTGCTTTCGCCGTTGGTGTTCTTTCCGATCTCTACGCATTTCACCGCT
CCACCGGAAATTCCCTCTGCCCCTACCGTACTCCAGCTTAGCAGTTTCCACCGCCTGTCC
AGGGTTGAGCCCTGGGATTTGACGGCGGACTTACAAAGCCACCTACAGACGCTTTACGCC
CAATCATTCCGGATAACGCTTGCATCCTCTGTATTACCGCGGCTGCTGGCACAGAGTTAG
CCGATGCTTATTCCCCAGATACCGTCATTGCTTCTTCTCCGGGAAAAGAAGTTCATGACC
CGTGGGCCTTCTACCTCCACGCGGCATTGCTCCGTCAGGCTTTCGCCCATTGCGGAAAAT
TCCCCACTGCTGCCTCCCGTAGGAGTCTGGGCCGTGTCTCAGTCCCAGTGTGGCTGATCA
TCCTCTCGGACCAGCTACTGATCATCGCCTTGGTAAGCTATTGCCTCACCAACTAGCTAA
TCAGACGCGAGCCCCTCCTCGGGCGGATTCCTCCTTTTGCTCCTCAGCCTACGGGGTATT
AGCAGCCGTTTCCAGCTGTTGTTCCCCTCCCAAGGGCAGGTTCTTACGCGTTACTCACCC
GTCCGCCACTGGAAACACCACTTCCCGTCCGACTTGCATGTGTTAAGCATGCCGCCAGCG
TTCATCCTGAGCCAGGATCGAACTCTCCATGAGATTCATAGTTGCATTACTTATAGCTTC
CTTGTTCGTAGACAAAGCTAATTCGAAATTGTCTTTCATTCCAAGGCATAACTTGTATCC
ATGCGCTTCATATTCGCCCGGAGTTCGCTCCCAGAAATATAGCCATCCCTGCCCCCTCAC
GTCAATCCCACGAGCCTCTTATCCATTCTCACGGCGGAGGAGCAAATCAAAATAGAAAAA
TGAACATTGGGTTTAGGGATAATCAGGCTCGAACTGATGACTTCCACCACGTCAAGGTGA
CACTCTACCGCTGAGTTATATCCCTTCCCTGCCCCGATCGAGAAATAGGATTAACTACGG
ATTCGAGCCATAGCACATGGTTTCATAAAACTGCACGATTTTCCCGATCTAAATCAAGCA
GGTTTTACATGAAGAAGATTTGGCTCAGCATGTTCTATTCGATACGGGTATTAACTACTT
CATTTATGAATTTCATAGTAATAGAAATACATGTCCTACCGAGACAGAATTTGTAACTTG
CTATCCTCTTGCCTAGCAGGCAAAGATTTACCTCTGTGGAAAGGATGATTCATTCGGATC
GACATGAGAGTCCAACTACATTGCATTGCCAGAATCCATGTTGTATATTTGAAAGAGGTT
GACCTCCTTGCTTCTCTCATGGTACACTCCTCTTCCCGCGGAGTCCCTTTTTTCCTCGGT
CCACAGAGACAAAATGTAGGACTGGTGTCAACAGTTCATCACGGAAGAAAGGACTCACTA
AGCCGGGATCACTAACGAATACTAACTAATATAATAGAAAAGAACTGTCTTTTCTGTATA
CTTTCCCCGGTTCCGTTGCTACCGCGGGCTTTACGCAATCGATCGGATTATATAGATATC
CCTTCAACACAACATAGGTCATCGAAAGGATCTCGGAGACCCACCAAAGCACGAAAGCCA
GGATCTTTCAGAAAATGGATTCCTATTCGAAGAGTGCATAACCGCATGGATAAGCTCACA
CTAACCCGTCAATTTGGGATCCAATTCGAGACTTTCCTTGGGAGGTATCGGAAAGGAATT
GGAATGGAATAATATCGATTCATACAGAAGAAAGGGTTCTCTATTGATTCAAACACTGTA
CCTATTATGGGATAGGGATAGAGGAAGAGGAAAAAACCGAAGATTTCACATAGTATTTTT
GATCGAAAAATCAATCTGATTTAGTTCGTACCCTTCGCTCAAGAAAATAGGTCAAATTCT
ACAGGATCAAACCTATGGGACTTAAGGAAGGAATGATAT
NNNNNNNNNNNNNNNNNNNNNNNNNNNNNNNNNNNNNNNNNNNNNNNNNN
TAGTAAATCAAAATGAAGTGGAAGAACCCAGATTCCAAATGAACAAATTCAAAAAAAGGA
TCTTTCTGATTCTCGAAGAATGAGGGGCAAAGGGATTGATCGAGAAAGATCTCTTGTTCT
TATTATAAGATCGTGCGCGATTGGATTCGCATATGTTTGGTAAAGAGAATAATCTTCTCC
TTTGAGAATAATCAAAAATGGAAAGTGTTCAATTGGAACATGAAAGCGTGACTAAATTGG
TCCTAGTTACTCTTCGGGACGGAGTGGAAGAAGGGAGGGGGCGGAAAAGGATCCAATGAC
TTCGAAAGAATTGAACGAGGAGCCGTATGAGGTGAAAATCTCATGTACGGTTCTGTAGAG
TGGCAGTAAGGGTGACTTATCTGTCAACTTTTCCACTATCACCCCCAAAAAACCAAACTC
TGCCTTACGTAAAGTTGCCAGAGTACGATTAACCTCTGGATTTGAAATCACTGCTTATAT
ACCCGGTATTGGCCATAATTCACAAGAACATTCTGTAGTTTTAGTAAGAGGGGGAAGGGT
TAAGGATTTACCTGGTGTGAGATATCACATTGTTCGAGGAACCCTAGATGCTGTCGGAGT
AAAGGATCGTCAACAAGGGCGTTCTAGTGCGTTGTAGATTCTTATCCAAGACTTGTATCA
TTTGATGATGCCATGTGAATCGCTAGAAACATATGAAGTGTATGGCTAACCCAATAACGA
AAGTTTCGTAAGGGAACTGGAGCAGGCTACCATGAGACAAAAGATCTTCTTTCTAAAGAG
ATTCGATTCGGAACTCTTATACGTCCAAGGTTCAATATTGAAATAATTTCAAAGGTTTTC
CCTGACTTTGTCCGTGTCAACAAACAATTCGAAATACCTCGACTTTTTTAGAACAGGTCC
GAGTCAAATAGCAATGATTCGAAGCACTTCTTTTTATACTATTTCGGAAACCCAAGGACT
CAATCGTATGGATATGTAAAATACAGGATTTCCAATCCTAGCAGGAAAGGGAGGGAAACG
GATACTCAATTTAAAGTGAGTAAACAGAATTCCATACTCGATCTCATAGATACATATAGA
ATTCTGCGGAAAGCCGTATTCGATGAAAGTTGTATGTACGGCTTGGAGGGAGATCCTTCA
TATCTTTCGAGATCCACCCTACAATATGGGGTAAAAAGGCCAAAATAAGTGATTTTAGTC
CTTATAAAAAGAAAACTGATTCTTGAACCCCTTTCACGCTCATGTCACGTCGAGGTACTG
CAGAAAAAAAAACTACAAAATCCGATCCAATTTATCGTAATCGATTAGTTAACATGTTGG
TTAACCGTATTCTGAAACACGGAAAAAAATCATTGGCTTATCAAATTATCTATCGAGCCG
TGAAAAAGATTCAACAAAAGACAGAAACAAATCCACTATCTGTTTTACGTCAAGCAATAC
GTGGAGGAACTCCCGATATAGCAGTAAAAGCAAGACGTGTAGGTGGATCGACTCATCAAG
TTCCCATTGAAATAGGATCCACACAAGGCAAAGCACTTGCCATTCGTTGGTTATTAGCGG
CATCCCGAAAACGTCCGGGTCGAAATATGGCTTTCAAATTAAGTTCCGAATTAGTGGATG
CTGCCAAAGGGAGTGGCGATGCCATACGCAAAAAGGAAGAGACTCATAGAATGGCAGAGG
CAAATAGAGCTTTTGCCCATTTTCGTTAATCCATGAACAGGATCTATA
NNNNNNNNNNNNNNNNNNNNNNNNNNNNNNNNNNNNNNNNNNNNNNNNNN
GAGGAGCCGTATGAGATGAAAGTCTCACGTACAGTTCTG
NNNNNNNNNNNNNNNNNNNNNNNNNNNNNNNNNNNNNNNNNNNNNNNNNN
GGATCTATACATCTCGATCGGAAAAGAATCAAGAGAAAAAGAAAGAGTCGGAATTGATCG
ATATATTTCTCGAAACAAACGAAAAGGAAACGAAAGATGAAACATAAATCATGGATCAAC
TAAGCCCTCTCGGGGACTTTTTTCTTAAGAATAAGAAAGGAAAGAAGAACCTCATGTAAA
TACCATGGAATAAGGTTTGATCCTATTCATGGAGATTCCGTAAATATTCCATTCCAAAAA
TGGAAACAATTGAAATTTTTTTTGGAAATTGGATGCAGTTACTAATTCATGATCTGGCAT
GTACAGAATGAAAACGTCATTCTCGATTCTACGAGAATTTTTATGAAAGCCTTTCATTTG
CTTCTCTTCGATGGAAGTTTTATTCTCCCAGAATGTATCCTAATTTTTGGCCTAATTCTT
CTTCTGATGATCGATTCAACCTCTGATCAAAAAGACATACCTTGGTTCTATTTCATCTCT
TCAACAAGTTTAGTAATGAGCATAACGGCCCTATTGTTCCGATGGAGAGAAGAACCTATG
ATTAGCTTTTCGGGAAATTTCCAAACGAACAATTTCAACGAAATCTTTCAATTTCTTATT
TTACTATGTTCAACTCTATGTATTCCTCTATCCGTAGAGTACATTGAATGTACAGAAATG
GCTATAACAGAGTTTCTCTTATTCGTATTAACAGCTACTCTAGGAGGAATGTTTTTATGC
GGTGCTAATGATTTAATAACTATCTTTGTAGCTCCAGAATGTTTCAGTTTATGCTCCTAC
CTATTATCTGGATATACCAAGAAAGATGTACGGTCTAATGAGGCTACTATGAAATATTTA
CTCATGGGCGGGGCAAGCTCTTCTATTCTGGTTCATGGTTTCTCTTGGCTATATGGTTCA
TCCGGGGGAGAGATCGAGCTTCAAGAAATAGTGAATGGTCTTATCAATACACAAATGTAT
AACTCCCCAGGAATTTCAATTGCGCTCATATTCATCACTGTAGGAATTGGGTTCAAGCTT
TCCCTAGCCCCTTCTCATCAATGGACTCCTGACGTATACGAAGGAGTGCGGTTCGTTCGA
TAAATTCCTACCTCTCTATCTATCTCTGAGATGTTTGGATTTTTCAAAACTCCATGGACA
TGCAGAAGAGAAATGCTATCCCCACTCGGACCAAGACAGAACTTTTACTTGTTCAAATAA
CAATTAAGGTGAAGCAGGGTTAGGAACGACGAATCTCTTTATGATAAACAGATCCATTTT
GCAAGTTCGTTATTACGGGTAGTTCCTACAAAGGATCGGACTAATGACGTATACAATACT
TGAATTCTCGATGTAGATGCTACATAGTTGGTTCTCATCCTTCAGAGACTACGAGTGTAA
TAGGAGCATCCGTCGACAAAAGGATCACCCTAAGATGATCATCTCATGGCTATTGAGAAC
GAATCAAATCAGATGGTTCTATTTCTCAATCTTTCTGACTTGCTCCTACGGAACCAAGGT
GGAAAAGATTGAAAAAATCAGTCATTCACAACCACTGATGAAGGATTCCTCGAAAAGTTA
AGGATTAGTAATCCTTTTTAGAATTAGAAATAAAATGGATTCGGTCTTATACATACGCGA
GGAAGGTAATCAAAAAAGAAAGAAGAACTCATCTTCTTTCTTTTATCACTTAGGAGCCGT
GTGAGATGAAAGTCTCATGCACGGTTTTGAATGAGAGAAAGAAGTGAGGAATCCTCTTTT
CGACTCTGACTCTCCCACTCCAGTCGTTGCTTTTCTTTCTGTTACTTCGAAAGTAGCTGC
TTCAGCTTCAGCCACTCGAATTTTCGATATTCCTTTTTATTTCTCATCAAACGAATGGCA
TCTTCTTCTGGAAATCCTAGGTATTCTTAGCATGATATTGGGAAATCTCATTGCTATTAC
TCAAACAAGCATGAAACGTATGCTTGCATATTCGTCCATAGGTCAAATCGGATATGTAAT
TATTGGAATAATTGTTGGAGACTCAAATGATGGATATGCAAGCATGATAACTTATATGCT
GTTCTATATCGCCATGAATCTAGGAACTTTTGCTTGCATTGTATTATTTGGTCTACGTAC
CGGAACTGATAACATTCGAGATTATGCAGGATTATACACGAAAGATCCTTTTTTGGCTCT
CTCTTTAACCCTATGTCTCTTATCCCTAGGAGGTCTTCCTCCACTAGCAGGGTTTTTCGG
AAAACTCTATTTATTCTGGTGTGGATGGCAGGCAGGCCTATATTTCTTGGTTTTAATAGG
ACTCCTTACAAGCGTTGTTTCTATCTACTATTATCTAAAAATAATCAAGTTATTAATGAC
TGGACGAAACCAAGAAATAACCCCTCACGTGCGAAATTATAGAAGATCTCCTTTAAGATC
AAACAATTCCATCGAATTGAGTATGATTGTATGTGTGATAGCATCTACTATACCAGGAAT
ATCAATGAACCCGATTATTGCAATTGCTCAGGATACCCTTTTTTAGCTTCTAGGGTCTAT
TTCTTAGTTCAGGATCCCTCTTACTAACTGGAATCAAAGAAAAGAAAAAGAATTAGTAGA
TCTGTTCCGCCCAAAATGGGAATGGGCTAAGGTTATGAACTTATAATCTGATGATCGAGT
CGATTCCATGATTATAAGTTCATTCCATACCGGACCAGACCGGAATAGGGTTATCTACAT
TCTCATTATACGAAGAGGCCATTCGAGCGTATCTAAATAGATACTATGTTTACATATGGG
TCTCTACGTCGTTACATTCCATTTAGGATTAGGAATAGGCGTAATCGGACCCGCTTTTTA
CATATCTCTCTTGGGACCCTATTCACCTCTTTGGGCTTCTATTGAATCGAGAAATAGGTT
TGATTGTCCATCTTTTTGATATATTTGATATATAAGGCATTCTTCGGATAATTCAAATCG
AAGCAATTGGATGTCCAACTCGGGCCTATATGACATGGCCGATCAATAGAAATACTCCAC
CCTTGTCATATATTCCATACATCATACTAGATAGATATCATATTCATGGAATACGATTCA
CTTTCAAGATGCCTTGGTGGTGAAATGGTAGACACGCGAGACTCAAAATCTCGTGCTAAA
GAGCGTGGAGGTTCGAGTCCTCTTCAAGGCATAATATTGAGAATGCTCGTTGAATGAGCA
ATTCAATAAAAGAGCTCGGATCGAATCGGTAT
NNNNNNNNNNNNNNNNNNNNNNNNNNNNNNNNNNNNNNNNNNNNNNNNNN
AAGAGCTCGGATCGAATCGGTATATCAATACCGAT
NNNNNNNNNNNNNNNNNNNNNNNNNNNNNNNNNNNNNNNNNNNNNNNNNN
ATCGGTATATCAATACCGATTCGATCCGAGCTCTT
NNNNNNNNNNNNNNNNNNNNNNNNNNNNNNNNNNNNNNNNNNNNNNNNNN
TCTCTTGAAGCTCATCCTCTTCATCATAAAT
NNNNNNNNNNNNNNNNNNNNNNNNNNNNNNNNNNNNNNNNNNNNNNNNNN
ATACCGATTCGATCCGAGCTCTTGGAATTGGAATAAGTTCGGCAGCGGATCACGAAATCT
TGGCGATCTTCTCTATCTAATGAATGGGGAGTCTGCTTTAAAATCGTCCGCCCCGCACCC
ACCCCCCTGAGTATATGCTTTAACAGGAATCACACAAGGGTAGATTAGAAACCTCTGGTA
AAATGCCCGCCCGTAACCCAGCAGATAAAGTACATTACATAGTCCGTTTTAGAGATTGGC
GACTTACCCATTCAGTGACTTTGGCACTGGACGTTCCCCAAATGGATACTATCGAGTGGG
GTGAATTCAATAATAGACGCCTGTTGGCATTCCAGCCTTCCTTCTCCTTTCAGGGCCCAT
CCAAAAGAGAATCCAGTACAGTACTTCTTGGTCGTGAATATCTGAACTGGTTGTTCGCTG
TTCAAGAATTCTTGTTTAGGCAGTTCATACCATCCATACATAGTGTTTTGATCTAAGATT
TCAATTCTTCCGTGTTTCAGCAGTAGCATATTGTTCCATGGAGCTAATAAGGTCCAAAAT
ATGGAAGAAACAAGCCTTTCCACAACTCTACCACCCAGTCAATTCTGTTCCACTTAATTC
CTCTTTCATGGCCACTTTCCGGCTAAGGAATGGGAAATCTTTCTCCTGTTACATGAATCC
AATTTTCATTTCATCCGGGAAAAGCCATCTTTTTCTCAACAATGTCTTTGTCATTTGATC
CAATAGCGTTCCGTTAGACAGGAACAGATTTGATAAATACTGATAACTCTCAGATAGAGT
ATTAGAACGGAAAGATTCATTAGATAATGAACTATTGGTTCTAAGCCATCTCTGGCGATT
AATCAACAATTCGAAGTGCTTTTCTTGCATATTCTTGCTAAACCAGCGTTTATATATAGA
TTTAGGAGGATCTGTTTGGGAAGTAAGAGTAAGAAGCCCCTTTGACATCTCCTCATCTGC
AAATAATTCTCGATGTGAAAACACAGAGCCAAAGGGCTGATCTTTGAATAGGAAAAAGAG
TGGATCTCCAGGGTCCCAAATGAATTGGCTTATTCCAAAAAGGCCTTGTTCTTTGGAAGA
TCTATCTCGTGTCTGGTACTGCATGGTTCCACTCTGCAAGAACTCCGAATCATTCTCTTG
AAGCTCATCCTCTTCATCATAAAT
NNNNNNNNNNNNNNNNNNNNNNNNNNNNNNNNNNNNNNNNNNNNNNNNNN
TCTCTTGAAGCTCATCCTCTTCATCATAAAT
NNNNNNNNNNNNNNNNNNNNNNNNNNNNNNNNNNNNNNNNNNNNNNNNNN
ATATCGTCACTAGCATCAATATCGTCACTAGCATCAATATCGTCACTATCATCAATATCG
TCACTATCATCAATATCGATATAATCAATA
NNNNNNNNNNNNNNNNNNNNNNNNNNNNNNNNNNNNNNNNNNNNNNNNNN
ATCTCTTGAAGCTCATCCTCTTCATCATAAATGATCCGCTTGCCCCGAAATGACCTGGAC
CAATAGGGAAATCCCAATTCATTGGGCCTTTCGATACAATCAAATAGAAAGCCCCAAGGG
CGCCATATTCTAGGAGCCCAAACTATGTGATTGAATAAATCCTCCTCTAGGTCAACTTCC
CCTTCTTCAAACTCCGATTCGTTTTTTTCATAGAGAAATCTCTGATCAAGGATAGAAAAA
AATCCGTTTTGCATCATATTTAAGGGATTCCTTGGTTCGGGCCGAAGAAGCAATGTCACT
CGATCATTATCAAACTGACTGCAATCTTTTTCTGTCCGTGAAGATCCCACCAGAGCGCCT
TCTACTTCTAATAGGCCATGAACTAGATCAGAATCATTCTCAACGAGTCCATAAGAAGTG
ATCCCATTTTGTTCATCGGGTCCGGGTAGAGACCAAAGATCTTGAGCGACCGATCCGGCA
GAACAACTCAAAAGATAAAGAAGTATCGTTAATTTCTTCATGCTCGTTCCAAGTTCGAAG
TACCATTTGTACAAATAAGAATCCCCTTCGTTACATGATTTCTTCTTCATATAGATAGAT
ATAGGATCTATGGGGCAATTACTTAGAAGTACATTTTGTGCTACAGCCCTTCCTATCTGA
TAGAAAAGGATCCCATGATCCTGAACCGATCTTACCTGGGATCGCAAATCCCAAGTTTGT
CTATGAAGAGCGGATCTAATTGTATTAGTGTCTATAATTGATTTCTTCTGTGTAATACTA
ATCGACAGGGCCTCATTGGTAAGTGCTACAAGATCTCGTGCATTGGAACCCATGGTTATG
GACCCGAATCCATTAGTATGGAACATTTTCTTTTCCAAGTGAAATCCCCTAGTATATGAA
ATAGTGAAAAAGTGCTTTCGTTGTTGTGGAATAAGAAGCCTTCGTATCTTAATGCACGTA
TTTAATTTATTCGGAGCTATTAGAGCGGGATCCACTTTTTGGGGAATATGAGTCGAAGCA
ATAACAAGAATATTTCTAGTGGAACATCTTTCACAATCCCTGGAGAGATAGTTCACTAAT
AGACTGAGGGATAAGTAATTCGACTCATTCACATCCAGATCATGAATGTTTGGAATCCAT
ATTATGCAAGGAGACATTGCTTTTGCTAATTCGAATTGAAGGGTGATATAAAATCGGTCT
ATTTCCGGTTCCGGCATCATATCCATAGTTACCGCATTCATCATAGTTAGCAGTCCCAGC
TCCGTATCAAGGTCACGATCGATATCGTCACTAGCATCAATATCGTCACTAGCATCAATA
TCGTCACTAGCATCAATATCGTCACTATCATCAATATCGTCACTATCATCAATATCG
NNNNNNNNNNNNNNNNNNNNNNNNNNNNNNNNNNNNNNNNNNNNNNNNNN
GAAGCAGATGATTAATCATCTGCTTC
NNNNNNNNNNNNNNNNNNNNNNNNNNNNNNNNNNNNNNNNNNNNNNNNNN
ATATCGTCACTAGCATCAATATCGTCACTAGCATCAATATCGTCACTAGCATCAATATCG
TCACTATCATCAATATCGTCACTATCATCAATATCGATATAATCAATAAGAAAACCTTTA
GGCTTGTTCAGAAATACCGTAATGAAAGGAACATAGGAGTTTGTCACTAGGTATTTGACC
AAATAGGATCGTCCAGTTCCTATAGAACCTATCACTAAAATACCCCTAGAGGGGGATAAG
GCTAAGCGGAGCGAAAAGGGTTTTCCATGAGATGGGAAATGAAAACTATTAGCCCCACAC
GAAGTTTGTGAATAAGTGATTGTCTGATAATGAGCAAGGAATATCCGTCTTTCTGCTAAA
CAGGATGTATTGAACTCATAATTCATTAGATACTTTTTATGAATGTCAACTAAGTATCCT
AAGTAAATTGCTCCCGGTTGTTCAATCATTTGATAACCAGAGTCATTCTTTGATAAATGA
TCACTATGAGTCAGACTCAATAGAATTTGATCAATCCCTTTTTCTGTCGTTAAGGTGGAG
AACTGAACCAAGTATTCTCTTTCTTCATCATCAATCGAATCACTGTTCGCGACCCAGGAT
TCTATTTTATCATCAATCCAATCCCCGTTCACGTTTTTTCCTTTTCTTATCAATGAATAG
ATCTCTTTACTTGTATGACTTAGATGTCTCGTATTTCTCGAAAAAGTGATTCGATTGATG
GGATTTGGTATGAGACTTATGAGATCGATGAGATTGATATTCAAATATTTCTTCTTAGAA
CGTATTGATTTGACCCCATAAGCGGGACCACCACCCAATGGCATGTTGCCGCCAGAAGCG
GAACCCCGTATTTCTTCTATAGAATCTCCTAATTGTTCCAGAGCAACTAGAAAGAGATTC
TTTAACCAGAAAGAATTCGGTTCAGATGTAGGATACCTATCCAGAAGTTTTCGCAACTCA
ATCATAGATGATGGAATCATCAAAGATTTGACCTTTTCGAAATCTGTCTGTAACTCACTA
GAGGCCCGGGAAACAAAGAGAAGATGTGTACGAACGAGATATCCAGCAACAAGAAGAAGG
AAAAGGATTGAATAGAGGAACTCCCGAACATTTGGCGATCTCAGATGTGTCGATATCAAT
GGTGACTCATTATTTCGATGAATCATTTCTTCGGACAGAAGAAGATTATGTAAACACTTA
CTCGAAATCTCACTTATCAGATTCCATTGTGGAAGACACCATTTTTTCTGAAGAATTCGC
CATGATATATCTGATCCATGCATAATATCATGAAAAATGGATACAAATTTTTGACTGCTA
CTTAGTATCGGCAATAGGTCTGAAAAAGTATCTAAAAATATCAAATTTAGATATTTGTAC
CCTGTCGAAGTAAGGAACCATGGCATATATGTTTGGAATCGATTCCATTTTGAGAGAGTT
GAAAAAGCACTATCTCGTTGAAAGGTTCTATACATCTGCCCTTTCTCAACGCATTTCTTT
AGACAAAGATTCCGTTTTTTCCTCTTTTCGGATGGTAAATATTTCTCAGAACATGGAGTG
TGAATCAAACCCATGTTTGAATTGAAATTGAGATACTGATGCAAGCTCTTCCCTTCTGAA
TCAGATAGATTCATATCTGAAAGAGGTTGACAATAAGTTCTTTCAAAATTGACTATTTGT
CCCTTTGTTAGAGGCGTTCCAGAAATGTCTGCGATCGAGTAAATAGCTCTACGAACGAAC
GGATCGGATCGACTTGGAAAATGGAAAGATTTGTACAAGTTATACGTTTCGTTACCACTT
TGTGGAAAACCGTTAGGTATGAATATGTTAGATACCTGTGACTCGATTGATGAAATAGTA
TCTCTCCCCCCAAAAGCATGTTTTTTTTTACCGACGCACAAAGAAACTATTTTGTTGCGA
ATGAACAAGATATTGAGGAATTGTCCATACGTAAAATCATAATTATTGATACGGGCCTTT
TCCACATAAAAAGGGAATCTTTTGTTACAATAGAAGCAGAAGTGATGTGGATTATTCAAG
AATCGAAGTCGATTTGCTTTATAAAAAGAAGATATCAATGAACTTCTATGAAATGGTTTC
ACGGGATTCAGCCAATTGTCTTGATCGTGGAATATCATTGAGAAATAGGAATCCGTGTTA
TCAAAGGATTTCCTGCGATTATTTCTAGTATGGAATGAGCCAATCATCCACTTTGGTATC
TTATTGAACAAAAATGGTGATATTGTTCCTCCATTGATCAAGAATTTCGATTTTTGGGAA
GTATCATGATCATCCAATAAGAAGGGTTTCAATTTTTTCAAATGAACAATTTGAAGACCT
ATTGATTCTAACAACTGATTGCAGAGTTGATCATTCGGACCTTTCAATTCATAGATGTAG
ATCTCGGACCTATGAATGGGGATATTCCCGAAACTCACAAAGAAAAAAGGAAGTGACTTG
GACAAAAAGAAACGAAGTGGTTTAGACAAATCTTTTTTGTCGATAACCTCAGACCAATCA
ATCGAATATTGATTAATACGTAATCGATCGAACACTACTTGAAAACGGCTCTTCTGCTCA
GAAACGAAATGTTCCAAATGTTCCTGAAAATTCTTGCTCCCATTGGACCATTTGGATCTA
TATGCATCAGGATCCCGATTCATGGATCTCTCGGTTCGAGAAATCAAAATAAGAGGATCG
AACCCTTTCTTCTGACTCTTTTTCAAATTCGATAAATGTCGGTTGATCGTATATTTCATT
ATAGTTCTATGATTCAGAGTATCCTTTCCTATTTGATCCCTTTGAATTCCATATTCAAAG
TTGCGATCGGATTTATTCATTAAAAAGAATCGATTCAATATATTTCTTATGTACCCATAG
GTGCTATATTGGATTTGAATCAGATTTCGGATCAATCTATATTGATTGACTGCCTCCATT
ATGTTGTTGCTAGCAAATACTACTATTTTTGGTTTTGGATCTTCCAAATCATTCCCGCAG
GAGATCCGGACCCTTTTTTTTCTGATCCTTCGATAAAAAGATTCATTCTCTTCATAAAAA
ATAGGAGGTAGAACCAATAAAGATTTCTTTTTCGATTCATCCCTGGAGTTGAATACCTCA
TTCAAGAATTGTTTTTGATCCAATCCGTAGGAATCAATAGAAAAGGCAAATCTCTTATGA
TACACCAGATCCGGCTCGGTTATTGATAGAGTGAATAGATCTGCCATTTCTTGAAATCTC
TCTTCTGATTCAAAATCGTGGTGTAACGTGTATCCTCCCCTGTTCCAGTCATGGAATAGA
TGAAATAAATCAAAAAATGGATTTTTGTTCAAGAATGAAATCTTATTGGAACTGTCCATA
TCTGGTTCATCCTTCGGAACCATATCACATCCCGGATCTGATGAAATAGGATGAATTGAG
ACGGTATTTTGTAAATACGTAATTATCTTGAATATATTAACCATTTCTTTATTTTCCGAT
CGCCTTGAAGGGACAAAAGAAAGATCTTGCTCTTTCTTCAACAATTTCTGATCTCTAGTG
GACCTCTCAGTAGGATTCGAACCCAGATGAAGTTCTGACCATCTGTCAGAGAAAAAAGAA
CGAACGGATCTTGTAGGATTCCCAAGAACTTCTTCGATTTCTTCCGGAAGCAGATGATTA
ATCATCTGCTTCTCACGTTCCGTGAATAGACGGGACATTGAGGAATATCCAGAAAGGCAT
TTCGGGAATCGGTCTGATTCTATCTCTGTTCGTTCCGTTTGAAGAAAGGAAGGATCCCAA
AGAATCGATCTTTCTTTTAGTTGTTGAATCTCTCTTTGATTGATCAATGTGTGATATGCC
GAATCCTCATTACTAATGCAATCCAAATGATCTCTGGATTGATCAGAAGATCCTTTCAAT
TGGCTAGAATCCGTTACTTGAACGAAACTAGATCTTGTGAAATCATATTGAATATTTGAC
GATACATTCCGTACCTTGCTAAAAAACCGATTAGTTATTGGGAGAACCCAAGTACTCTCT
TTCGGATTCAGGAAACAACTCTCAGAGATCTTTTTTCCTTTTGGAAGATACAGGAGCGAA
ACAATCAACCTATTGATATTGGAAGACCCAACGGATTCTTCCAATGTATCATTTCTGGGT
CCAATGGAATTCATAGGTATAGGAAGAAGCCCTATCAAATAGAGATTTTTTCTTTCGACC
ATATTTCGATTGTTAATACGATATATAAGGACCGCTACTACAAAGAGTATTACACCCTTG
ATCGTGAAATATCGATTGCTTGTTGAACCCTGTGAATTGCGTGAAAGTAGGATACTCCAA
ATTCGGGGGTCAAAGAGTTTTATAAAACGTTCTTGGTGGAAAAAAATGTGAATGAAAGAT
CCCACTGAATTGAATTGGGTCCATGAATCTAAGAAATAGTGAGAATTCTTGATCTCTCTC
AATATCTCTCTCAATTCGAAAATCCAGGATTTGAATTGATGTCCTTTCATTTATTCCTCC
TAAATTGCATTGATTTATCCTAAAAATTTCATTTCAATTGGAATTTGGTTATTCACCATG
TACGAGGATCCCCGCTAAGCATCCATGGCTGAATGGTTAAAGCGCCCAACTCATAATTGG
CGAATTCGTAGGTTCAATTCCTACTGGATGCACGCCAATGGGACCCTCCAATAAGTCTAT
TGGAATTGGCTCTGTATCAATGGAATCTCATCATCCATACATAACGAATTGATGTGGTAT
ATTCATATCATAATATATGAACAGTAAGAACTAGCATTCTTATTGAGAATAGAACTCATA
GGGAAGAAAATAGATTTATGGATGGAATCAAATATGCAGTATTTACAGACAAAAGTATTC
GGTTATTGGGAAAAAATCAATATACTTCTAATGTCGAATCAGGATCAACTAGGATAGAAA
TAAAGCGTTGGGTCGAACTCTTCTTTGGTGTCAAGGTAATAGCTATGAATAGTCATCGAC
TTCCGGGAAAGGGTAGAAGAATGGGACCTATTATGGGACATACAATGCATTACAGACGTA
TGATCATTACGCTTCAACCGGGTTATTCTATTCCACCTCTTAGAAAGAAAAGAACTTAAA
TCAAAATACTTAATAGCATGGCGATACATTTATACAAAACTTCTACCCCGAGCACACGTA
ATGGAACCGTAGACAGTCAAGTGAAATCCAATCCACGAAATAATTTAATCTATGGACAGC
ATCGTTGTGGTAAAGGTCGTAATGCCAGAGGAATCATTACCGCAGGGCATAGAGGGGGAG
GTCATAAGCGTCTATACCGTAAAATCGATTTTCGACGGAATGAAAAAGACATATATGGTA
GAATCGTAACCATAGAATACGACCCTAATCGAAATGCATACATTTGTCTCATACACTATG
GGGATGGTGAGAAGAGATATATTTTACATCCCAGAGGGGCTATAATTGGAGATACCATTG
TTTCTGGTACAGAAGTTCCTATAAAAATGGGAAATGCCCTACCTTTGAGTGCGGTTTGAA
CTATTGATTTACGTAATTGGAAGTAACCAATTAGGTTTACGACGAAACCTAGAAATCGAT
CACTGATCCAATTTGAGTACCTCTACAGGATAGACCTCAACAGAAAACTGAAGAGTAACG
GCAGCAAGTGATTGAGTTCAGTAGTTCCTCATATCAAATTATTGACTCTAGAGATATAGT
AATATGGAGAAGACAAAATTGTTTCAAGCACCGACAGAACCGGAAGCGCCCCTTCTTTCA
AAGAGAGGAGGACGGGTTATTCACATTTCATTTGATGGTCAGAGGCAAATTGAAAGCTAA
GCAGTGGGAATTCTAAAGATTCCCCGGGAAAAAATAGAGATGTCTCCTACGTTACCCATA
ATATGTGGAAGTATCGACGTAATTTCATAGAGTCATTCGGTCTGAATGCTACATGAAGAA
CATAAGCCAGATGATGGAACGGGAAGACCTAGGATGTAGAAGATCATAACATGAATGATT
CGGCAGATTTGGATTCCTATATATCCACCTATGTGGTACTTCATTGCACGATAGATATAA
GATCCATCTGTATAAATATCATCATCTACATCCAGAAAGCCGTATGCTTTGGAAGAAGCT
TGTACAGTTTGGGAAGGGGTTTTGATTGATCAAAAAGAAGAATCTACTTCAACCGATATG
CCCTTAGGTACGGCCATACATAACATAGAAATCACACTTGGAAAGGGTGGACAATTAGCT
AGAGCAGCGGGTGCTGTAGCGAAACTGATTGCAAAAGAGGGGAAATCGGCCACATTAAAA
TTACCTTCTGGGGAGGTACGTTTGATATCCAAAAACTGCTCAGCAACAGTCGGACAAGTG
GGGAATGTTGGGGTGAACCAGAAAAGTTTGGGTAGAGCCGGATCTAAGCGTTGGCTAGGT
AAGCGTCCTGTAGTAAGAGGAGTAGTTATGAACCCTGTAGACCATCCCCACGGAGGTGGG
GAAGGGAGGGCCCCAATTGGTAGAAAAAAACCCACAACCCCTTGGGGTTATCCTGCACTT
GGAAGAAGAAGTAGAAAAAGGAATAAATATAGTGATAATTTGATTCTTCGTCGCCGTAGT
AAATAGGAGAGAAAATCGAATTTCTTTCTTCGTCTTTACAAA
NNNNNNNNNNNNNNNNNNNNNNNNNNNNNNNNNNNNNNNNNNNNNNNNNN
TAGGAGTAAGCTGTGACACGTTCACT
NNNNNNNNNNNNNNNNNNNNNNNNNNNNNNNNNNNNNNNNNNNNNNNNNN
