# Supplementary material for: Complete plastome sequence of Iodes cirrhosa Turcz., the first in the Icacinaceae, comparative genomic analyses and possible split of Idoes species in response to climate changes
Source: PeerJ. 2019 Apr 1;7:e6663. doi: 10.7717/peerj.6663 (PMC6448556; doi:10.7717/peerj.6663)
Supplement: Dataset S3 [file peerj-07-6663-s005.fasta]

>Iodes liberica plastome scaffolds
GTTGTGGGCGAACGACGGGAATTGAACCCGCGCATGGTGGATTCACAATCCACTGCCTTA
AGCCACTTGGCTACATCCGCCCCTCTACTATTTA
NNNNNNNNNNNNNNNNNNNNNNNNNNNNNNNNNNNNNNNNNNNNNNNNNN
TTGATAGAACAAGGGGCAGTATTGCTGCTTTTTTATTATTTTTAAATCGTATACACTAAG
ACCAGAGCCTTATCCATTTGTAGATGGAGCTTCAATAGCAGCTAGGTCTAGAGGGAAGTT
ATGAGCATTACGTTCATGCATAACTTCCATACCAAGGTTAGCACGGTTAATGATATCAGC
CCAAGTATTAATTACACGTCCTTGACTATCAACTACTGATTGGTTGAAATTGAAACCATT
TAGGTTGAAAGCCATAGTGCTAATACCTAAAGCAGTGAACCAGATACCTACTACAGGCCA
AGCAGCTAGGAAGAAGTGTAACGAACGAGAGTTGTTAAAACTAGCATATTGGAAGATCAA
TCGGCCAAAATAACCATGAGCAGCTACGATATTATAAGTTTCTTCCTCTTGACCGAATCT
GTAACCTTCATTAGCAGATTCGTTTTCGGTAGTTTCCCTGATCAAACTAGAAGTTACCAA
GGAACCATGCATAGCACTGAATAGGGAGCCGCCGAATACACCAGCTACGCCTAACATGTG
AAATGGGTGCATAAGGATGTTGTGCTCAGCTTGGAATACAATCATGAAGTTGAAAGTACC
AGAGATTCCTAGAGGCATGCCATCAGAAAAACTTCCTTGACCAATTGGGTAGATCAAGAA
AACAGCAGCAGCGGCTGCAACAGGAGCTGAATATGCAACAGCAATCCAAGGTCGCATACC
TAGACGGAAACTTAGCTCCCACTCACGACCCATGTAACAAGCTACACCAAGTAAAAAGTG
TAGAACAATTAGTTCATAAGGACCACCATTGTATAACCATTCATCAACGGATGCCGCTTC
CCATATTGGGTAAAAGTGCAAACGATAGCTACAGAAGTAGGAATAATGGCACCTGAGATA
ATGTTGTTTCCATAAAGTAGAGATCCGGAAACAGGTTCACGAATACCATCAATATCTACT
GGAGGGGCAGCAATGAAGGCGATAATAAATACAGAAGTTGCGGTCAATAAGGTAGGGATC
ATTAAAACACCAAACCATCCAATGTAAAGACGGTTTTCAGTGCTGGTTATCCAGTTACAG
AAGCGACCCCATAGGCTTTCGCTTTCGCGTCTCTCTAAAATTGCAGTCATGGTAAAAATC
TTAGTTTATTTAATCATCAGGGACTCCCAAGCACACGAATTTTCTGTAAACAGAACTAAA
GGAGGGCTTGTTATTCAACAGTATAACATGACTTATATGCCTGTGTCAACCAACATCTAT
CTGGATTTATTCGAAAAATGAATTGAATAAAGTTGAATTGC
NNNNNNNNNNNNNNNNNNNNNNNNNNNNNNNNNNNNNNNNNNNNNNNNNN
TACGGATTTCTATACATAAAATTTCGATATGACAATGGGTTGCCCGGGATTCGAACCCGG
AACTAGTCGGATGGAGTAGATAATTTCCTTGTTAAATTAAATAAGTAAGAACCCCTCCCC
AAACCGTGCTTG
NNNNNNNNNNNNNNNNNNNNNNNNNNNNNNNNNNNNNNNNNNNNNNNNNN
CAAACCGTGCATGCATTTTTCATTGCACACGGCTTTCCCTATGTATACATTAATTCCTTC
TTTCTTTAGATAAAACTTTCAAAACAAAAAGTTGAATACTCAGTTGATTTAACCCTTTTT
ACATGACATAATGAACATTTCAGAATAAAAATAAAAATTTTTGTTATCTCTTTGTCATTT
ATCTTCATAATGGAAATTATTTATAATAAATTTCCATTTACATGGTCTCAGAACAAATCA
TTCATAATTGGCCAGATCATTAATACAAATAATATCCAAATACCAAATTCGCCTTCTATA
TAACCCCCGCAAAATAGAAGAAACTATTGGAAAGGTCAAAGACAGAACTTCCCCTTCCGC
CGTAAGGAACTTTTCAAAAAATTCCGGTTTCAAAAAAGCACGTACAGTACTTTTGTGTTT
TCGAGCCAAAGTTCGGGCACACGAAAGTCGAAGTATATACTTTATTCGATACAATCTCTT
TTTTTTTGAGGATCCACTATAATAATGAAAAAGATTTCTGCATATACGCCCAAATCGGTC
AATAATATCAGAATCAGATAAATGGGCCCGGACCGGCTTACTAATGGGATGCCCTAATGT
GTTACAAAATTTCGCTTTAGCCAATGATCCAATCAGAGTAATAATTGGAAGAATAGTATC
GAACTTCTTAATAGCATTATCGACTAGAAATGAATTTTCTAGCATTTGACTCCGTATGAT
TGAAGAGTTTAGTTGCACACTTGAAAGGTAACCCATAAAGTCAAGGGAATGTTTGCATAA
TCGGTTTACATAGATCCTTCCCGGATTAGACCACAGATCAAAATAAGATTGACAAAAATT
TACAAGGTAATATTTCCATTTTTTCATCAAAAGAAACGTCCCTTTTGAAGCCAAAATTGA
TTTTCCTTGATACCTAACATAATACAT
NNNNNNNNNNNNNNNNNNNNNNNNNNNNNNNNNNNNNNNNNNNNNNNNNN
TATTCATGGAGAAAAAATCGTAATAAATGCAAAGAAGAGGCATCTTTGACCCAGTAGCGA
ATAGTTTGAACCAAGATTTCCAGATGAATAGGGTGGGGTATTAGTATATCTAACGCATAA
TTTAAATGTAAAAAGTTGTCCTCTAAAAAAGGAAATATTGAATGAATTGATCGTAAAGTA
TGAGATTGTATTATATCTTTCCCTTCTAGGAAAGACGTTAATCGTAGAGAAAATGGAATT
T
NNNNNNNNNNNNNNNNNNNNNNNNNNNNNNNNNNNNNNNNNNNNNNNNNN
TAATACATAGTGCGATACAGTGAAAACAAGGTATTCTAGTAAGAATAAGAAAAAAATAGA
TACCTCGGGAACAGGTAAACTTATCAACAGATTCTCTATCCTCTCGTTTTCCATTTCATT
TAATTGATTTATCTTTCTTATAGGATAAGGAGATGATTAGAAATCCTTTATTTTTTCAAC
CCCATCGCTCTTTTGATTTTGGAAAAAAGTTTCTTTATCAATATACTGCTTCTTCTACAC
ACACAGCTCCTTTCCATAATGAAAAATGGCAATAGTTAGGATTCAGTAAAAAAAAAGAGA
AACTGCTCATGAGAGAGACCCGCATCAGGTACTAATATATTTTTAACGTCTAATTAGATT
CGATCGGGTAATTATT
NNNNNNNNNNNNNNNNNNNNNNNNNNNNNNNNNNNNNNNNNNNNNNNNNN
TAGAGAAAATGGAATTTCCACAATGACTGCAAATCCTTCTGATATAATTTGCGAATACAA
ATTCTTGTTGCGTCCAAAAAATAGATTTTGGTTAGAATCATTAGCAAAGGGAATCAAATG
ATTCTGTTGATACATTCGAGTAATTAAACGTTTTACAATTAGTAAGCTGGATTTTTTGCC
ATAACCTCCATTTTCTAGCAAAATAGATCTATTTAAACCATGATCATGAGCAAGTATATA
AGTGGACTCCTGAAAGATAAGTGGATATAAGAAGTCGTGTTGTTGAGATTTATCTATCCG
TAAATATTTTTTGAATTCCTCCATTGGAACTTCGATTTGAACCAAGGGTAAAGGATTTTG
GGATTATCAAATAATACATAGTGCGA
NNNNNNNNNNNNNNNNNNNNNNNNNNNNNNNNNNNNNNNNNNNNNNNNNN
AAAAATTAAAACAAAGTTTTATACCGATCAGGGAAATATTCTCAGAACTCTCCATTCATA
CGACATGCTATTTTTTCCATTCATTTCCTTTCAGGATCAGTCGCGGTCTTCCAAACTATA
CCAATAGTATAGACGAATCCCTCACTTCATCCAAATGTGTAAAAGATCCTAGTCGCACTT
AAAAGCCGAGTACTCTACCGTTGAGTTAGCAACCCGAAGAGAATAGAAT
NNNNNNNNNNNNNNNNNNNNNNNNNNNNNNNNNNNNNNNNNNNNNNNNNN
AAATCATATACGAATCACTATACCCCCCTTTCTTTTATTTCCTTAATTGGCTTTCGTTTG
ATTCGGGTGAAACTTCTTAAAGACCTCGGCCTTTTTTAGAATATCCTGAATGGTTCCCGT
AGGTTGAGCACCCCTTTCAAGGAAATATAGAATAGCCGGAACATTTAAATAAGTTTGATT
CTTTATCGGATCATAAAAACCCACTTTCCGAAGATCTCTTCCCTCTCTTCGAGATCGAAC
ATCAATTGCAACGATTCGATAAACGGCTCAGTGGGATAGATATAGATGAACAATACCCCC
CCTAGAAACGTATAGGAAGTTTTCTCCTCGTACGGCTCGAGAAAAAATGATTCGAGGTTT
TGTCTATTTTATGTATGGAATTCTAAAAATGGCAAATGGGTCCATAAAATCATCAAATCA
ATTAGACTACGATTATTTAAGTA
NNNNNNNNNNNNNNNNNNNNNNNNNNNNNNNNNNNNNNNNNNNNNNNNNN
TCATTCGTACTCATAACTCACGTTGGGTAACTCTCAAATAGCTCAAAGAAAAATCTTGAA
GCAATTAATTTCATTTTGTGAGTAGTCTTTATCCCCCTGTTTGTCTCGTTTAAAATCGAT
TTATTTTGCTTCTTTATTATGATATAGTTATTGAGACAATTCAAATGGTGTTTCCTTGTT
CTGAGATCCTTTATCTTGGTTTTAAATCATTGGGTTTAGACATTACTTCGGTACTCCTTC
ATCCTTTCAAAACAAAATGGCAGCAACATACCCTTTTTGTGTT
NNNNNNNNNNNNNNNNNNNNNNNNNNNNNNNNNNNNNNNNNNNNNNNNNN
TTCTCACTATTTAAATCGAGAAAGTTTTATCAATTCCAACAAATTTATCTTTTGAATGAA
TTGGAAACTTGCTTGAATTGGATCCTTTCAATTTCGATATCAAAGATATACTTACGAAGT
TGTTCCAATTTAGTAATTGGCATTAACCCTAGATCCTTGCCCCCGAGAAATGAATCAATA
CTTTCTACGCGAGCTCCATCATAGACTATTTACACTACAACCCAAAAG
NNNNNNNNNNNNNNNNNNNNNNNNNNNNNNNNNNNNNNNNNNNNNNNNNN
AGAACAAAGAATGTCGAACCAAGAGCATCTTTAATCCTATATAAAATGGTGGATGTAAAA
ATCCACAACGGATCATGTCCTTCAAGTCGCACGTTGCTTTCTACCACATCGTTTCAAGCG
AAGTTTTACCATAACATTCCTCTAATTTGGAACCGGTATTGAATTGATTCAATTATGGAA
TCATGAATAGTCATTGGTTCAGTTGGTACATAGACATAGTAATCTACACTTT
NNNNNNNNNNNNNNNNNNNNNNNNNNNNNNNNNNNNNNNNNNNNNNNNNN
AAAGTCAAACAAGTCCAGATTAAGGCCCTGCTCCTAATTCTTTATTTTACCCTAACCTAG
TCTTTGTTATCTTAAGAGACTTAATCCTATTGATTGGATTTAATTAGTACCAAGAACTCC
CTCTTGGTTA
NNNNNNNNNNNNNNNNNNNNNNNNNNNNNNNNNNNNNNNNNNNNNNNNNN
ATAAGAAATATAAAATAGAGGTTCTTTCACATCCCTATTCAAAATGGATCTATCATTGCA
AATTCAACCGCTTGTAATCTATGTTTCCACCTTACCTGAATCACAAATCGATTAAGTTAC
ATCTGCGTGTCATTTGAAATCAATCTCGGTTGTG
NNNNNNNNNNNNNNNNNNNNNNNNNNNNNNNNNNNNNNNNNNNNNNNNNN
TTTAACATACGTAGATATAGAATTCAACTGAATTTATTGATCATTACATAGAATTCAATT
AAGATATTGTATGAAAGTATAATTTCTTCTATGAGAATTGGCGGATTGTTGATTGGGTGG
GTTCAAAGAAAAGAAGAATTTTTTGTTTACTATTCTTCATTTGTCTTATATCAAGAACTC
AATCAAAATGCAATTATTTCCAAAAACAAAATGTCTGTTATGCTTAATATCGTAAATTTG
ATCTGTATCTGTCTTAATTCTGCCCTTTATTCGAGTAGTTTTTTCTTGGCTAAATTGCCC
GAGGCCTATGCTTTTTTGAATCCAATAGTGGATCTTATGCCAGTCATACCCGTGCTCTTT
TTTCTCTTAGCTTTTGTTTGGCAAGCTGCTGTAAGTTTTCGATGAGA
NNNNNNNNNNNNNNNNNNNNNNNNNNNNNNNNNNNNNNNNNNNNNNNNNN
ATAAGATCAGATAAGTCTTACCGTATGAACCCTCAATTCAAACATTGAAATTCTTGGATA
GTCGCGAAAATCCGGGTCACCCCATTTCTACG
NNNNNNNNNNNNNNNNNNNNNNNNNNNNNNNNNNNNNNNNNNNNNNNNNN
CAGTGAAAGGCCCTAACTCTCTTAGGGTACCTACAACATCTAATTTAATTGTGGGTATGA
AAGAAATTTTTGGTAATCAAAGACTCTTATTACAAA
NNNNNNNNNNNNNNNNNNNNNNNNNNNNNNNNNNNNNNNNNNNNNNNNNN
AAAAAACTTTATTTCTTAATGGGAAACTAGAATATGGGGTTGAAAAAATGGAGTATCTAT
TCTCTTTTTTTTTTTCAAAAAACCATCTTGGAGATTGTGTAATGCTTACTCTCAAACTCT
TCGTTTACACAGTAGTGATATTCTTTGTTTCTCTCTTTATCTTTGGATTTCTATCTAATG
ATCCAGGACGAAATCCTGGACGTGAAGAATAAAAAC
NNNNNNNNNNNNNNNNNNNNNNNNNNNNNNNNNNNNNNNNNNNNNNNNNN
AGAGAGGGATTCGAACCCTCG
NNNNNNNNNNNNNNNNNNNNNNNNNNNNNNNNNNNNNNNNNNNNNNNNNN
AAAGAGAGGGATTCGAACCCTCGGTA
NNNNNNNNNNNNNNNNNNNNNNNNNNNNNNNNNNNNNNNNNNNNNNNNNN
AAAAAGGGATTTTCAAAATTGGAAAACGAAGTAAAATAGCAAGTTATAAACGAAAACGGA
AAGAGAGGGATTCGAACCCTCGGTACGAATAACTCGTACAACGGATTAGCAATCCGCCGC
TTTAGTCCACTCAGCCATCTCTCCCAATTGAAACAATTACTATGTTACATTACACATAAA
GGAAAGTAGGGAGTATTTCTTTCTCTATACACTTCTACTAT
NNNNNNNNNNNNNNNNNNNNNNNNNNNNNNNNNNNNNNNNNNNNNNNNNN
CAAAAAGTGGATTAGAAAATAGCGAAACATAATTTTAAAAGTAGATCAATACTTCCATGA
GTATGAGTAAAGGGTCCATGGATGAAGATAGAAAAGAAAAGTGGATTTCTAATCGTAACT
AAATCTTCCATTTTTTATTTGTAGAGAAGAAATTGAAGCAAAATAGCTATTAAACGATGA
CTTTGGTTTACTAGAGACATCGACATATTCTTTTAGCTCGGTGGAAACTAAATTCTTTTC
CTCAGGATCCTTTGAAATAGAAATATAGAACGAAATAACTAGAAA
NNNNNNNNNNNNNNNNNNNNNNNNNNNNNNNNNNNNNNNNNNNNNNNNNN
TGTTGTAATAACCCTCTTCTAGAGGGATCATCTAGAAAGCGAGTCGTTTTGAATGTATTC
ATACAAAAAGCTGACATAGATGTTATGTGTAGAATTTTTGTAATTTAGTTCACATTTTAG
ATGTAGGAATTTATCTATCTTACATAAAGGAGCTGAATGAAACTAAAGTTTCATGTTCAG
TTTTGAATTAGAGACGAAAATACTAAATTGACGTCGACTATAACCCCTAGCCTTCCAAGC
TAACGATGCGGGTTCGATTCCCGCTACCCGC
NNNNNNNNNNNNNNNNNNNNNNNNNNNNNNNNNNNNNNNNNNNNNNNNNN
TCTAAAGCGTTCCATTTGTTCCTGAATAGCTTCTTTCAAAATGGCTTCTGCTTCTTCGGT
GAATGACTTGGTAGAAGATATTATTTTTTTGAATTCGGGTTTATTACTTTTTAAGTAAGT
ACGTAACTCAACAAGAAATTTTCTTACCTGTCCAATTTCTAATGAATCCAGATAACCATT
TGTTCCGGTATAAATAGTCATTATCTGTTCTTCTACCGCGAGAGGTGCGGATTGGGATTG
TTTGAGTAATTCACGTAATCGTTGACCTCTTGCCAATTGATTCTGAGTAGCTTTATCGAG
ATCCGAAGCAAATTGTGCCTTCTAATTCTGCGAATTGCGCCAGTTCCAATTTTAATTTGC
CGGCTACTTGTTTCATGGCTTTAATTTGAGCCGCAGATCCAACTCTGGAAACTGAGATAC
CCACATTAATGGCTGGTCTGATTCCAGCATTGAATAGATCGGCGGATAAAAATATTTGGC
CATCAGTAATAGAAATTACATTAGTAGGAATATAAGCCGAAACATCTCCCGATTGAGTTT
CAACTATTGGTAAAGCAGTCATACTTCCTTCACCTAAACTAGAACTTGATTTAGCGGCTC
TTTCCAAAAGGCGTGAGTGCAAATAAAAAACATCCCCTGGGTAAGCTTCACGACCAGGAG
GTCTTCGTAGTAGAAGAGACATTTGGCGATAAGCTTGTGCTTGTTTGGAGAGATCATCAT
AAATGATTGAAGTGTGTCGTTCACGGTACATAAAATATTCAGCCAGGGCTGCTCCTGTAT
AAGGAGCAAGATATTGTAATGTAGCAGGGGAATCCGCTGTTTCGGCTACCACAATAGTGT
ATTCCATCGCTCCCCTTTCCTGTAACGTGGTCACTACCTGAGCCACAGAAGATGCTTTTT
GACCAATAGCCACATAAACACATATTACATTTTGACCTTGTTGATTGAGAATCGTATCTG
TGGCTACTGCTGTTTTACCAGTCTGTCTGTCCCCAATAATTAATTCTCGCTGACCACGTC
CTATAGGTATCATCGAATCAATAGCAATAAGCCCTGTTTGAAGAGGCTCATATACGGAAC
GCCGCAAAATAATACCCGGAGCGGGAGATTCTATTAACCTAGACTCAGAAGCTGAAATTT
AACCTCTACCATCAATAGGTTTAGCCAAGGCATTTAGAACACGGCCCAAATAGGCTTCAC
TCACCGGTATCTGAGCAATTCTTCCTGTTGCTTTCACAGAACTTCCTTCTTGTATCATCA
AACCATCACCCATTAATACAACACCAACATTATTTGATTCCAAATTCAGAGCAATGCCTA
TTGTACCCTCTTCAAATTCTACTAATTCACCCGCCATTACTTCATCAAGACCATGAATAC
GAGCAATGCCATCGCCCACTTGAAGTACGGTACCAGTATTTACAATCTTTACCTCTCTAT
TATATTGTTCAATCCGTTCGCGGATAATATTACTAATTTCGTCGGCTCGAATGGTTACCA
TGAGTATTTCTTAATTCTATTCTTTTTG
NNNNNNNNNNNNNNNNNNNNNNNNNNNNNNNNNNNNNNNNNNNNNNNNNN
TAATTCCTCCAGTAGACAGCAGAAAGACTAATCAGTTATTTCTTTCATCGACCCCAACAT
GCCAATATTGGCACTGATAGTACGTAAATGTAACTCGTTGTTCAAACAACTATTCAGAGT
TCCTAGAGCTCCTTGTAAGGCTTGTTGGAAAACCCGTTGTCGGACTTGATTAATCGCCCT
TTGTTGTTCAAAACGAATAGTTTCGTTTTTGTAGTTTTCGAATTGTTCCAAAGCCTTATA
AGTCGAATTAATCAAATTCCGTTTTTCTCGTTCTATCTCAGAGTATCCATTCACTCGAAA
CTGATCCGCTTCCATTTCCACTTTCCGTAAGCGAGTTCGAGCCTTTTCCAGCTGTTCAAT
GGCCCTCCCACGCAGTTCTGCTGAATTTTGAATAGTATTCAAGATCCTCTGTTTTCGATT
ATCTAATAAATCACTTAATGAAAGTAGATTATCTTTCCATTCATTTCAAAACTTCCATGA
TCTCTTCCCAAACCAAACATGAATCTTTCGATTCATTTGGCTCTCACGCTCACTTACTTC
AATTACTTATGGTAAATTCCCATATGTAATGAGCCTATCCTCTCTTCTCTGTTCCTATTC
C
NNNNNNNNNNNNNNNNNNNNNNNNNNNNNNNNNNNNNNNNNNNNNNNNNN
CAAGGCCAAAATATTCGGAGGACTCTTCTGACCAAAAATATGTACCAGCAAAGTTGTTTC
NNNNNNNNNNNNNNNNNNNNNNNNNNNNNNNNNNNNNNNNNNNNNNNNNN
CGTCAAATCCAAAAATTCTTCTTACCTTATACATAAGATATAGGTCGTCGATTCAGCATT
GGATAAAAAGGGGGTTAAATACTCATTTTTACAATAAAATAAGTGTTTCAAATCATTTTA
TCGCAATGAGTGTTCT
NNNNNNNNNNNNNNNNNNNNNNNNNNNNNNNNNNNNNNNNNNNNNNNNNN
CTTAAGTAACATAGGGGTAGAAAGAGTACCATGCTGCGTATGGACTTCAAACGGTTTAGC
TTTAACCATGTTAACGGTCCTACATTATTGGTTGATAGAGAATCAAAGTGGATTTACCAA
TGAATCACGAAATGCTATGGTTCTTACATATAATTTATTAATTTATTCAGAAGTAATTCG
CGAGATCATGCACCTCTCTTTCCTAGTTATAACAGACTGGTTAGAACGGAAAAAAGTACA
GCTGGTTGGATCCAGCCTATTCTTGAAATAAACAACTCGCACACACTCCCTTTCCAAAAA
AGATCAATACACCAAGCACTACACTTAGATTTATTGGATTTGTTGCTAAAATATCGGTAT
TAAACCCGAAACTCCCGGCGGATGGCCAGTAGCCCAAAGAAACGAAAGAGTCGGTTACAG
TTTTCATATGATCTCCTCTTATAGATAGACTAAAAAATCGAACTGAGTTCTTTACTTCGC
CCATTTTTTGTT
NNNNNNNNNNNNNNNNNNNNNNNNNNNNNNNNNNNNNNNNNNNNNNNNNN
TTTTCGAAATCGAGTCAAAAAATATTTGATTTAGAAATTGTGAACTACTCCTTTTGTTGC
AACACTTACTAAAAGGGGTTTTTCCTTGGCCTACAAACGGGAAGGATGAAAGAGCGTCAG
TATGCTAATTCCTCATCCGCAAATCAGCCCCTCCCGT
NNNNNNNNNNNNNNNNNNNNNNNNNNNNNNNNNNNNNNNNNNNNNNNNNN
TTGATAGAATTCGAAAAAGCAAACGACAAGTCCAAGGCAATAAAATATGAAAAATATGTT
TTTTTCATATTTCTAAGATTAAACAAAAGGATTCGCAAATAAAAGTGCTAATGCTACAAC
CAGTCCATAAATTGTTAAAGCTTCCATAAAAGCTAGACTAAGCAATAAAGTGCCCCGGAT
TTTTCCTTCAGCCTCAGGTTGTCTCGCGATACCTTCTACAGCTTGACCCGCAGCAGTGCC
TTGACCAACTCCAGGTCCAATAGAAGCAAGCCCTACGGCCAATCCAGCAGCAATAACGGA
AGCAGCAGAAATCAGTGGATTCATGATAAGTTCCTCGTA
NNNNNNNNNNNNNNNNNNNNNNNNNNNNNNNNNNNNNNNNNNNNNNNNNN
AAATGGTTAATGATACAATCAACCAATGAATTATGACTTAATTAGCCTATTGCTAGGATT
CATACAGTTGAAGTAACTAATAATT
NNNNNNNNNNNNNNNNNNNNNNNNNNNNNNNNNNNNNNNNNNNNNNNNNN
TAATATTAGTGAATCATCGGAACTACTTCGATATCTCTTTTTTAGTTTCTATCCACAAAG
CCTTTGTGAATCCATATTCCTTTCGTTCTTCCATTTCTTTGTTCCGAACCTTTCTTTGAA
TTCTTCCATCTTTTTCTTGATTTCATATTTCATACGTTTATTCATTCAACTCCCACCCAG
TCACAGACAA
NNNNNNNNNNNNNNNNNNNNNNNNNNNNNNNNNNNNNNNNNNNNNNNNNN
TTCTACTAGAATTCCCATATTCAGACAAATTCACATTAAAATTAACATAGATCTTTAGTT
CATACATAACTAGTCAATATCTACTATCACATATACATGTCTTTCTTCCATAACGTAAAC
TAACTATTCATTCATCTTAGATTCAATCGGATTCGAAAATCATTTGTTAAAACATCCACA
AGGGTTGACTTATAACCCTTAAATTACATATAT
NNNNNNNNNNNNNNNNNNNNNNNNNNNNNNNNNNNNNNNNNNNNNNNNNN
CTCCCCGAACCAACCCATTTTTATGAATCCCATTCTTTTTTTTATTTAATCGTACGTCGT
AAACATATATC
NNNNNNNNNNNNNNNNNNNNNNNNNNNNNNNNNNNNNNNNNNNNNNNNNN
CTCGCCAATATCGTAATCTTTTTTGCTATTACTCTAGATCATATAGCGTAGTTGTATATT
TATATTTCCTAAGTAGATTAGCTTGGGCCGCGCATACATTGCTTT
NNNNNNNNNNNNNNNNNNNNNNNNNNNNNNNNNNNNNNNNNNNNNNNNNN
AGTTAATGATGGCCCTCCATGGATTCGCCTATATAAGCTGCGGCTAAAGTTGCAAAAATA
AGAGCTTGGATACCACTTGTAAATAATCCAAGGAACATCACAGGTATAGGAACTACTAAA
GGTACTAAAGAAACAAGAACAACAACTACTAATTCATCAGCCAATATATTCCCGAAAAGT
CGAAAACTAAGCGATAAGGGCTTTGTGAAATCTTCTAAGATGTTAATGGGTAAAAGTATT
GGAGTTGGTTGAATATATTTCCCGAAATAACCTAATCCTTTTTTGCTAAGACCCGCATAG
AAATATGCCACTGATGTGAGTAAAGCCAAAGCAACAGTAGTATTTATATCATTCGTAGGT
GCGGCTAACTCCCCATGAGGTAATTGGATGATTTTCCAGGGTAAAAGAGCCCCTGACCAA
TTCGAAACAAAAATAAATAGAAACATAGTTCCAATAAAAGAAACCCAAGGACCATATTCT
TCTCCAATTTGAGTTTTACTCACATCTCGAATGAATTCAAGGACATATTCGAAGAAATTC
TGACCTCTGGTCGGAATGGTTTGTGGGTTACGGACAGCTATAGTAGCTGAACCTAATAAG
ATAGCAATTACAACCCAAGAAGTAATAAGTACCTGGCCGTGGATTTTGAAACCCCCTATT
TCCCAATACAAATGTTGGCCGACTTCCACGCCGGATATATCGTATAACCCCTTTAGGGTG
TTGATGGAACATGATAGAACATTCATATTTCCCTCTGACAAAAATAGAATTTTAAAACGA
AATTCTTTTGATTCACTCTTTCTCGACTTACCTACTTAAATCACAGATACTTTGAATATC
AACTAATA
NNNNNNNNNNNNNNNNNNNNNNNNNNNNNNNNNNNNNNNNNNNNNNNNNN
AGAAATAGAAACCAATTCCACAAATCTATGGATTTTCCGAAGTAAGTGATTGATCTTATT
ATTAATCAAGGATTTCTTATATAGCTAGAACGACCCTCAGAAATTGCGAATACTAATTTG
TTAAGAATTAATCGGATTGAAGATATAGCGTCATCGTTCGCTGGAATCGAAATATCTGCG
AGATCGGGGTCACAATTTGTATCGATTAAACAAATTGTTGGAATTCCCAAAGTGATACAC
TCTCGAAGGGCCGTATATTCTTCGTGCTGATCAACAATGATTACAATATCGGGTAACCCT
GTCATATATTTAATCCCGCCCAGATATGTTTGAAGACGAGATAATTGTCTTTTCAACATA
GCAGCATCTCTTTTCGGAAGACGGTTGAGTCTCCCTGTTTTTTGTTCTGTTCTCAAGTCC
CTGAACTTAGAAAGTCTAGTTTCTGTAGTGGACCAATTCGTTAACATACCGCCAAGCCAT
TTTTTATTAACATAATGGCACCGAGCCCTTATTGCAGCCCATGCTACTGAATCAGCAGCT
TTATTTTTGGTGCCAACAATTAAGAATTGT
NNNNNNNNNNNNNNNNNNNNNNNNNNNNNNNNNNNNNNNNNNNNNNNNNN
CCGCATCAAAAACCAAATCACAAGCTTCTGATAAAAAACGAGCAGTTCTAGTAAGATTTG
TAATATGAATACCTTTACGCTTTGCGGAGATATAGGGTTCCATTTTAGGATTCCATTTCC
TAGTACCGTGTCCAAAATGAACTCCTGCCTCCATCATTTCTTCCAAATTGATGTTCCAAT
ATCTTCTTGTCATTTCCCCCCC
NNNNNNNNNNNNNNNNNNNNNNNNNNNNNNNNNNNNNNNNNNNNNNNNNN
TTGAAAGGCAAGAATCAAATAATTTTCGGTGGTGAAACAAAATATCTCCTATTTCCCCCT
CGAATAGATTCTTCTTTTTGATTTCAAAAGGAATGTTGTTATAGTGCCTTGAAGTATGCA
CTAATCCTTTGAATCCAGTACCAACAGGTATCATCCCCCCCAGAACAACGTTCTCTTTCA
GGCCTTTCAACCAATCGATACGACCCCGGACAGCTGCTTTTGCTAAAACTCGAGCAGTTT
CTTGAAAACTCGCCTCAGATATAAAACTTTGAGTATTGAGAGATGCTTTTGTTATTCCTA
ATAAGATGGCTCGGTAACAGATCGCTTCTTCCAAAGCGCGTCCCATTCGTTCCGCTCGCA
ACAATCCAATTAGTTCTCCGGGTAAAAAAACATTAGAGATTCCATCTTCTGAAACCAAAA
CTTTTGATGTTATTTGACGTACAATAATTTCTATATGTCTATTATGGATCTGCACCCCCT
GGGATCGATAAACTTTTTGTATTTTATTAACCAAAGAGATACGACTTTGTGCTATAGTTA
GCTCAGCACCAATCAAGAATCCCCACGGAAT
NNNNNNNNNNNNNNNNNNNNNNNNNNNNNNNNNNNNNNNNNNNNNNNNNN
AATTCCAAGAATTCTTGGTATACATTCGTTCCAGCCCTCAATCCTATTTTCTAGATTCAT
CGATATTGAATCAACCGAGTTCTAATACCTGTTCCACTTTTGGAAGACCTTGCGTTATAT
CACCAGATCCCGATTTTTCATATATAAATGTAACTAATGTATCTCCTTCATAAAGGATTT
TACCATAATGGCCATGAACGGTTGCTCCTGGGGTGGCCAAATAAGGCCTGGCTGATCGTA
TTACTACAGAGTTAACTTGAACAATTAGAACTTGACCCGATTTTAGATGTGGTCCATTTT
TGGCTATACATACATTTTCACAAATAAACTGTCCAAGACTAATTATTGTAGACGTCTCTT
CACAATAATTGTGATGGAGAAAATACCAATTCAAATTGAATGGATTCAAAATGATGTTAT
TGAATAGATCAGGATTCTAAGTTTTTCCATTTTCATCCA
NNNNNNNNNNNNNNNNNNNNNNNNNNNNNNNNNNNNNNNNNNNNNNNNNN
CATTGAATTTTATTTTTCCATTAGATGGTGCTCGCACATGTTCTGCAGTACCCCCCGTGA
ATACTCCGCCAGTATGAAAAGTTCTTAATGTTAATTGAGTACCCGGTTCTCCAATAGATT
GACCCGCAATAATACCTACAGCTTCCCCCAATTCAACCAGATCACCATGAGCAGGACTCC
GTCCATAACATAATCGACAGATCCAAGATGTACTCCTACAAGTAAAGGGAGTTCGAATAG
ATATTGGTTGTGCTCGAAAGGTTATGAATCGATTTACAAGCTTAATCCCAATATCTTGAT
TTCGAGTGGCAATACATCGCGAGCCCATATATATATCATCCGCTAATACACGACCAATTA
GTGTTTGGATAAAAATCCTTTCTGGCACCATTCCATTTCGAGGACTCACAGAAATACTTC
GGGCGGTGCCACAATCTGTTCGACGTACAACAATATGTTGTACTACTTCAACAAGCCTGC
GGGTGAGATATCCAGCATCTGATGTTCGTACAGCAGTATCCACAACCCCTTTACGGGCTC
CGTAGCAAGAAATGATATATTCTGTTAAAGAGAGCCCTTCGCGTAAATTGCTTTGAATGG
GTAAATCAATCATTTGTCCTTGGGGATCCGACATTAATCCTCTCATGCCTACTAATTGAT
GTACCTGAGATGCATTTCCCCTAGCTCCCGAAAAAGACATTATATGAACTGGATTAAAAG
GGTCAGTCATGCTAAAATTCGGATTCATTTCTTGTCGCAAATATTCACTTGTAGCATACC
ATATCTCAATGGATTGACGTAATTTTTCGACCGCGTGTACATTCCCATAATGATGGTGCT
TTTCCAAGATCAAACTTTGTTGTTCAGAATCTTGAACTAACCATCCCTTAGACGGTATTG
TTAAAAGATCATCAATTCCTAACGAAATGGATGTAAGAGTAGCTTGTTGGAAACCCAGAG
TCTTTACTTGGTCCAGGATGTGTGATGTATATGCCATTCCAAAGTGATCTATTAACCTAC
TAATAAGTCGTTTCATGGCAGTTCCGTCTACCATTTTATTGTAAAAGACCAGATTGGCCC
GTTCTGCCATAAGTACCTCCATATTCTGCTGATAGGATTCGACAATGGGTTTGAGTTAGT
GATTGGAAAACTCCCTTTTCTCGATCTTTATTCGTGTAGAAATT
NNNNNNNNNNNNNNNNNNNNNNNNNNNNNNNNNNNNNNNNNNNNNNNNNN
ACTTGAAAAGTCTGTTTTAAATTGTTAAGTTGCAAATAGTTAGTTGCCAAAACCTGATTA
TGCGTTATTAAATGGTAAAATGAATAAAAATTCGCAATTGGAAGGGCTGTTCCTAAAGGG
CCCAATAAATTTCTAATTGGCATTGGGGGATCCTTTTTAATTAATTCCTTTATCCCATTA
TGATATTTTACATCGTTGAATGGACCCATTCGAAAACAATTGGATGATGACAAAATTATT
AAAGATTGGCATTCCTTATTTCTATTCACCAACGTATGAATAGTTCCTTGATTTTGGTTA
AAGTATTGTCGAATCCCTGTCTTGGAAATGTAAGAAAACGGATTGGTATTAGCACGGTCT
GATCCATTATCAGAGATCAATCCCGAACTCGATGGATCTTTACGTTTTCTGCTATACGAA
ATAGGGGATTTCACTAAGTCAACTCTTAGGAAATCTCGAATCAAACCATTTATTTTTATT
TCAACAAAGGAAGCGCGGGCTTCATCGTTAGAAGAATTTTTTGTGTCTTGGTCCCAATTC
AATACTAAACAAGTCCGAACCAATTGAATACTTGTGTCAGAAATTCCTCGAATTGGTTTG
CCATTTCCATAAAGGATATAATTGACAACTCGAAGTTTCACATTATCCCTTTCCTGCAAC
AGATCCGGGGGAAAAAGTGTTGATAAATTTATACCGTCCGTTATTTCATATGCGACGACC
GGTCGAACCAAAACAAAATACTTTTTCTTGCTAGGTGTAATCCGTTGAACATAGATCCAA
TTTTTAAATTTTTTGGATTCCTTGGAATTTGCTTTTCCCATTCCTGGTGGTATCAAAACG
CCACTATGCCGGGATATCTTATCTGTTTCCCCGGGAAAATGAATATCTCCAGAAAAGATT
TTAAGTTCAATTCTTTTTTTTTTTCTCTCCACTCGAACCAATCCGCCGACTCGGCTTCTT
GTATTTAAAGTTATTTGTGTATCTACCCCAATGATACTATTGTTCCGTACCATTATGGAA
GAAGATTCGGGTAAGATATGAACTTCCTCGGGAATGAAAAAAAATTGATCTACTTTCGTT
TGGTTTTGGTATTTTGGCCTAAATTCCTTGACTCCTTGATACTCAACCAAATCCTCTTTT
TTGACAATTGAATGCACTTCTAAAGTGCCATATTTAGTAATTCCCGAACTCGTTCTTCTG
TATCGAGGCTAGTCAAAATAAGCAAGAATACTATTTCTACTGAAACATTTATGGGTATTT
CAATCGAGATACCTGAACGTGGCATTAGTTCGTTCTCGCGTTCGTGAATCGATTGAAGTG
GGATGATGAATCTATTTCTTCGTCTCTTTGCCAATAAATCAGAATTCTCGTGAAGAATGT
CCGAATATATGAGATTAGAACGACTAGTACATAGGATTCGATTTAGTTCTGAATAATTAG
TAATCCTGTCTTCTTTTTTACCAGAAACATTCGAACTAAAGAATTTATGTCTCGCCTGAT
CATTAGTTACTGAGGGACTAGAAATAGATCCTTGCTTGACAGAAAGAGAATGGGTGTTCA
TTTGATCTTGATCCTTGTGAAGTAAAGGGGAGACTAGACTGGATCTGCACGGCACTCCTA
ATAATATCCATAAATGACTTGGTTTTGGTAAGAGATGAACATTACCATATGTAAATTCCG
GTGTATGATACACATCGGTACTCCAGTGCATTTCTCCCTCTGAGTCAGAATAAATATGTT
TTAGAACCTTCTCTTTAAAATTGAAAGTGAATGCTCTCGCACGAATCTCAGCAATCACTT
GTTCTGATTCGACATATTGATCGTTTTGAACTAAAAGAAAACTTTTGGGTGGGATATATA
CATTATGTATAATATCTTCACTCTCAATAGTTACATACAAGTCTATAGAACACAGAAAGG
CAGGATGCCCATGACGTGTACGTGTTGGATGAACCAAATTCTCATTGAATTT
NNNNNNNNNNNNNNNNNNNNNNNNNNNNNNNNNNNNNNNNNNNNNNNNNN
CGTGTAGAAATTCTGTAACTATGGTCCTAGTTGAACCGGAGAAATCTGAATTACTACTAG
TATCATAGAATTATTTAGCTTCGGTACCATATGATTAGGTATCATAGAAAGAGGCCTGAC
AAAACCCTTGTATGGCTTCTTCGATTTCTCGATAAAGAGAAATATGACCAACAGTGGTTC
GAATATATATATAAAGAATTTCTTTTTTTATACTTCTTACTATTAGATAGTGCCCATAAA
TCTCATAATAGGTACCTAAAGATTCATAGTGAACTTCGAGGGGAGCTTCTCTTGAAGCAA
TAACGCATTGATCTAGTCGCCAACGAAGCCACAAAGGACTATCTAAATTGATTCGTTTCT
GGCGATAAGCTCCAATTGCATCATAGGAATTAC
NNNNNNNNNNNNNNNNNNNNNNNNNNNNNNNNNNNNNNNNNNNNNNNNNN
CGTATACTTATAGTTATTCTTCTCCCTTCTTTCATTTTGATAGTTTCTTTGATTACATGG
ATTATACCTATTTACACAAATACCTCGACGATTCCCGCTCGTTAGTATATAGAGTCCAAT
AAGCATATCTTGAGTTGGTATGGAAATGGGATCCCCAATAGCTGGGGACAAAAGATTCAT
ATGAGAAAACATAAGTAAACGAGCTTCTGCTTGAGCCTCCAAAGATAAAGGTACATGAAC
AGCCATTTGGTCCCCATCAAAGTCTGCATTGAATCCCTTACAAACTAATGGATGTAAACA
AATAGCACGACCTTCTACTAAAACGGGATGGAATGCCTGTATGCCTAATCTATGCAGAGT
AGGCGCTCTATTCAACAATAGAGGATGCCCTCGCATAACTTCTTGAAGTATTTCCCATAC
AATGGGTTCTTTTT
NNNNNNNNNNNNNNNNNNNNNNNNNNNNNNNNNNNNNNNNNNNNNNNNNN
ATACAATGGGTTCTTTTTCCCGAATTTGACTTTTAGCAACTCCTATGTTCGAAGCAAGAT
GTTGTCTAATTAAACCGCGAATTAAAAATGCCTGGAAAAGCTCTATTGCTATTTCACGAG
GCAATCCACATCGATGTAATGAAAGTGAAGGGCCCACGACAATAACGGAACGTCCTGAAT
AATCGACCCGTTTGCCAAGCAGAGTCTCGCGAAATCTTCCCTCTTTGCCTTCAATTACAT
CTGAAAACGATTTATAAACTTTATTATGACCATCCCTCATTGGTTGTCCGCGGATTCCAT
TATCAAGAAGGGTATCCACGGCTTCTTGTACCAATTTCTCCTGACACATTACTAATTCTC
CTGGCGTAGATCTACTTGTTGTTAATAGATCGGTAAGGGTATTGTTCCGATAGATAACTC
TTCTATAGAGTTCATTAATATCTGAACTCATTAGTTTACCCCCATCTATCTGGATGATCG
GTCTCAACTCAGGAGGAAGAACAGGTAATAGACACAAAACCATCCATTCTGGTTCTATAT
TTGTTCGAATAAAATGCTTAGCCAATTCCATGCGTCTAACCAAAAAATCCTTCCTTCTTC
CAACTTTTCGATCTTCCCATTCATTCCCTGTGGGCCCATCTTCCCCTAATTCTTTCCATT
CTACCAATGAATTATCTACAATAATTCGTAAATCTAGATCGGCTAATTGTTCTCGGACAG
CACCCGCTCCAGTAGAGATTTCTCGATTACGAAATGTATCGAAGCCTTGAGTAGTAAAGA
AAAGTGGAATGCTGTATTTCCAGGATTGGATTTCATATTCGAATGAACCGCGTAATCGTA
AGAAAGTAGGTTTTTTAGTTATGGGCCTAGCAAAAGAAAAATTTGGATAGGGTCCTATAG
GATTTCCCCCCCCCTTCAAAATCGGACGTGAAGGTTTCCTTTCATCCGGCTCAAGTAGGT
ACAACAAATAAAGAAAGGAGTTCTCGCTTTCAAATTATAGAAAACCCCAAAACAAAAAGA
TCTACTCGTTACTCAAGTTCCAGTTGAAGACCAAGCAAAATGTCATTGATTCCGTCTTCC
NNNNNNNNNNNNNNNNNNNNNNNNNNNNNNNNNNNNNNNNNNNNNNNNNN
CTTAACTCTTTATTCAATTATGACATAAAGGAAATGTGAAATTCTTGAGTAGTCTACTTC
CCTTCGAAT
NNNNNNNNNNNNNNNNNNNNNNNNNNNNNNNNNNNNNNNNNNNNNNNNNN
GTTGATTGATATTAATAATTCAATCTTGGAATTCATATTCATAAAGGATTTACTTGTCTA
TTTATCGTTCCATTCGATCTTTTAGGTTACGACTTTACCTCGACGGTTATGCTACCCTTT
ATTAAATAAAGCCTATATGCGATAGATAGACTCCAGTAACCATAACATATTTGGTATTTT
TGAACATAACCTC
NNNNNNNNNNNNNNNNNNNNNNNNNNNNNNNNNNNNNNNNNNNNNNNNNN
TTTTTTACGAGGTACAACTAGAAATTCCTATTTCTTTTTGTTACGAAATCGACCATAGAT
CAATTACCCTTTTTATTTGAGAGTATTGACTACACCCCTAATTCTGAGCTTCATGTTCCT
CCTCCCAAGCAACATGTCAGGTCCAGGACATCCCAATTTGATTGAATGGGATGACAGTTT
CTTATTCCGAATCTGTAAAATCTGAATTTCGATCAAATCACACATCGCAGTATACTAGGC
CTTCTAATTCTTTAAGGGGTTTATCTAAAAGATTCGCAATATAACTTGGAAGACGTTTCA
AATACCACACATGGGTTACTGGGCATGCGAGTTTGATGTAGCCCATTTGATACCTTCGTA
TCCGAGAATCAGTAAATTCGACTCCGCATTGTTCACAAAATTTCGGGTCTTCTTTTTCAT
CTCCGATTACTCGATAATTTCCACAAGCACAAATTCCACTTTTTATAGGTCCAAAAATTC
TTTCACAAAATAATCCATCTTTTTCCGGTTTATTGGTTTTGTAATGAAAAGTATAGGGTT
TTGTCACCTCTCCAACTATCTCTCCATTAGGTAGGATTTTATTGGCCCAAGCACTTATTT
GTTCAGGAGAAACTGATCCAATTCGGAGCTGTTGATGTTTATACCGATCAATCATAGAAG
AAAAATTCTAATTCATTCCGATTAAGCTTCCTTCCTATTAATCTGGACGTTCTTCTCAGA
TACAAGGAAATGATTCAGTTCCAGAGCCAAAGATCGTAGTTCTCGAACGAGCAATCGAAA
AGATTCTGGAGCATCTTCAGGATTAGGTATTGTTCCTCCAATGATTGTAGTACCAAGCAC
TTCCTGGCGAGCTCTAATATGATCCGATTTATAAGTAAGCATCTCTTGTAAAATATGAGC
AACACCGAATCCTTCTAGAGCCCAAACCTCCATTTCTCCTACCCGTTGTCCCCCTTGCTT
GGCTTTTCCTCTAAGGGGTTGTTGTGTAACAAGTGCATAATGTCCACTGGAACGCCCGTG
GATTTTATCATCAACTTGATGAATTAATTTCAAGATATAAGGCTTTCCTATTATAACGGG
TTG
NNNNNNNNNNNNNNNNNNNNNNNNNNNNNNNNNNNNNNNNNNNNNNNNNN
CGGGTTGTTCAAAAGGATATCCCGTCCTTCCATCAAGTATTCTGCTTTTTCCTGGGTATT
CGGGTTCAAATACCCACGGATTCGCTGTTTGCTTACTGGCTTCATATAATTCAGAAAACA
CTAGTTTTCTCGAAGCTTCTTGTTCATATCTCTCATCAAAAGGCACTATTCGATAATGTC
TGTCTAGCAGACCTCCTGCTAACCCGAGTGAACATTCAAATATCTGTCCTACATTCATTC
GTGAAGGTACTCCTAATGGGTTGAAGACCATATCAACAGGCCTTCCATCTTGCAAATAAG
GCATATCTTGTCGAGACAAAATTTTGGAAATGATACCTTTATTTCAATGTCTTCCAGCTA
CTTTATCGCCTACTTTTATTTCACGTTTCTGTGAAATATATACACGAATCATTTCTGGAT
TATAAGCGGAACCCCCCTTTTTTTGGATCCATCTCACATCAATAACCCGACCCCTACCAC
CTATAGGTAATTTTAGACAAGTTTCTTTTGAAGTAGATACCTGAATGCCAAGTATGGCCC
GTAACAATCTATCTTCCGGAGCATACGACGACTCTTTCACTATCTGGGGCGTTAATTTAC
CTACTAAAATATCACCCGTCTCCACCCAAGATCCCAGCATCACAATTCCATTTTTGTCTA
AATTGCGAAGTAAGCGGGCTTCTAAATGTGGTATTTCGTTAGTGACCCTTTCGGGGCCTT
GACTTGTTACATGAATCTGAATTTCATATTTCCGTATGTGAAAAGAAGTATAAATATCTT
CATATACCAAGCGCTCACTAATGAGCACTGCATCTTCAAAATTGTACCCTTCCCATGGCA
TATAAGCTACTAATACGTTTTTCCCCAAAGCGAGTTCGCCGCCAACTGTAGCAGCACCAT
CCGCTAAAATTTGTCCCTTTTTAATGCATTTACCCCGCGGAACCTGGGGTTTTTGATGCA
TACAAGTATTTTTGTTGGAACGTTGATACGTAACTAATGGAATGCTTAGAGTATCTCCAT
TACCTGATAAAAGTATCTTGCCAGTATCGGTATAAATGATCTTTCCCTCGCGTTCGGCTA
TAGCGAGAGCCCCTGAATCTAGAGCGGCTTGGCGTTCCAAGCCAGTTCCAACAATACATT
TCTCGGACCGAGAAAGAGGAACTGCTTGACGTTGCATATTAGAACTCATTAAAGCTCGAT
TCGCATCATTATGTTCGATAAAAGGAATGAGGGAAGCTCCAATAGAAAAATATTGAAAGG
GAAAAATACTTCGAAGATGAACCTGTTCCCATGCAATAGTCAGGAATTCTTGACGGTATC
GAGTTGGAACAACCTGTTCTTCTTGAATACCCTGATTCAACGCCAAAGAATT
NNNNNNNNNNNNNNNNNNNNNNNNNNNNNNNNNNNNNNNNNNNNNNNNNN
AACGCCAAAGAATTGCCCCCCGCTACCATATAGTATTCATCTATCCCGGGTGATAAATAA
AGTATCCGTACCCCTGTTGATCTCTCATAAATTTCAAAAAACGGGGTTTCTAGAAACCCC
CAATGACTAATTCTCGCATGAATTGCTAAGGATCCAATAAGTCCAACATTGATTCCTTCA
GATGTGTCAATTGGACAAATACGCCCATAATGACTAGGATGGATATCTCGTATCCGAAAA
CTGGCAGTTCGCCCTGTCAGTCCTCCAGGGCCCAAATAACTCAATTTTCTCCCATGAACT
ATTTGTGTCAATGGATTAGTTCGATCCAAAACTTGAGATAATGGGTGTAAGCCGAAAAAC
GATTCATAAGTAGTTGTTAATGGAGTTGAAGTTACCAAATTCTGCGGAGTCGGTATCAAT
TTATGCCTAATTGCTCCACATATAGTGCCTCGAACCACATTTTCTAAACGAACCAGAGCC
AATCCGAATTGATCTTGTAAAAGATCCGCTACAGAACGAATACGTTTATTTTTCAAATGA
TTCATATCGTCAAGTGTACCCATTCCAAATTTCATTCCAATTAAATGATCCGCGGCTGCC
AATATATCTCGTGGTAACAAAAATGTATTGTTCTGGGGTATATCAAGGTTCAGTCTCTGG
TTTATATTTCGTCGACCAATCCTTCCTAATTCACATCTTTGTTGAAAGAATTTCTTTTGT
AATTCCTTACATAAGGATTCAGAAAATACCGGATCCCCACCTACACAAGCAAATTGTTGA
TAAAACTCCAAAATGGCATTTTCTTTTAACCCAATTTTTTTTCTCTCCTTATCATTCAGA
AAAGACAAAAAAATTTCAGGATAGCAAACATTCTCTAGAATTTCTCTTAGATTCGAACCC
ATAGCTGATGATAGAACTAGAATAGATATTTTTTGTTTCCTACTCACACGAGCCCATATC
CTTGCTTTTCTATCAATCTCTAATTCTGATCTTCCTCCCCAATCTGATATTATGGTGCCA
GTATAGACCGAAATTCCGTTATGGTCCAATTCTGACCTGTAATAAATACCGGGACTTTGC
AATATTTGATTGATCACAATTCTATATATTCCATTTACTATAGAAGTTCCCAAGGAATTC
ATTAGCGGAATGTTTCCAATAAAAATGGTTTGTTCTTGCATGTCCCTACTGTTTTTCCAA
ATTAATCCCGCGGATACATATAATTCAGAAGAATATGTGAGTGATTCATACACAGCATCT
CTTTCTTTTATCAACGGTTCTACCAATTGATATGTTTCCACAAATAATTGAAATTCTATT
TCTTGATCTGTATCTTCAATTTTTGGAAACTTATAAAGTTCTTCCGTCAAGCCTTGATCA
ATGAACCTACAAAATCCTTCAAATTGTATCTGATTAAAGCTGGGTATTGTAGACATTTGC
TCATTTTCATCCTGGAACATTTTGGATTTCCCATTTATTGCAAAATTC
NNNNNNNNNNNNNNNNNNNNNNNNNNNNNNNNNNNNNNNNNNNNNNNNNN
AAATATGTATGAACGGAGGGAGAAAGAGAATTTTCTACTGAAATTTGAATTTGCAACAGA
TACAAATGGAAAGGAATTGATAAAACATTCCTAGAAACATAATTCTGCCACTTAGTAGAC
TTATTATGAGATTTTGTAGAGAATACCAAAACCAAAAATGATTCAATTTCTACCATTATT
ATGTTATGATATTCCAATCTGCTTTAATACCAGAAAAAAAAATGAAATGGATTCGGCATT
TGATCTTTTCGATGAGATAAAAATTA
NNNNNNNNNNNNNNNNNNNNNNNNNNNNNNNNNNNNNNNNNNNNNNNNNN
TAGTAATTATAGGATTCCATTGTTCATTCAAAATGATTCGCAGCGAAGAGAGATTTGAAC
GGATTTTGTTAGTAGAAATTCGTACAATACGATCGTGAAATGTCTAATAAAATAAGGGTT
GTTTTTATTAAATATGGGCAGAGATAGCTATCTAGATATCCGTCTTCTCTTCTTCTCTTT
ATTGCCGCTCTTTTCAGGGCAGCACGGGGCGTGTTCTATCAAAACAAAATTTGGATTTTC
TATTCAATGAAAGCACCATAATTTTTTGATAAGTCCCGA
NNNNNNNNNNNNNNNNNNNNNNNNNNNNNNNNNNNNNNNNNNNNNNNNNN
ATTGAAAAAATCAATACTGATTAGTT
NNNNNNNNNNNNNNNNNNNNNNNNNNNNNNNNNNNNNNNNNNNNNNNNNN
ATTATAGGAAACCAAATTTGGAGATTCCAAGAATTGTTCATGAATTCGCAGTCAGCAGTC
AATAGTTAATGGTTCCAATTTGTCATAAATTTTGGCTTTTGTGATCGAAAATCTACATTC
ACTTTTCAATAGAAAAGTGAGAGGAAGTTTTTAGGCATTGTGTGTTTTGCGATACTATAC
AATCAATCGAAGGGATAGATCAAATCCAATCAAAAAGGGATTCCTTTTTGATTTTAGGAA
AGGAATTAAGGAAAATAGGGCTCGAGATGGAAATACACTAAAAAAAAGAAGTTCAGTAAT
CCAGCCCAACAAGAGAATTTCATCTATTTTGTATCAGTTTGGCGGCATGGCCGAGTGGTA
AGGCGGAGGACTGCAAATCCTTTTTTCCCCAGTTCAAATCCGGGTGTCGCCTGATCAACA
AAAAAAAGACTTGAAATCTCTTATTCTGTTCTGCTGATATAACTTGCCTAATTATTCCCC
AGCAGAAGCAGGGGGACCGGGCTGTTGATAGTTGTTTGATTCTAAGCATCTCGTCCGGAA
TTTTTCTAAAA
NNNNNNNNNNNNNNNNNNNNNNNNNNNNNNNNNNNNNNNNNNNNNNNNNN
GTGTTCGGTCAGAATACCTTTTTGACTCTGCACCGTGAATTTCACTATTATTAGTGAGGA
GTAATGAAACAATTCCTTCATAGAGATAGGGGACATAATTATGGATATAGTAAGTCTCGC
TTGGGCTGCTTTAATGGTAGTCTTTACATTTTCCCTTTCCCTCGTAGTGTGGGGAAGAAG
TGGACTCTAGAGGTACTACTAATTGAGTTTAGGAATCAAATTGTATCAATTTATTTATAG
AT
NNNNNNNNNNNNNNNNNNNNNNNNNNNNNNNNNNNNNNNNNNNNNNNNNN
CGAAATTGGAATTCTTTTCATTTTATTTCTTCAATCATTGATAAGAACTCCGAAGTCAAG
TTTCAGTCAAATTAATTAGTCATTTTTACTGACTGTTTTTACGTAAATGATAAGTAGAAA
AGCAGTAGGAACTAAAATGAACAGTGCAGTAGCAATAAATGCAAGAATATTTACTTCCAT
AATATCATCGTTTTTTTTTTACTTCGCAATAACTCGGGATTTAATCCCATAGAGATGATA
AATCTTTCGCCTGTAAATTCAATGAATTGCCTCTCGATGATCTTGAATCGGATCAATATC
ATGAATAACAATATCTGAACTATCAAGTCAATTCGTCGTCGAGAATTGAATAGTATAACA
CAGAAAGTTCTTTTATCCATACCGAATCAAAAATTGGATTCCTGAACCAATCA
NNNNNNNNNNNNNNNNNNNNNNNNNNNNNNNNNNNNNNNNNNNNNNNNNN
TGTACAATCATCTGATCAAGTATCCTCTGATTACCCTCCCACTTCTATTCGTCACATAAT
TCCAAACCAAAACAAGCGAAATGGAAAAAGAAAGGAGTTAAGTTCGAAATTCC
NNNNNNNNNNNNNNNNNNNNNNNNNNNNNNNNNNNNNNNNNNNNNNNNNN
ATGATCTAATTTTCTTGGAAGATAAAACAAAGAAGTGTGATAAAGATGAATCCCGGTATA
AAAGATCTAATAGTCGTCAAATTTATTAGGGTTTGTTCTTTTCTTTCTTCGATGGGCCCT
T
NNNNNNNNNNNNNNNNNNNNNNNNNNNNNNNNNNNNNNNNNNNNNNNNNN
GAGTCATTACCTTTCTAAGGGGGATGATCTTTCTTTTACCCCCCTCCCATAGATTATTAA
TAATGGGATGGGACACATATATCAAAAGCTCAGTGTGCAATTTTAATGAAATAGATTTTT
CAACCTCAATTACTAATTTGAGGTTATACAAAA
NNNNNNNNNNNNNNNNNNNNNNNNNNNNNNNNNNNNNNNNNNNNNNNNNN
CGTACTATACTACTTCACATATGTCTTTCTCTCACAAATGGGTATTAGTTGAAATAATGA
AAACTCCCCTCTTTGTTTGATGCGAAACGAAAAAAGAAAGAAGGCCCCCGTTTGGAAATG
AAATTATGGCCCTTGCCTTTCACAGAAAGTGAAAGAGATGAGTTGATGTATTTATTGGAT
CCGTCGGGACTGACGGGGCTCGAACCCGCAGCTTCCGCCTTGACAGGGCGGTGCTCTGAC
CAATTGAACTACAATCCCAGGGAAATAAGGGATCTGGCAGAAATTTGTATTCTTTTTTAT
TCCTCTCTATCAGGTATTTATGAAGGACAAGGGAGTTATAACGTCTCATGGTAGATTGGC
GAATTTTTGGGCCGAGCTGGATTTGAACCAGCGTAGACATATTGTCAACGAATTTACAGT
CCGTCCCCATTAACCGCTCGGGCATCGACCCGGGAAGAATCCATTTTAGGCTTATTTTAT
TGGTAATCCACGATCAACTTCCTTTCGTAGTACCCTACCCCCAGGGGAAGTCGAATCCCC
GCTGCCTCCTTGAAAGAGAGATGTCCTGAACCGCTAGACGATGGGGGCATACTTGCACAA
CCGCCATCATACTATGATCATAGTATGAACAGTTTTTTGAAATTGTCAATATAATGGAAT
GGTATGATTAGATCCAAGGGATCTTTCCATT
NNNNNNNNNNNNNNNNNNNNNNNNNNNNNNNNNNNNNNNNNNNNNNNNNN
TCATACTATGATCATAGTATGA
NNNNNNNNNNNNNNNNNNNNNNNNNNNNNNNNNNNNNNNNNNNNNNNNNN
ATTAGTGTCGGTCTTGAAACAATTCATTGCCTTTTACCCTAGACTGGCTAAGTAAATCCA
TTTTATTATTAAAACCACTAGTCACTATGAGCCGACTGCACCCACTTATGTATATAATAA
TGTACATAGAGATATAGTGACTCATTTAGGAATTGA
NNNNNNNNNNNNNNNNNNNNNNNNNNNNNNNNNNNNNNNNNNNNNNNNNN
AAATCAACAAAAACAAAAGCAAAAGTAAGTGGACCTGACCCATTGAATCATGACTATATT
CGCTATTCTGATATTAAAATTCGATAGAGATGAAA
NNNNNNNNNNNNNNNNNNNNNNNNNNNNNNNNNNNNNNNNNNNNNNNNNN
AATTTAAGGAACAAATAGGAAATTCTCTCTTTTTTACCAGATAAAAATAAATAGAAAATA
TTCGAAGCGTCTTTCTTGCTTCGACCCGTGGAAAGATATACTCTGGAGTTTGATATTTAT
CTGACGGAAAAGAAAATATAACAAAGAATACACTAAAACAAAATG
NNNNNNNNNNNNNNNNNNNNNNNNNNNNNNNNNNNNNNNNNNNNNNNNNN
TCTGATTGATGAGTCATAAGAAAACAATTCATGGTTCAGGTGCTTAGTAAGAATCAAATA
AAAAGGAATAAAAAAATTGAGTTCATGAATTTACCTAGGTAAGTTTCTAGGCCAACAAAT
TTTATCTTCGAAACCCAAGGTAGTAGGCGAGAAATCATACAGAAATGATCGAATCTTCGA
ACGCCCCGAAAATGCTATGCGGTGCTCGGAAATGGTCGAAGTAGTTGAATAGGAGGATCA
CTATGACTATAGCCCTTGGTAAATTTACCAAAGACGAAAATGATTTATTTGATATTATGG
ATGACTGGTTGCGGAGGGACCGTTTCGTTTTTGTAGGCTGGTCCGGCCTATTGCTCTTTC
CTTGTGCCTATTTCGCTTTAGGGGGTTGGTTCACAGGTACAACCTTTGTAACTTCGTGGT
ATACCCATGGATTGGCTAGTTCCTATTTGGAAGGCTGCAATTTCTTAACTGCCGCAGTTT
CCACTCCTGCTAATAGTTTAGCGCATTCTTTATTGCTACTATGGGGTCCTGAAGCACAAG
GAGATTTTACTCGTTGGTGTCAATTAGGTGGTCTATGGACTTTTGTTGCTCTCCATGGCG
CTTTCGGACTAATAGGTTTCATGTTACGTCAATTCGAGCTTGCTCGATCTGTTCAATTGC
GACCTTATAATGCAATCGCATTCTCTGCCCCAATTGCTGTTTTTGTTTCTGTATTCCTGA
TTTATCCACTAGGTCAGTCTGGTTGGTTCTTTGCGCCTAGTTTTGGTGTAGCGGCTATAT
TTCGATTCATACTCTTTTTTCAAGGGTTTCATAATTGGACGTTGAACCCATTTCATATGA
TGGGAGTTGCCGGTGTATTGGGCGCTGCTTTGCTATGCGCTATTCATGGTGCTACTGTAG
AAAATACTTTATTTGAAGATGGTGATGGTGCAAATACATTCCGTGCTTTTAATCCAACTC
AAGCTGAAGAAACTTATTCAATGGTCACCGCTAACCGCTTTTGGTCCCAAATCTTTGGGG
TTTCTTTTTCCAATAAACGTTGGTTACATTTCTTTATGTTATTTGTACCAGTAACCGGTT
TATGGATGAGTGCTCTTGGAGTAGTCGGTCTGGCCCTGAACCTACGTGCCTATGACTTTG
TTTCTCAGGAAATTCGCGCAGCGGAAGATCCTGAATTTGAGACTTTCTACACCAAAAATA
TTCTCTTAAACGAAGGTATTCGTGCTTGGATGGCGGCTCAAGATCAGCCTCATGAAAACC
TTATATTCCCTGAGGAGGTTCTACCCCGTGGAAACGCTCTTTAATGGAACTTTAGCTTTA
GCTGGTCGCGACCAAGAAACCACCGGTTTCGCTTGGTGGGCAGGGAATGCCCGACTTATC
AATTTATCCGGTAAACTACTAGGGGCTCATGTAGCCCATGCCGGATTAATCGTATTCTGG
GCCGGAGCAATGAACCTATTTGAAGTAGCTCATTTCGTACCAGAGAAACCTATGTATGAA
CAAGGACTTATTTTACTTCCCCACCTAGCTACTCTAGGTTGGGGGGTAGGTCCTGGGGGA
GAAGTTATAGACACTTTTCCATACTTTGTATCTGGAGTACTTCATTTAATTTCCTCTGCA
GTATTGGGCTTTGGCGGTATTTATCATGCACTTCTGGGACCTGAGACGCTTGAAGAATCT
TTTCCATTCTTTGGTTATGTATGGAAAGATAGAAATAAAATGACCACCATTTTAGGTATT
CACTTAATCTTGTTAGGTCTAGGTGCTTTTCTTCTAGTATTCAAGGCTCTTTATTTTGGG
GGTGTATATGATACCTGGGCTCCGGGAGGGGGAGATGTAAGAAAAATTACCAACTTGACC
CTTAGCCCAAGTATTATATTTGGTTATTTACTGAAATCGCCCTTTGGAGGGGAAGGGTGG
ATTGTTAGTGTGGACGATTTGGAAGATATAATCGGAGGACATGTATGGTTAGGTTCCATT
TGTATACTTGGTGGAATCTGGCATATCTTAACCAAACCATTTGCCTGGGCTCGACGGGCA
CTTGTATGGTCTGGAGAGGCTTACTTATCTTATAGTTTAGGAGCTTTATCTGTCTTCGGT
TTCACTGCTTGTTGTTTTGTCTGGTTCAATAATACCGCTTATCCTAGCGAATTTTATGGA
CCCACTGGACCAGAAGCTTCTCAAGCTCAAGCATTTACTTTTCTAGTTAGAGATCAGCGT
CTTGGGGCTAACGTAGGATCCGCTCAAGGACCTACTGGTTTAGGTAAATATCTAATGCGT
TCCCCGACCGGAGAAGTCATTTTTGGAGGAGAAACTATGCGTTTTTGGGATCTGCGCGCT
CCCTGGTTAGAACCTCTAAGGGGTCCAAATGGGTTGGACTTGAGTAGGCTGAAAAAAGAC
ATACAACCTTGGCAAGAACGGCGTTCCGCAGAATATATGACTCATGCTCCTTTAGGTTCT
TTAAATTCCGTAGGTGGCGTAGCTACGAAGATCAATGCAGTCAATTATGTCTCTCCTCGA
AGTTGGTTAGCTACCTCTCATTTTGTTCTAGGATTCTTCTTCTTCGTAGGTCATTTGTGG
CACGCGGGAAGGGCTCGTGCAGCTGCAGCAGGATTTGAAAAAGGAATTGATCGTGATTTT
GAACCTGTTCTTTCCATGACCCCTCTTAATTGAGACAGAAGATCCAATGCTTGAAGTAGG
AATCACTTTGATTCCATCATCTACATTAGATTGGGATCGGGTCATACTTAAAAAGTATTC
CTCTTTTTTTTTCAACTCATTTAATTTATATCTAATCCATTTTTTCTGGCTTGGCTAGGT
GGG
NNNNNNNNNNNNNNNNNNNNNNNNNNNNNNNNNNNNNNNNNNNNNNNNNN
GAAATTAATAAAATTTAGTATACATAGAAATTTAAAGAATCTATAAATAGATTTTCTTTC
TTTTTCTCAATCTCACGAACAAGATCTAAGAATAACATTAGTTGATGGAACAAGAAGGGG
TTAGATCTGAGGATCTGATGGTAACGAGATAGGAGATCACCTGTTCCTTAAAAAGTTCTT
TCAAAAAAATCATATATCTGATTGATGAGTCAT
NNNNNNNNNNNNNNNNNNNNNNNNNNNNNNNNNNNNNNNNNNNNNNNNNN
CTTTATTTATAACTTTATAATAAGTTACCAGTC
NNNNNNNNNNNNNNNNNNNNNNNNNNNNNNNNNNNNNNNNNNNNNNNNNN
AGAGAGGGATTCGAACCCTCG
NNNNNNNNNNNNNNNNNNNNNNNNNNNNNNNNNNNNNNNNNNNNNNNNNN
CGAATGGAACATGGCCATAGGGGTGGATACCGCCTCTATCTGTAGAAAGATCTCAGGTGT
GAATCTACCGGTCAATCTATCGATACGTATAGATAGATGCATGATCCAGCATGCCCATTT
GTTTGTGAAATAACTAAAACTAAGAAAAGAAAATTTCATTCCCTCAACTACATGTACGAA
GAATAAAATGATAAAAGGATAGTGAAGTCATATACAATCAATGAATTCGTGGTAAAATCC
CTCGATGATATATTTTATTACAAATTTTTGGATGATAAAGGGATCAAATGGTATAGCTCA
TTTGTTTGTTGGTAGCTTGGAGGATTCAAAATATGACTCTTGCTTTCCAATTGGCTGTTT
TTGCATTAATTGCTACTTCATCAATCTTATTGATTAGCGTACCCGTTGTATTTGCTTCTC
CTGATGGTTGGTCAAGTAACAAAAATGTTCTATTTTCCGGTACATCATTATGGATTGGGT
TAGTCTTTCTGGTGGGTATCCTTAATTCTCTCATCTCTTGAACCTATTCGTCCCGGACCA
AAAACCGAAATGA
NNNNNNNNNNNNNNNNNNNNNNNNNNNNNNNNNNNNNNNNNNNNNNNNNN
AGGAGAGAGAGGGATTCGAACCCTCGATAGTTCTTTGGTCAAAACTATACCGGTTTTCAA
GACCGGAGCTATCAACCACTCAGCCATCTCTCCGAAAGACAATTTTTATTTTATTTCTCC
GAATGGAA
NNNNNNNNNNNNNNNNNNNNNNNNNNNNNNNNNNNNNNNNNNNNNNNNNN
TTGGAATTTTGAATCGCTTCGCAGAGAGTCTCTGGCTCGTCACTGCACAAATATGATCCA
AGCATATATATCATATATGTGTGGACATATTGTGTATCAAGAACGAAAAAACGCGGATAT
GGTCGAATGGTAAAATTTCTCTTTGCCAAGGAGAAGATGCGGGTTCGATTCCCGCTATCC
GCCCAAGTAATTTATTTAATATGATTAATGATAA
NNNNNNNNNNNNNNNNNNNNNNNNNNNNNNNNNNNNNNNNNNNNNNNNNN
GATGCGGGTTCGATTCCCGCTACCCGC
NNNNNNNNNNNNNNNNNNNNNNNNNNNNNNNNNNNNNNNNNNNNNNNNNN
GCCCAAAACAAAAAAGTGTTAATTAATTACTAGAGTCAACCCTAAAATTTTTGACAAAAA
AAGATGTTGCGGAGACAGGATTTGAACCCGTGACCTCAAGGTTATGAGCCTTGCGAGCTA
CCAAACTGCTCTACCCCGCGTTGAAGAAAAGAACTGAGAACGAATAGATTGAAGACGCCC
CGCTACCATATCTGTACAAATAGAATAACCCATTTATACAGAATGGTAAAGGGGCCCTTT
ATGATCGACGATCATAGAAATAAAATGAAGGGATTATTTGAATCTTTACCAACTTGATCT
TGTTGCCCCTGGCAACAAGCATGCATGAACCATTTCACGAAGTATGTGTCCGGATAGTCC
AAAGTATCTATAGTTCGCTCTCGGTCTTCCGGTCGAAAAACAACGTCGATGAAGGCGTGT
AGGTGCACTATTCCGCGGTGGGGATTGTAACTTTCCATAAATTTCCCATTTGTCACTCAA
CAACGTAACTTTCCTTATTTCTTTTTTTAAGGATCGACGAATCAACTGATATTTCTGTTC
CAATTTTTGCCTCTTCTTTTCCCTCTGAATCAAACTTTTCCTTGCCATAATGGTTCAGTT
CCTATTAGTATCCATGATACAAGTCGAATCCTAGATGTAGAAATATAAGAAGGTGGACCT
CCTTTCCGTAGGAAAGAAATAAGATTATCGCGGATCCAACACAACACATTAAAAAAATTA
ACCAAATTTGCCCGATGTAGAGGCAATCAAGAAAGCCGCATAAGTGAATATATAACCTAC
AGAAAAGTGGGCTAATCCAACCAATCTTGCTTGCACAATGGAAAGGGCCACTGGTTTATC
TCTCCAACGAATCAAATTGGCCAAAGGTGTGCGTTCATGAGCCCATGCTAAAGTTTCAAT
CAATTCCTGCCAATATCCACGCCAGGAAATTAAGAACATAAATCCAATAGCCCAAACAAG
ATGTCCAAATAAGAACATCCACGCCCAGACCGATAAACTATTCATACCAAAAGGGTTATA
TCCATTGATAAGTTGTGAAGAGTTTAACCATAAATAATCTCTTAACCAGCCCATCAAATA
AGTGGAAGATTCATTAAACTGAGAAACGTTACCCTGCCATAATGTGATGTGCTTCCAATG
CCAATAAAAAGTAACCCATCCAATAGTATTTAACATCCAAAAAACTGCCAAATAAAATGC
GTCCCAAGCCGAAATATCACAAGTACCGCCTCGTCCAGGGCCATCACACGGAAAACTATA
ACCGAAATCCTTTTTATCTGGCATTAACTTGGAACCACGTGCATCTAAAGCACCTTTTAC
TAAAATCAATGTAGTTGTATGTAAACCCAGAGCAATAGCATGATGAACCAAAAAGTCTCC
AGGACCTATTGTTAAGAATAGCGAATTACTATTTTCATTAACAGCATTTAACCAGCCAGG
CAACCAGATGCTTCGACCCGCATTGAATGCCGGGCCATTCGTTGAAGATAAAAGTACATC
GAACCCATATGAAGTTTTACCATGAGCAGATTGTATCCATTGAGCAAATATAGGTTCGAT
CAAGATTTGTTTCTCCGGAGTACCAAAGGCAAGCATGACATCATTATGAACATAAAGTCC
CAAGGTATGGAATCCCAGAAAGAGGCTGGCCCAACTTAAGTGAGATGTGATAGCTTCTTT
ATGATCTAACATTCGTGCCAATACATTATCTTCATTCTGTTCCGGATTGTAATCTCTAAT
GAAAAATATAGCTCCATGAGCAAAAGCTCCTGTCATGATGAATCCTGCGATATATTGGTG
ATGAGTATATAACGCAGCTTGAGTAGTAAAGTCCTGTGCTATGAATGCGTAAGCAGGTAA
AGAATACATGTGTTGAGCTACCAAAGAAGTAATAACCCCTAAAGAAGCTAGAGCAAGGCC
TAATTGAAAATGAAGCGAATTGTTGATTGTGTCATAAAGGCCTTTATGCCCACGTCCCAA
TCGACCCCCCGGAGGAATATGTGCATCTAAAAGATCTTTCATACTGTGCCCAATCCCGAA
GTTAGTTCTATACATATGACCAGCAACGAGAAAAATAAATGCAATAGCTAAATGATGATG
AGCAATATCAGTCAGCCATAAACTTTGCGTTTGTGGATGGAATCCCCCGAGAAGGGTTAG
AATGGCAGTTCCTGCTCCTTGAGAGGTACCAAATAGATGACTACTTGAGTCGGGGTTTTG
AGCATAAAGATTCCACTGACCTGTAAAAAGTGGGCCTAAGCCTTGGGGATGTGGTAATAC
ATCTAAGAAATTATTCCATCGAACATACTCCCCTCTGGATGCAGGAATAGCTACATGGAC
TAAATGCCCTGTCCAAGCCAAGGAACTTACGCCGAAGAGTCCTGACAAATGATGATTCAG
CCGAGATTCGGCATTTTTGAACCACGAAACACTTGGTTTCCATTTCGGTTGTAGGTGTAA
CCAACCTGCTATTAAGGATATGGCCGAAAGAAATAATAGAAAAAGAGCTCCAGTATAAAG
ATCTTCATTACTTCGTAAACCGATTGTATACCACCACTGATAAACACCAGAATAAGCGAT
ATTCACTGGTCCGAGAGCGCCCCCCCGAGTAAAAGCTTCCACAGCCGGTTGACCAAAATG
AGGGTCCCAAATTGCATGAGCAATAGGTCTTACATGTAAAGGGTCCTGTACCCATGATTC
AAAATTTCCTTGCCACGCTACATGAAACAGATTTCCGGAAGTCCACAGAAAAATTATTGC
TAATTGCCCAAAGTGAGAAGCAAAAATATTTTGATAAAGACGTTCCTCAGTAATATCATC
ATGACTCTCAAAGTCATGTGCGGTAGCAATACCAAACCAAATACGACGAGTAGTGGGGTC
CTGAGCTAAGCCTTGGCTAAACCTTGGAAATCGTAATGCCATAATGCCTTTCAAATCCTC
CTAGCCATTATCCTACTGCAATAATTCTTGCTAAGAAGAACGCCCATGTTGTGGCAATTC
CACCCAGAAGGTAATGGGTTACTCCTACAGCACGTCCTTGTACAATGCTCAAGGCTCTCG
GCTGAGTAGCAGGAGCAACTTTTAATTTATTATGAGCCCAAACGATGGATTCAATAAGTT
CTTGCCAATAACCACGTCCACTGAATAGAAACATTAAACTAAAAGACCATACAAAATGAG
CACCCAGGAAAAAAAGGCCATATGCAGAGAATGAAGAACCATAAGACTGAATTACCTGAG
ATGCCTGCGCCCATAAGAAATCGCGGAGCCACCCATTAATAGTAATAGAACTTTGCGCAA
AATTTCCTCCCGTGATATGAGTTACTATCCCTTGATCACTTATATTGCCCCAAACATCTG
ACTGCATTTTCCAACTGAAATGGAATATTACTACTGAAATTGAATTGTACATCCAGAATA
GTCCTAAGAAGACATGATCCCAAGCCGATACTTGGCATGTCCCCCCTCTTCCAGGGCCAT
CACAAGGAAAACGAAACCCAAGATTTGCTTTATCCGGTATCAAACGGGAGCTACGAGCAA
ATAGAACACCTTTCAGGAGTATCAATACTGTCACATGAATTGTAAATGCATGAATGTGAT
GTACCAAAAAATCTGCGGTTCCTAATGGAATAGGTAACAAAGCTACTTTGCCACCCACTG
CTACTAAATCACCACCCCCCCAAGTTAAACTGGTACTTGCTGTTGCACCAGGAGCCGTTG
CACCAGGTGCTAAAGCATGGGTGTTTTGTATCCATTGCGCAAAGACGGGTTGTAATTGTA
TAGCAGTATCTGAAAACATATCTTGAGGGCGCCCTAAAGCGCTCATGGTATCATTATGAA
TATACAAACCAAAACTGTGAAAGCCTAGAAATATACATGCCCAGTTGAGATGTGATATGA
TTGCATCACGATGCCGAAGGACACGATCTAATAGATCGTTGTATCGAGTAGTTGGATCAT
AGTCTCTTACCATAAAAATGGCTGCATGCGCAGCAGCACCAACTATGAGAAATCCACCAA
TCCACATGTGATGTGTGAACAATGACAGTTGTGTACCATAGTCAGTAGCTAGATATGGAT
AGGGGGGCATGGCATACATATGGTGAGCTACAATAATGGTTAAAGAGCCTAACATAGCTA
GGTTAAGAGATAATTGAGCATGCCATGACGTTGTTAGGATCTCATATAATCCTTTATGGC
CTTGGCCTGTAAATGGACCTTTATGGGCTTCTAAAATATCTTTTAGACCATGACCGATGC
CCCAGTTGGTCCTATACATGTGACCCGCTATCAAGAAAAGAATTGCAATAGCTAAATGAT
GGTGTGCAATATCGGTTAACCACAGACCCCCAGTTACTGGATCTAATCCTCCACGAAAAG
TAAGAAATTCCGCGTATTTTGACCAATTCAAGGTGAAAAATGGAGTTGCTCCCTCAGCAA
AAACGGGATAAAGTGGAGTTAAAAGATCCCGATTCAAGATAACTTCATGAGGTAGTGGTC
TCTCTTTAGGATCTACTCCAGCGTTTAGAAATTGGTTAATCGGTAAAGATACATTTGATG
CCCCGCCCAAGCAAGAGACCCAAGTCCTAATAGCCCCGCTAAATGGTGATTCAACATAGA
TTCTACATCTTGAAACCAAGCCAATTTTGGGGCCGCTTTATGATAATGAAACCAACCAGC
AAAAAGCATTAACGCTGCAAAGACCAATGCACCAATTGCGGTACAGTAGAGTTGTAATTC
ACTAGTTATTCCAGATGCTCGCCACATCTGAAAAAGGCCAGAGGTTATTTGTATTCCTCG
GAAACCCCCGCCCACATCACCATTCAATATTTCTTGGCCCACTATTGGCCAAACCACCTG
GGCACTAGGCCCAATGTGAGTTGGATCGCTTAGCCATGCTTCATAATTGGAAAAACGAGC
ACCATGGAAATACATGCCACTCAGCCAAAGAAAGATGATGGAGAGTTGACCGAAATGGGC
ACTAAATACTTTTCGAGAGATCTCCTCCAAATCACTGGTATGGCTATCGAAATCGTGAGC
ATCAGCATGTAGGTTCCAGATCCAAGTGGTAGTATCAGGGCCTTTAGCTATTGTTCTTGA
GAAATGACCCGGTCTAGCCCATTCCTCGAAAGACGTTTTTATGTGATCCCTATCTACCAA
GATTTTTACTTCTGGTTCTGGCGAACGAATAATCATTGAGTCCTCCTCTTTCCGGACAAC
GCATACAAAGAGACCCGCCAACAGTCAAATAACTAATT
NNNNNNNNNNNNNNNNNNNNNNNNNNNNNNNNNNNNNNNNNNNNNNNNNN
GTCAAATAACTAATTAGTGAATCTATGAGAGATATTTCTATAATTATTAGTTCATTTCTC
TTCTATTTTTCTATCTCCCATCTATCTATTTTCTTTTGTTATTCGCTAGAGCAATTAGGA
TCTGAAAGTCGATCCGGGGCAAGTGTTCGGATCTATTATGACATAGCCGTGAGGCGCTCA
ACGGACCTTTTTCGCCTTATATTATAAAACTTTTTTGAAT
NNNNNNNNNNNNNNNNNNNNNNNNNNNNNNNNNNNNNNNNNNNNNNNNNN
TTCAACCAATTATGCGCTTCAATATAATTACCAGGAGTAAGCGCTATAGCCTGTTTCCAA
TACTCAGCAGCTTGATCGAACCAAGCCTCCGCAATTTCAGAATCTCCCTGTCGAATGGCC
TGTTCTCCCCGGTCGGAATAGGTGGGTCGAGTCCTTCCCTTAGAACCGTACTTGAGAGTT
TCCTATCTCATACGGCTCAGTAGCCAATTCTTTTGGTGTTTTAATCTACCATATCTAACC
GAATGAGATTTCTCATAGATCTATCCCATTTTCGGGTTAACCAAAATAATTACATGAGTT
TCAAACTTAAATTTGGATTAA
NNNNNNNNNNNNNNNNNNNNNNNNNNNNNNNNNNNNNNNNNNNNNNNNNN
TGAAAAAGACTTTTCTTCACAAGTATTAAAGAAAAGACTTACTATCTTTGGGATCTGATC
CTACACCGCTGCTCAAGACCTTAGTGGATCAACTCTATTACATAAGTGGATTCCTCATTT
TTATCTCATATCATGACATAAAT
NNNNNNNNNNNNNNNNNNNNNNNNNNNNNNNNNNNNNNNNNNNNNNNNNN
ATCTCATATCATGACATAAATAAGCAGTTATTATTGTAAACCTCGCTAATTGATCTTTAC
GGCGCTTCCTCTATCAATTAGATCCGTTATCCATAGAATAAAGTAGCTAGGCATATCTAT
TTCTTCATATTTCATTTCTACTTCTATGAA
NNNNNNNNNNNNNNNNNNNNNNNNNNNNNNNNNNNNNNNNNNNNNNNNNN
ATAGTGGAGATAGTCGCACGTAATGGCAGATCCATATTATTAAATGTGGTAAGAATGGAT
TTCGTTCTAGTGCTCGAAAATAATATTCCAATTCGTATGTTCTCTTCATTACTTGTGTGG
ATAAGACCTATATTAAAAAGTATATAATTTCGATCATAGGGATCAGTTTCTAGTCGCATA
GCTTCATAATAATTCTGTAAAGCTTCCGCATAATTTCCTTCGGATTGAGCGGACATCCGT
TACGGTCGTCATTCAATTCCAAAAATCTCCGCTCCAGAACTGTACGTGAGACTTTCATCT
CATACGGCTCCTCTCTTATGTGCATAATGAGAATATACATGGAATTCAAAAAGATTTTTA
AATATTCGTATTATGAACTGAGTAGGGCTAGTGTTTTTACAAGAAATCTCTAGCCAACCT
TCCTGCAAGAGATCTTTTCTTACCATCAATCGGGTTGATACTAAATCGAAATAATAACTC
CAACAATTTCTTTGTTCTCAACGCCTCCTAATTTCCAGGAATTAGTCGCTTCAACAGTCT
TCGATGGGTATACGGGTATCCAAAGTACGAACGAGATGGATATTTGTTGTCCCAACCATT
CTTCTTAGTCCCAAGCCCGATAAGGAAAGGGGCAATTTTTAACAAAGTTTTTGTGTTGTT
GATTCCTAGGTGTAGCGCTTCTTCCCTTATGCCGCCTATTGGTACTAGTGGAGTAGGATT
GACCTGTAATACAGAAACTCTAGGTGTAACCTTTCGCGCAATACTAGAATCAACAATTGA
AACATAGCATCTGAGGCTGCATTAATCGAGGATACGCGACAGAAGGAGTTGTTCTATTTC
CAAACTTTACCTTCAACAAGCGTCGATTTTTGTTTTCAAAAAATTTCTTTCTATCCCGAA
TCGTGTGTCTTTCTGATAAGACTGAGAGCAAAAATTTTAAAT
NNNNNNNNNNNNNNNNNNNNNNNNNNNNNNNNNNNNNNNNNNNNNNNNNN
GAATCAAATCGCACCATCTCTGTAGTAGGTAAATGCCTCTTTTTCTCCTGAAGTTGTCGG
AATTATTCGTAATAAGATATTGGCTACAATTGAAAAGGTCTTATCAATAAAATTTGCATT
TATCCGCGATCTAGGCATAGGTAGAGCAATCCATTCTATAATTCTTCTCATTCCCTATGG
TGGGAAAATGATCTCACAAAGAAAAGAACAGTACGAAATAACATAAAAAAATATTCATAG
AGATAGGCCCTCTTGTTCCTGTTCCTTTTTTTTTGACCGGAATCAATAAGAACTATTTGA
ACCCGATTCGATTTCATCCTAAT
NNNNNNNNNNNNNNNNNNNNNNNNNNNNNNNNNNNNNNNNNNNNNNNNNN
CCTATTTTCTGGTATGTGCATAGCCGGTATACACTATACAATCAAATCAAATTTTTATGA
ATTTGTAATAGATCTATGGAATATAGATCTATGTAATAAGGGGTCTGTTGTTGAGAACTC
TAAAACTGGAAAGGAATTTGATAATTTTTAGGCGAGGGAATCATAGTCTAAATAGAATCA
TGATCGAAAGGTATACATTAACCATAGCCTAAAAAATCTAAACACACCAATCAGT
NNNNNNNNNNNNNNNNNNNNNNNNNNNNNNNNNNNNNNNNNNNNNNNNNN
GGGGAGGGGCAGTTTCACAAACATGAATCGAATTTTTTGGAATTCGTAAGAAAATTCGCT
TTATCCTGATCCTGGAGTCTTGAAGAAAAGATCTTTCTTTGA
NNNNNNNNNNNNNNNNNNNNNNNNNNNNNNNNNNNNNNNNNNNNNNNNNN
GAATTAATTGGTCGTACCTATCCAATAATCTAATATCAATGACTCGCTATTCACTCGGTT
TTTGAGTCATAATCATTATATAGGAGAGATGGCCGAGTGGTTCAAGGCGTAGCATTGGAA
CTGCTATGTAGGCTTTTTGTTTACCGAGGGTTCGAATCCCTCTCTTTTCGGACCTTCATT
TAATTCATTGATTTTACTAACAACAATGGATCCAATAGATACAATTTTTCTAAGAACCAG
ACCGTTTTTGATATCTATTCCTAATTGCATTGCTGTGACACGTAAAATACTAAAAATTAC
TGGAAAATACTGGAAAGAGTAGACAAGGAATGAAAATCTCCCTCTGGATCTATGATACAT
AATTGGGAGAAAACCTAGATCAAACCCGTATTTATTTATCTTAATTTTATCTTAGGTTAA
TTTACTTTACCAAAAGGGAACAAAATTGCCCGAACCCTTGTT
NNNNNNNNNNNNNNNNNNNNNNNNNNNNNNNNNNNNNNNNNNNNNNNNNN
TACCGAGGGTTCGAATCCCTCTCTTTCCG
NNNNNNNNNNNNNNNNNNNNNNNNNNNNNNNNNNNNNNNNNNNNNNNNNN
CGAGGGTTCGAATCCCTCTCT
NNNNNNNNNNNNNNNNNNNNNNNNNNNNNNNNNNNNNNNNNNNNNNNNNN
AAGGGTCAAATGCTTTGGTAATTCCTCATGAAGATATGAATCGAGAGAATTTTGAATCAG
AACTCTAGATTTTTGTTCATCCTTCACCGTAATAATATCTCGGGGTTTGCAGCGATAACT
TGGTATATCTACTATACGACCATTAACTAAAATATGTCTATGGTTAACTAATTGTCGGGC
TCCGGGAATAGTCGAAGCCATACCCAATCGAAAAAGGATGTTATCCAAACGCATTTCAAG
TAATTGTAGTAAAACCTGACCCGTTGACCCCTTGGCTTTTCTGGCGATACGAACGTATTT
AAGTAATTGTCGTTCTGTAAGACCATAATGAAAACGCAATTTTTGTTTTTCTTCTAGGCG
AATACGATATTGAGATTTTTTTCCGGAACGCGACTGGTTTCTAAGATCACTTCCGGCTCT
AGACCTTTTATTAGTTAGTCCTGGTAAAGCCCCCAGACGGCGTATTCTTTTGAAACGAGG
TCCTCGATAACGCGACATAAAGACTCCTTATTCG
NNNNNNNNNNNNNNNNNNNNNNNNNNNNNNNNNNNNNNNNNNNNNNNNNN
ACAAAATAAACCTAAACTAAAAATGAACTAAATGAAGTGACGTTTACTCAAGTAGTGTAC
TTGTACTAT
NNNNNNNNNNNNNNNNNNNNNNNNNNNNNNNNNNNNNNNNNNNNNNNNNN
AAAGAATAATGAGATGAATTGGATAAATATCCAGACTCCTTTGTTTTATAT
NNNNNNNNNNNNNNNNNNNNNNNNNNNNNNNNNNNNNNNNNNNNNNNNNN
ATTTGATTGGATCAAATATGGGTCTCCTATAGACGATGAAAGAAGATAGACAAGAA
NNNNNNNNNNNNNNNNNNNNNNNNNNNNNNNNNNNNNNNNNNNNNNNNNN
CTTTTTCAAGATAAGAATCGATATCTAATGAATTCAAAGGTTCCACTATAAATGAAAAAG
AAACGGCATCATAATGAGATCCTAATCTCAAAACAAAAGGAAGGGGGATATGGCGAAATT
GGTAGACGCTACGGACTTAAGTGGATTGAGCCTTGGTATGGAAACCTACTAAGTGATAAC
TTTCAAATTCAGAGAAACCCCGGAATTAAAAAAAATGGGCAATCCTGAGCCAAATCCTGT
TTTTCCGAAAACAAACAAAGGTTCAGCAAGCGAAAACAAGGGATAGGTGCAGAGACTCAA
TGGAAGCTGTTCTAACAAATGGAGTTGACTGCGTTGTGGTAGAGAAATCTTTCGATCGAA
ACTTCAGAAAGGATGAAGTATAAACGTACATACGTACCGAAATACTATGCCAAATGATTA
ATGACAAACCGAATCTGTATCCGTATTTTTTTTATATGAAAAATAGAAGAATTAAAGAAT
GGAATATTCATTGATCAAATCATTCACTCCATAGTCTGATAGATCTTTT
NNNNNNNNNNNNNNNNNNNNNNNNNNNNNNNNNNNNNNNNNNNNNNNNNN
TCGGACGAGAATAAAGATAGAGTCCCGTTCTACATGTCAATACCGGCAACAATGAAATTT
AGAGTAAGAGGAAAATCCGTCGACTTTAGAAATCGTGAGGGTTCAAGTCCCTCTATCCCC
AAAAAGTCCATTTCACTCCCTAATTATTTATCCTATTCCTTTTAGCGATTCCAAATTCTT
TATCTTTCTCATTCACTCTATTCTCTTACAAACAGATTTTAGCGGAAACGTTTTTCTCTT
ATCACAAGTCTTGTATGATACACGTACAAATAAACATCTTTGAGCGAAGGAATACCGTTT
GAGTGATTCACGATCGATATCATTATT
NNNNNNNNNNNNNNNNNNNNNNNNNNNNNNNNNNNNNNNNNNNNNNNNNN
GTCTTCTTTTTTAACCAATAAATTCCAGAACCTGGATAAAACTTTGTAATATCCCCTCGT
CCTTTTAATTGACATGGACCAAAGCCATCTAGTAAAATGAGTATGCTGCATCGGGAATGG
TCGGGATAGCTCAGCTGGTAGAGCAGAGGACTGAAAATCCTCGTGTCACCAGTTCAAATC
TGGTTCCTGGCACATGATTAATTTATATGAGCCTCTCTTTTACTTTTAGAAATAAATTGA
TATGAATCGACATAGAATACATA
NNNNNNNNNNNNNNNNNNNNNNNNNNNNNNNNNNNNNNNNNNNNNNNNNN
AGCCTGTCCATAATACAAATGAGACTTCAATTACTCTGCTTAATCTATAACAGAACGTAA
ATCTTTGAATATCTGGAATTGTAGACGCGACGATTTGTTTCTTATGATTCAATGGGCATC
TTGGATTTCATAAAAATTGGGGGCAATATAATCCTTGCGTAAGGGCCATCCTATCCAACT
TTCAGGCATTAAGATACGTTTCAAGCGTGGATGATTAGTATAAGAGATTCCCAACATATC
ATAAGCTTCCCGTTCTTGAAAATCCACACTTTTCCAAACCCAGAAAACAGACGGAATTCT
CGGATTCCTCCTTGGGGCAAATACTTTTATGCATACCTCTTCTGGTTGATCCACACCATA
CTCTATTCTCGTAAGATGATACACACTAGCTAATAGTCCGCCGGGTGCTACATCATAGGC
ACATTGGGAGCGTAGATAATTGTAACCATATACATATAAAATGACAGCAATGGAATGCCA
ATCCTCGGGCTTTATTTGTAAAGTCTCTATTCCTTGGTAATCAAAGCCCAAAGACCTATG
AATTAGCCCATGCTTGACTAGCCAAGCAGACAAACGACCCTGCATCTTTTTTATCTCTCC
CGTATTTTTATTTGTATACGATGAAATTTATGAAGATTGACCCTTACTTGTTATTCTGTA
CTAAAGAAATCCTAT
NNNNNNNNNNNNNNNNNNNNNNNNNNNNNNNNNNNNNNNNNNNNNNNNNN
TGTACTAAAGAAATCCTATTTAATTCACTAATTCGTGGGAAGATACTGGACTTTTGTATT
TGAAAAATGTTTCAGGAAGGATTTCGGAAGTAGATGGCCTTTGATAAAGGAATCCTTGAT
TAAAATTTCCAGTATGAATACTGCGTCCAACATTAAACTTGTGTTTGGTAGTAAAACAAC
GATTCTCCCGTTGAGACCTAATTCTATCTTCATAGAGTTCTCGAGATACTTTCTTACGAA
GTTTTGTTAGAGCATCTATAACTGCTTCCGGTTTAGGTGGACAACCCGGCAAATAGACAT
CTACAGGAATTAGTTTATCGACTCCCCGAACAGTACTATAAGAATCAGTACTGAACATCC
CCCCTGTAATTGTACATGCTCCCATAGCAATAACATATTTTGGTTCGGGCATTTGTTCAT
ATAATCGCACTAAAGAGGGAGCCATTTTCATTGTTACTGTTCCGGCTGTTAAAATTAGGT
CCGCCTGTCTAGGACTTGATCTTGGTACTAGTCCATAACGGTCAAAGTCGAATCGTGAGC
CTATTAGCGAAGCAAATTCAATGAAGCAACAACTGGTACCATAGAGAAGCGGCCATAAAC
TAGAGAGTCTTGACCAATTTGAAAGATCAGTTAATGTAGTTGAAATAACTGAAGTTTGGG
CTGTTCGATCAAGTAAAGGAAACTGAAACTCAATGGAATTCATAACCGTCTCAATCTTAT
TTTTTCCTTTTATTGTCTGAATATTCAGGAGCTAAGACCATTCCAATGCCCCTTTTCGCC
ATGCATAAACTAAACCAACAATTAAGATAAGTACGAAAATCAAAGCTTCTATAAATACGG
ATACACCTAATACATCGAAACTCATTGCCCATGGATAAAGAAAAACTGTTTCAACATCAA
AAACAACAAAAACTAGAGCAAACATATAATAACGGATTCGAAATTGTAACCAAGCGTCGC
CCATCGGTTCTATACCCGATTCATAACTAGAAAGCTTCTCTGCGCCTTTGTTAATTGGGG
CTAAAACTCTAGAAATGAAAAGTGTCAAAAAAGGAATAAGACTTGATATAATCAGAAATA
CCCAAAAAATATCATATTCGTAAAGCAGAAACATAGACAATACCCCTTGAGCGTAGAAAA
TATATCGGATTAGTCGATTCGAATTGGAATTGTCAAGTCATCCATAAATAACTGTTTAGT
CAAACAAGAATTC
NNNNNNNNNNNNNNNNNNNNNNNNNNNNNNNNNNNNNNNNNNNNNNNNNN
ACTAACGATTCAATTTGATTTTAATTGGGTAAAATGGAAGTTTTTAACTGGACTCCTGTC
ATGATTTTAACTTCAAAAATTCACTAGGTCTAGGTTTAGGTATATTAAAGAAAAAGATTA
TCACTAACTCCTTAATT
NNNNNNNNNNNNNNNNNNNNNNNNNNNNNNNNNNNNNNNNNNNNNNNNNN
AATTGGGGACAGAAAAGAAAAGGAGTCAAATTCATATGGAATTCACTCCCAAATCAAAGA
TTAATGAGTTTGCTTATCCGCGATTGGATCCATTGAAATGCGTTCTTACTTTCAGTTTGA
TGTTTTTCTTTAAACGATCCTCGTGAGTGAACTTTTCTTATATAAAAAATTTGATTATTT
CAATGAACCAATCGGTTAGTTACAAGTAA
NNNNNNNNNNNNNNNNNNNNNNNNNNNNNNNNNNNNNNNNNNNNNNNNNN
CTTATTAGATACCATTGATTCCGGTACCTAATAAG
NNNNNNNNNNNNNNNNNNNNNNNNNNNNNNNNNNNNNNNNNNNNNNNNNN
ATAGGGCTATACGGACTCGAACCGTAGACCTTCTCGGTAAAACAGATCAAACTTATTATT
ATCAAAATGATCTGAACTGTTTCAAAGACCCAACATGCATTTTTTTTTGCATTGGGCTCT
TTCATTAACTGATAGAAATATCAGCCAGTCTGCCATATTTTTTTCTTGACAGAGAAATAA
AGGAGATGGCTCCATGTGCTCTGATTCATTATTTTGATTTCTGATCCAGGAGCACTACCA
AAGTGTTTCAAGAGGGTTATCTTGACGTAGGTTTGCCTCTGGCCTAGATCAACCTAAGTT
AAATGAAGTCTCTATCGCTTTTGTAAAAAGAAAATATGAAACTTCATACACCTTAAAGTT
CATAGGACGAAAAGAGATTTTTTGAGATCCTTATACTCATTATGCCTAGCATTGAATAGA
CTGTGTATTCACCTTATCAAGATCTCAAATCCATGATGGGGTCCGTTTGGTACCTAAATA
GACACCGAATCGGACCGAACCATCTGCCAGGCTATTGTTCTCTTGTTTCCTCAAAGTTAT
GGGGTAAGACATCGATTTTTCAATAAGATCAATTCTTTTGATTGTATGATGGACTCCCCT
GAAAAACATTGGCGCACGTGTAAACGAGGTGCTCTACCTAACTGAGCTATAGCCCTGTCC
TTAGCTTAGTGCTTGTAATACATATTTTATTATGTAGATAATTTATTGTCAAGATGAATA
TTTCATGATCCAACATCATAAATCTTTGATCTCTTTGAATGTTATTGCTTATAAGTAATA
TGATATTTATAATCCATCGATGGGATGGGTTACATTTGGTTCTCTTTAGGATGATAAATG
ACCTACTTAACTCAGCGGTTAGAGTATTGCTTTCATACGGCGGGAGTCATTGGTTCAAAT
CCAATAGTAGGTATAACTTATTAGATA
NNNNNNNNNNNNNNNNNNNNNNNNNNNNNNNNNNNNNNNNNNNNNNNNNN
GTTGCATCAAAATTGGATTCCACTTGATTGTATTCATTCGGAAGAATCAAATAAAAATAG
GGGGTGTCTATACAGAGCTTTTTGTGATTACTCGAATGTACCAACTAGTTACGAAATCAT
ATTGATAGCTTCTACTCGTGTCCTAGCTCGCCGGAGGGCTAAATTTGCCTCAATTGTTTG
TCTCTTTCCCTCAGCCTTTCTCAAGTTAGCTTCCGCTATTTCAAGAGTTTTCTGAGCTTC
TTGTGGATCAATGTCACTACTCTTCTCCGCATCATTTACTAAAATAGTGATCTCATTTTT
GCCTATTCTAGCAAAACCACCCATCAAGGCCATTGCTAACCATTGGCCGTTAAGGCGTTT
TTTCAAAATACCTATATCTACAGCTGTGGCAATAGGGGCATGATTTGGTAATACGCCAAT
TTGACCATTATTAGTAGATAAAATGATTTCGTTCACTTCTGAATCCCAAACAATTCGGTT
AGGGGTCAGTACACAAAGATTTAAGGTCATTTCTTCAAATTGCTCTCCATTTCTAAGTTC
ATAGCCTTCGCGGTAGCTTCATCGATGTTACCTACCAAATAAAAGGCCTGTTCAGGAAGA
CCGTCTAATTCTCCGGAAAGGATTAATTGAAACCCTCTAATTGTTTCTGTTAGACCAACA
TATTTCCCTGGAGAACCAGTAAATACTTCTGCTACAAAAAAGGGTTGTGATAAGAAACGT
TCTATTTTTCGCGCTCTTGCTACAGTTAAACGATCCTCTTCGGATAATTCGTCCAACCCA
AGGATAGCTATAATGTCCTGAAGTTCTTTGTAACGTTGTAAAGTTTGCTTAACTCTTTGC
GCAGTTTCATAATGTTCCTCACCAACGATCCTAGGTTGAAGCATAGTTGACGTTGAATCT
AAAGGGTCTACTGCTGGATAGATACCTTTGGCAGCTAATCCTCTTGATAGTACGGTAGTC
GCATCTAAATGTGCAAATGTCGTAGCAGGAGCAGGGTCGGTCAAATCGTCTGCAGGTACA
TAAACTGCTTGAATAGAAGTTATGGACCCTTCTTTGGTAGAAGTAATTCTTTCTTGTAAA
GAACCCATTTCGGTACTCAGGGTGGGTTGATAACCTACGGCGGAAGGCATTCTACCCAAT
AAGGCAGATACTTCGGATCCTGCTTGAACGAAACGGAAAATATTGTCGATAAATAAAAGT
ACGTCTTGTTCATTAACATCGCGGAAATATTCCGCCATAGTTAGGGCAGTCAAACCAACT
CTCATACGAGCTCCTGGCGGTTCATTCATCTGACCGTAAACTAGAGCTACTTTTGATTCT
GCAATATTTTGTTCATTAATCACTCCAGATTCTTTCATTTCCATGTAAAGATCATTTCCT
TCACGAGTACGTTCACCCACTCCGCCAAATACGGATACACCCCCGTGAGCTTTGGCAATA
TTGTTAATCAATTCCATAATGAGTACTGTTTTACCCACTCCAGCCCCCCCGAATAGTCCG
ATTTTTCCTCCACGTCGATAGGGGGCTAAAAGATCTACTACCTTAATTCCTGTTTCAAAA
ATAGATAATTTTGTATCTAACTGTATAAAGGCGGGCGCTGATCTATGAATAGGAGATGTT
GTACGAGTATCTACAGGACCTAAATTATCAACAGGTTCTCCGAGCACATTGAAAATTCGT
CCAAGAGTCACCCCACCGACCGGAACACTTAGAGGAGCTCCCGTGTCAATCACTTCCATT
CCTCTCGTTAGACCATCTGTAGCACTCATAGCCACAGCTCTAACGCGATTGTTTCCTAAT
AATTGCTGTACCTCACAAGTCACATTAATTGGTTGACCAGCAGTATCTCGACCCTTAACT
ACCAGAGCGTTATAAATATTAGGCATTTTGCCTGGTGCAAAAGTTACGTCGAGTACCGGA
CCAATGATTTGTGCAATACGTCCAAGGTTTTTTTTTTCAAGCGTGGAAATCCCAGAACCA
GAAGTAGTAGGATTTGTTCCCATAATAATAAATAGTAAAATATG
NNNNNNNNNNNNNNNNNNNNNNNNNNNNNNNNNNNNNNNNNNNNNNNNNN
TTCTGTCTCATCGACTTTTCTTATTTCAGCATATTGATTTACGCCTAGCCTAGTCTTTTT
TTTCTTTCTTCATAGACGAGTTCTGCATATTTTCACATCTAGGATTTACATATACAACAT
GTATCACTGTCAAGGGGAATTTATTATTATTTAGGGTATTTAGAGGTATTTCGA
NNNNNNNNNNNNNNNNNNNNNNNNNNNNNNNNNNNNNNNNNNNNNNNNNN
TAAGAATTGGGTTGCGCTATATATATGAAAGAGTATACAATAATGATGTATTTGGCGAAT
CAAATACCATGGTCTAATAATCTCTAATAATCAAA
NNNNNNNNNNNNNNNNNNNNNNNNNNNNNNNNNNNNNNNNNNNNNNNNNN
AAAGATTCTGATTAGTTGATAATATTAGTTAGGAATTTTGTAAAAGATTCCCGTGAAAAG
TTTCAGTAATGCCTAATTCATGTCGAGCAGACCTTGTTGTTGTGAGAATTCTTAATTCAT
GAGTTGTAGGGAGGGATTTATGTCACCACAAACAGAGACTAAAGCAAGTGTTGGATTCAA
AGCTGGTGTTAAAGATTACAAATTGAATTATTATACTCCTGACTATCAAACCAAAGATAC
TGATATTTTGGCAGCATTCCGAGTAACTCCTCAACCTGGAGTTCCGCCTGAAGAAGCAGG
GGCCGCGGTAGCTGCTGAATCTTCTACTGGTACGTGGACAACTGTGTGGACCGATGGACT
TACCAGCCTTGATCGTTACAAAGGGCGATGCTACGGGATCGAGCCCGTTGCTGGAGAAGA
AAATCAATTTATTGCTTATGTAGCTTACCCCTTAGACCTTTTTGAAGAAGGTTCTGTTAC
TAACATGTTTACTTCTATTGTGGGTAATGTATTTGGGTTCAAAGCCCTGCGCGCTCTACG
TTTGGAAGATCTGCGAATCCCTCCTGCTTATACTAAAACTTTCCAGGGTCCGCCTCATGG
TATCCAAGTTGAGAGAGATAAATTGAACAAGTATGGTCGTCCCCTGTTGGGATGTACTAT
TAAACCTAAATTGGGGTTATCCGCTAAAAACTATGGCAGGGCAGTTTATGAATGTCTTCG
CGGTGGGCTTGATTTTACCAAAGATGATGAGAACGTGAACTCCCAACCATTTATGCGTTG
GAGAGACCGTTTCTTATTTTGTGCCGAAGCTCTTTATAAAGCGCAAGCTGAAACAGGTGA
AATCAAGGGGCATTACTTGAATGCTACTGCAGGCACATGTGAAGAAATGATGAAAAGGGC
TGTATTTGCTAGAGAATTGGGAGTTCCTATCGTAATGCATGACTACTTAACAGGGGGATT
CACTGCAAATACAAGTTTGGCTCATTATTGCCGAGATAATGGTTTACTTCTTCACATCCA
CCGTGCAATGCATGCAGTTATTGATAGACAGAAGAATCATGGTATGCACTTTCGTGTACT
AGCTAAAGCGTTACGTTTGTCTGGTGGAGATCATGTTCACGGTGGTACCGTAGTAGGTAA
ACTTGAAGGAGAAAGAGAGATCACTTTGGGCTTTGTTGATTTACTGCGCGATGATTATGT
TGAAAAAGATCGAAGTCGCGGTATTTATTTCACTCAAGATTGGGTCTCTCTACCAGGTGT
TATACCCGTGGCTTCAGGGGGTATTCACGTTTGGCATATGCCTGCTCTGACCGAGATCTT
TGGGGATGATTCCGTACTACAATTCGGTGGAGGAACTTTAGGACACCCTTGGGGAAATGC
ACCCGGTGCTGTAGCTAATCGAGTAGCTCTAGAAGCATGTGTACAAGCTCGTAATGAGGG
ACGTGATCTTGCTCGTGAGGGTAATGAAATTATCCGTGAGGCTAGCAAATGGAGTCCTGA
ACTAGCTGCTGCTTGTGAGGTATGGAAGGAAATAAAATTTGAATTTCCAGCAATGGATAC
TATATAATCCAGGTAATCCAGCAA
NNNNNNNNNNNNNNNNNNNNNNNNNNNNNNNNNNNNNNNNNNNNNNNNNN
ATATACAAGATTTAAAATAAAAAGACTAAACAACTCAAATGGTTCTATTGTTGTTTTGGA
TCCACAATTAATCCTATGGATCCTTAGGATTGGTATATTCTTTTATATTCTGTAGTTTCC
TTGGATCAAGCCAAGTATCACAACTTTTTTTACCCATCCTATATATTGTCCTTTTCGTTC
CGTGTTGGAATAAAAACGAAATTTTTTACTTAGTATTAGC
NNNNNNNNNNNNNNNNNNNNNNNNNNNNNNNNNNNNNNNNNNNNNNNNNN
TTCTTCCTATCTATCATATAGGAGAGAACCCATATTTC
NNNNNNNNNNNNNNNNNNNNNNNNNNNNNNNNNNNNNNNNNNNNNNNNNN
CTGATAGGAAATATTCAAGATTTTGATCGAATGACTATTCATCTATTCTATTTTCATGCA
AATAAATAGGGGGAAGAAAACTCTATGGAAAGATGGTGGTTTAATTCGGTCTTGTTTAAG
AAGGAGTTAAAACACAGGTGTGGGCCAAGTAAATCAATGGATAGTCTTGGTCCTACTGAA
AATACCAGTCAAAATGAAGATCCTAATATAAATGATACGGCTAAAAACATTCATAGTTGG
AGTGATCGTGGTAATAGCAATCTTGTAGACCTCAAAGACATTCGTAATTTAATCTCTGAT
GACACTTTTTTAGTTAGGGATAGTAATGAAAATAGTTATTCCATATATTTTGATATTGAA
AAT
NNNNNNNNNNNNNNNNNNNNNNNNNNNNNNNNNNNNNNNNNNNNNNNNNN
TTTTGAGATTGACAATGATCATTCTTTTCTGAGTGAAGTAGAAAGTTCTTTTTATAATTA
TCGAAATTCTAGTTATCTGAATAATAGATCTAAGAGTGACGATCTACACTATGATCGTTA
CATGTATGATACTCAATCTAGTTGGAATAATCACATTAATAGTTGCATTGACAGTTATCT
TCAGTCTCAAATCTCTATTGATACTTACATTGAAAGTGGCAGTGACAATTCCAGCGACAG
TTACATTTATAGTTACATTTGTGGTGAAAGTGGAAAGAGTAGTGAAAGTGGGAGTTCGAG
TATACGAACCAGCACAAGTGGTAGTGATTTAACTCTAAGAGAAAGTTCTAATGATCTCGA
TGGAGAAAGTTCTAATGATCTCGATGG
NNNNNNNNNNNNNNNNNNNNNNNNNNNNNNNNNNNNNNNNNNNNNNNNNN
GAGAAAGTTCTAATGATCTCGATGGAGAAAGTTCTAATGATCTCGATGGGACTCAAAAAT
ACAGACATTTGTGGATTCAATGCGAAAATTGTTATGCATTAAATTATAAAAA
NNNNNNNNNNNNNNNNNNNNNNNNNNNNNNNNNNNNNNNNNNNNNNNNNN
GATTCAATGCAAAAATAGTTATGCATTAAATTTAAAAATAAATGGGAAATCCAAAATGAA
TATTTGTGAACAATGTGGATATTATTTTTCAATTAGTAGTTCAGATAGAATTGAACTTTC
GATCGACCCGGGCACTTGGGATCCTATGGACGAAGACATGGTCTCTCTGGATCCCATTGA
ATTTCATTCGGAGGAGGAGTCTTATAAAGACCGTATTGATTCTTATCAAAGAAAGACAGG
ATTAACCGAGGCTGTTCAAACAGGCATAGGCCAATTAAATGGTATTCCCATAGCAATTGG
GGTTATGGATTTTCAGTTTATGGGTGGGAGTATGGGATCTGTAGTTGGGGAGAAAATCAC
CCGTTTGATTGAATACGCTACCAATAAATGTCTACCTCTTGTCATAGTATGTGCTTCGGG
GGGGGCACGCATGCAAGAAGGAAGTTTGAGTTTGATGCAAATGGCTAAAATATCGTCTGC
TTTATATGATTATCAATCAAATAAAAAGTTATTCTATGTATCAATCCTTACATCTCCTAC
GACGGGTGGGGTGACAGCGAGTTTTGGTATGTTGGGGGATATCATTATTGCCGAACCCAA
TGCCTACATTGCATTTGCGGGTAAAAGAGTAATTGAACAAACATTGAATAAAACAGTACC
TGAAGGTTCACAGGAGGCTGAATATTTATTCCAGAAGGGCTTATTCGATCTAATCGTACC
ACGTAATCCTTTAAAAAACGTTTTGAAAGAGTTATTTCAACTCCACGCTTTCTTTCCTTT
CCTTTGAATAAAAATTAAGTCAAGTAGAGTATTCGGTTCAATTATTTTATTTGAGCAAAC
AA
NNNNNNNNNNNNNNNNNNNNNNNNNNNNNNNNNNNNNNNNNNNNNNNNNN
AACAAATAGTAAATCGAGGTACCGATTCTATGACAACTTTAAGCTTTCCCTCTATTTTTG
TACCTTTAGTAGGCCTAGTATTTCCGGCAATTGCAATGGCTTCTTTATTTCTTCATGTTC
AAAAAAACAAGATTGTTTAGATCCGAGAGGACCCAATCTTATCC
NNNNNNNNNNNNNNNNNNNNNNNNNNNNNNNNNNNNNNNNNNNNNNNNNN
CCAAAACTTAGACTTGTATCATAACACGGATATATATTTAGTGGAATCGGGTATAACATG
GAACTTTCATTGGAAAAACCCCTTATAGAAAATGATATATGGGTAAATGAATTCTAACTA
GTTTCAAATAGATCAGGATCACTGGATGG
NNNNNNNNNNNNNNNNNNNNNNNNNNNNNNNNNNNNNNNNNNNNNNNNNN
TAGGTTATTCTCTCAATTCCAATAAAAAGCAACGGGATTAAGTATGAGTTGGCGATCAGA
ACATCTATGGATAGAACTTATAAGGGGGTCTCGAAAAACAAGTAATTTCTGCTGGGCTTT
TATCCTTTTATTCGGTTCATTAGGATTCTTATTGGTTGGAACTTCCAGTTATCTTGGTAG
AAATTTGATATCTTTTTTTCCGTGTCAGCAAATCATTTTTTTTCCGCAAGGACTCGTGAT
GTCTTTCTATGGGATCGCGGGTCTCTTTATTAGTTCATATTTGTGGTGCACAATTTCGTG
GAATGTAGGTAGTGGTTATGATCGATTCGACAGAAAAAAAGGAATAGTATGTATTTTTCG
TTGGGGATTTCCTGGAAAAAATCGTCGCATATTCCTCCGATTCTTTATAAAAGATATTCA
ATCCATCAGAATAGAAGTTAAAGACGGTATTTCTGCTCGTCGTGTCCTTTATATGGACAT
CAGAGGCCAGGGGGCCGTTCCCTTGACTCGCACTGATGAGAATTTTACTCCACGAGAAAT
TGAACAAAAAGCTGCCGAATTGGCCTATTTCTTACGTATACCAATTGAAGTATTTTGAGA
AATGAAATGGGCTGAAAAATGAAGGCCTTCTCAGCGGGAGGGAAAAAACTCAAGAATCCT
CTCTTTTCTATTCTATAACATAACTTAACTGAAGTTTCGTCAGAACCTTAATTCGAGCCA
AGCCAAAGTAGACGGATACAGAACAACCATAAAACAAAACTCTTTTTGTGGTATTTTCTG
CGTATGGAAATCCACGCAACTCAATTCAATAACAAGTAACAAATCGAAATAATAGATTAA
TCTCATATATCAAACTATTTCGAAATAAGGAAG
NNNNNNNNNNNNNNNNNNNNNNNNNNNNNNNNNNNNNNNNNNNNNNNNNN
GTATGCTCTTTAATGACCAGCAATTGGATTTCTTATAACGATAACTAACCCATTTCTGTC
TTGTTTTGCCACCCATTTTTGGCCATCACAATATTCTTCCGAAAT
NNNNNNNNNNNNNNNNNNNNNNNNNNNNNNNNNNNNNNNNNNNNNNNNNN
CAATTATTCTATTCCTGACTATTCATAGTCAGTGAAATTTTTTCGAAATATTGGATAGAA
TGATAGAAAAAACTCCTTTTTTCGTCTCGGGAATATATTCATTACTTAATTACATTACGG
TGCTTCTTTCGGTCATTCATCGAAGGGAGACACTTGCTTCTAATTTTTTTACCAATTGAG
ATATTCGGAAACAATA
NNNNNNNNNNNNNNNNNNNNNNNNNNNNNNNNNNNNNNNNNNNNNNNNNN
ATACTAGGCAATCCGAAATTCTTTTGAATGATATTCAAGAAAAGAGTATTCTAGAAAAAT
TCATAGAATTAGAGGAACTCCTCCTCTTGGACGAAATAATCAAGGAATACTCGGAGACAG
ATCGACAAAAGTTTCGTATCGGAATCCACAAAGAAATGATCCAATTAATCAAGATATACA
ATGAGGATCATATTAATACGATTTTGCACTTCTCAACAAATATAATCTGCTTCATTATTC
TAAGTGCTTATTCTATTTTGGGTAATGACGAACTTGTTCTTCTTAACTCTTGGGTTCAGG
AATTTCTATATAACTTAAGCGACACAATAAAAGCTTTTTCTATTCTTTTATTAACTGATT
TTTTTATCGGATTCCATTCACCCCATGGTTGGGAACTAATGATTGGCTCTGTCTATAAAG
ATTTTGGATTTGTTCATAATGATCAAATTATATCTGGTCTTGTTTCTACTTTTCCAGTTA
TTCTAGATACAATTTTAAAATATTGGATTTTCCGCTATTTAAATCGTGTATCCCCGTCAC
TTGTAGTAATTTATCATTCAATGAATGAATGATAAATTAGTAATCCAATTAATTACAATG
TTTGTTACTTTGTATACATAAGCAAAACATTGAAAAT
NNNNNNNNNNNNNNNNNNNNNNNNNNNNNNNNNNNNNNNNNNNNNNNNNN
TTATGTTTCTACTCATCCCGGAGATTGATCCTATATTTATATTATTCCAGTTTCCAGTAA
A
NNNNNNNNNNNNNNNNNNNNNNNNNNNNNNNNNNNNNNNNNNNNNNNNNN
TCCAGTAAATAGCAGAATCGTGGATAGGGAACTATACTAGGGACCTACCCCATTTATTGT
TTATTGTAGAATTTTTTTTCGGGATCAATGATTGGACCATGCAAACTATAAATACTTTTT
TTTGGATAAAGGAACAGATTACTCGATTCATTTCCGCATCGCTCATGATATATATCATAA
CTCGGACATCCATTTCAAGTGCATATCCCATTTTTGCACAACAGGGTTATGAAAATCCAC
GAGAAGCGACTGGGCGTATTGTATGTGCCAATTGCCATTTAGCTAATAAGCCCGTGGATA
TTGAAGTACCACAAGCGGTACTTCCTGATACTGTATTTGAAGCAGTTGTTCGAATTCCTT
ATGATATGCAACTGAAACAAGTTCTTGCTAATGGTAAAAAAGGGGCTTTGAATGTCGGGG
CTGTTCTTATTTTACCGGAGGGGTTTGAATTAGCTCCTTCCGATCGTATTTCTCCCGAGA
TAAAAGAAAAGATAGGCAATCTGTCTTTTCAGAGCTATCGTCCCAATAAAAAAAATATTC
TTGTGGTAGGCCCTGTTCCTGGTCAGAAATATAGTGAAATTACCTTTCCCATTCTTTCCC
CTTCCCCTGCTACTAAGAAAGATGTTAATTTCTTAAAATATCCCATATACGTAGGTGGAA
ACAGGGGAAGGGGTCAGATTTATCCTGACGGGAGTAAGAGTAACAATACAGTTTATACTG
CTACAGCAGCAGGTGTAGTAAGCAAAATAGTACGAAAAGAAAAGGGAGGATATGAAATAA
CCATAACGGATGCATCGGATGGACGTCAAGTGGTTGATATTATACCCCCAGGACCAGAAC
TTCTTGTTTCCGAGGGCGAATTTCTCAAATTGGATCAACCATTAACAAGTAATCCTAATG
TGGGCGGATTTGGTCAGGGAGATGCAGAAATAGTACTTCAAGATCCATTACGTGTCCAAG
GCCTTTTGTTCTTCTTGGCATCTGTTATTTTGGCACAAATCTTTTTGGTTCTTAAAAAGA
AACAGTTCGAGAAGGTTCAATTGTCCGAAATGAATTTCTAGACTCGCAGATTTATCGACA
T
NNNNNNNNNNNNNNNNNNNNNNNNNNNNNNNNNNNNNNNNNNNNNNNNNN
AAATAGAATCTATTTAACTTAAAAAAGAAATTTGAATTTTGATGAGATACTAAAATAAAT
AGAGTAAGGTTTTATTAGTATAGAAAATATTTGCATGATATCTAATCTACAGAAATAGAT
ATTATGTTATGCCATCAAGTAAATCGAGTAATTTCTTCTAGCTTTGAAGGTATCGATAGA
TACTATCGGCGAACCGGTGTTCTGAATCAATTAATGAAGTTCATTTTTCAAAAACATTAT
CAGAAAAAAACGGAATAAGGTTTTTTGAAACAGTATAAAAAGAAATCTGTTTTGTCATTT
AGACGAAAAAATATTATGATAGGAACTCAACGGGACCTTTCCCCTCGAATCAGACAAACA
AAGAAGGGAATCCCGTTGAGTTCTTACGCTTTCATGTCTACAACTCAATTCATCCGATTA
CTACAGGGATGAACCCAATCCGGAATATGAACCATAAAAGAAAATACCTATTAAACCGAT
CACAAGAATACCAGTTACAGTACCTATTATCCAAAGAGGAATCCTTCCAGTAGTATCGGC
CATTTACCCTGCTTTCCTCCATATTTCATCAAGTGGTCATGCTAGAGACAAAAATAGTCA
TGGATAATTATTAGATGAGATCCTTCCGAATGGGCTAAGAGAATGCCTAGAATTACGATT
CTATTATTCGTTTTTTTCTTAATTGAAAAAATAATTGGAAAATAAAACAGCAAGTACAAA
AATGAGTAATAACCCCCAGTAGAGACTGGTACGATTCAATTCTACATTTTGTTCGTTCGG
GTTTGATTGTGTCGTAGCTCTATAATTCGGATTAGGTTTATCGTTGGATGAACTGCATTG
CTGATATTGACCCCAAAAAAGAAACGGTAGGTACAGCTAGGCCGTGAACAGCCAACCATC
GCACTGTAAAAATGGGATAGGTTCGATCTATAGTCATCGTGGCCTCCTAAAAAGATCTAC
TAAATTCATCGAGTTGTTCCAAAGGGTCAAAACGGCCAGTTATTAATGGAATTCCTTGTC
GGCTCTCTGTGAAATACTCGTTTGGCCGAGGGCTTCCAAACACATCGTAAGCTAAACCAG
TGCTGACGAATAACCAACCCGCAATAAATAGGGAAGGTATAGTAATGCTATGAATGACCC
AGTATCGAATACTGGTAATAATATCAGCAAAAGAACGTTCTCCTGTGCTTCCAGACATGC
TGAGCTCCACATATTCTTATACGGTCAAAAGGGATCATGAGATCAGTAAATGTAAATTCA
CTGAAATGTGATCTTTGTAAGATCATCAATATAGTGCCGAGGGCATCTTTAGAGTATACC
GAATCAGTATAGCTATCCTTCTTCTGACACAGCAACGCAATTTTAATCAATAT
NNNNNNNNNNNNNNNNNNNNNNNNNNNNNNNNNNNNNNNNNNNNNNNNNN
GTGATCAAAATCGAAATTATTTTCTAACTAATTTTATTCCATAATGATTCAAAAAGAGTT
TCGTTTTTGAATGAAGTTACATGACCCAGTTCTTATTATTAATTTC
NNNNNNNNNNNNNNNNNNNNNNNNNNNNNNNNNNNNNNNNNNNNNNNNNN
CAAGAGTTGCTCAATGAATCTGTTGATTGGAATCGCGGATGGGGTAGATATCACAGATGA
TGAATCCAATTTTTTTTTATATGCCTGTCACTTTATCTTTCTTAGTGTCGTCTATAATAA
TAGATGAATAAAAAACTTTCAATTGAACTTATTCTTTCAATTGGTATTTTTGCTTATCTT
CCTATTTGATTTTGCAAAAATTGAAACTTTAGTAAGTGCTTTA
NNNNNNNNNNNNNNNNNNNNNNNNNNNNNNNNNNNNNNNNNNNNNNNNNN
TATTTACAATACAGACGCGGTGATCAGTTGGACCTTTGATTAATTATTATT
NNNNNNNNNNNNNNNNNNNNNNNNNNNNNNNNNNNNNNNNNNNNNNNNNN
CTTTATAAACATATGTATAAAAAGAACATATTTCATTTAGCTCCTTCATGCCTACTATAA
CTAGTTATTTCGGTTTTCTACTAGCAGCTTTAACTATAACCTCGGCTTTATTTATTGGTC
TGAGCAAGATACGGCTTATTTGAAATGAATATTTGAAATTAATAAAATCAACAATTCATA
AAAACCAAATCTTTCTGTGAGATTCCGTGTATTCTATAGTTACTTACCGCATCCATGCCC
GATTATTAGTCATTGAGATTCATGGCAATTCGGATTAATATTTAGGTATATATATTACCT
CTTTTTTTCTCCTTTCAAACAAATTGAAATGATTGAAGTTTCTCTATTTGGAATCGTGTT
AGGTCTAATTCCTATTACCTTGGCTGGATTATTCGTAACTGCCTATTTACAATATAGGCG
NNNNNNNNNNNNNNNNNNNNNNNNNNNNNNNNNNNNNNNNNNNNNNNNNN
GATTGACCTCCTCCCTTCTTTAATTCACAGGAGGTCAAATTCAAATTGATGTTCAAGTTA
TTGAATCGATCTCAGATTCATTTTATTTAAGAAGAACAAAATCACGCCCTGTAGGATTTG
AACCCACGACATTGGGTTTTGGAGACCCACGTTCTACCGAGCTGAACTAAGAGCGCTTTC
TTATCAGAATAGATAAGACTGAAAATCAAATAATTTTCTTTGTAAACCCAATACATTCTG
GATCCATATACTATATAGTATCATAAAAATGATGGATTATGCCCAATTTGAAGCGATCTC
AGTTGGTCCTCGTTACTGCTCAAAGGAGCAGTAATAGGTAGGGATGACAGGATTTGAACC
CGTGACATTTTGTACCCAAAACAAACGCGCTACCAAGCTGCGCCACATCCCTTCCATTGG
TCTACAGTGTCATTGTAGAGAATTTCTGTCTTGTTTTCCACATTACATTGATATACAAAA
CAAATTTTTCTGGTCATTTCTTTCGTCTTTTTGGTCTCATTTCATTTAAATGAATTAAAA
TTTCACATATATATAATA
NNNNNNNNNNNNNNNNNNNNNNNNNNNNNNNNNNNNNNNNNNNNNNNNNN
TTACTGCTCCTTTGAGCAGTAA
NNNNNNNNNNNNNNNNNNNNNNNNNNNNNNNNNNNNNNNNNNNNNNNNNN
AGTAAAAGACTTATATACATATGAAATACGGAACCCATCCTAAAATGAATGAGTATGTTT
CGGCAATGCTTGGAAAAAAGGATGTA
NNNNNNNNNNNNNNNNNNNNNNNNNNNNNNNNNNNNNNNNNNNNNNNNNN
ATTCCGTATACAATTAAAATGGTCCTTAACTACAT
NNNNNNNNNNNNNNNNNNNNNNNNNNNNNNNNNNNNNNNNNNNNNNNNNN
GTATGATCATATATGTATTATTGTTATGTATTACAATAAAAGAAGGAGGTTTTCAATGCG
AGATCTAAAAACATATCTATCCGTGGCACCGGTACTAAGTGCGTTATGGTTCGGTTCTTT
AGCAGGTTTATTGATAGAGATTAATCGTTTTTTCCCGGATGCGTTGACATTCCCCTTTTT
TTCATTTTAGTCATTGACATATGAAGGAATGAAAAAAATTAGAGATAAGATCAAATATCT
GTGACTAA
NNNNNNNNNNNNNNNNNNNNNNNNNNNNNNNNNNNNNNNNNNNNNNNNNN
CCTTCCTTTCTGCTCTACTTCTTTGTTTTTTGTTTCGGATCAAAAATAGGAAAGTTGAGT
AAATCAAAAATCCAAAGGAGGCTCATGGCCAAGGGTAAAGATGTTCGAGTAACGGTCATT
TTGGAATGTACCAGTTGTGTCCAAAACGGTGTTAATAAGGTATCACCGGGCATTTCTCGA
TATATTACTCAAAAGAATCGTCACAACACGCCTAATCGATTGGAATTGAGAAAATTCTAC
CCCCATTGTTACAAACATACGATTCATGGAGAAATAAAGAAATAGATCGAACCGAAGACC
AGTGTGTCACCCTTCCAAGGAGGGAGAAAAA
NNNNNNNNNNNNNNNNNNNNNNNNNNNNNNNNNNNNNNNNNNNNNNNNNN
CATATTTAAATAGAAACTTAAACACCACATAAGCAACAAATTCTATTTCTTAATTAGAAT
TCATTTTCAAATCTGATTGAAATAGGATTTTCGGGATTAAAGAATAAACTAAACAAGCAA
ACCATGGATAAATCCAAACGACCCTTTCTTAAATCGAAGCGATTTTTTCGTAGGCGTTTG
CCCCCGATTGAATCGGGGGATCGAATTGATTATAGAAACATGAGTTTAATTAGTCGATTT
ATTAGTGAACAAGGAAAAATATTATCTAGACGAGTGAATAGATTGACCTTGAAACAACAA
CGATTAATTACTATTGCTATAAAACAAGCTCGTATTTTATCTTCGTTACCTTTTCTTAAT
AATGAGAAACAATTTGAAAGAAGCGAGTCGACCATTATAACTCCTGGTCTTAGAAACAGA
AAAAAATAGTCCATTTTTTCTTCATTTGAGTCCAAA
NNNNNNNNNNNNNNNNNNNNNNNNNNNNNNNNNNNNNNNNNNNNNNNNNN
CTGAACTTAAACGCAGATTAATGTTTTGCTTTTGTTCGAAAAATCCGAGAATCTAGATTT
GATTATCGTGTCGTAAG
NNNNNNNNNNNNNNNNNNNNNNNNNNNNNNNNNNNNNNNNNNNNNNNNNN
AGTAAGTCTTGAATGAGCCCCTCGAAAGCTTGAGGCAAATAAGAGAATTTTTGTTCTACG
TCTTCGAGCTATATAGCCCCGTCTAACTCTGGTCATTGAATAAATGAAACTTTGACGAAT
AACTAATTGATTTCCTTTCTTTCAGTTATTCTTTTTCCCCTTGCGAGTCCATTAATAACA
AAACGGATTTTTCCAATGTATAAAATAAAAATTCCAATGGCTTTGGCTACTATAACCTTC
CCAACCACGA
NNNNNNNNNNNNNNNNNNNNNNNNNNNNNNNNNNNNNNNNNNNNNNNNNN
ATTAAACGTGCTGTGTTCATTTATTTTGACTACTTGATTCTATTTTATCATATTAATTTC
GACTCTACCTTCCCGGAGTTCATTCTCCGGGGAACTCAGTTTAAATTATTTGAAATTCTT
CTGGTGGATTCCTTCCATACTTCTTTTATTTTATGATCTCTTTGGAAATCATATAAAGAA
AATTCCTATTTGATATAGCTATTTGTCCAAGTATTTTACGATTAAGAAGTAACTGTCTCT
TGTACAGATTGTGTATTAATCTACTATAACTATTCGATACTCCTCTTTCGCGAATTATTG
CGTTTATCCGAGTGATCCACAAACGACGAAAATTTCTCTTTTGCCGACCCCTATCCCGAT
GAGCCGAAACCAAAGCTCTTATTTTCTGTTGAGTAATCGTTCGAGTAAGTCT
NNNNNNNNNNNNNNNNNNNNNNNNNNNNNNNNNNNNNNNNNNNNNNNNNN
CGGCATTACTCTTCGAAATAAGAAAGAAATTGTATTTTACTAGGTATCAAAAATAGAGTA
ATTTGGATAAATAGAAATCTATAAAGAAATAGTGGGTTCCATCGTTTCTATGGTTACTTC
TTAAACGGTGAGGTCTTCTCTATACACCGGAGCCTTTATTTAATCAATGGTATTGGTAAC
TTGTATAGTTCGCATTCTTTGGCTCTACTCATGCCAGTAATAGGTCTTTCACAATTAGAT
CTACCTATACAGTAACGGTATTTAATTATGAAGGTTAGCTGGGTAACTGACCCTGTTAGT
CCGTTCTTGCAAGAGGGGGAACCTAATCTTTTTAAAATATGATTTCCTCCGCTTAATGGG
TAGCTATTTGCTACCAATGGAGAATTGCTTCTCGTCTTAAATTGAGGTGATTGGATTTGC
ACCAACGGAAACCATAAA
NNNNNNNNNNNNNNNNNNNNNNNNNNNNNNNNNNNNNNNNNNNNNNNNNN
TCTTTTGTCCATTCTATCCTATTCACCGGTATTGATCATTGATACTGTAAAAGTGGTTTT
CCTTTGTACGAGCTCATGATCTAAACGAGTCACACATACACCCTAGTACATGTTCCTCTA
CGCTGAGGGCATCCCCGAAGAGCGGGGGATTTCGTGACATTTCTGATTGGCTGTCTTGTA
TTTCTAATAAGTTGTTTAATAGTTGGCATGTTGAATCATATACATAATAGGCTGGTTTAG
ATCGATCCTAACCGGATGATTCTGAATTACTTCTATTTA
NNNNNNNNNNNNNNNNNNNNNNNNNNNNNNNNNNNNNNNNNNNNNNNNNN
ATTCTGAATTACTTCTATTTAATAGAATATTCAACTCGGTAAGAAGATAAAATAGCAAAT
CACCGAAATCCATGCTATTGTCATTCAACCGCTACAAGATCAACAATTCCATACGCTTGT
GCTTCTGTTGCTGACATAAAAACATCTCTTTCCATGTCTTCGGATACAACCCATAAGGGT
TTGCCCGTTCTTTGGACATAAACCCTTGTTAGGGTTTCACGCAGTTTCAGCAATTCTTCC
GCTTCCAGGATAAATTCTCCCGTTTGTGACTCGTAAAAAGAACTAGCAGGTTGATGGATC
ATTACCCTGATGATATAACATACTAAAAGGTTCCTCTATCTCACATGATGAAGCGAAGAG
AAAAGAAAGATAAAGAATAAG
NNNNNNNNNNNNNNNNNNNNNNNNNNNNNNNNNNNNNNNNNNNNNNNNNN
GATAGAATTGAACAACCGTACGGGCATCTTTTGTGCATTGCATACGGCTCTACAATAAAA
TTAACCTTTACTTTTATTTTACCTTTCATCGAAGAAAGAGAAAATAGGATCTATCAGACC
CATATGAGTAAATGATAAAATTGCCACCC
NNNNNNNNNNNNNNNNNNNNNNNNNNNNNNNNNNNNNNNNNNNNNNNNNN
GTTTCTTTTTAATCCGATCAAATAATTTTTTTAGTTTCGGACTCTTTGAACTCTTTCATA
ACATAAGTTAATTGTTAAGAGCTCGTTGGTATGAAAATAAAAAAGTTTGTGACGCTGAAC
TGGATTCCCGATGGCTAAGATAAAATCGGAATACCCCTTATCTCATACTACTCTCTCGAT
ACATAATCTAATGTTTTGAACAAACAATAAAAAATTTTCTCATATCGAATTCGAAGTGCC
ATGCTATTATTACTTAATATTCTATTCATATGGCGAAGGCATAGTCTTATTTTTTTTCTC
TAAAATTCCAATAAAACCCTCATTGGCGCCAAGCGTGAGGGAATGCTAGACGTTTGGTAA
TTTCTCCTCCAACCAAGATAAAAGATCCCATTGAAGCGGCTAATCCCATGCATATTGTAT
GTACATCTGGTCGCACAAATTGCATAGTATCATAAATACCTACTCCAGGTATTACCCATC
CACCAGGAGAGTTTATAAACAAATGCAGATCTTTGGTATCATCCTCGATACTGAGATATA
CCATAAGACCAATAAGTTGATTCGAGATCTCGCTATCAACCGCTTGTCCTAAAAAAAGTA
ATCTTTCTCGATAAAGTCGGTTGGTTAGGGTAAAATTGTATCCGTTAGGAACCGTACACG
CACCTTTTGATGCATACGGTTCAAAAAAATTGTGAAAAAAGAATCAATGTGTAGATTCCA
GTCGTCTTTCTGCAGGCTCTTTATGACTTCTAACGCCAAGACTTTTTCGTCGATTTTTC
NNNNNNNNNNNNNNNNNNNNNNNNNNNNNNNNNNNNNNNNNNNNNNNNNN
GGATTCAATAAACTTATTGAATTAACTGCTCATTGATCTATTGTTTTATCGTGATTTAAA
TCGCGATGTTTTTTTCTTGTTGAATATGGGCCTCTTAAATTTAATCTTTTTAGGTTTATG
CTCTACTCCGGGTAAAGATCCTCCCGATTTTTATTTGCACATATAGGACAAATGATCCCA
TTACCACTTC
NNNNNNNNNNNNNNNNNNNNNNNNNNNNNNNNNNNNNNNNNNNNNNNNNN
CAATTCATTTCATACCTTCCGTCAAATCTTTGGTGTATTCATCCATATTACTCGATTGAT
TAACAGTTTGAAATCGCCTCTCTTTAGAAATACAAAAAAAAAATAGGATCTATTTACAAA
TAACAAAGAGA
NNNNNNNNNNNNNNNNNNNNNNNNNNNNNNNNNNNNNNNNNNNNNNNNNN
AATCATAGATAAAAATTGGGTTTTTTAAACAGAGCCTGGATACTTGATTTTAGTAGTCCA
ATCAAGCTAACCATAAATTATTCTAATTGATAATACTAATCTAAATCCCCCCAAAATGGA
TCTAATTGCATTGCACTTCACGCTCCAAATTAAATTGTTGATGATTCAATTAATTAATCT
TTCTTGGGCGAAGGGGGGGGGATATCGCGAGCGGGGCAGAGAACGGGGAACTCCCATATG
ACTCAATATATCTGACAAGTCGCACTATATGTCAACCCAAGATGCATCTTCTTCTCCAGG
ACTGCGGAAAGGTACTTTTGGAACACCAACAGGCATTACATTAAATAAAAAATAATTAAG
TACTCTATTTTATTTGATGTGTAAACCTAAAATAAAAA
NNNNNNNNNNNNNNNNNNNNNNNNNNNNNNNNNNNNNNNNNNNNNNNNNN
TTGATGTGTAAACCTAAAATAAAAAGGGTTTTATTATATTTATAATATTGGCCTTTATCA
TATTTTATCCATAG
NNNNNNNNNNNNNNNNNNNNNNNNNNNNNNNNNNNNNNNNNNNNNNNNNN
ACTATTGTTCTTTTTTTAGCCGGGAGATG
NNNNNNNNNNNNNNNNNNNNNNNNNNNNNNNNNNNNNNNNNNNNNNNNNN
TACTTACCAAGTATAGAATAAATCTGCTTCTCTTTGTTCCTACGAACGTAATTGTTCTAT
TATTACCAACAGAATAGAACAAATATTAACCCTTGTTCTGAAATAATACACTGAACAAAG
GGAGTCCATAGCATAGTCATAGTATAGTCTTTATCCACTGCAATAAAGTTACGTAGTGTC
TATTTTTCTTTGATAAAGGGGTATTTCCATGGGTTTGCCTTGGTATCGTGTTCATATCGT
TGTATTGAATGATCCCGGTCGATTGCTTTCTGTTCATATAATGCATACAGCTCTGGTTGC
TGGTTGGGCCGGGTCGATGGCTCTATATGAATTAGCAGTTTTTGACCCTTCTGACCCTGT
TCTTGATCCAATGTGGAGACAAGGTATGTTCGTTATACCCTTCATGACTCGTTTAGGAAT
AACCAATTCATGGGGTGGTTGGAGTATCACAGGAGGAACTATAACGAATCCGGGTATTTG
GAGTTACGAAGGCGTAGCCGGGGCACATATCGTGTTTTCTGGCTTATGCTTCTTGGCAGC
TATCTGGCATTGGGTGTATTGGGATCTAGAAATATTTTGTGATGAACGTACGGGAAAACC
TTCTTTGGATTTGCCCAAGATCTTTGGAATTCATTTATTTCTCTCAGGAGTAGCTTGCTT
TGGTTTTGGTGCATTTCATGTAACAGGTTTGTATGGTCCTGGAATATGGGTGTCCGATCC
TTATGGACTAACGGGAAAAGTACAACCTGTAAATCCAGCTTGGGGTGTGGAAGGTTTTGA
TCCTTTTGTTCCGGGAGGAATAGCCTCTCATCATATTGCAGCAGGGACATTGGGCATATT
AGCGGGTCTATTTCATCTTAGCGTCCGTCCGCCACAACGTCTATACAAAGGATTGCGTAT
GGGCAATATCGAAACCGTGCTTTCCAGCAGTATCGCTGCTGTCTTTTTTGCAGCTTTTGT
TGTTGCCGGAACTATGTGGTACGGTTCAGCAACTACCCCAATCGAATTATTTGGGCCCAC
TCGTTATCAATGGGATCAGGGGTATTTTCAGCAAGAGATATATCGAAGAGTTAGCGCTGG
GCTAGCAGAAAATCAAAGTTTATCAGAAGCCTGGTCTAAAATTCCCGAAAAATTAGCTTT
TTATGATTACATTGGCAATAATCCGGCAAAAGGAGGATTATTCAGAGCAGGTTCAATGGA
TAACGGGGATGGAATAGCGGTTGGATGGTTAGGGCACCCTATCTTTAGAGATAAAGAAGG
ACGTGAACTTTTTGTACGTCGTATGCCCACTTTTTTTGAAACATTTCCAGTCGTTTTGGT
AGACGGCGACGGAATTGTTAGAGCCGATGTTCCTTTTAGAAGGGCCGAATCGAAGTATAG
TGTTGAACAAGTAGGTGTGACTGTTGAGTTCTATGGTGGCGAACTCAATGGAGTCAGTTA
TAGTGATCCTGCTACTGTGAAAAAATATGCTAGACGTGCTCAATTGGGTGAAATTTTTGA
ATTAGATCGGGCTACTTTGAAATCCGACGGTGTTTTTCGTAGCAGTCCAAGAGGTTGGTT
TACTTTTGGGCATACCTCATTTGCTTTGCTTTTCTTCTTCGGACACATTTGGCATGGCGC
TAGAACTTTGTTCAGAGATGTTTTTGCTGGTATTGACCCAGATTTGGATGCGCAAGTAGA
ATTTGGAGCATTCCAAAAACTTGGAGATCCAACTACAAGAAGACAAGGAGTCTGATACAA
ACAACAGTATCTTTCGCCTCTATTTTCTTTTTGTGAGTTGACATCGGGTACCAGATAAAT
TTTTATTTGAATCTTTTTACTATTGTT
NNNNNNNNNNNNNNNNNNNNNNNNNNNNNNNNNNNNNNNNNNNNNNNNNN
CAGGTAGGGAAGCTATAATTGTAAACCACGATCGAATCTATGGAAGCATTGGTTTATACA
TTCCTTTTAGTCTCCACTCTAGGGATAATTTTTTTCGCTATCTTTTTTCGAGAACCGCCT
AAAGTTCCAACTAAAAAGATGAAATGATTTTTCATTATCTCAATTTCAATTAAAGTAATG
AGTGAAGTAATGAGCCTCCCAATATTGGGAGTCTCATTACTTCAACTAGTCCCCATGTTC
CTCGAATGGATCTCTTAGTTGTTGAGAAGGTTGCCCAAAAGCGGTATATAAGGCATACCC
AGTAAAACTTACAAGTAAACCAGATATAAAGATGGCGACTAGGCTTGCTGTTTCCATTAT
TATATAATTTCGAATTTCAAGACCACAATGGATCTATGATAAGATCGTTTATTTACAATG
GAATGGTATACAAAGTCAACAGATATCAATGAATACAATAGGATTTATGGCTACACAAAC
TGTTGAGAACAGTTCTCGATCTGGTCCAAGACGAACTACTGTAGGGAGTTTATTGAAACC
ATTGAATTCGGAATATGGTAAAGTAGCTCCTGGATGGGGAACAACTCCTTTGATGGGTGT
CGCAATGTCTTTATTCGCGATATTTCTATCTATTATTTTGGAGATTTATAATTCTTCCGT
TTTATTGGATGGAATTTCAATGAATTAGATCTATAAGAACCGCAAAGTCCTAGCTTTTCA
ATACAAAATGAATCATTTAGAGCTCGGATTTCTAACCTATTCTATTTTTATTTTGGTAGC
TCGACCGCGAAATTTCTTTGTTTCTGTATTTCGGGAATATGAGTGTGTGACTTGTTAAAT
TGGATCCTATTGATAGTACAGAAAAAGGGCCTGTCGTCTTGATATAGATGGTTCTCCTTC
GTCGGATAGTTATTCTAGTATCCGGAACACGAAATA
NNNNNNNNNNNNNNNNNNNNNNNNNNNNNNNNNNNNNNNNNNNNNNNNNN
TGAAGTAATGAGACTCCCAATATTGGGAGGCTCATTACTTCA
NNNNNNNNNNNNNNNNNNNNNNNNNNNNNNNNNNNNNNNNNNNNNNNNNN
ATTGGGGTGTTTTGCTTGAGCTGTACGAGATGAAAGTCTCATATACGGTTCTCAGAGGGG
GGGTCCTACCTATCTCAATAAAGTCTATGATTGGTTCGAAGAGCGTCTTGAGATTCAGGC
GATTGCGGATGATATAACTAGTAAATACGTCCCTCCTCATGTTAACATATTTTATTGTCT
AGGAGGAATTACGCTTACTTGTTTTTTAGTTCAAGTAGCTACGGGGTTCGCTATGACTTT
TTACTATCGTCCGACCGTTACTGAGGCTTTTGCTTCTGTTCAATACATAATGACTGAAGC
TAACTTTGGCTGGTTAATCCGATCAGTTCATCGATGGTCGGCAAGTATGATGGTCCTAAT
GATGATCCTGCATGTATTTCGTGTGTATCTTACCGGTGGATTTAAAAAACCTCGCGAATT
GACTTGGGTTACTGGTGTGGTTCTGGCTGTATTGACCGCATCTTTTGGCGTAACTGGTTA
TTCCTTACCTTGGGACCAAATTGGTTATTGGGCAGTTAAAATTGTAACTGGTGTACCTGA
AGCCATTCCTGTAATAGGATCTCCTTTGGTAGAATTATTGCGCGGAAGCGCTAGTGTGGG
ACAATCCACTTTGACTCGTTTTTATAGTTTACACACTTTTGTATTGCCACTTCTTACTGC
CGTATTTATGTTAATGCACTTCCCAATGATACGTAAACAGGGAATTTCTGGTCCTTTATA
GAATATATCATAGATCTTTGTAATCAATTTTTTATCACTTAGGGGAGGAACAATAGTATT
TCATTGCTACGAGTATGGATTATTGAAAATAATAAGA
NNNNNNNNNNNNNNNNNNNNNNNNNNNNNNNNNNNNNNNNNNNNNNNNNN
AATCTTTGGACTTAACTTAGGATTTTTATTGAATCATCGTGGTTATAGTATGAATTTGAG
GTTTTAATCGATTTATAGGGTCTTAACAAGAAAATTCCTATCAATAATAACGAAAACAAA
AGAAAAGCCACATTCCACACAAAAACAAATCAAATAGGGAAAGAGAGGATTCAAGAGGCC
CGCAAGGATTATGACTGAGCCAACTTGATATTTTCAATTTTGGTATTATCGCCACAAAGA
AGAGCTTTCGGATTTTTCTTCTTTCGTATCTTCAGAAAAGATTGAATCAAAGATGAAATT
AAAACTTTCTATTACATATCCGTTGGTTGCAACCAGTATTGGGGTGTTTTGCTT
NNNNNNNNNNNNNNNNNNNNNNNNNNNNNNNNNNNNNNNNNNNNNNNNNN
TTCCCTTCAACCCCGCAGTAATATTATTATTATTTATTTGACATGAATAGTTGGAGGGAA
TTCTCCGAAGAGAAAATGGATTATGGGAGTGTGTGACTTGAACTATTGATTGTTCTGTGC
AGATATACGCCTTTATCGATCTGCCACATTAGAATTCACAACCAAATGTGTCTTTGTTCC
AACCACTATGTAAATTCCATACAGAGGGTAGGCTGGTTCGCTTGAAGAGAATCTTTTC
NNNNNNNNNNNNNNNNNNNNNNNNNNNNNNNNNNNNNNNNNNNNNNNNNN
ATGTCGTACACGAGCGGGCTCCGTAAGATCCCATTAGATTCTAATAAGTGAATAAGTGAA
ATAGATAAACCATAATCTTGATTATGGTTTATCTATTTCACTTACTTAGATTTAATAGTA
TGGAAATGCATTCATTTCCTATGCATTGACACGATCCATAAATACTATCGGAGTAAAACG
GGGGATCTAAAGAATAACAGAGGCTAGACTATATTAGTAACAAGAAAACCCTTTGTGTGT
ATGTAAAAAGTCT
NNNNNNNNNNNNNNNNNNNNNNNNNNNNNNNNNNNNNNNNNNNNNNNNNN
TAAGTGAAATAGATAAACCATAATCAAGATTATGGTTTATCTATTTCACTTA
NNNNNNNNNNNNNNNNNNNNNNNNNNNNNNNNNNNNNNNNNNNNNNNNNN
ATAGAACCATTTATTTCATATATGTGCGAATCTAGCTAACATATAGCTCCTATGTGGATT
TATTTGGTTCTTTTGATTCTTGCTCGAGCCGGATGATGAAAAATTATCATGTCCGGTTCC
TTCGGGGGATGGATCTAGAAGAATTCACCTATCCCAATAACAAAAAAACCTGACTTGAAT
GATCCTGTATTAAGAGCTAAATTGGCTAAAGGCATGGGTCATAATTATTACGGAGA
NNNNNNNNNNNNNNNNNNNNNNNNNNNNNNNNNNNNNNNNNNNNNNNNNN
ATGTATCTAGGGAAAATTCGCTTTGAAGCGACTATTCCCTAGATACAT
NNNNNNNNNNNNNNNNNNNNNNNNNNNNNNNNNNNNNNNNNNNNNNNNNN
TATTACGGAGAGCCCGCATGGCCCAACGATCTTTTATATATTTTTCCAGTAGTAATTCTC
GGTACTATTGCATGCAACGTAGGCTTAGCGGTTCTAGAACCATCAATGATTGGTGACCCA
GCCGATCCATTTGCAACCCCTTTGGAAATATTACCTGAATGGTATTTCTTTCCCGTATTT
CAAATACTTCGTACAGTACCCAATAAATTATTGGGTGTTCTTTTAATGGTTTCAGTACCC
GCGGGATTATTAACAGTACCTTTTTTAGAGAATGTTAATAAATTCCAAAACCCATTTCGT
CGCCCAGTAGCAACAACCATCTTTTTAATTGGTACCGCAGTGGCCCTTTGGTTGGGCATT
GGTGCAACATTACCTATTGAGAAATCCCTAACTTTAGGTCTTTTTTAAATTGATTCTGAA
ATAAAATAGCACGACGTATGTATCTAGGGAATAGTCGCTTCAAAGCGAATTTTCCCTAGA
TACATCTATCTATTCAATTAAATTCTGGATTTCTTCCGAATATATTATTATTATATGGGT
TGTACTAAAGATTCAAAACTGATTTTCATC
NNNNNNNNNNNNNNNNNNNNNNNNNNNNNNNNNNNNNNNNNNNNNNNNNN
CGGTAAATCAATTGCGAAATGCTTTTCTAGAATTCCCAATATCTGTTTTACATCTTCTAA
GCGAAGATGCTCAATTTTCATAAGATCTTCTTGACTGTTATTCAAAAGGTCCAATAATGT
ATATATATTGGATCCTTTGAGGCAATTATAGATCCTGGAAGGCAATTCTAATTGGTCAAT
AAAAATAGATTTCAAGGCTG
NNNNNNNNNNNNNNNNNNNNNNNNNNNNNNNNNNNNNNNNNNNNNNNNNN
CTTAGTTTAGCCAATTTATCATGAAAGATAAAAGGAGATAAAGGAACCGTGTGTTGATTG
TCCTCTAAATGTAAATTTTCTTCTTCCGTATGTAAAAAAGTAATAAAGAAATCAATCAAA
TTTCGGGAGGCCTCATGA
NNNNNNNNNNNNNNNNNNNNNNNNNNNNNNNNNNNNNNNNNNNNNNNNNN
GGAGTTAAACTTCCATTTGTCCATATTTCGAGAAAAAGTATTTCTTGTTTTTCATTCCCG
GTCCCATAAGAATGAATACTATGATTCGCATTTCGAACAGGCATGAATACAGCATCTATC
GGATAACTTCCATCTTGAAAGTTATTTGGTATTTTTATAAGATATCCACGATTCCTCTCG
ATTTGTAATCCAATACGTAACTCAATTGGTTCCGTCAAGCTAGCTATATGCTGTCTATTA
TCAACGATT
NNNNNNNNNNNNNNNNNNNNNNNNNNNNNNNNNNNNNNNNNNNNNNNNNN
AAGGCGGTAAGATAATATCTTGAGCAGTTACATATCTAGGGCCCTTGACACAAATAGAGG
CGTCGCAAGTTCCATATAGATTACTTCTCAATACAATTTCTTTCAAATTCATTAAAATTT
CATGTACTGATTCTTGAATACCCCGTATAGTAGAATATTCATGTGGTATTTTCTCAGATT
TTGCGCGTGTGATACATGTTCCTTCTATTTCTCCAAGTAATGCTCTTCGCATCGCAATGC
CTATTGTGTCGGCTTGGCCTTTCATAAGTGGAGACAGAATAAAACGTCCATAATAAAGAC
GCTTACTGTCTGCTCTTGATTCAACACACCTCCACTGTAGTGTCCGAGTAGATACTGTTA
CTTTCTCTCGAACCATAGTAATATTATTTGATTAGATCATTGAATCGTTTATTTCTCTTG
TTTTTCTTGAAATCTCTTTAATGTTTATTTTTACACACGTCTTTTTTTCGGAGGTCTACA
GCCATTATGTGGCATAGGGGTTACATCCCGTATGAAAGTTAATAGTATACCACTTCTACG
AATAGCTCGTAATGCTGCGTCTCTCCCGAGACCGGGACCCTTTATCATGACTTCCGCTCG
TTGCATACCCTGATCCACTACTGTACGAATAGCATTTACTGCTGTGGTTTGAGCAGCAAA
CGGTGTCCCCCTTCTTGTACCTCTGAATCCACAAGTACCGGCGGAGGACCAAGAAACCAC
TCGACCTCGTACATCTGTAACTGTCACAATGGTATTATTGAAACTAGCTTGAACATGAAT
AACTCCCTTTGGTATTCTACGTGCATTCTTACGTGAACCAATACGTCCATTTCTACGTGA
ACCAATTCTCGTTATAGCTTTTGCCATATTTTATCATCTCATAAATATGAGTCAGAAATA
GATGGATATATCCATTTCATGTCAAAACGGATCTCTTATTTGTACATCGGGTCTTTTAGC
GATTCTGATTATCCTTGTCTTTGTTTATGTCTCGGGTTAGAACAAATTACTATAATTCGT
CCTCGCCTACGGATTAGTCGACATTTTTCACAAATTTTACGAACAGAAGTTCTTATTTTC
ATATTTGCCATGCCTTCTCTTAATTCTGAATCTACTTCCTGGAAGAAAATAAGTTTCTTG
AAATTTTGTATCTCGAATCGTATTCCCACGAACACAAAATGTTGAGATTACAAAACCGTC
TAATCCTTCGAATCCTTGTTTCGGAGTCGATAAATTATACGTCCTCTAGTTGAATCATAA
CGACTTACTTCAATTTTGACTCTATCTCCCGGCAGTATCCGTATAAAACTACGTCGGATC
TTTCCTGAAACATAGCCTAGAATTGGATCCTCATTATTTAAACGAACCCGGAACATACCA
TTGGGAAGCGATTCAGTAATTAAACCTTCATGAATCCATTTTTGTTCTTTCATTCCAGGT
AAAACCCCTTGAAGTATCAACTAATCGAGGAGGCACGATATTAGACAACTTGCCCCTTTT
C
NNNNNNNNNNNNNNNNNNNNNNNNNNNNNNNNNNNNNNNNNNNNNNNNNN
CACAAATAGGAAGTTCGGATCCAATTCGGATATTAGAAGGATTACCATATATAACACAAA
ATTTCTCCGCCGATTCCTTCTAGTCGAGCCTCTCGGTCTGTCATTATACCGCGATAAGTA
GAAAGGATTACAATCCCCATCCCGCCTAAAATTCTAGGAATTCGTTGATAGTTAGAATAG
ATTCGCAGACCGGGTCGACTGATCCGTTTTAAATTTAAAATATTTCGATAG
NNNNNNNNNNNNNNNNNNNNNNNNNNNNNNNNNNNNNNNNNNNNNNNNNN
ATAATACCTCGGGAGCTAATGAAACTATTTTAGTAAAATTTAACTGTCTCAATTCCCGGG
CGATCGCACCAAAAACTCGAGTTCCTTTTGGATTTCCTTCTTGATCAATGACAACTGCTG
CATTGTCATCATATCGTATTATCATACCGTTGTCACGTTTGAGTTCTTTACAGGTACGCA
CAATTACAGCTCTGACTATTTCTGATCTTTCTAAGGGCATATTTGGTAATGCTTCTTTGA
TTACAGCAACAATAACGTCACCAATATGAGCATATCGGCGATTACTAGCTCCTATGATTC
GAATACACATCAATTCTCGAGCCCCGCTGTTATCTGCTACATTCAAATGGGTCTGAGGTT
GAATCATATCATTTTTTTTATCTCTTCTTTCAATGAAAAACAAAGGTTG
NNNNNNNNNNNNNNNNNNNNNNNNNNNNNNNNNNNNNNNNNNNNNNNNNN
AGAAATATTGTTTGTCCAAAACAAAAAAAGAAACCCGCGATTTTTTTATCCCTAAGATCC
ATTTTCTTTGGTTCTACTTCTTTTCTTTTTA
NNNNNNNNNNNNNNNNNNNNNNNNNNNNNNNNNNNNNNNNNNNNNNNNNN
ATCCGGAAATAATGAATTGAGTTCGTATAGGCATTTTGGATGCTGCTATTGAAATAGCCT
TTCTGGCTATATTTTCTGGTACTCCACCCATTTCATAAAGTATTCGACCAGGTTTAACAA
CAGCTACCCAATATTCGGGGGATCCTTTCCCCGAACCCATACGTGTTTCCGCAGGTCTTA
CTGTAACTGGTTTGTCTGGAAATACCCGTACCCATATTTTTCCACCACGACGTGCATTTC
GTGTCATTGCTCGTCGACCTGCTTCGATTTGTCTAGATGTGATCCAAGCGGGTTCAAGTG
CCTGAAGAGCATATTTGCCGAAACAAATATGATTACCTCGATAAGATATTCCCTTCATTC
TTCCTCTATGTTGTTTACGAAATCTGGTTCTTTTGGGGTTATAGTCGATGGTTCTTTCTG
AATTCCATCTCTACTGCAGAACCGGACATGAGAGTTTCTTCTCATCCAGCTCCTCGCGAA
TTAAAGGATTCAAATTAAATTAAGATAGAATAATCTTAATTAAGATATACATTTAT
NNNNNNNNNNNNNNNNNNNNNNNNNNNNNNNNNNNNNNNNNNNNNNNNNN
CTATTTCATTTCAGTTATAGAGTTAGCTCATTACTTACTTCTTAGAATAGATGAATTGGT
CTCTGGTACATTCCGCCATCCCGACCAGTAAATCATTAAGATTCGCCTTTCATTTCAATA
GAATCTTTTGTATTCACAGGTTCTATCGTCCCATCCCTTCTTACTTAATGGTTAGGTCTG
AATTCTACAACGGAGCTCGTAATGAAATTAGTTCTTGAGTCAATC
NNNNNNNNNNNNNNNNNNNNNNNNNNNNNNNNNNNNNNNNNNNNNNNNNN
AATTAGTTCTTGAGTCAATCTTCTTAGTCTTTATTCACTCGAAGCTCTTGATTTTTTGTT
CTATGATATGAGTAGATTCATTTAATTATGGATGAATCAATATTAATGCTTTATTTACAT
TGTCTTTTCTGAAATGACTCATAGACCTTACACATTGGAATTTTATCTCATTGATAGTCT
TTTTCTCTCTTTCTCTCATCCTTCCACTTATCCACATCTTTTTTCCTTATTTTGCTTTAC
AATGTAAAATCAGATTGATTC
NNNNNNNNNNNNNNNNNNNNNNNNNNNNNNNNNNNNNNNNNNNNNNNNNN
ATCCTAACCCTAACCTAAAAAATCAACGAGTCACACACTAAGCATAGCAATTAGATCGAA
TGGTCAATTGAATTTTTATTCAAGCCTATAGAATTAAGAATTAGAATTGTCTCTTTTGGA
TTTGATTTGATTGAACAGAAAAAGAATGAACGAGTTTATCATTTTGATATTCTATCACCG
GAT
NNNNNNNNNNNNNNNNNNNNNNNNNNNNNNNNNNNNNNNNNNNNNNNNNN
TATTCTATCACCGGATAGAAGGGAAAGATAAGTGTTTATTATTCTTCGTCTATAAATATC
CAAATTTTGATGCCTAATACCCCATAAATAGTCCGAACTGTATAGAAAGAATAATCAATT
TTAGCTCGAATGGTTTGTAGGGGAACCCTACCTTCTCTGATCCATTCAACACGTGCAATT
TCTTTTCCGTCGATACGCCCTGCAATTTGTATTTGAATTCCTTTTGTATCTGCTTGTTCA
GTTAATTCAATAGCCTTTTTCATTGCTTTTCGAAAGGAAACTCTATTCTTTAATTGTCCG
GCTATAAATTCCGAAAGAATAGTAGGGTTTCCGTATGGTTTTGAAATTCTTGCGACAGAA
ATGTTAAGTTTTCGGTTTACACAATTCAATTCTTTTTGTAGATTCTTCTGTAATTCTTCA
ATTCCTAGTGGTCGACTTTCTATTAAGAACTTTGTTGGGAATCCCATAAAGATTATGACC
TGGATCAGATCGATTCTTTTTTGAATCTCTATACGTGCAATTCCTTCCACTCCAGAGGAT
ATTCTCATATTCTTTTGTACATAATCCTTGATAGAATCTCTTATTTTTTGATCTTCTTGT
AGACCTTCTGAATAATTTTTTGGTTGCGCAAACCAAAGGGAATGATGATCTTGGGTTGTA
CCAAGTCGGAAACCAAGTGGATTTCTTTTTTGTCCCATACTCCTCCACTACTATACATAT
TATAGTACGTCATAGCTGTATATTTCTTTTTCCATCTAGGTTTTTTTAACCATGGTAAAT
AGTCTTCCTCTACATATTCATCTAAGGACACATCTTTCACTACAATAGTTATATGACAGG
TCGGTCTTTTTATCGGATAACTCCGTCCCCGAGCCCGAGGTTTAAATTTCTTCACGAAAA
TACCGTCGTTGACTTCGGCTTTACTAATAACTAAATTGGTTTCGGTGGAACCCATATTGT
AACTAGCATTTGCTGCTGCAGAATAAACCAATTTTAAAAGGGGATAACATGCTCGATAAG
GCATGAGTTCTAGTATCATAAGTGTTTCTTCGTAAGAACGTCCACGAATTTGATCAATTA
CTCTTCGTGCTTTGTCAGCAGACATAGATATATATTTACCTGAAGCGGATACTTCTGTTT
TTATCTTCTTTAGCATAAGATCTAACTCCTACTAAT
NNNNNNNNNNNNNNNNNNNNNNNNNNNNNNNNNNNNNNNNNNNNNNNNNN
AATAACGATTATTAACGATGAGATCTATTATCGCTTTTCGCATGTCCTCGAAAATTTAAA
GTAGGTGCAAATTCTCCCAATTTGTGTCCCACCATACGATCTGTTATATAAATAGGTAAA
TGTCCCTTTCCATTATGGATAGCAATAGTATGGCCGATCATTGTAGGTATAATGGTAGAT
GCCCGGGACCAAGTTATTATTATTTCTTTTTCTGCTTTTGTATTAAGCTTATCCATTTTT
CTTAGTAAATGATT
NNNNNNNNNNNNNNNNNNNNNNNNNNNNNNNNNNNNNNNNNNNNNNNNNN
AGTGAACGTGTCACAGCTTACTCCTA
NNNNNNNNNNNNNNNNNNNNNNNNNNNNNNNNNNNNNNNNNNNNNNNNNN
GAAGCAGATGATTAATCATCTGCTTC
NNNNNNNNNNNNNNNNNNNNNNNNNNNNNNNNNNNNNNNNNNNNNNNNNN
GAAGAAAGAAATTCGATTTTCTCTCCTATTTACTACGGCGACGAAGAATCAAATTATCAC
TATATTTATTCCTTTTTCTACTTCTTCTTCCAAGTGCAGGATAACCCCAAGGGGTTGTGG
GTTTTTTTCTACCAATTGGGGCCCTCCCTTCCCCACCTCCGTGGGGATGGTCTACAGGGT
TCATAACTACTCCTCTTACTACAGGACGCTTACCTAGCCAACGCTTAGATCCGGCTCTAC
CCAAACTTTTCTGGTTCACCCCAACATTCCCCACTTGTCCGACTGTTGCTGAGCAGTTTT
TGGATATCAAACGTACCTCCCCAGAAGGTAATTTTAATGTGGCCGATTTCCCCTCTTTTG
CAATCAGTTTCGCTACAGCACCCGCTGCTCTAGCTAATTGTCCACCCTTTCCAAGTGTGA
TTTCTATGTTATGTATGGCCGTACCTAAGGGCATATCGGTTGAAGTAGATTCTTCTTTTT
GATCAATCAAAACCCCTTCCCAAACTGTACAAGCTTCTTCCAAAGCATACGGCTTTCTGG
ATGTAGATGATGATATTTATACAGATGGATCTTATATCTATCGTGCAATGAAGTACCACA
TAGGTGGATATATAGGAATCCAAATCTGCCGAATCATTCATGTTATGATCTTCTACATCC
TAGGTCTTCCCGTTCCATCATCTGGCTTATGTTCTTCATGTAGCATTCAGACCGAATGAC
TCTATGAAATTACGTCGATACTTCCACATATTATGGGTAACGTAGGAGACATCTCTATTT
TTTCCCGGGGAATCTTTAGAATTCCCACTGCTTAGCTTTCAATTTGCCTCTGACCATCAA
ATGAAATGTGAATAACCCGTCCTCCTCTCTTTGAAAGAAGGGGCGCTTCCGGTTCTGTCG
GTGCTTGAAACAATTTTGTCTTCTCCATATTACTATATCTCTAGAGTCAATAATTTGATA
TGAGGAACTACTGAACTCAATCACTTGCTGCCGTTACTCTTCAGTTTTCTGTTGAGGTCT
ATCCTGTAGAGGTACTCAAATTGGATCAGTGATCGATTTCTAGGTTTCGTCGTAAACCTA
ATTGGTTACTTCCAATTACGTAAATCAATAGTTCAAACCGCACTCAAAGGTAGGGCATTT
CCCATTTTTATAGGAACTTCTGTACCAGAAACAATGGTATCTCCAATTATAGCCCCTCTG
GGATGTAAAATATATCTCTTCTCACCATCCCCATAGTGTATGAGACAAATGTATGCATTT
CGATTAGGGTCGTATTCTATGGTTACGATTCTACCATATATGTCTTTTTCATTCCGTCGA
AAATCGATTTTACGGTATAGACGCTTATGACCTCCCCCTCTATGCCCTGCGGTAATGATT
CCTCTGGCATTACGACCTTTACCACAACGATGCTGTCCATAGATTAAATTATTTCGTGGA
TTGGATTTCACTTGACTGTCTACGGTTCCATTACGTGTGCTCGGGGTAGAAGTTTTGTAT
AAATGTATCGCCATGCTATTAAGTATTTTGATTTAAGTTCTTTTCTTTCTAAGAGGTGGA
ATAGAATAACCCGGTTGAAGCGTAATGATCATACGTCTGTAATGCATTGTATGTCCCATA
ATAGGTCCCATTCTTCTACCCTTTCCCGGAAGTCGATGACTATTCATAGCTATTACCTTG
ACACCAAAGAAGAGTTCGACCCAACGCTTTATTTCTATCCTAGTTGATCCTGATTCGACA
TTAGAAGTATATTGATTTTTTCCCAATAACCGAATACTTTTGTCTGTAAATACTGCATAT
TTGATTCCATCCATAAATCTATTTTCTTCCCTATGAGTTCTATTCTCAATAAGAATGCTA
GTTCTTACTGTTCATATATTATGATATGAATATACCACATCAATTCGTTATGTATGGATG
ATGAGATTCCATTGATACAGAGCCAATTCCAATAGACTTATTGGAGGGTCCCATTGGCGT
GCATCCAGTAGGAATTGAACCTACGAATTCGCCAATTATGAGTTGGGCGCTTTAACCATT
CAGCCATGGATGCTTAGCGGGGATCCTCGTACATGGTGAATAACCAAATTCCAATTGAAA
TGAAATCTTTAGGATAAATCAATGCAATTTAGGAGGAATAAATGAAAGGACATCAATTCA
AATCCTGGATTTTCGAATTGAGAGAGATATTGAGAGAGATCAAGAATTCTCACTATTTCT
TAGATTCATGGACCCAATTCAATTCAGTGGGATCTTTCATTCACATTTTTTTCCACCAAG
AACGTTTTATAAAACTCTTTGACCCCCGAATTTGGAGTATCCTACTTTCACGCAATTCAC
AGGGTTCAACAAGCAATCGATATTTCACGATCAAGGGTGTAATACTCTTTGTAGTAGCGG
TCCTTATATATCGTATTAACAATCGAAATATGGTCGAAAGAAAAAATCTCTATTTGATAG
GGCTTCTTCCTATACCTATGAATTCCATTGGACCCAGAAATGATACATTGGAAGAATCCG
TTGGGTCTTCCAATATCAATAGGTTGATTGTTTCGCTCCTGTATCTTCCAAAAGGAAAAA
AGATCTCTGAGAGTTGTTTCCTGAATCCGAAAGAGAGTACTTGGGTTCTCCCAATAACTA
ATCGGTTTTTTAGCAAGGTACGGAATGTATCGTCAAATATTCAATATGATTTCACAAGAT
CTAGTTTCGTTCAAGTAACGGATTCTAGCCAATTGAAAGGATCTTCTGATCAATCCAGAG
ATCATTTGGATTGCATTAGTAATGAGGATTCGGCATATCACACATTGATCAATCAAAGAG
AGATTCAACAACTAAAAGAAAGATCGATTCTTTGGGATCCTTCCTTTCTTCAAACGGAAC
GAACAGAGATAGAATCAGACCGATTCCCGAAATGCCTTTCTGGATATTCCTCAATGTCCC
GTCTATTCACGGAACGTGAGAAGCAGATGATTAATCATCTGCTTCCGGAAGAAATCGAAG
AAGTTCTTGGGAATCCTACAAGATCCGTTCGTTCTTTTTTCTCTGACAGATGGTCAGAAC
TTCATCTGGGTTCGAATCCTACTGAGAGGTCCACTAGAGATCAGAAATTGTTGAAGAAAG
AGCAAGATCTTTCTTTTGTCCCTTCAAGGCGATCGGAAAATAAAGAAATGGTTAATATAT
TCAAGATAATTACGTATTTACAAAATACCGTCTCAATTCATCCTATTTCATCAGATCCGG
GATGTGATATGGTTCCGAAGGATGAACCAGATATGGACAGTTCCAATAAGATTTCATTCT
TGAACAAAAATCCATTTTTTGATTTATTTCATCTATTCCATGACTGGAACAGGGGAGGAT
ACACGTTACACCACGATTTTGAATCAGAAGAGAGATTTCAAGAAATGGCAGATCTATTCA
CTCTATCAATAACCGAGCCGGATCTGGTGTATCATAAGAGATTTGCCTTTTCTATTGATT
CCTACGGATTTGATCAAAAACAATTCTTGAATGAGGTATTCAACTCCAGGGATGAATCGA
AAAAGAAATCTTTATTGGTTCTACCTCCTATTTTTTATGAAGAGAATGAATCTTTTTATC
GAAGGATCAGAAAAAAATGGGTCCGGATCTCCTGCGGGAATGATTTGGAAGATCCAAAAC
CAAAAATAGTAGTATTTGCTAGCAACAACATAATGGAGGCAGTCAATCAATATAGATTGA
TCCGAAATCTGATTCAAATCCAATATAGCACCTATGGGTACATAAGAAATATATTGAATC
GATTCTTTTTAATGAATAAATCCGATCGCAACTTTGAATATGGAATTCAAAGGGATCAAA
TAGGAAAGGATACTCTGAATCATAGAACTATAATGAAATATACGATCAACCGACATTTAT
CGAATTTGAAAAAGAGTCAGAAGAAAGGGTTTGATCCTCTTATTTTGATTTCTCGAACCG
AGAGATCCATGAATCGGGATCCTGATGCATATAGATCCAAATGGTCCAATGGGAGCAAGA
ATTTTCAGGAACATTTGGAACATTTCGTTTCTGAGCAGAAGAGCCGTTTTCAAGTAGTGT
TCGATCGATTACGTATTAATCAATATTCGATTGATTGGTCTGAGGTTATCGACAAAAAAG
ATTTGTCTAAACCACTTCGTTTCTTTTTGTCCAAGTCACTTCCTTTTTTCTTTGTGAGTT
TCGGGAATATCCCCATTCATAGGTCCGAGATCTACATCTATGAATTGAAAGGTCCGAATG
ATCAACTCTGCAATCAGTTGTTAGAATCAATAGGTCTTCAAATTGTTCATTTGAAAAAAT
TGAAACCCTTCTTATTGGATGATCATGATACTTCCCAAAAATCGAAATTCTTGATCAATG
GAGGAACAATATCACCATTTTTGTTCAATAAGATACCAAAGTGGATGATTGGCTCATTCC
ATACTAGAAATAATCGCAGGAAATCCTTTGATAACACGGATTCCTATTTCTCAATGATAT
TCCACGATCAAGACAATTGGCTGAATCCCGTGAAACCATTTCATAGAAGTTCATTGATAT
CTTCTTTTTATAAAGCAAATCGACTTCGATTCTTGAATAATCCACATCACTTCTGCTTCT
ATTGTAACAAAAGATTCCCTTTTTATGTGGAAAAGGCCCGTATCAATAATTATGATTTTA
CGTATGGACAATTCCTCAATATCTTGTTCATTCGCAACAAAATAGTTTCTTTGTGCGTCG
GTAAAAAAAAACATGCTTTTGGGGGGAGAGAGACTATTTCATCAATCGAGTCACAGGTAT
CTAACATATTCATACCTAACGGTTTTCCACAAAGTGGTAACGAAACGTATAACTTGTACA
AATCTTTCCATTTTCCAAGTCGATCCGATCCGTTCGTTCGTAGAGCTATTTACTCGATCG
CAGACATTTCTGGAACGCCTCTAACAAAGGGACAAATAGTCAATTTTGAAAGAACTTATT
GTCAACCTCTTTCAGATATGAATCTATCTGATTCAGAAGGGAAGAGCTTGCATCAGTATC
TCAATTTCAATTCAAACATGGGTTTGATTCACACTCCATGTTCTGAGAAATATTTACCAT
CCGAAAAGAGGAAAAAACGGAATCTTTGTCTAAAGAAATGCGTTGAGAAAGGGCAGATGT
ATAGAACCTTTCAACGAGATAGTGCTTTTTCAACTCTCTCAAAATGGAATCGATTCCAAA
CATATATGCCATGGTTCCTTACTTCGACAGGGTACAAATATCTAAATTTGATATTTTTAG
ATACTTTTTCAGACCTATTGCCGATACTAAGTAGCAGTCAAAAATTTGTATCCATTTTTC
ATGATATTATGCATGGATCAGATATATCATGGCGAATTCTTCAGAAAAAATGGTGTCTTC
CACAATGGAATCTGATAAGTGAGATTTCGAGTAAGTGTTTACATAATCTTCTTCTGTCCG
AAGAAATGATTCATCGAAATAATGAGTCACCATTGATATCGACACATCTGAGATCGCCAA
ATGTTCGGGAGTTCCTCTATTCAATCCTTTTCCTTCTTCTTGTTGCTGGATATCTCGTTC
GTACACATCTTCTCTTTGTTTCCCGGGCCTCTAGTGAGTTACAGACAGATTTCGAAAAGG
TCAAATCTTTGATGATTCCATCATCTATGATTGAGTTGCGAAAACTTCTGGATAGGTATC
CTACATCTGAACCGAATTCTTTCTGGTTAAAGAATCTCTTTCTAGTTGCTCTGGAACAAT
TAGGAGATTCTATAGAAGAAATACGGGGTTCCGCTTCTGGCGGCAACATGCCATTGGGTG
GTGGTCCCGCTTATGGGGTCAAATCAATACGTTCTAAGAAGAAATATTTGAATATCAATC
TCATCGATCTCATAAGTCTCATACCAAATCCCATCAATCGAATCACTTTTTCGAGAAATA
CGAGACATCTAAGTCATACAAGTAAAGAGATCTATTCATTGATAAGAAAAGGAAAAAACG
TGAACGGGGATTGGATTGATGATAAAATAGAATCCTGGGTCGCGAACAGTGATTCGATTG
ATGATGAAGAAAGAGAATACTTGGTTCAGTTCTCCACCTTAACGACAGAAAAAGGGATTG
ATCAAATTCTATTGAGTCTGACTCATAGTGATCATTTATCAAAGAATGACTCTGGTTATC
AAATGATTGAACAACCGGGAGCAATTTACTTAGGATACTTAGTTGACATTCATAAAAAGT
ATCTAATGAATTATGAGTTCAATACATCCTGTTTAGCAGAAAGACGGATATTCCTTGCTC
ATTATCAGACAATCACTTATTCACAAACTTCGTGTGGGGCTAATAGTTTTCATTTCCCAT
CTCATGGAAAACCCTTTTCGCTCCGCTTAACCTTATCCCCCTCTAGGGGTATTTTAGTGA
TAGGTTCTATAGGAACTGGACGATCCTATTTGGTCAAATACCTAGTGACAAACTCCTATG
TTCCTTTCATTACGGTATTTCTGAACAAGCCTAAAGGTTTTCT
NNNNNNNNNNNNNNNNNNNNNNNNNNNNNNNNNNNNNNNNNNNNNNNNNN
ATGCTAGTGACGATATCGATCGTGACCTTGATACGGAGCTGGGACTGCTAACTATGATGA
ATGCGGTAACTATGGATATGATGCCGGAACCGGAAATAGACCGATTTTATATCACCCTTC
AATTCGAATTAGCAAAAGCAATGTCTCCTTGCATAATATGGATTCCAAACATTCATGATC
TGGATGTGAATGAGTCGAATTACTTATCCCTCAGTCTATTAGTGAACTATCTCTCCAGGG
ATTGTGAAAGATGTTCCACTAGAAATATTCTTGTTATTGCTTCGACTCATATTCCCCAAA
AAGTGGATCCCGCTCTAATAGCTCCGAATAAATTAAATACGTGCATTAAGATACGAAGGC
TTCTTATTCCACAACAACGAAAGCACTTTTTCACTATTTCATATACTAGGGGATTTCACT
TGGAAAAGAAAATGTTCCATACTAATGGATTCGGGTCCATAACCATGGGTTCCAATGCAC
GAGATCTTGTAGCACTTACCAATGAGGCCCTGTCGATTAGTATTACACAGAAGAAATCAA
TTATAGACACTAATACAATTAGATCCGCTCTTCATAGACAAACTTGGGATTTGCGATCCC
AGGTAAGATCGGTTCAGGATCATGGGATCCTTTTCTATCAGATAGGAAGGGCTGTAGCAC
AAAATGTACTTCTAAGTAATTGCCCCATAGATCCTATATCTATCTATATGAAGAAGAAAT
CATGTAACGAAGGGGATTCTTATTTGTACAAATGGTACTTCGAACTTGGAACGAGCATGA
AGAAATTAACGATACTTCTTTATCTTTTGAGTTGTTCTGCCGGATCGGTCGCTCAAGATC
TTTGGTCTCTACCCGGACCCGATGAACAAAATGGGATCACTTCTTATGGACTCGTTGAGA
ATGATTCTGATCTAGTTCATGGCCTATTAGAAGTAGAAGGCGCTCTGGTGGGATCTTCAC
GGACAGAAAAAGATTGCAGTCAGTTTGATAATGATCGAGTGACATTGCTTCTTCGGCCCA
AACCAAGGAATCCCTTAAATATGATGCAAAA
NNNNNNNNNNNNNNNNNNNNNNNNNNNNNNNNNNNNNNNNNNNNNNNNNN
CGAATCGGAGTTTGAAGAAGGGGAAGTTGACCTAGAGGAGGATTTATTCAATCACATAGT
TTGGGCTCCTAGAATATGGCGCCCTTGGGGCTTTCTATTTGATTGTATCGAAAGGCCCAA
TGAATTGGGATTTCCCTATTGGTCCAGGTCATTTCGGGGCAAGCGGATCATTTATGATGA
AGAGGATGAGCTTCAAGAGATTTATGATGAAGAGGATGAGCTTCAAGAGAATGATTCGGA
GTTCTTGCAGAGTGGAACCATGCAGTACCAGACACGAGATAGATCTTCCAAAGAACAAGG
CCTTTTTGGAATAAGCCAATTCATTTGGGACCCTGGAGATCCACTCTTTTTCCTATTCAA
AGATCAGCCCTTTGGCTCTGTGTTTTCACATCGAGAATTATTTGCAGATGAGGAGATGTC
AAAGGGGCTTCTTACTCTTACTTCCCAAACAGATCCTCCTAAATCTATATATAAACGCTG
GTTTAGCAAGAATATGCAAGAAAAGCACTTCGAATTGTTGATTAATCGCCAGAGATGGCT
TAGAACCAATAGTTCATTATCTAATGAATCTTTCCGTTCTAATACTCTATCTGAGAGTTA
TCAGTATTTATCAAATCTGTTCCTGTCTAACGGAACGCTATTGGATCAAATGACAAAGAC
ATTGTTGAGAAAAAGATGGCTTTTCCCGGATGAAATGAAAATTGGATTCATGTAACAGGA
GAAAGATTTCCCATTCCTTAGCCGGAAAGTGGCCATGAAAGAGGAATTAAGTGGAACAGA
ATTGACTGGGTGGTAGAGTTGTGGAAAGGCTTGTTTCTTCCATATTTTGGACCTTATTAG
CTCCATGGAACAATATGCTACTGCTGAAACACGGAAGAATTGAAATCTTAGATCAAAACA
CTAT
NNNNNNNNNNNNNNNNNNNNNNNNNNNNNNNNNNNNNNNNNNNNNNNNNN
GGCCCTGAAAGGAGAAGGAAGGCTGGAATGCCAACAGGCGTCTATTATTGAATTCACCCC
ACTCGATAGTATCCATTTGGGGAACGTCCAGTGCCAAAGTCACTGAATGGGTAAGTCGCC
AATCTCTAAAACGGACTATGTAATGTACTTTATCTGCTGGGTTACGGGCGGGCATTTTAC
CAGAGGTTTCTAATCTACCCTTGTGTGATTCCTGTTAAAGCATATACTCAGGGGGGTGGG
TGCGGGGCGGACGATTTGAAAGCAGACTCCCGATAGAGAAGATCGCCAAGATTTCGTGAT
CCGCTGCCGAAC
NNNNNNNNNNNNNNNNNNNNNNNNNNNNNNNNNNNNNNNNNNNNNNNNNN
AAGAGCTCGGATCGAATCGGTATTGATATACCGATTCGATCCGAGCTCTT
NNNNNNNNNNNNNNNNNNNNNNNNNNNNNNNNNNNNNNNNNNNNNNNNNN
TTCCAAGAGCTCGGATCGAATCGGTATATCAATACCGATTCGATCCGAGCTCTTTTATTG
AATTGCTCATTCAACGAGCATTCTCAATATTATGCCTTGAAGAGGACTCGAACCTCCACG
CTCTTTAGCACGAGATTTTGAGTCTCGCGTGTCTACCATTTCACCACCAAGGCATCTTGA
AAGTGAATCGTATTCCATGAATATGATATCTATCTAGTATGATGTATGGAATATATGACA
AGGGTGGAGTATTTCTATTGATCGGCCATGTCATATAGGCCCGAGTTGGACATCCAATTG
CTTCGATTTGAATTATCCGAAGAATGCCTTATATATCAAATATATCAAAAAGATGGACAA
TCAAACCTATTTCTCGATTCAATAGAAGCCCAAAGAGGTGAATAGGGTCCCAAATAACGA
GAGATATGTAAAAAGCGGGTCCGATTACGCCTATTCCTAATCCTAAATGGAATGTAACGA
CGTAGAGACCCATATGTAAACATAGTATCTATTTAGATACGCTCGAATGGCCTCTTCGTA
TAATGAGAATGTAGATAACCCTATTCCGGTCTGGTCCGGTATGGAATGAACTTATAATCA
TGGAATCGACTCGATCATCAGATTATAAGTTCATAACCTTAGCCCATTCCCATTTTGGGC
GGAACAGATCTACTAATTCTTTTTCTTTTCTTTGATTCCAGTTAGTAAGAGGGATCCTGA
ACTAAGAAATAGACCCTAGAAGCTAAAAAAGGGTATCCTGAGCAATTGCAATAATCGGGT
TCATTGATATTCCTGGTATAGTAGATGCTATCACACATACAATCATACTCAATTCGATGG
AATTGTTTGATCTTAAAGGAGATCTTCTATAATTTCGCACGTGAGGGGTTATTTCTTGGT
TTCGTCCAGTCATTAATAACTTGATTATTTTTAGATAATAGTAGATAGAAACAACGCTTG
TAAGGAGTCCTATTAAAACCAAGAAATATAGGCCTGCCTGCCATCCACACCAGAATAAAT
AGAGTTTTCCGAAAAACCCTGCTAGTGGAGGAAGACCTCCTAGGGATAAGAGACATAGGG
TTAAAGAGAGAGCCAAAAAAGGATCTTTCGTGTATAATCCTGCATAATCTCGAATGTTAT
CAGTTCCGGTACGTAGACCAAATAATACAATGCAAGCAAAAGTTCCTAGATTCATGGCGA
TATAGAACAGCATATAAGTTATCATGCTTGCATATCCATCATTTGAGTCTCCAACAATTA
TTCCAATAATTACATATCCGATTTGACCTATGGACGAATATGCAAGCATACGTTTCATGC
TTGTTTGAGTAATAGCAATGAGATTTCCCAATATCATGCTAAGAATACCTAGGATTTCCA
GAAGAAGATGCCATTCGTTTGATGAGAAATAAAAAGGAATATCGAAAATTCGAGTGGCTG
AAGCTGAAGCAGCTACTTTCGAAGTAACAGAAAGAAAAGCAACGACTGGAGTGGGAGAGT
CAGAGTCGAAAAGAGGATTCCTCACTTCTTTCTCTCATTCAAAACCGTGCATGAGACTTT
CATCTCACACGGCTCCTAAGTGATAAAAGAAAGAAGATGAGTTCTTCTTTCTTTTTTGAT
TACCTTCCTCGCGTATGTATAAGACCGAATCCATTTTATTTCTAATTCTAAAAAGGATTA
CTAATCCTTAACTTTTCGAGGAATCCTTCATCAGTGGTTGTGAATGACTGATTTTTTCAA
TCTTTTCCACCTTGGTTCCGTAGGAGCAAGTCAGAAAGATTGAGAAATAGAACCATCTGA
TTTGATTCGTTCTCAATAGCCATGAGATGATCATCTTAGGGTGATCCTTTTGTCGACGGA
TGCTCCTATTACACTCGTAGTCTCTGAAGGATGAGAACCAACTATGTAGCATCTACATCG
AGAATTCAAGTATTGTATACGTCATTAGTCCGATCCTTTGTAGGAACTACCCGTAATAAC
GAACTTGCAAAATGGATCTGTTTATCATAAAGAGATTCGTCGTTCCTAACCCTGCTTCAC
CTTAATTGTTATTTGAACAAGTAAAAGTTCTGTCTTGGTCCGAGTGGGGATAGCATTTCT
CTTCTGCATGTCCATGGAGTTTTGAAAAATCCAAACATCTCAGAGATAGATAGAGAGGTA
GGAATTTATCGAACGAACCGCACTCCTTCGTATACGTCAGGAGTCCATTGATGAGAAGGG
GCTAGGGAAAGCTTGAACCCAATTCCTACAGTGATGAATATGAGCGCAATTGAAATTCCT
GGGGAGTTATACATTTGTGTATTGATAAGACCATTCACTATTTCTTGAAGCTCGATCTCT
CCCCCGGATGAACCATATAGCCAAGAGAAACCATGAACCAGAATAGAAGAGCTTGCCCCG
CCCATGAGTAAATATTTCATAGTAGCCTCATTAGACCGTACATCTTTCTTGGTATATCCA
GATAATAGGTAGGAGCATAAACTGAAACATTCTGGAGCTACAAAGATAGTTATTAAATCA
TTAGCACCGCATAAAAACATTCCTCCTAGAGTAGCTGTTAATACGAATAAGAGAAACTCT
GTTATAGCCATTTCTGTACATTCAATGTACTCTACGGATAGAGGAATACATAGAGTTGAA
CATAGTAAAATAAGAAATTGAAAGATTTCGTTGAAATTGTTCGTTTGGAAATTTCCCGAA
AAGCTAATCATAGGTTCTTCTCTCCATCGGAACAATAGGGCCGTTATGCTCATTACTAAA
CTTGTTGAAGAGATGAAATAGAACCAAGGTATGTCTTTTTGATCAGAGGTTGAATCGATC
ATCAGAAGAAGAATTAGGCCAAAAATTAGGATACATTCTGGGAGAATAAAACTTCCATCG
AAGAGAAGCAAATGAAAGGCTTTCATAAAAATTCTCGTAGAATCGAGAATGACGTTTTCA
TTCTGTACATGCCAGATCATGAATTAGTAACTGCATCCAATTTCCAAAAAAAATTTCAAT
TGTTTCCATTTTTGGAATGGAATATTTACGGAATCTCCATGAATAGGATCAAACCTTATT
CCATGGTATTTACATGAGGTTCTTCTTTCCTTTCTTATTCTTAAGAAAAAAGTCCCCGAG
AGGGCTTAGTTGATCCATGATTTATGTTTCATCTTTCGTTTCCTTTTCGTTTGTTTCGAG
AAATATATCGATCAATTCCGACTCTTTCTTTTTCTCTTGATTCTTTTCCGATCGAGATGT
ATAGATCC
NNNNNNNNNNNNNNNNNNNNNNNNNNNNNNNNNNNNNNNNNNNNNNNNNN
CAGAACTGTACGTGAGACTTTCATCTCATACGGCTCCTC
NNNNNNNNNNNNNNNNNNNNNNNNNNNNNNNNNNNNNNNNNNNNNNNNNN
TATAGATCCTGTTCATGGATTAACGAAAATGGGCAAAAGCTCTATTTGCCTCTGCCATTC
TATGAGTCTCTTCCTTTTTGCGTATGGCATCGCCACTCCCTTTGGCAGCATCCACTAATT
CGGAACTTAATTTGAAAGCCATATTTCGACCCGGACGTTTTCGGGATGCCGCTAATAACC
AACGAATGGCAAGTGCTTTGCCTTGTGTGGATCCTATTTCAATGGGAACTTGATGAGTCG
ATCCACCTACACGTCTTGCTTTTACTGCTATATCGGGAGTTCCTCCACGTATTGCTTGAC
GTAAAACAGATAGTGGATTTGTTTCTGTCTTTTGTTGAATCTTTTTCACGGCTCGATAGA
TAATTTGATAAGCCAATGATTTTTTTCCGTGTTTCAGAATACGGTTAACCAACATGTTAA
CTAATCGATTACGATAAATTGGATCGGATTTTGTAGTTTTTTTTTCTGCAGTACCTCGAC
GTGACATGAGCGTGAAAGGGGTTCAAGAATCAGTTTTCTTTTTATAAGGACTAAAATCAC
TTATTTTGGCCTTTTTACCCCATATTGTAGGGTGGATCTCGAAAGATATGAAGGATCTCC
CTCCAAGCCGTACATACAACTTTCATCGAATACGGCTTTCCGCAGAATTCTATATGTATC
TATGAGATCGAGTATGGAATTCTGTTTACTCACTTTAAATTGAGTATCCGTTTCCCTCCC
TTTCCTGCTAGGATTGGAAATCCTGTATTTTACATATCCATACGATTGAGTCCTTGGGTT
TCCGAAATAGTATAAAAAGAAGTGCTTCGAATCATTGCTATTTGACTCGGACCTGTTCTA
AAAAAGTCGAGGTATTTCGAATTGTTTGTTGACACGGACAAAGTCAGGGAAAACCTTTGA
AATTATTTCAATATTGAACCTTGGACGTATAAGAGTTCCGAATCGAATCTCTTTAGAAAG
AAGATCTTTTGTCTCATGGTAGCCTGCTCCAGTTCCCTTACGAAACTTTCGTTATTGGGT
TAGCCATACACTTCATATGTTTCTAGCGATTCACATGGCATCATCAAATGATACAAGTCT
TGGATAAGAATCTACAACGCACTAGAACGCCCTTGTTGACGATCCTTTACTCCGACAGCA
TCTAGGGTTCCTCGAACAATGTGATATCTCACACCAGGTAAATCCTTAACCCTTCCCCCT
CTTACTAAAACTACAGAATGTTCTTGTGAATTATGGCCAATACCGGGTATATAAGCAGTG
ATTTCAAATCCAGAGGTTAATCGTACTCTGGCAACTTTACGTAAGGCAGAGTTTGGTTTT
TTGGGGGTGATAGTGGAAAAGTTGACAGATAAGTCACCCTTACTGCCACTCTACAGAACC
GTACATGAGATTTTCACCTCATACGGCTCCTCGTTCAATTCTTTCGAAGTCATTGGATCC
TTTTCCGCCCCCTCCCTTCTTCCACTCCGTCCCGAAGAGTAACTAGGACCAATTTAGTCA
CGCTTTCATGTTCCAATTGAACACTTTCCATTTTTGATTATTCTCAAAGGAGAAGATTAT
TCTCTTTACCAAACATATGCGAATCCAATCGCGCACGATCTTATAATAAGAACAAGAGAT
CTTTCTCGATCAATCCCTTTGCCCCTCATTCTTCGAGAATCAGAAAGATCCTTTTTTTGA
ATTTGTTCATTTGGAATCTGGGTTCTTCCACTTCA
NNNNNNNNNNNNNNNNNNNNNNNNNNNNNNNNNNNNNNNNNNNNNNNNNN
ATTCCTTCCTTAAGTCCCATAGGTTTGATCCTGTAGAATTTGACCTATTTTCTTGAGCGA
AGGGTACGAACTAAATCAGATTTATTTTTCGATCAAAAATACTATGTGAAATCTTCGGTT
TTTTCCTCTTCCTCTATCCCTATCCCATAATAGGTACAATCAATAGAGAACCCTTTCTTC
TGTATGAATCGATATTATTCCATTCCAATTCCTTTCCGATACCTCCCAAGGAAAGTCTCG
AATTGGATCCCAAATTGACGGGTTAGTGTGAGCTTATCCATGCGGTTATGCACTCTTCGA
ATAGGAATCCATTTTCTGAAAGATCCTGGCTTTCGTGCTTTGGTGGGTCTCCGAGATCCT
TTCGATGACCTATGTTGTGTTGAAGGGATATCTATATAATCCGATCGATTGCGTAAAGCC
CGCGGTAGCAACGGAACCGGGGAAAGTATACAGAAAAGACAGTTCTTTTCTATTATATTA
GTTAGTATTCGTTAGTGATCCCGGCTTAGTGAGTCCTTTCTTCCGTGATGAACTGTTGAC
ACCAGTCCTACATTTTGTCTCTGTGGACCGAGGAAAAAAGGGACTCCGCGGGAAGAGGAG
TGTACCATGAGAGAAGCAAGGAGGTCAACCTCTTTCAAATATACAACATGGATTCTGGCA
ATGCAATGTAGTTGGACTCTCATGTCGATCCGAATGAATCATCCTTTCCACAGAGGTAAA
TCTTTGCCTGCTAGGCAAGAGGATAGCAAGTTACAAATTCTGTCTCGGTAGGACATGTAT
TTCTATTACTATGAAATTCATAAATGAAGTAGTTAATACCCGTATCGAATAGAACATGCT
GAGCCAAATCTTCTTCATGTAAAACCTGCTTGATTTAGATCGGGAAAATCGTGCAGTTTT
ATGAAACCATGTGCTATGGCTCGAATCCGTAGTTAATCCTATTTCTCGATCGGGGCAGGG
AAGGGATATAACTCAGCGGTAGAGTGTCACCTTGACGTGGTGGAAGTCATCAGTTCGAGC
CTGATTATCCCTAAACCCAATGTTCATTTTTCTATTTTGATTTGCTCCTCCGCCGTGAGA
ATGGATAAGAGGCTCGTGGGATTGACGTGAGGGGGCAGGGATGGCTATATTTCTGGGAGC
GAACTCCGGGCGAATATGAAGCGCATGGATACAAGTTATGCCTTGGAATGAAAGACAATT
TCGAATTAGCTTTGTCTACGAACAAGGAAGCTATAAGTAATGCAACTATGAATCTCATGG
AGAGTTCGATCCTGGCTCAGGATGAACGCTGGCGGCATGCTTAACACATGCAAGTCGGAC
GGGAAGTGGTGTTTCCAGTGGCGGACGGGTGAGTAACGCGTAAGAACCTGCCCTTGGGAG
GGGAACAACAGCTGGAAACGGCTGCTAATACCCCGTAGGCTGAGGAGCAAAAGGAGGAAT
CCGCCCGAGGAGGGGCTCGCGTCTGATTAGCTAGTTGGTGAGGCAATAGCTTACCAAGGC
GATGATCAGTAGCTGGTCCGAGAGGATGATCAGCCACACTGGGACTGAGACACGGCCCAG
ACTCCTACGGGAGGCAGCAGTGGGGAATTTTCCGCAATGGGCGAAAGCCTGACGGAGCAA
TGCCGCGTGGAGGTAGAAGGCCCACGGGTCATGAACTTCTTTTCCCGGAGAAGAAGCAAT
GACGGTATCTGGGGAATAAGCATCGGCTAACTCTGTGCCAGCAGCCGCGGTAATACAGAG
GATGCAAGCGTTATCCGGAATGATTGGGCGTAAAGCGTCTGTAGGTGGCTTTGTAAGTCC
GCCGTCAAATCCCAGGGCTCAACCCTGGACAGGCGGTGGAAACTGCTAAGCTGGAGTACG
GTAGGGGCAGAGGGAATTTCCGGTGGAGCGGTGAAATGCGTAGAGATCGGAAAGAACACC
AACGGCGAAAGCACTCTGCTGGGCCGACACTGACACTGAGAGACGAAAGCTAGGGGAGCG
AATGGGATTAGATACCCCAGTAGTCCTAGCCGTAAACGATGGATACTAGGCGCTGTGCGT
ATCGACCCGTGCAGTGCTGTAGCTAACGCGTTAAGTATCCCGCCTGGGGAGTACGTTCGC
AAGAATGAAACTCAAAGGAATTGACGGGGGCCCGCACAAGCGGTGGAGCATGTGGTTTAA
TTCGATGCAAAGCGAAGAACCTTACCAGGGCTTGACATGCCGCGAATCCTCTTGAAAGAG
AGGGGTGCCTTCGGGAACGCGGACACAGGTGGTGCATGGCTGTCGTCAGCTCGTGCCGTA
AGGTGTTGGGTTAAGTCCCGCAACGAGCGCAACCCTCGTGTTTAGTTGCCATCGTTGAGT
TTGGAACCCTGAACAGACTGCCGGTGATAAGCCGGAGGAAGGTGAGGATGACGTCAAGTC
ATCATGCCCCTTATGCCCTGGGCGACACACGTGCTACAATGGCCGGGACAAAGGGTCGCG
ATCCCGCGAGGGTGAGCTAACCTCAAAAACCCGTCCTCAGTTCGGATTGCAGGCTGCAAC
TCGCCTGCATGAAGCCGGAATCGCTAGTAATCGCCGGTCAGCCATACGGCGGTGAATTCG
TTCCCGGGCCTTGTACACACCGCCCGTCACACTATGGGAGCTGGCCATGCCCGAAGTCGT
TACCTTAACCGCAAGGAGGGGGATGCCGAAGGCAGGGCTAGTGACTGGAGTGAAGTCGTA
ACAAGGTAGCCGTACTGGAAGGTGCGGCTGGATCACCTCCTTTTCAGGGAGAGCTAATGC
TTGTTGGGTATTTTGGTTTGACACTGCTTCACACCCAAAAAGAAGGGAGCTGCGTCTGAG
TTAAACTTGGAGATGGAAGTCTTCTTTCGTTTCTCGACGGTGAAGTAAGACCAAGCTCAT
GAGCTTATTATCCTAGGTCGGAACAAGTTGATAGGATCCCCTTTTTTACGTCCCCATGCC
CTCCCCGTGTGGCGACATGGGGGCGAAAAAAGGAAAGAGAGGGATGGGGTTTCTCTCGCT
TTTGGCATAGCGGGCCCCCAGCGGGAGGCTCGCACGACGGGCTATTAGCTCAGTGGTAGA
GCGCGCCCCTGATAATTGCGTCGTTGTGCCTGGACTGTGAGGGCTCTCAGCCACATGGAT
AGTTCAATGTGCTCATCGGCGCCTGACCCTGAGATGTGGATCATCCAAGGCACATTAGCA
TGGCGTACTCCTCCTGTTCGAACCGGGGTTTGAAACCAAACTTCTCCTCAGGAGGATAGA
TGGGGCGATTCAGGTGAGATCCAATGTAGATCCAACTTTTGATTCACTCGTGGGATCCGG
GCGGTCCGGGGGGGACCACCACGGCTCCTCTCTTCTCGAGAATCCATACATCCCTTATCA
GTGTATGGACAGCTATCTCTCGAGCACAGGTTCGGCCTCAATGGGAAAATAAAATGGAGC
ACCTAACAACGCATCTTCACAGACCAAGAACTACGAGATCACCCCTTTCATTCTGGGGTG
ACGGAGGGATCGTACCATTCGAGCCG
NNNNNNNNNNNNNNNNNNNNNNNNNNNNNNNNNNNNNNNNNNNNNNNNNN
CATGCTTTTCCCGGAGGTCTGGAGAAAGCTGCAATCAATAGGATTTCCCTAATCCTCCCT
TCCCGAAAGGAAGAGCGTGCAATTCTTTTTCCTTTCTGCAGGGACCAGGAGATTGGATCT
GGCCGTAAGAAGAATGCTTGGTATAAATAACTCACTTCTTGGTCGTCGACCCCCTCAGTC
ACTACGAACGTCCCCGATCAGTGTAATGGGATGTGTCTATTTATCTATCTCTTGACTCGA
AATGGGAGCAGGTTTGAAAAGGATCTTAGAGTGTCTAGGGTTGGGCCAGGAGGGTCTCTT
AACGCCTTCTTTTTTCTTCTCATCGGAGTTATTTCACAAAGACTTGCCAGGGTAAGGAAG
AAGGGGGGAACAAGCACACTTGGAGAGCGCAGTACGACGGAGAGTTGTATGCTGCGTTCG
GGAAGGATGAATCACTTCCGAAAAGGAATCTATTGATTCTCTCCCAGACCGTAGGTGCGA
TGATTTACTTCACGGGCGAGGTCTCTGGTTCAAGTCCAGGATGGCCCAGCTGCGCCAGGG
AAAATAATAGAAGAGGCATCTGACTCCTTCATGCATGCTCCACTTGGCTCGGGGGGATAT
AGCTCAGTTGGTAGAGCTCCGCTCTTGCAATTGGGTCGTTGCGATTACGGGTTGGATGTC
TAATTGTCCGGGCGGTAATGATAGTATCTTGTACCTGAACCGGTGGCTCACTTTTTCTAA
GTAATGGGGAAGAGGACCGAAACATGCCACTGAAAGACTCTACTGAGACAAAGATGGGCT
GTCAAGAACGTAGAGGAGGTAGGATGGGCAGTTGGTCAGATCTAGTATGGATCGTACATG
GACGGTAGTTGGAGTCGGCGGCTCTCCCAGGGTTCCCTCTTCTGGGATCCCTGGGGAAGA
GGATCAAGTTGGCCCTTGCGAACAGCTTGATGCACTATCTCCCTTCAACCCTTTGAGCGA
AAGGCGGCAAAAGGAAGGAAAATCCATGGACCGACCCTATCATCTCCACCCCGTAGGAAC
TACGAGATCACCCCAAGGACGCCTTCGGCATCCAGGGGTTACGGACCGACCATAGAACCC
TGTTCAATAAGTGGAACGCATTAGCTGTCCGCTCTCAGGTTGGGCAGTAAGGGTCGGAGA
AGGGCAATCACTCATTCTTAAAACCGGCGTTCTTAACGGAAGGGGGGGGGGAAGTTCTCC
GTTCCTGGTTCTCCTGTAGCTGGATCCTCTGGAACCACAAGAATCCTTAGTTAGAATGGG
ATTCCAACTCAGCACCTTTTGAGTGAGATTTTGAGAAGAGTTGTTCTTTGGAGAGCACAG
TACGATGAAAGTTGTAAGCTGTGTTCGGGGGGGAGTTATTGTCTATCGTTGGCCTCTATG
GTAGAATCAGTCGGGGGCCTGAGAGGCGGTGGTTTACCCTGCGGCGGATGTCAGCGGTTC
GAGTCCGCTTATCTCCAACTCGTGAACTTAGCCGATACAAAGCTATATGATAGCACCCAA
TTTTTCCGATTCGGCGGTTCGATCTATGATTTATCATTCATGGACGTTGATAAGATCCAT
CCATTTAGCAGCACCTTAGGATGGCATAGCCTTAAAGTTAAGGGCGAGGTTCAAACGAGG
AAAGGCTTACGGTGGATACCTAGGCACCCAGAGACGAGGAAGGGCGTAGTAAGCGACGAA
ATGCTTCGGGGAGTTGAAAATAAGCATAGATCCGGAGATTCCCGAATAGGTCAACCTTTC
GAACTGCTGCTGAATCCATGGGCAGGCAAGAGACAACCTGGCGAACTGAAACATCTTAGT
AGCCAGAGGAAAAGAAAGCAAAAGCGATTCCCGTAGTAGCGGCGAGCGAAATGGGAGCAG
CCTAAACCGTGAAAACGGGGTTGTGGGAGAGCAATACAAGCGTCGTGCTGCTAGGCGAAG
CGGTGGAGTGCTGCACCCTAGATGGCGAAAGTCCAGTAGCCGAAAGCATCACTAGCTTAC
GCTCTGACCCGAGTAGCATGGGGCACGTGGAATCCCGTGTGAATCAGCAAGGACCACCTT
GCAAGGCTAAATACTCCTGGGTGACCGATAGCGAAGTAGTACCGTGAGGGAAGGGTGAAA
AGAACCCCCATCGGGGAGTGAAATAGAACATGAAACCGTAAGCTCCCAAGCAGTGGGAGG
AGCCCAGGGCTCTGACCGCGTGCCTGTTGAAGAATGAGCCGGCGACTCATAGGCAGTGGC
TTGGTTAAGGGAACCCACCGGAGCCGTAGCGAAAGCGAGTCTTCATAGGGCAATTGTCAC
TGCTTATGGACCCGAACCTGGGTGATCTATCCATGACCAGGATGAAGCTTGGGTGAAACT
AAGTGGAGGTCCGAACCGACTGATGTTGAAGAATCAGCGGATGAGTTGTGGTTAGGGGTG
AAATGCCACTCGAACCCAGAGCTAGCTGGTTCTCCCCGAAATGCGTTGAGGCGCAGCAGT
TGACTGGACATCTAGGGGTAAAGCACTGTTTCGGTGCGGGCCGCGAGAGCGGTACCAAAT
CGAGGCAAACTCTGAATACTAGATATGACCTCAAAATAACAGGGGTCAAGGTCAGCCAGT
GAGACGGTGGGGGATAAGCTTCATCGTCGAGAGGGAAACAGCCCGGATCACCAGCTAAGG
CCCCTAAATGACCGCTCAGTGATAAAGGAGGTAGGGGTGCAGAGACAGCCAGGAGGTTTG
CCTAGAAGCAGCCACCCTTGAAAGAGTGCGTAATAGCTCACTGATCGAGCGCTCTTGCGC
CGAAGATGAACGGGGCTAAGCGATCTGCCGAAGCTGTGGGATGTAAAAATACATCGGTAG
GGGAGCGTTCCGCCTTAGGGGGAAGCACCCGCGCGAGCAGTGGTGGACGAAGCGGAAGCG
AGAATGTCGGCTTGAGTAACGCAAACATTGGTGAGAATCCAATGCCCCGAAAACCTAAGG
GTTCCTCCGCAAGGTTCGTCCACGGAGGGTGAGTCAGGGCCTAAGATCAGGCCGAAAGGC
GTAGTCGATGGACAACAGGTGAATATTCCTGTACTACCCCTTGTTGGTCCCGAGGGACGG
AGGAGGCTAGGTTAGCCGAAAGATGGTTATCGGTTCAAGGACGTAAGGTGACCCTGCTTT
TTCAGGGTAAGAAGGGGTAGAGAAAATGCCTCGAGCCAATGTTCGAGTACCAGGCACTAC
GGCGCTGAAGTAACCCATGCCATACTCCCAGGAAAAGCTCGAACGACCTTCAACAAAAGG
GTACCTGTACCCGAAACCGACACAGGTGGGTAGGTAGAGAATACCTAGGGGCGCGAGACA
ACTCTCTCTAAGGAACTCGGCAAAATAGCCCCGTAACTTCGGGAGAAGGGGTGCCTCCTC
ACAAGGGGGGTCGCAGTGACCAGGCCCGGGCGACTGTTTACCAAAAACACAGGTCTCCGC
AAAGTCGTAAGACCATGTATGGGGGCTGACGCCTGCCCAGTGCCGGAAGGTCAAGGAAGT
TGGTGACCTGATGACAGGAGAGCCGGCGACCGAAGCCCCGGTGAACGGCGGCCGTAACTA
TAACGGTCCTAAGGTAGCGAAATTCCTTGTCGGGTAAGTTCCGACCCGCACGAAAGGCGT
AACGATCTGGGCACTGTCTCGGAGAGAGGCTCGGTGAAATAGACATGTCTGTGAAGATGC
GGACTACCTGCACCTGGACAGAAAGACCCTATGAAGCTTTACTGTTCCCTGGGATTGGCT
TTGGGCCTTTCCTGCGCAGCTTAGGTGGAAGGCGAAGAAGGCCTCCTTCCGGGGGGGCCC
GAGCCATCAGTGAGATACCACTCTGGAAGAGCTAGAATTCTAACCTTGTGTCAGGACCTA
CGGGCCAAGGGACAGTCTCAGGTAGACAGTTTCTATGGGGCGTAGGCCTCCCAAAAGGTA
ACGGAGGCGTGCAAAGGTTTCCTCGGGCCGGACGGAGATTGGCCCTCGAGTGCAAAGGCA
GAAGGGAGCTTGACTGCAAGACCCACCCGTCGAGCAGGGACGAAAGTCGGCCTTAGTGAT
CCGACGGTGCCGAGTGGAAGGGCCGTCGCTCAACGGATAAAAGTTACTCTAGGGATAACA
GGCTGATCTTCCCCAAGAGCTCACATCGACGGGAAGGTTTGGCACCTCGATGTCGGCTCT
TCGCCACCTGGGGCTGTAGTATGTTCCAAGGGTTGGGCTGTTCGCCCATTAAAGCGGTAC
GTGAGCTGGGTTCAGAACGTCGTGAGACAGTTCGGTCCATATCCGGTGTGGGCGTTAGAG
CATTGAGAGGACCTTTCCCTAGTACGAGAGGACCGGGAAGGACGCACCTCTGGTGTACCA
GTTATCGTGCCCACGGTAAACGCTGGGTAGCCAAGTGCGGAGCGGATAACTGCTGAAAGC
ATCTAAGTAGTAAGCCCACCCCAAGATGAGTGCTCTCCTATTCCGACTTCCCCAGAGCCC
CCGGTAACACAGCCGAGACAGCGACGGGTTCTCTACCCCTGCGGGGATGGAGCGACAGAA
GAGAATTCAAGAGAAGGTCACGGCGAGACGAGCCGTTTATCATTACGATAGGTGTCAAGT
GGAAGTGCAGTAATGTATGCAGCTGAGGCATCCTAACAGACCGGTAGACTTGAACCTTGT
TCCTACATGACCCGATCAATTCGATCAGGCACTCGCCATCTATTTTCATTGTTCAACTCT
TTGACAACATGAAAAAACCAAGGGCTCTGCCCTCCCTCTCTATATATCCAAGGGATGGAA
GGGCAGAGGCCTTTGGTATCCCCTTCAGTCAAGAATTGGGGCCTCACAATCACTAGCCAA
TATGCTTTTCTCTCATGCCTTTCTTCGTTCATGGTTCGGTATTCTGGTGTCCTAGGCGTA
GAGGAACCACACCAATCCATCCCGAACTTGGTGGTTAAACTCTACTGCGGTGACGATACT
GTAGGGGAGGTCCTGCGGAAAAATAGCTCGACGCCAGGATGATAAAAAGCTTAACACCTC
TCATTCTTATTACTTTTTCAATAT
NNNNNNNNNNNNNNNNNNNNNNNNNNNNNNNNNNNNNNNNNNNNNNNNNN
GGTCGTCTTATTCAAAACCCCAATTATGACATCCCTTCTCTCCCACTTCACACCTCGGAA
CGAACCGTTCTTATAGAAATCAACGCGCTTTCACCCGAAATGGCTGGGGAGAGGAAAGGT
TCCTTTTTTTGAGGGTACTCCCGGGAACAGATCCAGTGGAGACGGGGTGGGGCCTGTAGC
TCAGAGGATTAGAGCACGTGGCTACGAACCACGGTGTCGGGGGTTCGAATCCCTCCTCGC
CCACAACCGGCCCAAAAGGGAATTTCCCTCTGGGGGTAGGAAAATCATGATCGGAATAGC
GGACCAAAAGCAATGGAACTTGGGTGTGGTTGTCGAAATGGAATGGCCCTTTC
NNNNNNNNNNNNNNNNNNNNNNNNNNNNNNNNNNNNNNNNNNNNNNNNNN
ATTTTATTTATCGTGAATGATGGAATCTTTACACATTGTATGCCTGGCCCCCATCAGCAT
ATTTTCATATTTTTTTGTTTTACGCCCCGTAACTCTTCCTCAGCCAGGCTTGGGCAGAAT
AGCAGAGCAAGTACAAGTATTAGTAGCATAACAAAAATGCGTTCCTCGTCATTAATATGT
TTGCTCGCGACAATTGTGGCCTCTCGGGAGAATCGATGGCTGCATCTTTGATGCACTGCT
AGTTGAGAATTTTTAATTGGCTATGGAACAAAGGATTATCCCGGACCTACACCGAGGTAT
TGACGGTGATTTTCAAATCTCGCAGAACAGAATGTGATACAATGAGATAGAATGCAATAG
AAACAAAGCCAGGGTACTCTTAACGGTCAAAATGAGCCCCCTTATTTTATTCTGAATTAA
ATAATTCAGAATGAATCAAATCTCCCCAAGTAGGATTCGAACCTACGACCAATCAGTTAA
CAGCCGACCGCTCTACCACTGAGCTACTGAGGAACAACGGGAGATTAGATCTCATAGAGT
TCAATTCCCGTTCTCAACCCATGACCAATATGAGCTCGAAGCTTCCTTCGTAACTCCCGG
AACTTCTTCGTAGTGGCTCCCTTCCATGCCTCATTTCATAGGGACCCTCAAAATGGCTCT
ATTTCATTATATTCCATCCATATCCCAATTCCATTCATTTAATACCCCTTTGGTGTCATT
GACATAACAGATGTCATTTCTAGTCTATCTCTTTCTATTTCTTTTCTATATATGGAAAGT
TAAAAAATTATCATATAATAATCCAGAAATTGCAATAGAAAAGAAAAAGGGAGGTTTGTG
ATGATTTTAAAATCTTTTCTACTAGGTAATCTAGTATCCTTATGCATGAAGATAATCAAT
TCGGTCGTTGTGGTCGGACTCTATTATGGATTTCTGACCACATTCTCCATAGGGCCCTCT
TATCTCTTCCTTCTCCAAGCTCAGGTTATGGAAGAAGGAACCGAGAAGAAGGTATCAGCA
ACAACTGGTTTTATTACGGGACAGCTCATGATGTTCATATCGATCTATTATGCACCTCTG
CATCTAGCATTGGGTAGACCTCATACAATAACTGTCCTAGCTCTACCATATCTTTTGTTT
CATTTCTTCTGGAACAATCACAAACACTTTTTTGATTATCGATCTACTACCAGAAATTCA
ATGCGTAATCTCAGCATTCAATGTGTATTCCTGAATAATCTCATTTTTCAATTATTCAAC
CATTTCATTTTACCAAGTTCAATGTTAGCTCGATTAGTCAACATTTATATGTTTCGATGT
AACAACAAGATGTTATTTGTAACAAGTAGTTTTGTTGGTTGGTTAATTGGTCACATTTTA
TTCATGAAATGGGTTGGATTGGTATTAGTCTGGATACGGCAAAATCATTCTATTAGATCG
AATAAGTACATTCGATCTAATAAGTACATTCGATCTAATAAGTACCTTGTGTCAGAATTG
AGAAATTCTATGGCTCGGATCTTTAGTATTCTCTTATTTATTACCTGTGTCTACTATTTA
GGCAGAATACCGTCACCCATTCTTACTAAGAAACTGAAAGAAACCTCAAAAACGGAAGAA
AGGGTGGAAATTGAGGAAGAAACAGATGTAGAAATAGAAAGAGCTTCCGAAATGAAGGGG
ACTAAACAGGAACAAGAGGGATCCACCGAAGAAGATCCTTCTCCTTACCTTTTTTCGGAG
GAAAAGGGGGATCCGGACAAAATCGATGAAACGGAAGAGATCCGAGTGAATGGAAAGGAA
AAAACAAAGGATGAATTC
NNNNNNNNNNNNNNNNNNNNNNNNNNNNNNNNNNNNNNNNNNNNNNNNNN
AACAATAGCCCTGTTTATGAAGTTTCTTATCTAGATAGGAATAAAGATTGGAAT
NNNNNNNNNNNNNNNNNNNNNNNNNNNNNNNNNNNNNNNNNNNNNNNNNN
TGAAGATAAAGACTTCTTCTGGTTTGAAAAACCTCTTGTTACTCTTCTTTTCGATTATAA
G
NNNNNNNNNNNNNNNNNNNNNNNNNNNNNNNNNNNNNNNNNNNNNNNNNN
AGACAAGGGATTTCCTTCACTAAATATACTCGAAAAAAAAACTAGATTATGTAATGATGA
GACTAAAAAAGAACACTTGCCTAAAATGTATGATCCATTTTTGAACGGACCATATCGCGG
AACAATCAAAAAAGGTTTTTCATATTTACTAATAAATGAAACTTCGCTAGCAAATTTAAT
AGATAAAATGGGAATAAATAGGATTCATAGTATACTTCTTACTAATACTGATTACCTAAA
ATTTGAACAAAAAGTGGATGCATTTGATAAAAAAACATTATCAAGAGAAATGGATGATTT
CTTAACTTTAATGAGTGAGTTTTCTAAGGAATCAAGATTGAATT
NNNNNNNNNNNNNNNNNNNNNNNNNNNNNNNNNNNNNNNNNNNNNNNNNN
ACTACTACTGATCAACCAGACGACGTGGCTTTGATACGCTATCCGAAAGAACCGGATTTT
CGTCGAGATATAATCAAAGGTTCTATGCGTGCTCAAAGACGTAAAACAGTTATTTGGAAA
CTGTTTCAAGCAAATGCACATTCCCAGCTTTTTTTCAATCGAATACATAAACGCTCATTG
TTTTCGTTTTCTTTTGATATACCTGTACTGGCTAAATTCGTTTTTATAAATTGGATGGAA
AAATTTAAAATTGTGGAGTATACAGAAGA
NNNNNNNNNNNNNNNNNNNNNNNNNNNNNNNNNNNNNNNNNNNNNNNNNN
TGGTCTGAAGATTTCCAAGAATGGAATAGAGAAATACATATTAAATGTAACTATAATGGT
GTTCCATTAATAAAATTTCCGAAAAATTGGTTAATGGACGGAATTCAGATAAAAATCCTA
TCTCCTTTCTATCTGAAACCTTGGCATAAACATAAGATACGATCTTCTCATAGAGATGTA
ATG
NNNNNNNNNNNNNNNNNNNNNNNNNNNNNNNNNNNNNNNNNNNNNNNNNN
GGAAACGAAGTTGAAATTCCTTTTGGTGCGACCCGAAAGCGCCCCTCTTTTTTTGTACCT
ATTTTTAAGGAACTCAAAAACAAAATTGGAAAACTTCAAAAGAAGGATTTTCT
NNNNNNNNNNNNNNNNNNNNNNNNNNNNNNNNNNNNNNNNNNNNNNNNNN
TAATAGTAAAATGAATTCACATATTTTTTGTGACTTATCCTCCTTGTCACAAGCTCATGT
ATTTTACAAATTATCACAAACGCAAGTCACTAACTTGTATGAATTAAGACCTGTTCTTCA
ATATCACGGAACTTCTTTTTTTCTTAAGACTAAAATAAAGGATTCTTTTGGAACACAAGG
AATATTTCATCCGGAAGTAACATATAAGCAATT
NNNNNNNNNNNNNNNNNNNNNNNNNNNNNNNNNNNNNNNNNNNNNNNNNN
GCTTTGAATGAAAGAATGATCGATAGTATAAAAATATATTGTTTCTTGCTTAGACTGATA
AATCCAAGAAAAATGACTATAGCCTCGATTCAAAGGAGAGAGATTAGTCTGGATCTAATA
CTGATTGATAAAAATGTAATTTTTACAGAATTGATGAAAAGAGGGGTATTCACTATCGAA
CCTGTCCGTCTATTTGTAAAAAATGATGGACAATTTATTATGTATCAAACCGTAGCTATT
TCATTGGTTCATAAGAGTAAGCAC
NNNNNNNNNNNNNNNNNNNNNNNNNNNNNNNNNNNNNNNNNNNNNNNNNN
AATTAAATTAAAGTTCTTTCTTTGGCCTAATTATCGATTAGAAGATTTAGCTTGTATGAA
TCGCTATTGGTTTGATACTAATAATGGTAGTCGTTTCAATATGTTAAGGATACACATGTA
TCCATTATTTAAAATTCGTTGATGATACATTTTTTTCGACATATCCTGTAAATATGTGGT
AGTAATGTACTATAGTAGTACATGAAAGCAAATAGCTGTACACATGGAAATGCATACGCT
CCTTGCCTTACATCCCATTCGAATATTCAATATTAACGCATCAATTAGATCTAGAAATGA
ATCAACAGAATCCTTAATCTTCCATCTAAATTATTCACTTTTGTGAGTACAAAAATTACC
ATACTTTTATATCCCTATCTGAATAAAATTAAAAA
NNNNNNNNNNNNNNNNNNNNNNNNNNNNNNNNNNNNNNNNNNNNNNNNNN
CAAGTATTCAGTTCCACCACTAAGATACGAAGATTAACTTTTCATTTAGAATTGCACAAA
AAGGACTATTCATCTCAAAGAGGTTTGAGGAAAATTTTAGGAAAACGCCAACGGCTGCTG
GCTTATTTGTCAAAAAAAAATAGAATACGTTCTAAAGAATTAATTAATCAGTTGGATATT
CGAGAGACAAAAAATCGTTAATTTAAAGAA
NNNNNNNNNNNNNNNNNNNNNNNNNNNNNNNNNNNNNNNNNNNNNNNNNN
TCACTTCAAATTTGATGAACTTCTTTTCACTTTCAACAATTCATGGAAGAATGAATCCGG
AAAAAACTTATGACTGCACAGGTTACAAGAAAAGACCTCATGATAGTCAATATGGGCCCT
CATCACCCATCAATGCATGGTGTTCTTCGACTCATCCTTACTCTAGATGGTGAAGATGTT
ATTGACTGTGAACCAATACTGGGTTATTTACACAGGGGAATGGAGAAAATTGCGGAAAAC
CGAACAATTCTACAATATTTGCCTTATGTAACACGTTGGGATTATTTAGCTACTATGTTC
ACAGAAGCAATAACCGTAAATGCACCAGAGCAGTTAGGCAATATTCAAGTTCCTAAAAGG
GCCAGTTATATCCGAGTCATTATGTTGGAATTGAGTCGTATAGCTTCCCATTTGTTATGG
CTTGGCCCCTTTATGGCAGATATTGGTGCACAAACCCCCTTCTTTTATATTTTTCGAGAA
AGAGAATTGATATACGACCTATTCGAAGCTGCCACCGGTATGCGAATGATGCATAATTAT
TTTCGTATCGGAGGAGTAGCTGCTGATCTACCCCATGGATGGATAGATAAATGTTTGGAT
TTTTGTGATTATTTTTTAACCGGGGTTGCCGAATATCAGAAGCTTATTACACGGAATCCT
ATTTTTTTAGAACGAGTTGAGGGAGTCGGCATTATTGGAAGAGAGGAAGCAATAAACTGG
GGTTTATCAGGACCAATGTTACGAGCTTCTGGAATACAATGGGATCTTCGTAAAATTGAT
CATTATGAATGTTACGACGAATTTGATTGGGGAGTTCAATGGCAAAAAGAGGGGGATTCC
TTAGCCCGTTATTTAGTACGAATTAGTGAAATGAAAGAATCTGTAAAAATTATTCAACAA
GCTCTGGAAGGGATTCCAGGGGGACCCTATGAGAATTTAGAAATCCGACGCTTTGATAAA
GTAAGGGATCCCGAATGGAATGATTTTGAATATCGATTTATTAGTAAAAAACCTTCTCCG
ACTTTTGAATTGTCGAAACAAGAACTTTATGTGAGAGTCGAAGCCCCGAAAGGAGAATTG
GGAATTTTTCTAATAGGCGACCAAAACGTTTTTCCTTGGAGATGGAAAATTCGCCCGCCC
GGTTTTATCAATTTGCAAATTCTTCCTCAGTTAGTTAAAAGAATGAAATTGGCTGATATT
ATGACGATACTAGGGAGCATAGATATCATTATGGGAGAAATTGATCGTTGAAATGAGAAT
TGATACAACAGAGGTACAAGCTATAAAGTCCTTTTCCAGATTGGAATTAGAATCCTTAAA
AGAGGTCTATGGAATCATAGGGGGGCTTGTGCCTATTTTAACTCTTGTCTTAGGAATCAC
AATAGGTGTACTAGTAATTGTTTGGTTAGAAAGACAAATATCTGCGGGGATACAACAACG
TATTGGACCTGAATACGCCGGTCCTTTGGGAATTCTTCAAGTTCTAGCAGATGGTACAAA
ATTACTTCTCAAAGAGAATCTTCTGCCATCTAGAGGAAATATCCCTTTATTCAGTATCGG
ACCATCCATAGCAGTCATATCAATTTTACTAAGTTATTTAGTAATTCCTTTTGGCTATCA
CCTTGTTCTAGCCGATCTCAGTATTGGTCTTTTTTTATGGATCGCCATTTCAAGTATTGC
TCCTGTTGGACTTCTTATGTCAGGATATGGATCAAATAATAAATATTCCTTTTTAGGTGG
TCTCCGAGCTGCTGCTCAATCAATTAGTTATGAACTACCATTAACTTTATGTGTATTATC
AATATCTCTACGTGTGATTCGTTGATATATAAATTTTACCTATTTCTTTTCTAGGAAGGA
AGCTAATTGAATATATATTTTATTCATCATTCGGATTAATGAACTAAACCA
NNNNNNNNNNNNNNNNNNNNNNNNNNNNNNNNNNNNNNNNNNNNNNNNNN
AATGAACTAAACCAGATAGTTATATGAGTGAAAGAGACGGCTTATAAATTTTGCAGTACA
AAAAAAAAGTAAATGGAGTCTCGTTTTCTATGTACAAGAATTAAGTGAAAATAAACATAA
GCTGTAGACACTGCTTATCCCAAGATTGATTGATTATTTATCATGTCTTGAAGCGGATTC
AAAAAATCGATCAACTGTATGGGGTTTTAACTA
NNNNNNNNNNNNNNNNNNNNNNNNNNNNNNNNNNNNNNNNNNNNNNNNNN
TTACTATAGATCTATTAACCTAACGGAGGATTGAGCAAAAATTAGTGGATGGTTAGGAAC
ACCGAGATACACAAAGGATTAGTAATGGAGATTATGTAAGTTATCTAAGAAGATATTTCG
ATGCATAAAAGGAATTCTAATTGGAGCTTTAAATTAGTAGAAATGATCAAGGAGTACTCC
CCATGATTCCGATCCAGAGTATGCTCCTATCCACCGATTAAGTATAAATAA
NNNNNNNNNNNNNNNNNNNNNNNNNNNNNNNNNNNNNNNNNNNNNNNNNN
AGGAGCCGTATGAGGTGAAAATCTCATGTACGGTTCTGTA
NNNNNNNNNNNNNNNNNNNNNNNNNNNNNNNNNNNNNNNNNNNNNNNNNN
CCTATTTCTCTAGGTAATCTATTATTAACAACTTCTTCACAACTTTTTTCACTGTAAAGA
ACTACGATATTCTATATTTATGACTTGTCTCAAACAAACAAGAGAAAGAAAGAAGCATAA
AATTACTTATTTATAGATATTCACGATATGCTCCCTATGGTAACTGAGTTCATGAATTAT
GGTCAACAAACAGTACGAGCTGCGAGGTACATTGGTCAAAGTTTCATGATTACCTTATCT
CATGCGAACCGTTTACCCGTAACTATTCAATATCCCTACGAAAAATTGATTACATCGGAA
CGTTTTCGAGGCCGGATCCACTTTGAATTTGATAAATGCATTGCTTGTGAAGTATGTGTT
CGCGTATGTCCTATAGATCTACCTGTTGTTGATTGGAAATTAGAAATGGATATTCGAAAG
AAACGATTGCTTAATTACAGTATTGATTTCGGAATCTGTATATTTTGTGGTAATTGTGTT
GAGTATTGTCCAACAAATTGTTTATCAATGACTGAAGAATATGAACTTTCTACTTATGAT
CGTCATAAATTGAATTATAATCAAATTTCTTTGGGTCGGTTACCAATGTCAGTAATTGAC
GATTATACAATTCGAACAATTTGGAATTCGCCAAAAACAAAATAATGGAAAAATCCCTTG
ATCCAAG
NNNNNNNNNNNNNNNNNNNNNNNNNNNNNNNNNNNNNNNNNNNNNNNNNN
TTTCAGATAAAGAATGATATTAGTCCAATAACTGTATCTACATTAATTCACACCTCTGAA
AATGGAATTAAATTAACAATTAAAAAGTATCATAAAAAATTCTTTGTTCCTGGTCAAATC
AATAAAGTTATGAAATATTTAGATTT
NNNNNNNNNNNNNNNNNNNNNNNNNNNNNNNNNNNNNNNNNNNNNNNNNN
ATAAAATGGATTTACCTGGGCCTATACACGATTTTCTTTTAGTTTTTCTGGGATTGGGTC
TTATATTGGGATGTCTAGGAGTAGTATTTCTTCCCAATCCAATTTATTCCGCCTTTTCAT
TGGGATTGGTTCTTGTTTGTATATCCTTATTCTATATTTTATCGAACTCTTATTTTGTAG
CTGCTGCGCAGCTCCTTATTTATGTAGGAGCTATAAATGTTTTAATCATTTTTGCTGTTA
TGTTCATGAATGGTTCAGAATATTCCAAAGATGAAAATCTTTGGAAGGTTGGGGATGGGA
TTACTTTGATGGTTTGTACAAGCCTTTTTGTTTCACTAATTACTACTATTTCAAATACGT
CATGGTACGGGATTATTTGGTCTACAAGATCAAACCAAATTTTAGAGCAAGATTTGATAA
GTAATAGTCAACAAATTGGAATTCGTTTATCAACAGATTTTTTTCTTCCATTTGAACTCA
TTTCAATAATTCTTTTAGTAGCTTTAATAGGTGCAATTGCTGTAGCTCGTCAATAAAAAA
T
NNNNNNNNNNNNNNNNNNNNNNNNNNNNNNNNNNNNNNNNNNNNNNNNNN
TAAAACTAGGAATTCAAAGCAAAATTATGGGCTATCCCATTTATTTTCTTTTACTTCAGT
GAATTCTATTTGAATTCATTGTATAAAGAAATACTTTACAATCTATTAACAATAGATTTC
TTTATTCCATACTTGTTATATTCTAGTCAATTCTAGCGGTTCACGGAATTGTTGTTCGTA
TTGAAATGATTAATAAGGAGTTGTTTAATGATACTTGAATATGTACTTGTTTTGAGTGCC
TATTTATTTTCTATCGGTATCTATGGATTAATTACAAGTCGAAATATGGTTAGAGCCCTT
ATGTGTTTTGAACTTATATTGAATGCGGTTAATATAAATTTTGTAACATTTTCGGATTTT
TTTGATAGTCGTCAATTAAAAGGATCCATTTTCTCAATTTTTGTTATAGGTATTGCAGCC
GCTGAAGCAGCTATTGGATCGGCTATTGTTTCATCAATTTATCGTAACAGAAAATCAACT
CGTATCAACCAATCGAATTTGTTG
NNNNNNNNNNNNNNNNNNNNNNNNNNNNNNNNNNNNNNNNNNNNNNNNNN
TCGAATTAGTATGTCTGTCACGTAAGGTATGATAGTGGTTGTAAAAACATAAGAAATCGA
AGTATTTTGGCCTTCTCTGATAAGCTAATCCAGTAGTAGATTGATTAGAAAAATTTGAGT
AACTCATTGATTCGTCTGGTATCTAAATAGATGATTCATT
NNNNNNNNNNNNNNNNNNNNNNNNNNNNNNNNNNNNNNNNNNNNNNNNNN
TGATACATGTATAGGGTGTACTCAATGTGTCCGAGCCTGCCCCACCGATGTATTAGAAAT
GATACCTTGGGACGGATGTAAAGCTAAACAAATTGCTTCCGCTCCAAGAACAGAGGACTG
TGTCGGTTGTAAGAGATGTGAATCCGCCTGTCCAACGGATTTCTTAAGTGTTCGAGTTTA
TTTATGGCATGAAACAACTCGAAGTATGGGTCTAGCTTATTGATATGTTCCATAAAA
NNNNNNNNNNNNNNNNNNNNNNNNNNNNNNNNNNNNNNNNNNNNNNNNNN
AAAACCCGTGCTCGAAATAACAAAGA
NNNNNNNNNNNNNNNNNNNNNNNNNNNNNNNNNNNNNNNNNNNNNNNNNN
GAGCACGGGTTTTTCTGTCCCAAGTGTATCTTGTCTTTACCACGAATTATTTTCCTTGTT
TAACAATAATTGTCGTTTTGCCAATATCTGCAGGTTCCTTTATTTTCTTTCTTCCCCATA
GAGGAAATAGGACAATTCAATGGTATACTATATGCATAT
NNNNNNNNNNNNNNNNNNNNNNNNNNNNNNNNNNNNNNNNNNNNNNNNNN
AACATTTCATTTTGAAACATTAGCCACCCGGTCGTATCCTGTGGCCTTGGAAATACTATT
CTATATTGGATTTTTTATTGCTTTTGCTGTCAAATTGCCAATTATACCCCTACATACATG
GTTACCAGATACCCACGGAGAAGCCCATTACAGTACTTGTATGCTTCTAGCCGGAATCTT
ATTAAAAATGGGAGCATATGGATTGATTCGAATCAATATGGAATTATTACCGCATGCTCA
TTCCATATTTTCGCCTTGGTTGATGACAGTAGGCGCAATACAAATAATCTATGCAGCTTC
AACATCTCCTGGACAGCGGAATTTAAAAAAAAGGCTAGCCTATTCCTCTGTATCTCATAT
GGGTTTCATAATTATAGGAATTGGTTCTATAACCGATATGGGGCTCAACGGGGCCCTTTT
ACAAATAATCTCTCATGGATTTATTGGTGCTGCACTTTTTTTCTTGGCGGGAACGAGTTA
TGATAGAATACGTCTTGTTTATCTTGATGAAATGGGTGGAATAGGTATTCCAATGCCAAA
AATATTCACAATGTTTAGTAGCTTTTCAATGGCTTCCCTTGCATTACCAGGTATGAGTGG
TTTTGTTGCAGAATTGATAGTCTTTTTTGGAATAATTACCAGTCAAAAATGTCTTTTAAT
GCCAAAAATACTAATTACTTTAGTAATGGCAATTGGAATGATATTAACTCCTATTTATTC
ATTATCTATGTTACGACAAATATTCTATGGATACAAACTATTTAATACCCCAAACTCTTA
TTTTTTTGATTCTGGACCACGAGAGCTATTTGTTTCGATCTCTATATTTTTACCTGTAAT
AGGTATTGGTATATACCCCGATTTCGTTCTTTCACTATCAGTTGACAAGGTCGAAGTTAT
TCTATCCAATTATTTTTATAGATAGTTTTCATGAATAAAATAAAAAAATCCTATTCTTGT
CCCTCGTTGTAGAGAAATGCAAA
NNNNNNNNNNNNNNNNNNNNNNNNNNNNNNNNNNNNNNNNNNNNNNNNNN
ATTAGACGTTAATGTAAATGAACCATAACTATGTAATCCTATTCCTAATAGATTGACTCC
AAAATAACATATCCAAATGATAAGAAAGCCTATAGATGGCACAATTGCGGAATTTACACC
TTGCAAATTTTTATTTATTCGAGTATGTAAATAAATCGCAAATATGATCCAAGTAATAAA
TGCCCAAGTTTCTTTTGGATCCCAATTCCAATATGATCCCCATGCTTCATTAGCCCATAC
TGCTCCCGAAAGTATACCTATGGTTAAAAAGATAAATCCTAGACTAATAACACGATAACT
CCAATAATCCAGTTGCTGAATCAATTGGTACTGGTAATAATTTTTAGAAGAAAAA
NNNNNNNNNNNNNNNNNNNNNNNNNNNNNNNNNNNNNNNNNNNNNNNNNN
GAAAAAAGAGAAGTATTTCGTAAAACATTTCTTTTTTTATTCATGTATTGGATTTCGTCA
AAGAAAAACGGCTTATTTAATAAATTATGACTTTTCGAAAAAATAGAAAGATTTTTTCGA
AATGTAATGACTAGAAGTGCTACTGATAATAATGATCCACATAAAAGAGCAGCATAGCCT
AATATCATCATACTTACGTGCATTATTAACCATTCGGATTGAAGAGCGGGTACTAATATT
GTGGATTGATGTATTTCAGTTAAAAGACCTGAAGTAGTAAAGCCTTGGCTAAAAATAGCA
CTTGGCGCAGTTATTGTCCTTAAA
NNNNNNNNNNNNNNNNNNNNNNNNNNNNNNNNNNNNNNNNNNNNNNNNNN
GAAATAAGGAATTAGATGAATAATTGAGAAACTCCATGAAAGGAAGATTAATGATTCATA
TAAATCACTTAGTGGAAAATGCCCTGAATAAATCCAACGAGTGACTAATAATCCTGTTAT
ACAAGAAAAAACAGCTATCATGCCCTTTTCTGACGAATCATATAATCTTACAATTTCATC
GACGAATAAGGTTATAAAATGAATTGTAATTACAATTGAAACGATCGAAAAGGAAATATG
AGTTAATATATGCTCTAAAGTT
NNNNNNNNNNNNNNNNNNNNNNNNNNNNNNNNNNNNNNNNNNNNNNNNNN
GTCTCTTAATTTCAATTATCGAATGGAAATCGATAATTTATTTTATTCGAAAATCTA
NNNNNNNNNNNNNNNNNNNNNNNNNNNNNNNNNNNNNNNNNNNNNNNNNN
AGATTTCGAAGATGGTATGCCGCCACTCGGACTCGAACCGAGATGCTCTAGCACTGCTTC
CTAAGAGCAGCGTGTCTACCGATTTCACCATAGCGGCAATCTCGAATTCATAATAGCCTA
TTATGAGGCAATCGTCGAGATTGAAGGAGTTAGTTGAATGCAAT
NNNNNNNNNNNNNNNNNNNNNNNNNNNNNNNNNNNNNNNNNNNNNNNNNN
TTTTATGAATAAGAATTCGTGCACATAGGGATTTGAAGGTTCATTATTTTAGTTTACGGT
ATCAGTTTTATTTAACTTAGGACTTTCATATATTTTATGGTCTCCTGAAATTGAACTCTT
ATAACTAGATAATTCTACCCTCCATCTAGGGATAGAACTAAAAAGTGTTTTGGTTTTCTT
TTTTAATGAACCATTTCTTATTCTATTTTGTAAATCTGAAACAAAAAATTTATCAACGAA
CCCAAAATAGAACCCTTTTTTGGCTTTTTGATCACTCACAATTTAC
NNNNNNNNNNNNNNNNNNNNNNNNNNNNNNNNNNNNNNNNNNNNNNNNNN
TGTTTCGTACATAACATCCCTACAAAGGACTTTTATATGGGGAAAGGATATTTAG
NNNNNNNNNNNNNNNNNNNNNNNNNNNNNNNNNNNNNNNNNNNNNNNNNN
AAGATCATGGGAACAAAACGAGTTCCATTTCATATTGATTAAAAATAGTTAATGGAAATC
CTTAACGGTCA
NNNNNNNNNNNNNNNNNNNNNNNNNNNNNNNNNNNNNNNNNNNNNNNNNN
ATATTAGAAATGAAATAAGACGATTTTTCGAGTAGTCAAGGTGATTTAAATTATTTCACC
CTTTTATTACTTATTTGTTTTTGTTTGTCGCGCAAAAAAACTTTTGGAATTCCCAGTAGA
AAGAGATTTTCCTAACGAAAAAGCTTTTAACGCTGCCCAATATCCTTTTCTTTTCCAAAT
CCTTTTACGAATACGTTTTTTTGATATAGAAGTACGTTTTTTTGGAACTGCCATTTATAA
AACTGAAAGGGGTTACTAATTTTTATAGTTGGATGTGAAAGACATTTATTGTTTAAAACG
AATCTGTTCGTTACCTATCTATG
NNNNNNNNNNNNNNNNNNNNNNNNNNNNNNNNNNNNNNNNNNNNNNNNNN
ATGGAACAGACATCTCAATATGCGTGGATCATACCTTTAGTTCCACTACCAGTTCCTATG
TTGATAGGAGTGGGGCTTCTTCTTTTTCCGACAGCAACAAAAAATTTTCGCCGTATGTCG
TCTTTTTTTAGTGTTTTATTGTTAAGTATAGCCATGGCTTTTTCTATCAATCTGTCTATT
CAGCAAATAAATAACAGTTCCATCTATCAATATGTATGGTCTTGGATCATCAATAATGAT
TTTTCGTTAGAATTTGGTTACTTGATCGATCCACTTACTTCTATTATGTCAATATTAATC
ACTACTGTTGGAATTATGGTTCTTATTTATAGTGATAATTATATGTATCATGATCGAGGA
TATTTGAGATTTTTTGCTTATATGAGTTTTTTCAGTTCTTCCATGTTGGGATTAGTTACT
AGTTCTAATTTGATACAAGTTTATATTTTTTGGGAATTGGTTGGAATGTGTTCCTATCTA
TTAATAGGGTTTTGGTTCACACGACCTGCTGCAGCCAATGCTTGTCAAAAAGCGTTTGTA
ACAAATCGTGTAGGCGATTTTGGTCTATTATTAGGAATTTTGTGTTTTTATTGGATAACA
GGTACTTTTGAATTTCGGGATTTATTCGAAATATTTACTAATTTAATTTCTAATAGTGAG
GTCAATTTTTTATTTGTTACTTTGTCTGCCGTTCTATTATTTGCCGGTCCAGTTGCTAAA
TCCGCACAATTCCCCCTTCATGTATGGCTACCTGATGCCATGGAAGGGCCTACTCCTATT
TCAGCTCTTATACATGCTGCTACAATGGTAGCAGCGGGAATTTTTCTTGTAGCTCGACTT
CTTCCTCTTTTCATATTCGTACCTTATCTAATGAATTTTATCTCTTTGATAGGTCTAATA
ACATTATTATTAGGAGCTACTTTAGCTCTTGCTCAAAAAGACATTAAGAGAGGTTTAGCC
TATTCCACAATGTCTCAATTGGGTTATATGATGTTAGCTCTGGGTATGGGGTCTTATCGA
AGTGCTTTATTTCATTTGATTACTCATGCTTATTCGAAAGCATTATTGTTTTTAGGATCC
GGATCTGTTATTCATTCAATGGAAACAATTGTTGGATATTCTCCAGATAAAAGTCAGAAT
ATGGTTCTTATGGGAGGTTTAACAAAACAGATACCAATTAGTAAAACGGCTTTTTTATTG
GGTACACTTTCTCTTTGCGGCATTCCACCTCTTGCTTGTTTTTGGTCCAAAGATGAAATT
ATTAGTGATAGTTGGTTGTATTTCCCTATTTTCGGAATAATAGCTTCCGCTACCGCGGGA
TTAACCGCATTTTATATGTTTCGGATCTATTTACTTACTTTTGAAGGACATTTCAACTTT
AATTTTCAAAATTACAGTGGAACAAAAAATACC
NNNNNNNNNNNNNNNNNNNNNNNNNNNNNNNNNNNNNNNNNNNNNNNNNN
AAGACAATTTTTGGGGACAAAATAAAAAATGGCATATATGATTGGTCATACAATCGTGCT
TACATAGATGCCTTTTATGCAACATTCTTCACTGGGAGTATAAGGAAATTGGAAAAATTT
GCTTATTTTTTTGATAGACGAGTAATTGATGGAATTACGAATGGAGTTGGTGTTATGAGT
TTTTTTGTAGGAGAAGGTATCAAATATGCAGGAGGCGGGCG
NNNNNNNNNNNNNNNNNNNNNNNNNNNNNNNNNNNNNNNNNNNNNNNNNN
ATTCCAATCTTTATTCCTATCTAGATAAGAAACTTCATAAACAGGGCTATTGTT
NNNNNNNNNNNNNNNNNNNNNNNNNNNNNNNNNNNNNNNNNNNNNNNNNN
GAATTCATCCTTTGTTTTTTCCTTTCCATTCACTCGGATCTCTTCCGTTTCATCGATTTT
GTCCGGATCCCCCTTTTCCTCCGAAAAAAGGTAAGGAGAAGGATCTTCTTCGGTGGATCC
CTCTTGTTCCTGTTTAGTCCCCTTCATTTCGGAAGCTCTTTCTATTTCTACATCTGTTTC
TTCCTCAATTTCCACCCTTTCTTCCGTTTTTGAGGTTTCTTTCAGTTTCTTAGTAAGAAT
GGGTGACGGTATTCTGCCTAAATAGTAGACACAGGTAATAAATAAGAGAATACTAAAGAT
CCGAGCCATAGAATTTCTCAATTCTGACACAAGGTACTTATTAGATCGAATGTACTTATT
AGATCGAATGTACTTATTCGATCTAATAGAATGATTTTGCCGTATCCAGACTAATACCAA
TCCAACCCATTTCATGAATAAAATGTGACCAATTAACCAACCAACAAAACTACTTGTTAC
AAATAACATCTTGTTGTTACATCGAAACATATAAATGTTGACTAATCGAGCTAACATTGA
ACTTGGTAAAATGAAATGGTTGAATAATTGAAAAATGAGATTATTCAGGAATACACATTG
AATGCTGAGATTACGCATTGAATTTCTGGTAGTAGATCGATAATCAAAAAAGTGTTTGTG
ATTGTTCCAGAAGAAATGAAACAAAAGATATGGTAGAGCTAGGACAGTTATTGTATGAGG
TCTACCCAATGCTAGATGCAGAGGTGCATAATAGATCGATATGAACATCATGAGCTGTCC
CGTAATAAAACCAGTTGTTGCTGATACCTTCTTCTCGGTTCCTTCTTCCATAACCTGAGC
TTGGAGAAGGAAGAGATAAGAGGGCCCTATGGAGAATGTGGTCAGAAATCCATAATAGAG
TCCGACCACAACGACCGAATTGATTATCTTCATGCATAAGGATACTAGATTACCTAGTAG
AAAAGATTTTAAAATCATCACAAACCTCCCTTTTTCTTTTCTATTGCAATTTCTGGATTA
TTATATGATAATTTTTTAACTTTCCATATATAGAAAAGAAATAGAAAGAGATAGACTAGA
AATGACATCTGTTATGTCAATGACACCAAAGGGGTATTAAATGAATGGAATTGGGATATG
GATGGAATATAATGAAATAGAGCCATTTTGAGGGTCCCTATGAAATGAGGCATGGAAGGG
AGCCACTACGAAGAAGTTCCGGGAGTTACGAAGGAAGCTTCGAGCTCATATTGGTCATGG
GTTGAGAACGGGAATTGAACTCTATGAGATCTAATCTCCCGTTGTTCCTCAGTAGCTCAG
TGGTAGAGCGGTCGGCTGTTAACTGATTGGTCGTAGGTTCGAATCCTACTTGGGGAGATT
TGATTCATTCTGAATTATTTAATTCAGAATAAAATAAGGGGGCTCATTTTGACCGTTAAG
AGTACCCTGGCTTTGTTTCTATTGCATTCTATCTCATTGTATCACATTCTGTTCTGCGAG
ATTTGAAAATCACCGTCAATACCTCGGTGTAGGTCCGGGATAATCCTTTGTTCCATAGCC
AATTAAAAATTCTCAACTAGCAGTGCATCAAAGATGCAGCCATCGATTCTCCCGAGAGGC
CACAATTGTCGCGAGCAAACATATTAATGACGAGGAACGCATTTTTGTTATGCTACTAAT
ACTTGTACTTGCTCTGCTATTCTGCCCAAGCCTGGCTGAGGAAGAGTTACGGGGCGTAAA
ACAAAAAAATATGAAAATATGCTGATGGGGGCCAGGCATACAATGTGTAAAGATTCCATC
ATTCACGATAAATAAAAT
NNNNNNNNNNNNNNNNNNNNNNNNNNNNNNNNNNNNNNNNNNNNNNNNNN
GAAAGGGCCATTCCATTTCGACAACCACACCCAAGTTCCATTGCTTTTGGTCCGCTATTC
CGATCATGATTTTCCTACCCCCAGAGGGAAATTCCCTTTTGGGCCGGTTGTGGGCGAGGA
GGGATTCGAACCCCCGACACCGTGGTTCGTAGCCACGTGCTCTAATCCTCTGAGCTACAG
GCCCCACCCCGTCTCCACTGGATCTGTTCCCGGGAGTACCCTCAAAAAAAGGAACCTTTC
CTCTCCCCAGCCATTTCGGGTGAAAGCGCGTTGATTTCTATAAGAACGGTTCGTTCCGAG
GTGTGAAGTGGGAGAGAAGGGATGTCATAATTGGGGTTTTGAATAAGACGACC
NNNNNNNNNNNNNNNNNNNNNNNNNNNNNNNNNNNNNNNNNNNNNNNNNN
ATATTGAAAAAGTAATAAGAATGAGAGGTGTTAAGCTTTTTATCATCCTGGCGTCGAGCT
ATTTTTCCGCAGGACCTCCCCTACAGTATCGTCACCGCAGTAGAGTTTAACCACCAAGTT
CGGGATGGATTGGTGTGGTTCCTCTACGCCTAGGACACCAGAATACCGAACCATGAACGA
AGAAAGGCATGAGAGAAAAGCATATTGGCTAGTGATTGTGAGGCCCCAATTCTTGACTGA
AGGGGATACCAAAGGCCTCTGCCCTTCCATCCCTTGGATATATAGAGAGGGAGGGCAGAG
CCCTTGGTTTTTTCATGTTGTCAAAGAGTTGAACAATGAAAATAGATGGCGAGTGCCTGA
TCGAATTGATCGGGTCATGTAGGAACAAGGTTCAAGTCTACCGGTCTGTTAGGATGCCTC
AGCTGCATACATTACTGCACTTCCACTTGACACCTATCGTAATGATAAACGGCTCGTCTC
GCCGTGACCTTCTCTTGAATTCTCTTCTGTCGCTCCATCCCCGCAGGGGTAGAGAACCCG
TCGCTGTCTCGGCTGTGTTACCGGGGGCTCTGGGGAAGTCGGAATAGGAGAGCACTCATC
TTGGGGTGGGCTTACTACTTAGATGCTTTCAGCAGTTATCCGCTCCGCACTTGGCTACCC
AGCGTTTACCGTGGGCACGATAACTGGTACACCAGAGGTGCGTCCTTCCCGGTCCTCTCG
TACTAGGGAAAGGTCCTCTCAATGCTCTAACGCCCACACCGGATATGGACCGAACTGTCT
CACGACGTTCTGAACCCAGCTCACGTACCGCTTTAATGGGCGAACAGCCCAACCCTTGGA
ACATACTACAGCCCCAGGTGGCGAAGAGCCGACATCGAGGTGCCAAACCTTCCCGTCGAT
GTGAGCTCTTGGGGAAGATCAGCCTGTTATCCCTAGAGTAACTTTTATCCGTTGAGCGAC
GGCCCTTCCACTCGGCACCGTCGGATCACTAAGGCCGACTTTCGTCCCTGCTCGACGGGT
GGGTCTTGCAGTCAAGCTCCCTTCTGCCTTTGCACTCGAGGGCCAATCTCCGTCCGGCCC
GAGGAAACCTTTGCACGCCTCCGTTACCTTTTGGGAGGCCTACGCCCCATAGAAACTGTC
TACCTGAGACTGTCCCTTGGCCCGTAGGTCCTGACACAAGGTTAGAATTCTAGCTCTTCC
AGAGTGGTATCTCACTGATGGCTCGGGCCCCCCCGGAAGGAGGCCTTCTTCGCCTTCCAC
CTAAGCTGCGCAGGAAAGGCCCAAAGCCAATCCCAGGGAACAGTAAAGCTTCATAGGGTC
TTTCTGTCCAGGTGCAGGTAGTCCGCATCTTCACAGACATGTCTATTTCACCGAGCCTCT
CTCCGAGACAGTGCCCAGATCGTTACGCCTTTCGTGCGGGTCGGAACTTACCCGACAAGG
AATTTCGCTACCTTAGGACCGTTATAGTTACGGCCGCCGTTCACCGGGGCTTCGGTCGCC
GGCTCTCCTGTCATCAGGTCACCAACTTCCTTGACCTTCCGGCACTGGGCAGGCGTCAGC
CCCCATACATGGTCTTACGACTTTGCGGAGACCTGTGTTTTTGGTAAACAGTCGCCCGGG
CCTGGTCACTGCGACCCCCCTTGTGAGGAGGCACCCCTTCTCCCGAAGTTACGGGGCTAT
TTTGCCGAGTTCCTTAGAGAGAGTTGTCTCGCGCCCCTAGGTATTCTCTACCTACCCACC
TGTGTCGGTTTCGGGTACAGGTACCCTTTTGTTGAAGGTCGTTCGAGCTTTTCCTGGGAG
TATGGCATGGGTTACTTCAGCGCCGTAGTGCCTGGTACTCGAACATTGGCTCGAGGCATT
TTCTCTACCCCTTCTTACCCTGAAAAAGCAGGGTCACCTTACGTCCTTGAACCGATAACC
ATCTTTCGGCTAACCTAGCCTCCTCCGTCCCTCGGGACCAACAAGGGGTAGTACAGGAAT
ATTCACCTGTTGTCCATCGACTACGCCTTTCGGCCTGATCTTAGGCCCTGACTCACCCTC
CGTGGACGAACCTTGCGGAGGAACCCTTAGGTTTTCGGGGCATTGGATTCTCACCAATGT
TTGCGTTACTCAAGCCGACATTCTCGCTTCCGCTTCGTCCACCACTGCTCGCGCGGGTGC
TTCCCCCTAAGGCGGAACGCTCCCCTACCGATGTATTTTTACATCCCACAGCTTCGGCAG
ATCGCTTAGCCCCGTTCATCTTCGGCGCAAGAGCGCTCGATCAGTGAGCTATTACGCACT
CTTTCAAGGGTGGCTGCTTCTAGGCAAACCTCCTGGCTGTCTCTGCACCCCTACCTCCTT
TATCACTGAGCGGTCATTTAGGGGCCTTAGCTGGTGATCCGGGCTGTTTCCCTCTCGACG
ATGAAGCTTATCCCCCACCGTCTCACTGGCTGACCTTGACCCCTGTTATTTTGAGGTCAT
ATCTAGTATTCAGAGTTTGCCTCGATTTGGTACCGCTCTCGCGGCCCGCACCGAAACAGT
GCTTTACCCCTAGATGTCCAGTCAACTGCTGCGCCTCAACGCATTTCGGGGAGAACCAGC
TAGCTCTGGGTTCGAGTGGCATTTCACCCCTAACCACAACTCATCCGCTGATTCTTCAAC
ATCAGTCGGTTCGGACCTCCACTTAGTTTCACCCAAGCTTCATCCTGGTCATGGATAGAT
CACCCAGGTTCGGGTCCATAAGCAGTGACAATTGCCCTATGAAGACTCGCTTTCGCTACG
GCTCCGGTGGGTTCCCTTAACCAAGCCACTGCCTATGAGTCGCCGGCTCATTCTTCAACA
GGCACGCGGTCAGAGCCCTGGGCTCCTCCCACTGCTTGGGAGCTTACGGTTTCATGTTCT
ATTTCACTCCCCGATGGGGGTTCTTTTCACCCTTCCCTCACGGTACTACTTCGCTATCGG
TCACCCAGGAGTATTTAGCCTTGCAAGGTGGTCCTTGCTGATTCACACGGGATTCCACGT
GCCCCATGCTACTCGGGTCAGAGCGTAAGCTAGTGATGCTTTCGGCTACTGGACTTTCGC
CATCTAGGGTGCAGCACTCCACCGCTTCGCCTAGCAGCACGACGCTTGTATTGCTCTCCC
ACAACCCCGTTTTCACGGTTTAGGCTGCTCCCATTTCGCTCGCCGCTACTACGGGAATCG
CTTTTGCTTTCTTTTCCTCTGGCTACTAAGATGTTTCAGTTCGCCAGGTTGTCTCTTGCC
TGCCCATGGATTCAGCAGCAGTTCGAAAGGTTGACCTATTCGGGAATCTCCGGATCTATG
CTTATTTTCAACTCCCCGAAGCATTTCGTCGCTTACTACGCCCTTCCTCGTCTCTGGGTG
CCTAGGTATCCACCGTAAGCCTTTCCTCGTTTGAACCTCGCCCTTAACTTTAAGGCTATG
CCATCCTAAGGTGCTGCTAAATGGATGGATCTTATCAACGTCCATGAATGATAAATCATA
GATCGAACCGCCGAATCGGAAAAATTGGGTGCTATCATATAGCTTTGTATCGGCTAAGTT
CACGAGTTGGAGATAAGCGGACTCGAACCGCTGACATCCGCCGCAGGGTAAACCACCGCC
TCTCAGGCCCCCGACTGATTCTACCATAGAGGCCAACGATAGACAATAACTCCCCCCCGA
ACACAGCTTACAACTTTCATCGTACTGTGCTCTCCAAAGAACAACTCTTCTCAAAATCTC
ACTCAAAAGGTGCTGAGTTGGAATCCCATTCTAACTAAGGATTCTTGTGGTTCCAGAGGA
TCCAGCTACAGGAGAACCAGGAACGGAGAACTTCCCCCCCCCCTTCCGTTAAGAACGCCG
GTTTTAAGAATGAGTGATTGCCCTTCTCCGACCCTTACTGCCCAACCTGAGAGCGGACAG
CTAATGCGTTCCACTTATTGAACAGGGTTCTATGGTCGGTCCGTAACCCCTGGATGCCGA
AGGCGTCCTTGGGGTGATCTCGTAGTTCCTACGGGGTGGAGATGATAGGGTCGGTCCATG
GATTTTCCTTCCTTTTGCCGCCTTTCGCTCAAAGGGTTGAAGGGAGATAGTGCATCAAGC
TGTTCGCAAGGGCCAACTTGATCCTCTTCCCCAGGGATCCCAGAAGAGGGAACCCTGGGA
GAGCCGCCGACTCCAACTACCGTCCATGTACGATCCATACTAGATCTGACCAACTGCCCA
TCCTACCTCCTCTACGTTCTTGACAGCCCATCTTTGTCTCAGTAGAGTCTTTCAGTGGCA
TGTTTCGGTCCTCTTCCCCATTACTTAGAAAAAGTGAGCCACCGGTTCAGGTACAAGATA
CTATCATTACCGCCCGGACAATTAGACATCCAACCCGTAATCGCAACGACCCAATTGCAA
GAGCGGAGCTCTACCAACTGAGCTATATCCCCCCGAGCCAAGTGGAGCATGCATGAAGGA
GTCAGATGCCTCTTCTATTATTTTCCCTGGCGCAGCTGGGCCATCCTGGACTTGAACCAG
AGACCTCGCCCGTGAAGTAAATCATCGCACCTACGGTCTGGGAGAGAATCAATAGATTCC
TTTTCGGAAGTGATTCATCCTTCCCGAACGCAGCATACAACTCTCCGTCGTACTGCGCTC
TCCAAGTGTGCTTGTTCCCCCCTTCTTCCTTACCCTGGCAAGTCTTTGTGAAATAACTCC
GATGAGAAGAAAAAAGAAGGCGTTAAGAGACCCTCCTGGCCCAACCCTAGACACTCTAAG
ATCCTTTTCAAACCTGCTCCCATTTCGAGTCAAGAGATAGATAAATAGACACATCCCATT
ACACTGATCGGGGACGTTCGTAGTGACTGAGGGGGTCGACGACCAAGAAGTGAGTTATTT
ATACCAAGCATTCTTCTTACGGCCAGATCCAATCTCCTGGTCCCTGCAGAAAGGAAAAAG
AATTGCACGCTCTTCCTTTCGGGAAGGGAGGATTAGGGAAATCCTATTGATTGCAGCTTT
CTCCAGACCTCCGGGAAAAGCATG
NNNNNNNNNNNNNNNNNNNNNNNNNNNNNNNNNNNNNNNNNNNNNNNNNN
CGGCTCGAATGGTACGATCCCTCCGTCACCCCAGAATGAAAGGGGTGATCTCGTAGTTCT
TGGTCTGTGAAGATGCGTTGTTAGGTGCTCCATTTTATTTTCCCATTGAGGCCGAACCTG
TGCTCGAGAGATAGCTGTCCATACACTGATAAGGGATGTATGGATTCTCGAGAAGAGAGG
AGCCGTGGTGGTCCCCCCCGGACCGCCCGGATCCCACGAGTGAATCAAAAGTTGGATCTA
CATTGGATCTCACCTGAATCGCCCCATCTATCCTCCTGAGGAGAAGTTTGGTTTCAAACC
CCGGTTCGAACAGGAGGAGTACGCCATGCTAATGTGCCTTGGATGATCCACATCTCAGGG
TCAGGCGCCGATGAGCACATTGAACTATCCATGTGGCTGAGAGCCCTCACAGTCCAGGCA
CAACGACGCAATTATCAGGGGCGCGCTCTACCACTGAGCTAATAGCCCGTCGTGCGAGCC
TCCCGCTGGGGGCCCGCTATGCCAAAAGCGAGAGAAACCCCATCCCTCTCTTTCCTTTTT
TCGCCCCCATGTCGCCACACGGGGAGGGCATGGGGACGTAAAAAAGGGGATCCTATCAAC
TTGTTCCGACCTAGGATAATAAGCTCATGAGCTTGGTCTTACTTCACCGTCGAGAAACGA
AAGAAGACTTCCATCTCCAAGTTTAACTCAGACGCAGCTCCCTTCTTTTTGGGTGTGAAG
CAGTGTCAAACCAAAATACCCAACAAGCATTAGCTCTCCCTGAAAAGGAGGTGATCCAGC
CGCACCTTCCAGTACGGCTACCTTGTTACGACTTCACTCCAGTCACTAGCCCTGCCTTCG
GCATCCCCCTCCTTGCGGTTAAGGTAACGACTTCGGGCATGGCCAGCTCCCATAGTGTGA
CGGGCGGTGTGTACAAGGCCCGGGAACGAATTCACCGCCGTATGGCTGACCGGCGATTAC
TAGCGATTCCGGCTTCATGCAGGCGAGTTGCAGCCTGCAATCCGAACTGAGGACGGGTTT
TTGAGGTTAGCTCACCCTCGCGGGATCGCGACCCTTTGTCCCGGCCATTGTAGCACGTGT
GTCGCCCAGGGCATAAGGGGCATGATGACTTGACGTCATCCTCACCTTCCTCCGGCTTAT
CACCGGCAGTCTGTTCAGGGTTCCAAACTCAACGATGGCAACTAAACACGAGGGTTGCGC
TCGTTGCGGGACTTAACCCAACACCTTACGGCACGAGCTGACGACAGCCATGCACCACCT
GTGTCCGCGTTCCCGAAGGCACCCCTCTCTTTCAAGAGGATTCGCGGCATGTCAAGCCCT
GGTAAGGTTCTTCGCTTTGCATCGAATTAAACCACATGCTCCACCGCTTGTGCGGGCCCC
CGTCAATTCCTTTGAGTTTCATTCTTGCGAACGTACTCCCCAGGCGGGATACTTAACGCG
TTAGCTACAGCACTGCACGGGTCGATACGCACAGCGCCTAGTATCCATCGTTTACGGCTA
GGACTACTGGGGTATCTAATCCCATTCGCTCCCCTAGCTTTCGTCTCTCAGTGTCAGTGT
CGGCCCAGCAGAGTGCTTTCGCCGTTGGTGTTCTTTCCGATCTCTACGCATTTCACCGCT
CCACCGGAAATTCCCTCTGCCCCTACCGTACTCCAGCTTAGCAGTTTCCACCGCCTGTCC
AGGGTTGAGCCCTGGGATTTGACGGCGGACTTACAAAGCCACCTACAGACGCTTTACGCC
CAATCATTCCGGATAACGCTTGCATCCTCTGTATTACCGCGGCTGCTGGCACAGAGTTAG
CCGATGCTTATTCCCCAGATACCGTCATTGCTTCTTCTCCGGGAAAAGAAGTTCATGACC
CGTGGGCCTTCTACCTCCACGCGGCATTGCTCCGTCAGGCTTTCGCCCATTGCGGAAAAT
TCCCCACTGCTGCCTCCCGTAGGAGTCTGGGCCGTGTCTCAGTCCCAGTGTGGCTGATCA
TCCTCTCGGACCAGCTACTGATCATCGCCTTGGTAAGCTATTGCCTCACCAACTAGCTAA
TCAGACGCGAGCCCCTCCTCGGGCGGATTCCTCCTTTTGCTCCTCAGCCTACGGGGTATT
AGCAGCCGTTTCCAGCTGTTGTTCCCCTCCCAAGGGCAGGTTCTTACGCGTTACTCACCC
GTCCGCCACTGGAAACACCACTTCCCGTCCGACTTGCATGTGTTAAGCATGCCGCCAGCG
TTCATCCTGAGCCAGGATCGAACTCTCCATGAGATTCATAGTTGCATTACTTATAGCTTC
CTTGTTCGTAGACAAAGCTAATTCGAAATTGTCTTTCATTCCAAGGCATAACTTGTATCC
ATGCGCTTCATATTCGCCCGGAGTTCGCTCCCAGAAATATAGCCATCCCTGCCCCCTCAC
GTCAATCCCACGAGCCTCTTATCCATTCTCACGGCGGAGGAGCAAATCAAAATAGAAAAA
TGAACATTGGGTTTAGGGATAATCAGGCTCGAACTGATGACTTCCACCACGTCAAGGTGA
CACTCTACCGCTGAGTTATATCCCTTCCCTGCCCCGATCGAGAAATAGGATTAACTACGG
ATTCGAGCCATAGCACATGGTTTCATAAAACTGCACGATTTTCCCGATCTAAATCAAGCA
GGTTTTACATGAAGAAGATTTGGCTCAGCATGTTCTATTCGATACGGGTATTAACTACTT
CATTTATGAATTTCATAGTAATAGAAATACATGTCCTACCGAGACAGAATTTGTAACTTG
CTATCCTCTTGCCTAGCAGGCAAAGATTTACCTCTGTGGAAAGGATGATTCATTCGGATC
GACATGAGAGTCCAACTACATTGCATTGCCAGAATCCATGTTGTATATTTGAAAGAGGTT
GACCTCCTTGCTTCTCTCATGGTACACTCCTCTTCCCGCGGAGTCCCTTTTTTCCTCGGT
CCACAGAGACAAAATGTAGGACTGGTGTCAACAGTTCATCACGGAAGAAAGGACTCACTA
AGCCGGGATCACTAACGAATACTAACTAATATAATAGAAAAGAACTGTCTTTTCTGTATA
CTTTCCCCGGTTCCGTTGCTACCGCGGGCTTTACGCAATCGATCGGATTATATAGATATC
CCTTCAACACAACATAGGTCATCGAAAGGATCTCGGAGACCCACCAAAGCACGAAAGCCA
GGATCTTTCAGAAAATGGATTCCTATTCGAAGAGTGCATAACCGCATGGATAAGCTCACA
CTAACCCGTCAATTTGGGATCCAATTCGAGACTTTCCTTGGGAGGTATCGGAAAGGAATT
GGAATGGAATAATATCGATTCATACAGAAGAAAGGGTTCTCTATTGATTGTACCTATTAT
GGGATAGGGATAGAGGAAGAGGAAAAAACCGAAGATTTCACATAGTATTTTTGATCGAAA
AATAAATCTGATTTAGTTCGTACCCTTCGCTCAAGAAAATAGGTCAAATTCTACAGGATC
AAACCTATGGGACTTAAGGAAGGAAT
NNNNNNNNNNNNNNNNNNNNNNNNNNNNNNNNNNNNNNNNNNNNNNNNNN
TGAAGTGGAAGAACCCAGATTCCAAATGAACAAATTCAAAAAAAGGATCTTTCTGATTCT
CGAAGAATGAGGGGCAAAGGGATTGATCGAGAAAGATCTCTTGTTCTTATTATAAGATCG
TGCGCGATTGGATTCGCATATGTTTGGTAAAGAGAATAATCTTCTCCTTTGAGAATAATC
AAAAATGGAAAGTGTTCAATTGGAACATGAAAGCGTGACTAAATTGGTCCTAGTTACTCT
TCGGGACGGAGTGGAAGAAGGGAGGGGGCGGAAAAGGATCCAATGACTTCGAAAGAATTG
AACGAGGAGCCGTATGAGGTGAAAATCTCATGTACGGTTCTGTAGAGTGGCAGTAAGGGT
GACTTATCTGTCAACTTTTCCACTATCACCCCCAAAAAACCAAACTCTGCCTTACGTAAA
GTTGCCAGAGTACGATTAACCTCTGGATTTGAAATCACTGCTTATATACCCGGTATTGGC
CATAATTCACAAGAACATTCTGTAGTTTTAGTAAGAGGGGGAAGGGTTAAGGATTTACCT
GGTGTGAGATATCACATTGTTCGAGGAACCCTAGATGCTGTCGGAGTAAAGGATCGTCAA
CAAGGGCGTTCTAGTGCGTTGTAGATTCTTATCCAAGACTTGTATCATTTGATGATGCCA
TGTGAATCGCTAGAAACATATGAAGTGTATGGCTAACCCAATAACGAAAGTTTCGTAAGG
GAACTGGAGCAGGCTACCATGAGACAAAAGATCTTCTTTCTAAAGAGATTCGATTCGGAA
CTCTTATACGTCCAAGGTTCAATATTGAAATAATTTCAAAGGTTTTCCCTGACTTTGTCC
GTGTCAACAAACAATTCGAAATACCTCGACTTTTTTAGAACAGGTCCGAGTCAAATAGCA
ATGATTCGAAGCACTTCTTTTTATACTATTTCGGAAACCCAAGGACTCAATCGTATGGAT
ATGTAAAATACAGGATTTCCAATCCTAGCAGGAAAGGGAGGGAAACGGATACTCAATTTA
AAGTGAGTAAACAGAATTCCATACTCGATCTCATAGATACATATAGAATTCTGCGGAAAG
CCGTATTCGATGAAAGTTGTATGTACGGCTTGGAGGGAGATCCTTCATATCTTTCGAGAT
CCACCCTACAATATGGGGTAAAAAGGCCAAAATAAGTGATTTTAGTCCTTATAAAAAGAA
AACTGATTCTTGAACCCCTTTCACGCTCATGTCACGTCGAGGTACTGCAGAAAAAAAAAC
TACAAAATCCGATCCAATTTATCGTAATCGATTAGTTAACATGTTGGTTAACCGTATTCT
GAAACACGGAAAAAAATCATTGGCTTATCAAATTATCTATCGAGCCGTGAAAAAGATTCA
ACAAAAGACAGAAACAAATCCACTATCTGTTTTACGTCAAGCAATACGTGGAGGAACTCC
CGATATAGCAGTAAAAGCAAGACGTGTAGGTGGATCGACTCATCAAGTTCCCATTGAAAT
AGGATCCACACAAGGCAAAGCACTTGCCATTCGTTGGTTATTAGCGGCATCCCGAAAACG
TCCGGGTCGAAATATGGCTTTCAAATTAAGTTCCGAATTAGTGGATGCTGCCAAAGGGAG
TGGCGATGCCATACGCAAAAAGGAAGAGACTCATAGAATGGCAGAGGCAAATAGAGCTTT
TGCCCATTTTCGTTAATCCATGAACAGGATCTATA
NNNNNNNNNNNNNNNNNNNNNNNNNNNNNNNNNNNNNNNNNNNNNNNNNN
GAGGAGCCGTATGAGATGAAAGTCTCACGTACAGTTCTG
NNNNNNNNNNNNNNNNNNNNNNNNNNNNNNNNNNNNNNNNNNNNNNNNNN
GGATCTATACATCTCGATCGGAAAAGAATCAAGAGAAAAAGAAAGAGTCGGAATTGATCG
ATATATTTCTCGAAACAAACGAAAAGGAAACGAAAGATGAAACATAAATCATGGATCAAC
TAAGCCCTCTCGGGGACTTTTTTCTTAAGAATAAGAAAGGAAAGAAGAACCTCATGTAAA
TACCATGGAATAAGGTTTGATCCTATTCATGGAGATTCCGTAAATATTCCATTCCAAAAA
TGGAAACAATTGAAATTTTTTTTGGAAATTGGATGCAGTTACTAATTCATGATCTGGCAT
GTACAGAATGAAAACGTCATTCTCGATTCTACGAGAATTTTTATGAAAGCCTTTCATTTG
CTTCTCTTCGATGGAAGTTTTATTCTCCCAGAATGTATCCTAATTTTTGGCCTAATTCTT
CTTCTGATGATCGATTCAACCTCTGATCAAAAAGACATACCTTGGTTCTATTTCATCTCT
TCAACAAGTTTAGTAATGAGCATAACGGCCCTATTGTTCCGATGGAGAGAAGAACCTATG
ATTAGCTTTTCGGGAAATTTCCAAACGAACAATTTCAACGAAATCTTTCAATTTCTTATT
TTACTATGTTCAACTCTATGTATTCCTCTATCCGTAGAGTACATTGAATGTACAGAAATG
GCTATAACAGAGTTTCTCTTATTCGTATTAACAGCTACTCTAGGAGGAATGTTTTTATGC
GGTGCTAATGATTTAATAACTATCTTTGTAGCTCCAGAATGTTTCAGTTTATGCTCCTAC
CTATTATCTGGATATACCAAGAAAGATGTACGGTCTAATGAGGCTACTATGAAATATTTA
CTCATGGGCGGGGCAAGCTCTTCTATTCTGGTTCATGGTTTCTCTTGGCTATATGGTTCA
TCCGGGGGAGAGATCGAGCTTCAAGAAATAGTGAATGGTCTTATCAATACACAAATGTAT
AACTCCCCAGGAATTTCAATTGCGCTCATATTCATCACTGTAGGAATTGGGTTCAAGCTT
TCCCTAGCCCCTTCTCATCAATGGACTCCTGACGTATACGAAGGAGTGCGGTTCGTTCGA
TAAATTCCTACCTCTCTATCTATCTCTGAGATGTTTGGATTTTTCAAAACTCCATGGACA
TGCAGAAGAGAAATGCTATCCCCACTCGGACCAAGACAGAACTTTTACTTGTTCAAATAA
CAATTAAGGTGAAGCAGGGTTAGGAACGACGAATCTCTTTATGATAAACAGATCCATTTT
GCAAGTTCGTTATTACGGGTAGTTCCTACAAAGGATCGGACTAATGACGTATACAATACT
TGAATTCTCGATGTAGATGCTACATAGTTGGTTCTCATCCTTCAGAGACTACGAGTGTAA
TAGGAGCATCCGTCGACAAAAGGATCACCCTAAGATGATCATCTCATGGCTATTGAGAAC
GAATCAAATCAGATGGTTCTATTTCTCAATCTTTCTGACTTGCTCCTACGGAACCAAGGT
GGAAAAGATTGAAAAAATCAGTCATTCACAACCACTGATGAAGGATTCCTCGAAAAGTTA
AGGATTAGTAATCCTTTTTAGAATTAGAAATAAAATGGATTCGGTCTTATACATACGCGA
GGAAGGTAATCAAAAAAGAAAGAAGAACTCATCTTCTTTCTTTTATCACTTAGGAGCCGT
GTGAGATGAAAGTCTCATGCACGGTTTTGAATGAGAGAAAGAAGTGAGGAATCCTCTTTT
CGACTCTGACTCTCCCACTCCAGTCGTTGCTTTTCTTTCTGTTACTTCGAAAGTAGCTGC
TTCAGCTTCAGCCACTCGAATTTTCGATATTCCTTTTTATTTCTCATCAAACGAATGGCA
TCTTCTTCTGGAAATCCTAGGTATTCTTAGCATGATATTGGGAAATCTCATTGCTATTAC
TCAAACAAGCATGAAACGTATGCTTGCATATTCGTCCATAGGTCAAATCGGATATGTAAT
TATTGGAATAATTGTTGGAGACTCAAATGATGGATATGCAAGCATGATAACTTATATGCT
GTTCTATATCGCCATGAATCTAGGAACTTTTGCTTGCATTGTATTATTTGGTCTACGTAC
CGGAACTGATAACATTCGAGATTATGCAGGATTATACACGAAAGATCCTTTTTTGGCTCT
CTCTTTAACCCTATGTCTCTTATCCCTAGGAGGTCTTCCTCCACTAGCAGGGTTTTTCGG
AAAACTCTATTTATTCTGGTGTGGATGGCAGGCAGGCCTATATTTCTTGGTTTTAATAGG
ACTCCTTACAAGCGTTGTTTCTATCTACTATTATCTAAAAATAATCAAGTTATTAATGAC
TGGACGAAACCAAGAAATAACCCCTCACGTGCGAAATTATAGAAGATCTCCTTTAAGATC
AAACAATTCCATCGAATTGAGTATGATTGTATGTGTGATAGCATCTACTATACCAGGAAT
ATCAATGAACCCGATTATTGCAATTGCTCAGGATACCCTTTTTTAGCTTCTAGGGTCTAT
TTCTTAGTTCAGGATCCCTCTTACTAACTGGAATCAAAGAAAAGAAAAAGAATTAGTAGA
TCTGTTCCGCCCAAAATGGGAATGGGCTAAGGTTATGAACTTATAATCTGATGATCGAGT
CGATTCCATGATTATAAGTTCATTCCATACCGGACCAGACCGGAATAGGGTTATCTACAT
TCTCATTATACGAAGAGGCCATTCGAGCGTATCTAAATAGATACTATGTTTACATATGGG
TCTCTACGTCGTTACATTCCATTTAGGATTAGGAATAGGCGTAATCGGACCCGCTTTTTA
CATATCTCTCGTTATTTGGGACCCTATTCACCTCTTTGGGCTTCTATTGAATCGAGAAAT
AGGTTTGATTGTCCATCTTTTTGATATATTTGATATATAAGGCATTCTTCGGATAATTCA
AATCGAAGCAATTGGATGTCCAACTCGGGCCTATATGACATGGCCGATCAATAGAAATAC
TCCACCCTTGTCATATATTCCATACATCATACTAGATAGATATCATATTCATGGAATACG
ATTCACTTTCAAGATGCCTTGGTGGTGAAATGGTAGACACGCGAGACTCAAAATCTCGTG
CTAAAGAGCGTGGAGGTTCGAGTCCTCTTCAAGGCATAATATTGAGAATGCTCGTTGAAT
GAGCAATTCAATAAAAGAGCTCGGATCGAATCGGTATTGATATACCGATTCGATCCGAGC
TCTTGGAA
NNNNNNNNNNNNNNNNNNNNNNNNNNNNNNNNNNNNNNNNNNNNNNNNNN
AAGAGCTCGGATCGAATCGGTATATCAATACCGATTCGATCCGAGCTCTT
NNNNNNNNNNNNNNNNNNNNNNNNNNNNNNNNNNNNNNNNNNNNNNNNNN
GTTCGGCAGCGGATCACGAAATCTTGGCGATCTTCTCTATCGGGAGTCTGCTTTCAAATC
GTCCGCCCCGCACCCACCCCCCTGAGTATATGCTTTAACAGGAATCACACAAGGGTAGAT
TAGAAACCTCTGGTAAAATGCCCGCCCGTAACCCAGCAGATAAAGTACATTACATAGTCC
GTTTTAGAGATTGGCGACTTACCCATTCAGTGACTTTGGCACTGGACGTTCCCCAAATGG
ATACTATCGAGTGGGGTGAATTCAATAATAGACGCCTGTTGGCATTCCAGCCTTCCTTCT
CCTTTCAGGGCC
NNNNNNNNNNNNNNNNNNNNNNNNNNNNNNNNNNNNNNNNNNNNNNNNNN
ATAGTGTTTTGATCTAAGATTTCAATTCTTCCGTGTTTCAGCAGTAGCATATTGTTCCAT
GGAGCTAATAAGGTCCAAAATATGGAAGAAACAAGCCTTTCCACAACTCTACCACCCAGT
CAATTCTGTTCCACTTAATTCCTCTTTCATGGCCACTTTCCGGCTAAGGAATGGGAAATC
TTTCTCCTGTTACATGAATCCAATTTTCATTTCATCCGGGAAAAGCCATCTTTTTCTCAA
CAATGTCTTTGTCATTTGATCCAATAGCGTTCCGTTAGACAGGAACAGATTTGATAAATA
CTGATAACTCTCAGATAGAGTATTAGAACGGAAAGATTCATTAGATAATGAACTATTGGT
TCTAAGCCATCTCTGGCGATTAATCAACAATTCGAAGTGCTTTTCTTGCATATTCTTGCT
AAACCAGCGTTTATATATAGATTTAGGAGGATCTGTTTGGGAAGTAAGAGTAAGAAGCCC
CTTTGACATCTCCTCATCTGCAAATAATTCTCGATGTGAAAACACAGAGCCAAAGGGCTG
ATCTTTGAATAGGAAAAAGAGTGGATCTCCAGGGTCCCAAATGAATTGGCTTATTCCAAA
AAGGCCTTGTTCTTTGGAAGATCTATCTCGTGTCTGGTACTGCATGGTTCCACTCTGCAA
GAACTCCGAATCATTCTCTTGAAGCTCATCCTCTTCATCATAAATCTCTTGAAGCTCATC
CTCTTCATCATAAATGATCCGCTTGCCCCGAAATGACCTGGACCAATAGGGAAATCCCAA
TTCATTGGGCCTTTCGATACAATCAAATAGAAAGCCCCAAGGGCGCCATATTCTAGGAGC
CCAAACTATGTGATTGAATAAATCCTCCTCTAGGTCAACTTCCCCTTCTTCAAACTCCGA
TTCG
NNNNNNNNNNNNNNNNNNNNNNNNNNNNNNNNNNNNNNNNNNNNNNNNNN
TTTTGCATCATATTTAAGGGATTCCTTGGTTTGGGCCGAAGAAGCAATGTCACTCGATCA
TTATCAAACTGACTGCAATCTTTTTCTGTCCGTGAAGATCCCACCAGAGCGCCTTCTACT
TCTAATAGGCCATGAACTAGATCAGAATCATTCTCAACGAGTCCATAAGAAGTGATCCCA
TTTTGTTCATCGGGTCCGGGTAGAGACCAAAGATCTTGAGCGACCGATCCGGCAGAACAA
CTCAAAAGATAAAGAAGTATCGTTAATTTCTTCATGCTCGTTCCAAGTTCGAAGTACCAT
TTGTACAAATAAGAATCCCCTTCGTTACATGATTTCTTCTTCATATAGATAGATATAGGA
TCTATGGGGCAATTACTTAGAAGTACATTTTGTGCTACAGCCCTTCCTATCTGATAGAAA
AGGATCCCATGATCCTGAACCGATCTTACCTGGGATCGCAAATCCCAAGTTTGTCTATGA
AGAGCGGATCTAATTGTATTAGTGTCTATAATTGATTTCTTCTGTGTAATACTAATCGAC
AGGGCCTCATTGGTAAGTGCTACAAGATCTCGTGCATTGGAACCCATGGTTATGGACCCG
AATCCATTAGTATGGAACATTTTCTTTTCCAAGTGAAATCCCCTAGTATATGAAATAGTG
AAAAAGTGCTTTCGTTGTTGTGGAATAAGAAGCCTTCGTATCTTAATGCACGTATTTAAT
TTATTCGGAGCTATTAGAGCGGGATCCACTTTTTGGGGAATATGAGTCGAAGCAATAACA
AGAATATTTCTAGTGGAACATCTTTCACAATCCCTGGAGAGATAGTTCACTAATAGACTG
AGGGATAAGTAATTCGACTCATTCACATCCAGATCATGAATGTTTGGAATCCATATTATG
CAAGGAGACATTGCTTTTGCTAATTCGAATTGAAGGGTGATATAAAATCGGTCTATTTCC
GGTTCCGGCATCATATCCATAGTTACCGCATTCATCATAGTTAGCAGTCCCAGCTCCGTA
TCAAGGTCACGATCGATATCGTCACTAGCAT
NNNNNNNNNNNNNNNNNNNNNNNNNNNNNNNNNNNNNNNNNNNNNNNNNN
AGAAAACCTTTAGGCTTGTTCAGAAATACCGTAATGAAAGGAACATAGGAGTTTGTCACT
AGGTATTTGACCAAATAGGATCGTCCAGTTCCTATAGAACCTATCACTAAAATACCCCTA
GAGGGGGATAAGGTTAAGCGGAGCGAAAAGGGTTTTCCATGAGATGGGAAATGAAAACTA
TTAGCCCCACACGAAGTTTGTGAATAAGTGATTGTCTGATAATGAGCAAGGAATATCCGT
CTTTCTGCTAAACAGGATGTATTGAACTCATAATTCATTAGATACTTTTTATGAATGTCA
ACTAAGTATCCTAAGTAAATTGCTCCCGGTTGTTCAATCATTTGATAACCAGAGTCATTC
TTTGATAAATGATCACTATGAGTCAGACTCAATAGAATTTGATCAATCCCTTTTTCTGTC
GTTAAGGTGGAGAACTGAACCAAGTATTCTCTTTCTTCATCATCAATCGAATCACTGTTC
GCGACCCAGGATTCTATTTTATCATCAATCCAATCCCCGTTCACGTTTTTTCCTTTTCTT
ATCAATGAATAGATCTCTTTACTTGTATGACTTAGATGTCTCGTATTTCTCGAAAAAGTG
ATTCGATTGATGGGATTTGGTATGAGACTTATGAGATCGATGAGATTGATATTCAAATAT
TTCTTCTTAGAACGTATTGATTTGACCCCATAAGCGGGACCACCACCCAATGGCATGTTG
CCGCCAGAAGCGGAACCCCGTATTTCTTCTATAGAATCTCCTAATTGTTCCAGAGCAACT
AGAAAGAGATTCTTTAACCAGAAAGAATTCGGTTCAGATGTAGGATACCTATCCAGAAGT
TTTCGCAACTCAATCATAGATGATGGAATCATCAAAGATTTGACCTTTTCGAAATCTGTC
TGTAACTCACTAGAGGCCCGGGAAACAAAGAGAAGATGTGTACGAACGAGATATCCAGCA
ACAAGAAGAAGGAAAAGGATTGAATAGAGGAACTCCCGAACATTTGGCGATCTCAGATGT
GTCGATATCAATGGTGACTCATTATTTCGATGAATCATTTCTTCGGACAGAAGAAGATTA
TGTAAACACTTACTCGAAATCTCACTTATCAGATTCCATTGTGGAAGACACCATTTTTTC
TGAAGAATTCGCCATGATATATCTGATCCATGCATAATATCATGAAAAATGGATACAAAT
TTTTGACTGCTACTTAGTATCGGCAATAGGTCTGAAAAAGTATCTAAAAATATCAAATTT
AGATATTTGTACCCTGTCGAAGTAAGGAACCATGGCATATATGTTTGGAATCGATTCCAT
TTTGAGAGAGTTGAAAAAGCACTATCTCGTTGAAAGGTTCTATACATCTGCCCTTTCTCA
ACGCATTTCTTTAGACAAAGATTCCGTTTTTTCCTCTTTTCGGATGGTAAATATTTCTCA
GAACATGGAGTGTGAATCAAACCCATGTTTGAATTGAAATTGAGATACTGATGCAAGCTC
TTCCCTTCTGAATCAGATAGATTCATATCTGAAAGAGGTTGACAATAAGTTCTTTCAAAA
TTGACTATTTGTCCCTTTGTTAGAGGCGTTCCAGAAATGTCTGCGATCGAGTAAATAGCT
CTACGAACGAACGGATCGGATCGACTTGGAAAATGGAAAGATTTGTACAAGTTATACGTT
TCGTTACCACTTTGTGGAAAACCGTTAGGTATGAATATGTTAGATACCTGTGACTCGATT
GATGAAATAGTCTCTCTCCCCCCAAAAGCATGTTTTTTTTTACCGACGCACAAAGAAACT
ATTTTGTTGCGAATGAACAAGATATTGAGGAATTGTCCATACGTAAAATCATAATTATTG
ATACGGGCCTTTTCCACATAAAAAGGGAATCTTTTGTTACAATAGAAGCAGAAGTGATGT
GGATTATTCAAGAATCGAAGTCGATTTGCTTTATAAAAAGAAGATATCAATGAACTTCTA
TGAAATGGTTTCACGGGATTCAGCCAATTGTCTTGATCGTGGAATATCATTGAGAAATAG
GAATCCGTGTTATCAAAGGATTTCCTGCGATTATTTCTAGTATGGAATGAGCCAATCATC
CACTTTGGTATCTTATTGAACAAAAATGGTGATATTGTTCCTCCATTGATCAAGAATTTC
GATTTTTGGGAAGTATCATGATCATCCAATAAGAAGGGTTTCAATTTTTTCAAATGAACA
ATTTGAAGACCTATTGATTCTAACAACTGATTGCAGAGTTGATCATTCGGACCTTTCAAT
TCATAGATGTAGATCTCGGACCTATGAATGGGGATATTCCCGAAACTCACAAAGAAAAAA
GGAAGTGACTTGGACAAAAAGAAACGAAGTGGTTTAGACAAATCTTTTTTGTCGATAACC
TCAGACCAATCAATCGAATATTGATTAATACGTAATCGATCGAACACTACTTGAAAACGG
CTCTTCTGCTCAGAAACGAAATGTTCCAAATGTTCCTGAAAATTCTTGCTCCCATTGGAC
CATTTGGATCTATATGCATCAGGATCCCGATTCATGGATCTCTCGGTTCGAGAAATCAAA
ATAAGAGGATCAAACCCTTTCTTCTGACTCTTTTTCAAATTCGATAAATGTCGGTTGATC
GTATATTTCATTATAGTTCTATGATTCAGAGTATCCTTTCCTATTTGATCCCTTTGAATT
CCATATTCAAAGTTGCGATCGGATTTATTCATTAAAAAGAATCGATTCAATATATTTCTT
ATGTACCCATAGGTGCTATATTGGATTTGAATCAGATTTCGGATCAATCTATATTGATTG
ACTGCCTCCATTATGTTGTTGCTAGCAAATACTACTATTTTTGGTTTTGGATCTTCCAAA
TCATTCCCGCAGGAGATCCGGACCCATTTTTTTCTGATCCTTCGATAAAAAGATTCATTC
TCTTCATAAAAAATAGGAGGTAGAACCAATAAAGATTTCTTTTTCGATTCATCCCTGGAG
TTGAATACCTCATTCAAGAATTGTTTTTGATCAAATCCGTAGGAATCAATAGAAAAGGCA
AATCTCTTATGATACACCAGATCCGGCTCGGTTATTGATAGAGTGAATAGATCTGCCATT
TCTTGAAATCTCTCTTCTGATTCAAAATCGTGGTGTAACGTGTATCCTCCCCTGTTCCAG
TCATGGAATAGATGAAATAAATCAAAAAATGGATTTTTGTTCAAGAATGAAATCTTATTG
GAACTGTCCATATCTGGTTCATCCTTCGGAACCATATCACATCCCGGATCTGATGAAATA
GGATGAATTGAGACGGTATTTTGTAAATACGTAATTATCTTGAATATATTAACCATTTCT
TTATTTTCCGATCGCCTTGAAGGGACAAAAGAAAGATCTTGCTCTTTCTTCAACAATTTC
TGATCTCTAGTGGACCTCTCAGTAGGATTCGAACCCAGATGAAGTTCTGACCATCTGTCA
GAGAAAAAAGAACGAACGGATCTTGTAGGATTCCCAAGAACTTCTTCGATTTCTTCCGGA
AGCAGATGATTAATCATCTGCTTCTCACGTTCCGTGAATAGACGGGACATTGAGGAATAT
CCAGAAAGGCATTTCGGGAATCGGTCTGATTCTATCTCTGTTCGTTCCGTTTGAAGAAAG
GAAGGATCCCAAAGAATCGATCTTTCTTTTAGTTGTTGAATCTCTCTTTGATTGATCAAT
GTGTGATATGCCGAATCCTCATTACTAATGCAATCCAAATGATCTCTGGATTGATCAGAA
GATCCTTTCAATTGGCTAGAATCCGTTACTTGAACGAAACTAGATCTTGTGAAATCATAT
TGAATATTTGACGATACATTCCGTACCTTGCTAAAAAACCGATTAGTTATTGGGAGAACC
CAAGTACTCTCTTTCGGATTCAGGAAACAACTCTCAGAGATCTTTTTTCCTTTTGGAAGA
TACAGGAGCGAAACAATCAACCTATTGATATTGGAAGACCCAACGGATTCTTCCAATGTA
TCATTTCTGGGTCCAATGGAATTCATAGGTATAGGAAGAAGCCCTATCAAATAGAGATTT
TTTCTTTCGACCATATTTCGATTGTTAATACGATATATAAGGACCGCTACTACAAAGAGT
ATTACACCCTTGATCGTGAAATATCGATTGCTTGTTGAACCCTGTGAATTGCGTGAAAGT
AGGATACTCCAAATTCGGGGGTCAAAGAGTTTTATAAAACGTTCTTGGTGGAAAAAAATG
TGAATGAAAGATCCCACTGAATTGAATTGGGTCCATGAATCTAAGAAATAGTGAGAATTC
TTGATCTCTCTCAATATCTCTCTCAATTCGAAAATCCAGGATTTGAATTGATGTCCTTTC
ATTTATTCCTCCTAAATTGCATTGATTTATCCTAAAGATTTCATTTCAATTGGAATTTGG
TTATTCACCATGTACGAGGATCCCCGCTAAGCATCCATGGCTGAATGGTTAAAGCGCCCA
ACTCATAATTGGCGAATTCGTAGGTTCAATTCCTACTGGATGCACGCCAATGGGACCCTC
CAATAAGTCTATTGGAATTGGCTCTGTATCAATGGAATCTCATCATCCATACATAACGAA
TTGATGTGGTATATTCATATCATAATATATGAACAGTAAGAACTAGCATTCTTATTGAGA
ATAGAACTCATAGGGAAGAAAATAGATTTATGGATGGAATCAAATATGCAGTATTTACAG
ACAAAAGTATTCGGTTATTGGGAAAAAATCAATATACTTCTAATGTCGAATCAGGATCAA
CTAGGATAGAAATAAAGCGTTGGGTCGAACTCTTCTTTGGTGTCAAGGTAATAGCTATGA
ATAGTCATCGACTTCCGGGAAAGGGTAGAAGAATGGGACCTATTATGGGACATACAATGC
ATTACAGACGTATGATCATTACGCTTCAACCGGGTTATTCTATTCCACCTCTTAGAAAGA
AAAGAACTTAAATCAAAATACTTAATAGCATGGCGATACATTTATACAAAACTTCTACCC
CGAGCACACGTAATGGAACCGTAGACAGTCAAGTGAAATCCAATCCACGAAATAATTTAA
TCTATGGACAGCATCGTTGTGGTAAAGGTCGTAATGCCAGAGGAATCATTACCGCAGGGC
ATAGAGGGGGAGGTCATAAGCGTCTATACCGTAAAATCGATTTTCGACGGAATGAAAAAG
ACATATATGGTAGAATCGTAACCATAGAATACGACCCTAATCGAAATGCATACATTTGTC
TCATACACTATGGGGATGGTGAGAAGAGATATATTTTACATCCCAGAGGGGCTATAATTG
GAGATACCATTGTTTCTGGTACAGAAGTTCCTATAAAAATGGGAAATGCCCTACCTTTGA
GTGCGGTTTGAACTATTGATTTACGTAATTGGAAGTAACCAATTAGGTTTACGACGAAAC
CTAGAAATCGATCACTGATCCAATTTGAGTACCTCTACAGGATAGACCTCAACAGAAAAC
TGAAGAGTAACGGCAGCAAGTGATTGAGTTCAGTAGTTCCTCATATCAAATTATTGACTC
TAGAGATATAGTAATATGGAGAAGACAAAATTGTTTCAAGCACCGACAGAACCGGAAGCG
CCCCTTCTTTCAAAGAGAGGAGGACGGGTTATTCACATTTCATTTGATGGTCAGAGGCAA
ATTGAAAGCTAAGCAGTGGGAATTCTAAAGATTCCCCGGGAAAAAATAGAGATGTCTCCT
ACGTTACCCATAATATGTGGAAGTATCGACGTAATTTCATAGAGTCATTCGGTCTGAATG
CTACATGAAGAACATAAGCCAGATGATGGAACGGGAAGACCTAGGATGTAGAAGATCATA
ACATGAATGATTCGGCAGATTTGGATTCCTATATATCCACCTATGTGGTACTTCATTGCA
CGATAGATATAAGATCCATCTGTATAAATATCATCATCTACATCCAGAAAGCCGTATGCT
TTGGAAGAAGCTTGTACAGTTTGGGAAGGGGTTTTGATTGATCAAAAAGAAGAATCTACT
TCAACCGATATGCCCTTAGGTACGGCCATACATAACATAGAAATCACACTTGGAAAGGGT
GGACAATTAGCTAGAGCAGCGGGTGCTGTAGCGAAACTGATTGCAAAAGAGGGGAAATCG
GCCACATTAAAATTACCTTCTGGGGAGGTACGTTTGATATCCAAAAACTGCTCAGCAACA
GTCGGACAAGTGGGGAATGTTGGGGTGAACCAGAAAAGTTTGGGTAGAGCCGGATCTAAG
CGTTGGCTAGGTAAGCGTCCTGTAGTAAGAGGAGTAGTTATGAACCCTGTAGACCATCCC
CACGGAGGTGGGGAAGGGAGGGCCCCAATTGGTAGAAAAAAACCCACAACCCCTTGGGGT
TATCCTGCACTTGGAAGAAGAAGTAGAAAAAGGAATAAATATAGTGATAATTTGATTCTT
CGTCGCCGTAGTAAATAGGAGAGAAAATCGAATTTCTTTCTTC
NNNNNNNNNNNNNNNNNNNNNNNNNNNNNNNNNNNNNNNNNNNNNNNNNN
GAAGCAGATGATTAATCATCTGCTTC
NNNNNNNNNNNNNNNNNNNNNNNNNNNNNNNNNNNNNNNNNNNNNNNNNN
TAGGAGTAAGCTGTGACACGTTCACT
NNNNNNNNNNNNNNNNNNNNNNNNNNNNNNNNNNNNNNNNNNNNNNNNNN
