# Supplementary material for: Complete plastome sequence of Iodes cirrhosa Turcz., the first in the Icacinaceae, comparative genomic analyses and possible split of Idoes species in response to climate changes
Source: PeerJ. 2019 Apr 1;7:e6663. doi: 10.7717/peerj.6663 (PMC6448556; doi:10.7717/peerj.6663)
Supplement: Dataset S4 [file peerj-07-6663-s006.fasta]

>Iodes perrieri plastome scaffolds
AGAACAAAAGCACAATACTAAAT
NNNNNNNNNNNNNNNNNNNNNNNNNNNNNNNNNNNNNNNNNNNNNNNNNN
AACAAGGGGCAGTATTGCTGCTTT
NNNNNNNNNNNNNNNNNNNNNNNNNNNNNNNNNNNNNNNNNNNNNNNNNN
AGACCGGGACCTTATCCATTTGTAGATGGAGCTTCAATACCAGCTAGGTCTAGAGGGAAG
TTATGAGCATTACGTTCATGCATAACTTCCATACCAAGGTTAGCACGGTTAATGATATCA
GCCCAAGTATTAATTACACGTCCTTGACTATCAACTACTGATTGGTTGAAATTGAAACCA
TTTAGGTTGAAAGCCATAGTGCTAATACCTAAAGCAGTGAACCAGATACCTACTACAGGC
CAAGCAGCTAGAAAGAAGTGTAACGAACGAGAGTTGTTAAAACTAGCATATTGGAAGATC
AATCGGCCAAAATAACCATGAGCAGCTACGATATTATAAGTTTCTTCCTCTTGACCGAAT
CTGTAACCTTCATTAGCAGATTCGTTTTCGGTAGTTTCCCTGATCAAACTAGAAGTTACC
AAGGAACCATGCATAGCACTGAATAGGGAGCCGCCGAATACACCAGCTACGCCTAACATG
TGAAATGGGTGCATAAGGATGTTGTGCTCAGCTTGGAATACAATCATGAAGTTGAAAGTA
CCAGAGATTCCTAGAGGCATACCATCAGAAAAACTTCCTTGACCAATTGGGTAGATCAAG
AAAACAGCAGCAGCGGCTGCAACAGGAGCTGAATATGCAACAGCAATCCAAGGTCGCATA
CCTAGACGGAAACTTAGCTCCCACTCACGACCCATGTAACAAGCTACACCAAGTAAAAAG
TGTAGAACAATTAGTTCATAAGGACCACCATTGTATAACCATTCATCAACGGATGCCGCT
TCCCAGATTGGGTAAAAGTGCAAACCGATAGCTGCAGAAGTAGGAATAATGGCACCTGAG
ATAATGTTGTTTCCATAAAGTAGAGATCCGGAAACAGGTTCACGAATACCATCAATATCT
ACTGGAGGGGCAGCAATGAAGGCGATAATAAATACAGAAGTTGCGGTCAATAAGGTAGGG
ATCATTAAAACACCAAACCATCCAATGTAAAGACGGTTTTCAGTGCTGGTTATCCAGTTA
CAGAAGCGACCCCATAGGCTTTCGCTTTCGCGTCTCTCTAAAATTGCAGTCATGGTAAAA
ATCTTAGTTTATTTAATCATCAGGGACTCCCAAGCACACGAATTTTCTGTAAACAGAACT
AAAGGAGGGCTTGTTATTCAACAGTATAACATGACTTATATGCCTGTGTCAACCAACATC
TATCTGGATTTATTCGAATTTTTTGTAAATGAATTGAATAAAGTTGAATTGCAAAAAAAA
ATACGGATTTCTATACATAAAATTTCGATATGACAATGGGTTGCCCGGGATTCGAACCCG
GAACTAGTCGGATGGAGTAGATAATTTACTTGTTAAATTAAAAAAGTAAGAACCCCTCCC
CAAACCGTGCTTGCATTTTTCATTGCACACGGCTTTCCCTATGTATACATTAATTCCTTC
TTTCTTGAGATAAGACTTTCAAAAAGTTGAATACTCAGTTGATTTAACCCTTTTTACATG
ACAT
NNNNNNNNNNNNNNNNNNNNNNNNNNNNNNNNNNNNNNNNNNNNNNNNNN
AATAAATACAGAAGTTGCGGTCAATAAGGTA
NNNNNNNNNNNNNNNNNNNNNNNNNNNNNNNNNNNNNNNNNNNNNNNNNN
TACAAATTTTTGTTATCTCTTTGTCATTTATCTTCATAATGGAAATTATTTAGAATCAAT
TTCCATTTACATGGTCTCAGAACAAATCATTCATAATTGGCCAGATCATTAATACAAATA
ATATCCAAATACCAAATTCGCCTTATATATAACCCCCGCAAAATAGAAGAAACTATTGGA
AAGTTCAAAGACAGAACTTCCCCTTCCGCCGTAAGGAACTTTTCCAAAAATTCCGGTTTC
AAAAAATCACGTACAGTACTTTTGTGTTTTCGAGCCAAAGTTCTGGCACACGAAAGTCGA
AGTATATACTTTATTCGATACAATCTCTTTTTTTTTGAGGATCCACTATAATAATGAAAA
AGATTTCTGCATAGACGCCCAAATCGGTCAATAATATCAGAATCTGATAAATGGGCCCGG
ACCGGCTTACTAATGGGATGCCCTAATGTGTTACAAAATTTCGCTTTAGCCAATGATCCA
ATCAGAGTAATAATTGGAAGAATAGTATCGAACTTCTTAATAGCATTATCGACTAGAAAT
GAATTTTCTAGCATTTGACTCCGTATGATTGAAGAGTTTAGTTGCACACTTGAAAGATAA
CCCATAAAGTCAAGGGAATGTTTGCATAATCGGTTTATATAGATCCTTCCCGGATTAGAC
CACAGATCAAAATAAGATTGACAAAAAGTTTATAAGCTTATATTTCCCCTTTTTCCTAAT
CAAAAGAATAGTCTCTTTTGAAGCCAAAATAGATTTTCCTTGATACCTAACATAATACAT
GAAAGGATCTTTGAACAACCATAGGTTGGCCTGAGAAACCTTAGAAAAGACTTCTACAAC
ACATTCCATTTTTAGATAGAAATATATTCGTTCAATAAAGGCCCCGGAGGATGTTGATCG
TAAATGAGAAGATTGATTACAGAGAAAGACAAAGACGGATTCATATTCACATACATAAGA
ATTATATAAAAAGAAGAAGAATCTTCCTTTTGAAAAAGAATAACTGACTTTCTTTGAAGT
AATAGTACTAGCCAAATTACCATATTCATGGAGAAAAAATCGTAATAAATGCAAAGAAGA
GGCATCTTTGACCCAGTAGCGAATAGTTTGAACCAAGATTTCCAGATGAATAGGGTAGGG
TATTAGTATATCTAACGCATAATTTAAATGTAAAAAGTTGTCCTCTAAAAAAGGAAATAT
TGAATGAATTGATCGTAAAGTATGAGATTGTATTATATTTTTCCCTTTTAGGAAGGACAT
TATAATCATAGAGAAAATTGAATTTCTACAATGACTGCAAATCCTTCTGATATAATTTGC
AAATACAAATTCTTGTTGCGTCCAAAAAATAGATTTTGATTAGAATCATTAGCAAAGGGA
ATCAAATGATTCTGTTGATACATTCGAGTAATTAAACGTTTCACAATTAGTAAGCTGGAT
TTTTTCTCATAACCTCTATTTTCTAGCAAAATAGATCTATTTAAACCATGATCATGAGCA
AGTATATAAGTGGACTCCTGAAAGATAAGTGGATATAAGAAGTCATGTTGTTGAGATTTA
TCTATCCGTAAATATTTTTTGAATTCCTCCATTGGAACTTCGATTTGAACCAAGAGTAAA
GGATTTTGGGATTATCAAATAATACATAGTGCGATACAGTGAAAACAAGGTATTCTAGTA
AGAATAAGAAAAAAATAGATACCTCGGGAACAGGTAAACTTATCAACAGATTCTCTATCC
TCTCGTTTTCCATTTCATTTAATTGATTTATGTTCCTTATAGGATAAGGAGATGATTAGA
AATCCTTTATTTTTTCAACCCCATCGCTCTTTTGATTTTGGAAAAAAGTTTCTTTATCAA
TATGTTGCTTCCTCTATACACATAGCTCCTTTCCATAAT
NNNNNNNNNNNNNNNNNNNNNNNNNNNNNNNNNNNNNNNNNNNNNNNNNN
TTTCCAAAAATTCCAGTTTCAAGAAGCACATACATTGCTTTTGTGTTTTC
NNNNNNNNNNNNNNNNNNNNNNNNNNNNNNNNNNNNNNNNNNNNNNNNNN
GTATCGAACTTCTTAATAGCATT
NNNNNNNNNNNNNNNNNNNNNNNNNNNNNNNNNNNNNNNNNNNNNNNNNN
ATGAATTTTCTAGCATTTGACT
NNNNNNNNNNNNNNNNNNNNNNNNNNNNNNNNNNNNNNNNNNNNNNNNNN
CAATAGTTAGGATTCAGTAAAAAAATAGAGAAACTGCTCATGAGAGAGACCCGCATCAGG
CACTAATATATTTTTAACGTCTACTTAGATTCGATCGGGTAATTATTCAAATTAAGAATA
GAAGCTCGTTGCTTTTTCTTTCCCTATAATTAATTGAAGCCGTAGGGCTCTATCCATTTA
TTCATTCGACCCACCAATTTATTT
NNNNNNNNNNNNNNNNNNNNNNNNNNNNNNNNNNNNNNNNNNNNNNNNNN
AATTTATTTTGTTACCTTCGAAAAATTCAAACAAAGTTTTATACCGATCAGGGAAATATT
CTCAGAACTCTCCATTCATACGACATGCTATTTTTTCCATTCATTTCCTTTCAGGATCAG
TCGCGGTTTTCCAAACTTTACCAATTGTAAAGACGAATCCCTCACTTCATCCAAATGTGT
AAAAGATCCTAGTCGCACTTAAAAGCCGAGTACTCTACCGTTGAGTTAGCAACCCGAAGA
GAATAGAAT
NNNNNNNNNNNNNNNNNNNNNNNNNNNNNNNNNNNNNNNNNNNNNNNNNN
TATCAAAAAGACTCCAACGAACCCACTATTCGAATGAA
NNNNNNNNNNNNNNNNNNNNNNNNNNNNNNNNNNNNNNNNNNNNNNNNNN
CTTCCTTTATCACGATGCATTATATTTGTTCGATACACTGTTGTCAATATAAATGTTGAA
AATAGAAT
NNNNNNNNNNNNNNNNNNNNNNNNNNNNNNNNNNNNNNNNNNNNNNNNNN
AACGACTTTTCTCGGATTGGCACTACATATATAATTTACATAGATGCAAAAGGGGGTAAA
TGCGGAAATGGAAATAAAGGAGAAAGAAGTAAAAAAAGAATCTCGGATTTATTCATATAT
TCATATTAAGTAAAATAAGAAAATTTGATTCCTTGTTTGTTATTTATTAGTAGTAAAACC
ACCCAATAGAAGGGAATGCCCGAATTTTTCATTTTAGATTTCTAGAATCAATAAAATTTG
TCATTATAGAACATGGGATTCTATGAAAACAATGATAAATAGATACAAGGAGAGGAAGAA
AGGGGGAGAAAGGAAAAAAAACTAATATAATAGAGAAAAGTAATGCAAAATCATATACGA
ATCACTATACCCCCCTTTCTTTTATTTCCTTAATTGGCTTTCGTTTGATTCGGTTGAAAC
TTCTTAAAGACCTCGGCCTTTTTTAGAATATCCTGAATGGTTCCCGTAGGTTGAGCACCC
CTTTCAAGGAAATATAGAATAGCCGGAACATTTAAATAAGTTTGATTCTTTATCGGATCA
TAAAAACCCACTTTCCGAAGATCTCTTCCCTCTCTTCGAGATCGAACATCAATTGCAACG
ATTCGATAAACGGCTCAGTGGGATAGATATAGATGAACAATACCCCCCCTAGAAACGTAT
AGGAAGTTTTCTCCTCGTACGGCTCGAGAAAAAATGATTCGAGGTTTTGTCTATTTTATG
TATGGAATTCTAAAAACGGCAAATGGGTCCATAAAATCATCAAATCAATTAGACTACGAA
AATTTAAGTA
NNNNNNNNNNNNNNNNNNNNNNNNNNNNNNNNNNNNNNNNNNNNNNNNNN
AAACTTCTTAAATACCTCTACCTGCTTTAAAGTATCTTGAATGGTTCTCATAGGTTAAGC
ACACCTTCCAAGAAAAATATAGAATAG
NNNNNNNNNNNNNNNNNNNNNNNNNNNNNNNNNNNNNNNNNNNNNNNNNN
TCATTCGTACTCATAACTCACGTTGGGTAACTCTCAAATAGCTCAAAGAAAAATCTTGAA
GCAATTAATTTCATTTATTGAGTAGTCTTTATCCCCCTGTTTGTCTCGTTTAAAAACTAT
TTATTTTTCTTCTTTATTATGATGATAGTTATTGAGACAATTCAAATGGTGTTTCCTTGT
TCTGAGATCCTTTATCTTGGTTTTAAATCATTGGGTTTAGACATTACTTCGGTACTCCTT
CATCCTTTCAAAACAAAATGGCAGCAACATACCCTTTTTGTGTTGTGATTTCTTTGTATC
AGAAAATCATAGAGACGGTCGATTCT
NNNNNNNNNNNNNNNNNNNNNNNNNNNNNNNNNNNNNNNNNNNNNNNNNN
AAAGTTTTATCCATTCCAACAAATTCATCTTTTGAATGAATTGGA
NNNNNNNNNNNNNNNNNNNNNNNNNNNNNNNNNNNNNNNNNNNNNNNNNN
TGAATTGGATCCTTTCAATTTCGATATCAAAGATATACTTACGAAGTTGTTCCAATTTAG
TGATTGGCATTAACCCTAGATCCTTGCCCCCGAGAAATGAATCAATACTTTCTACTCGAG
CTCCATCATAGACTATTTTCACTACAACCCAAAAAGGGGGGTTTTGTGAAACAGAACAAA
GAATGTCGAACCAAGAGCATCTTTAATCCTATATAAAATGGTGGATGTAAAAATCCACAA
CGGATCATGTCCTTCAAGTCGCACGTTGCTTTCTACCACATCGTTTCAAACGAAGTTTTA
CCATAACATTATAACATTCCTCTAATTTGGAACCGGTATTGAATTGATTCAATTATGGAA
TCATGAATAGTCATTGGTTCAGTTGCTACATAGACATAGTAATCTACAC
NNNNNNNNNNNNNNNNNNNNNNNNNNNNNNNNNNNNNNNNNNNNNNNNNN
TTCTATATAGGGTAGAGATTTTTCTGAATATGCTAACTA
NNNNNNNNNNNNNNNNNNNNNNNNNNNNNNNNNNNNNNNNNNNNNNNNNN
AACCTTTTTCACAAAAATCGAAAGACTATTGTCACTGAAATAAACAATATATACATATAA
ACTAAACATTTCTTATATGTTTATATATATATTTTGCTTAACCTGGTTAAGTAATATTTC
TGTAGTTTTGCCATAAAGTGAATAATGAACCATCTCTCTTTCTGGATCAATCGTTAAATA
GGTTTACAATTATTCCCAAACTAAAAAATACAAAGTCAAACAAGTCCAGATTAAGGCCCT
GCTCCTAATTCTTTATTTTACCCTAACCTAGTCTTTGTTATCTTAAGAGACTTAATCCTA
TTGATTGGATTTAATTAGTACCAAGAACTCCCTCTTGGTTA
NNNNNNNNNNNNNNNNNNNNNNNNNNNNNNNNNNNNNNNNNNNNNNNNNN
ATAAGAAATATAAAATAGAGGTTCTTTCACATCTCTATTCAAAATGGATCTATCATTGAA
AATTCAACCGCTTGTAATCTATGTTTCCACCTTACCTGAATCACAAATCGATTAAGTTAC
ATCTGTGTGTCATTTGAAATCAATC
NNNNNNNNNNNNNNNNNNNNNNNNNNNNNNNNNNNNNNNNNNNNNNNNNN
GAATAATCACATTCTCTCAAATATTAGACCTTTAACCAGAGCGTTGTTCAAAAAT
NNNNNNNNNNNNNNNNNNNNNNNNNNNNNNNNNNNNNNNNNNNNNNNNNN
GATATACTCTGGGACGGAAGGATTCGAACCTCCGAATAGCGGGACCAAAACCCGTTGCCT
TACCACTTGGCCACGCCCCATCTAGATTCATTCCTATTCGACACTAATACTAATAAAAAA
GAATATTGATATTGATTGTTCGTCAATTCCAGTCCAAATATCTAGAATAGAATTCTTGTT
AGGATTTTAACATACGTAGATATAGAATTCAACTGAATTTATTGATCATTACATAGAATT
CAATTAAGATATTGTATGAAAGTATAATTTCTTCTATGAGAATTGGCGGGTTGTTGATTG
GGTGGGTTCAAAGAAAAGAAGAATTTTTTGTTTACTATTCTTCATTTGTCTTATATCAAG
AACTCAATCAAAATGCAATTATTTCCAAAAACAAAATGTCTGTTATGCTTAATATCGTAA
ATTTGATCTGTATCTGTCTTAATTCTGCCCTTTATTCGAGTAGTTTTTTCTTGGCTAAAT
TGCCCGAGGCCTATGCTTTTTTGAATCCAATAGTGGATCTTATGCCAGTCATACCCGTGC
TCTTTTTTCTCTTAGCTTTTGTTTGGCAAGCTGCTGTAAGCTTTCGATGAGATCTTTAAT
AGGATCCTAGAAAATTCATGATTTATTTG
NNNNNNNNNNNNNNNNNNNNNNNNNNNNNNNNNNNNNNNNNNNNNNNNNN
CTTCTATCAAAATTGGCGGATTTTTGAGTGGGTGGGTTCAAAGAAAAGAAGAA
NNNNNNNNNNNNNNNNNNNNNNNNNNNNNNNNNNNNNNNNNNNNNNNNNN
ATAAGATCAGATAAGTCTTACCGTATGAACCCTCAATTCAAACATTGAAATTCTTGGATA
GTCGCGAAAAATCCGGCTCACCCCATTTCTACG
NNNNNNNNNNNNNNNNNNNNNNNNNNNNNNNNNNNNNNNNNNNNNNNNNN
CTAACTCTCTTAGGATACCTACAACATCTAATTTAATTGTGGGTATGAAAGAAATTTTTG
GTAATCAAAAACTCTTATTAC
NNNNNNNNNNNNNNNNNNNNNNNNNNNNNNNNNNNNNNNNNNNNNNNNNN
ATTTCTAAAAATTCTTTTCTATTTCTAGAAAAAACTTTATTTCTTAATGGGAAACTAGAA
TATGGGGTTGCAAAAATGGAGTATCTATTCTCTTTTCTTTTTTCAAAAAACCATCTTGGA
AATTGTGCAATGCCTACTCTCAAACTCTTCGTTTACACAGTAGTGATATTCTTTGTTTCT
CTCTTTATCTTTGGATTTCTATCTAATGATCCAGGACGAAATCCTGGACGTGAAGAAT
NNNNNNNNNNNNNNNNNNNNNNNNNNNNNNNNNNNNNNNNNNNNNNNNNN
GGATTTTCAAAATTGGAAAACGAAATCAAATAGCAAGTTCTAAACGAAAACGGAAAGAGA
GGGATTCGAACCCTCGGTACGAATAACTCGTACAACGGATTAGCAATCCGCCGCTTTAGT
CCACTCAGCCATCTCTCCCAATTGAAACAATTACTGTGTTACATTACACATAAAGGAAAG
TAGGGAGTATTTCTTTCTCGATACATTTCTACTAT
NNNNNNNNNNNNNNNNNNNNNNNNNNNNNNNNNNNNNNNNNNNNNNNNNN
CGGAAAGAGAGGGATTCGAACCCTCGGTA
NNNNNNNNNNNNNNNNNNNNNNNNNNNNNNNNNNNNNNNNNNNNNNNNNN
GGTATGTACAATTTTTATCAGCAATGCCATTTCGATTTAGATAAAGTAAGGACTCGAAAG
ATTCAAAAAGATCCAATATAAAG
NNNNNNNNNNNNNNNNNNNNNNNNNNNNNNNNNNNNNNNNNNNNNNNNNN
TTTTTTATTCTCACGGCCTGGGCAGTACCTAGCCGAGCCCTTTTGCTTTTTATTTCAACG
AGAAGATAATTTATGTGATTTGAAACCAAAAAATGGAATAGGGAATAAAATGTACTATTA
AATATAAAATTAACAACACTATTTCCAAATCTCATTAAATTCAAATAAAAACGTCAACAC
TCTCATTTTAATTCTAATTTTCATGATTCGTTTATGATCCTATCTTGATTGTGCTCAAAC
CTCCTGTTCGACAAAAGGTTCATTTGTATACAATAATCACATTGTAGCGGGTATAGTTTA
GTGGTAAAAGTGCGATTCGTTCTATTACCCCTTAATAGTCAAGGGGTCTTTCGGTTTGAT
TCATATTCCGATCAAAAACTTTATTTCTTAAAAGGATTAAATCCTTTACCTTTCAATGAC
AGATTCGAGGAAAAAGCTACATTATCGTTATTTGTGTCCAAGGGTCAAAAATTGGATTAG
AAAATTGCGAAACATCATTTTAAAATTATATCAATACTTCCAATTGAATGAGTATCAGTA
AAGGGTCCATGGATGAAGATAG
NNNNNNNNNNNNNNNNNNNNNNNNNNNNNNNNNNNNNNNNNNNNNNNNNN
TCTAATCGTAACTAAATCTTCCATTTTTTATTTGTAGAGAAGAAATTGAAGCAAAATAGC
TATTAAACGATGACTTTGGTTTACTAGAGACATCGACATATTCTTTTAGCTCGGTGGAAA
CAAAATTCTTTTCCTCAGGATCCTTTGAAATAGAAATAAAGAACGAAATAACTAGAAAAA
TATTGTTGTAATAACCCTCTTCTAGAGGGATCATCAAGAAAAGCTTGATTTGAATGATGT
ATTTAGACAAAAAGCTGACATAGATGTTATGTGTAGAATTTTTTGTAATTTAGTTCACAT
TTTAGATGTAGGAATTTAGCCATCTTACATAAAGGAGCTGAATGAAACTAAAGTTTCATG
TTCAGTTTTGAATTAGAGGCGTTAAAAATGAAAATACTAAATTGACGTCGACTATAACCC
CTAGCCTTCCAAGCTAACGATGCGGGTTCGATTCCCGCTACCCGCTCTATATCCTCTCTT
CTCT
NNNNNNNNNNNNNNNNNNNNNNNNNNNNNNNNNNNNNNNNNNNNNNNNNN
GTAATTAAGTTGAATATACAATTCCAAAAATTTTCTCCCGTA
NNNNNNNNNNNNNNNNNNNNNNNNNNNNNNNNNNNNNNNNNNNNNNNNNN
AAACAAGAGGGAGATACAAAATCGGAACGGAATGAAAGGCGTCCATTGTCTAATGGATAG
GACAGAGGTCTTCTAAACCTTTGGTATAGGTTCAAATCCTATTGGACGCAA
NNNNNNNNNNNNNNNNNNNNNNNNNNNNNNNNNNNNNNNNNNNNNNNNNN
AGATTTCGATATCAAAAGTTTTGAATAATTTGAATCCGAGACGCTTGATT
NNNNNNNNNNNNNNNNNNNNNNNNNNNNNNNNNNNNNNNNNNNNNNNNNN
TTATCAATTTCTTTAGAGTTGTTCCTGAAGTCTAAAGCGTTCCATTTGTTCCTGAATAGC
TTCTTTCAAAATGGCTTCTGCTTCTTCGGTGAATGTCTTGGTAGAAGATATGATTTTTTT
TTTGAATTCGGGTTTATTACTTTTTAAGTAAGTACGTAACTCAACAAGAAATTTTCTTAC
CTGTCCAATATCTAATGAATCAAGATAACCATTTGTTCCGGTATAAATAGTCATTTTTTG
TTCTTCTACCGCGAGAGGTGCGGATTGGGATTGTTTGAGTAATTCACGTAATCATTGACC
TCTTGCCAATTAATTATGAGTAGCTTTATCGAGATTTGAAGCAAATTGTGCAAAAGCTTC
TAATTCTGCGAATTGCGCCAGTTCCAATTTGAATTTGTCAGCTACTTGTTTCATGGCTTT
AATTTGAGCCGCAGATCCAACTCTGGAAACTGAGATACCCACATTAATAGCTGGTCTGAT
TCCAGCATTGAATAGATCGGCGGATAAAAATATTTGGCCATCAGTAATAGAAATTACATT
AGTAGGAATATAAGCCGAAACATCTCCCGATTGAGTTTCAACTATTGGTAAAGCAGTCAT
ACTTCCTTCACCTAAACTAGAACTTGATTTAGCGGCTCTTTCCAAAAGGCGTGAGTGCAA
ATAAAAAACATCCCCTGGGTAAGCTTCACGACCAGGAGGTCTTCGTAGTAGAAGAGACAT
TTGGCGATAAGCTTGTGCTTGTTTGGAGAGATCATCATAAATGATTGAAGTGTGTCGTTC
ACGGTACATAAAATATTTAGCTAGGGCTGCTCCTGTATAAGGAGCAAGATATTGTAATGT
AGCAGGGGAATCCGCTGTTTCGGCTACCACAATAGTGTATTCCATCGCTCCCCTTTCCTG
TAACGTGGTCACTACCTGAGCCACAGAAGATGCTTTTTGACCAATAGCCACATAAACACA
TATTACATTTTGACCTTGTTGATTGAGAATTGTATCTGTGGCTACTGCTGTTTTACCAGT
CTGTCTATCCCCAATAATTAATTCTCGTTGACCACGTCCTATAGGTATCATCGAATCAAT
AGCAATAAGCCCTGTTTGAAGAGGCTCATATACGGAACGCCGCGAAATAATACCCGGAGC
GGGAGATTCTATTAACCTAGACTCAGAAGCTGAAATTTCACCTCTACCATCAATAGGTTT
AGCCAAGGCATTTAGAACACGACCCAAATAGGCTTCACTCACCGGTATCTGAGCAATTCT
TCCTGTTGCTTTCACAGAACTTCCTTCTTGTATCATCAAACCATCACCCATTAATACAAC
ACCAACATTATTTGATTCCAAATTCAGAGCAATGCCTATTGTACCCTCTTCAAATTCTAC
TAATTCACCCGCCATTACTTCATCAAGACCATGAATACGAGCAATGCCATCGCCCACTTG
AAGTACGGTACCAGTATTTACAATCTTTACCTCTCTATTATATTGTTCAATCCGTTCGCG
GATAATATTACTAATTTCGTCGGCTCGAATGGTTACCATGAGTATTTCTTAATTCTATTC
TTTTTGAAAAAAAAATAATTCCTCCAGTAGACAGCAGAAAGACTAATCAGTTATTTCTTT
CATCGACCCCAACATGCCAATATTGGCACTGATAGTACGTAAATGTAACTCGTTGTTCAA
ACAACTATTCAGAGTTCCTAGAGCTCCTTGTAAGGCTTGTTGGAAAACCCGTTGTCGGAC
TTGATTAATCGCCCTTTGTTGTTCAAAACGAATAGTTTCGTTTTTGTAGTTTTCGAATTG
TTCCAAAGCCTTATAAGTCGAATTAATCAAATTCTGTTTTTCTCGTTCTATCTCAGAGTA
TCCATTCACTCGAAACTGATCCGCTTCCATTTCTACTTTCCGTAAGCGAGCTCGAGCCTT
TTTTCAGCTGTTCAATGTCCCTCCCATGGAGTTCTGCTGAATTTTGAATAGTATTCAAGA
TCCTATATTTTCGATTATCTAATAAATCACTTAAAGAAAGTAGATTATCTTTCCATTCAT
TTCAAAATTTCCATGATCCCTTCCCAAACCAAACATGAATCTTTCGATTCATTTGGCTCT
CACGCTCACTTACTTCAATTACTTATGGTAAATTCCCATATGTAATGAGCCTATCCTCTC
TTCTCTGTTCCTATTCCAAAAAAATATCGAAACAAATCCAAGGCCAAAATATTCGGAGGA
CTCTTCTGACCAAAAATATGTATCAGCAAAGTTGTTTC
NNNNNNNNNNNNNNNNNNNNNNNNNNNNNNNNNNNNNNNNNNNNNNNNNN
TTTTCTGACATGTCCAATTTTTAATGGGCCAAGATAACCATTTGTTC
NNNNNNNNNNNNNNNNNNNNNNNNNNNNNNNNNNNNNNNNNNNNNNNNNN
GCAGGGGAATCCGCCGTTTCGGCTACTACAATAGTGTA
NNNNNNNNNNNNNNNNNNNNNNNNNNNNNNNNNNNNNNNNNNNNNNNNNN
ACGCCGCGAAATAATACCCGGAGCGG
NNNNNNNNNNNNNNNNNNNNNNNNNNNNNNNNNNNNNNNNNNNNNNNNNN
GAGATTCTATTTATCGAGACTCAGAAGCTAAAATTTCACCT
NNNNNNNNNNNNNNNNNNNNNNNNNNNNNNNNNNNNNNNNNNNNNNNNNN
GAGATTCTTTTAACCAAGACTCAAAAGCTGAAATTTCACTTCTA
NNNNNNNNNNNNNNNNNNNNNNNNNNNNNNNNNNNNNNNNNNNNNNNNNN
TTTCACAAAACACCCTCCTTCTATCATGAAACAATCACCCAACAATACAAACCCCAGCAT
TAATTGGTTCCAAGTTCAAAGCAATGCCTATTGTACTCTCTTAAATTCTACAAATTCACC
CACCATTACTTCATCAAAACCATGAA
NNNNNNNNNNNNNNNNNNNNNNNNNNNNNNNNNNNNNNNNNNNNNNNNNN
AAGTAGATTATCTTTGCATTGATTTCAAAAATTTCTTGATTCCTTTCCAAATCAAACATG
ATATCTTCAATTCATTTAGCTCTCATGCTCACGCACTTTAATTACTAATGGTAAACTCCC
ATTTATAATGTGCCT
NNNNNNNNNNNNNNNNNNNNNNNNNNNNNNNNNNNNNNNNNNNNNNNNNN
CGTCAAATCCAAAAATTCTTCTTACCTTATACATAAGATATAGGTCGTCGATTCAGCATT
GGATAACAAGGGGGTTAAATACTCATTTTTACAATAAGTGTTTCAAATCATTTTATCGCA
ATGAGTGTTCTATATTGATAAAATATTCATTTTGAAACCACCCCTTAAATAACATAGGGG
TAGAAAGAGTACCATGCTGCGTATGGACTTCAAACGGTTTAGCTTTAACCATGTTAACGG
TCCTACATTATTGGTTGATAGAGAATCAAAGTGGATTTACCAATGAATCACGAAATGCTA
TGGTTCTTACATATAATTTATTAATTTATTCAGAAGTAATTCGGGAGATCATGCACCTCT
CTTTCCTAGTTATAACAGACTGGTTAGAACGGAAAAAAGTACAGCTGGTTGGATCCAGCC
TATTCTTGAAATAAACAACTCGCACACACTCCCTTTCCAAAAAAGATCAATACACCAAGC
ACTACACTTAGATTTATTGGATTTGTTGCTAAAATATCGGTATTAAACCCGAAACTCCCG
GCGGATGGCCAGTAGCCCAAAGAAACGAAAGAGTCGGTTACAGTTTTCATATGATCTCCT
CTTATAGATAGAATAAAAAATCGAACTGAGTTCTTTACTTCGCCCATTTTTTGTTATTTC
TTC
NNNNNNNNNNNNNNNNNNNNNNNNNNNNNNNNNNNNNNNNNNNNNNNNNN
TGATAAAATATTCATTTTGAAA
NNNNNNNNNNNNNNNNNNNNNNNNNNNNNNNNNNNNNNNNNNNNNNNNNN
AGAAATCGAGTCAAAAAATATTTGATTTAGAAATTGTGAACGACTCCTTTTGTTGCAACA
CTTACTAAAAGGGGTTTTTCCTTGGCCTACAAACGGGAAGGATGAAAGAGCGTCGGTATG
CTAATTCCTCATCCGCAAATCAGCCCTTCCCGTAGGTTATTTTCTCAACGAAACGAATAA
GTAATTATAGAAGTTAAATCTTGATATAATTCGAAAAAGCAAACGACAAGTCCAAGGCAA
TAAAATATGAAAAATTTGTTTTTTTCATATTTCTAAGATTAAACAAAAGGATTCGCAAAT
AAAAGTGCTAATGCTACAACCAGTCCATAAATTGTTAAAGCTTCCATAAAAGCTAGACTA
AGCAATAAAGTGCCCCGGATTTTTCCTTCAGCCTCGGGCTGTCTCGCGATACCTTCTACA
GCTTGACCCGCAGCAGTGCCTTGACCAACTCCAGGTCCAATAGAAGCAAGCCCTACGGCC
AATCCAGCAGCAATAACGGAAGCAGCAGAAATCAGTGGATTCATGATAAGTTCCTCGTA
NNNNNNNNNNNNNNNNNNNNNNNNNNNNNNNNNNNNNNNNNNNNNNNNNN
AGAAGTTAAATTTTGATATAATTTGAAAAAG
NNNNNNNNNNNNNNNNNNNNNNNNNNNNNNNNNNNNNNNNNNNNNNNNNN
CCAAGACAATAAAATATGAAAAATA
NNNNNNNNNNNNNNNNNNNNNNNNNNNNNNNNNNNNNNNNNNNNNNNNNN
AAATGGTTAATGATACAATCAACCAATGAATTATGACTTAATTAGCCTATTGCTCGGATT
CATACAGTTGAAGTAACTAAAAATTTCGAATTGAAGTAATAATATTAGTGAATCATCAGA
ACTACTTCGATATCTCTTTTTTAGTTTCTATCCACAAAGTCTTTGTGAATCCATATTCCT
TTCGTTCTTCCATTTCTTTGTTCCGAACCTTTCTTTGAATTCTTCCATCTTTTTCTTGAT
TTCATACGTTTATTCATTCAACTCCCACCCAGTCACAGACAA
NNNNNNNNNNNNNNNNNNNNNNNNNNNNNNNNNNNNNNNNNNNNNNNNNN
TTCTATTAGAATTCCCATATTCAGACAAATTCACATTAAAATTAACATAGATCTTTAGTT
CATACATAACTAGTCAATATCTACTATCACATATACATGTCTTTTTTCCATAACGTAAAC
TAACTA
NNNNNNNNNNNNNNNNNNNNNNNNNNNNNNNNNNNNNNNNNNNNNNNNNN
ATTCATCTTAGATTCAATCGGATTCGAAAATAATTTGTTAAAACATCCACAAGGGTTGAC
TTATAACCCTTAAATTACATATAT
NNNNNNNNNNNNNNNNNNNNNNNNNNNNNNNNNNNNNNNNNNNNNNNNNN
CTCCCCGAACCAACCCATTTTTATGAATCCCATTCTTTTTTTTATTTAATCGTATGTCGT
AAACATATATCATAAGAATTTTTATTCGGATTATGGCTCCTAATATTTAATATTGGAATT
GGGCGACCAATAGAAAGAAAAAAGCGAATATTCATTGAGGGCAAGTATGATATTAAATGG
ACCAAAGGAGAATTTTAGGAAAAAGATCTTTTAGATCTCTTTCCACTTTTTTACAACTCG
CCAATATCGTAATCTTTTTTGCTATTACTCTAGATCATATAGCGTAGTTGTATATTTATA
TTCCCTAAGTAGATTAGCTTGGGCCGCGCATACATTGCTTTTG
NNNNNNNNNNNNNNNNNNNNNNNNNNNNNNNNNNNNNNNNNNNNNNNNNN
TCCTACTATATTTAATATTGGAATT
NNNNNNNNNNNNNNNNNNNNNNNNNNNNNNNNNNNNNNNNNNNNNNNNNN
AGTTAATGATGGCCCTCCATGGATTCGCCTATATAAGCTGCGGCTAAAGTTGCAAAAATA
AGAGCTTGGATACCACTTGTAAATAATCCAAGGAACATCACAGGTATAGGAACTACTAAA
GGTACTAAAGAAACAAGAACAACAACTACTAATTCATCAGCCAATATATTCCCGAAAAGT
CGAAAACTAAGCGATAAGGGCTTTGTGAAATCTTCTAAGATGTTAATGGGTAAAAGTATT
GGAGTTGGTTGAATATATTTCCCGAAATAACCTAATCCTTTTTTGCTAAGACCCGCATAG
AAATATGCCACTGATGTGAGTAAAGCCAAAGCAACAGTAGTATTTATATCATTCGTAGGT
GCGGCTAACTCCCCATGAGGTAATTGGATGATTTTCCAGGGTAAAAGAGCCCCTGACCAA
TTAGAAACAAAAATAAATAGAAACATAGTTCCAATAAACGAAACCCAAGGACCATATTCT
TCTCCAATTTGAGTTTTACTCACATCTCGAATGAATTCAAGGACATATTCGAAGAAATTC
TGACCTCTGGTCGGAATGGTTTGTGGGTTCCGGACAGCTATAGTAGCTGAACCTAATAAG
ATAGCAATTACAACCCAAGAAGTAATAAGTACCTGGCCGTGGATTTTGAAACCCCCTATT
TCCCAATACAAATGTTGGCCGACTTCCACGCCGGATATATCGTATAACCCCTTTAGGGTG
TTGATGGAACATGATAGAACATTCATATTGCCCTCTGACAAAAATCGAATTTGAAAACGA
AATTCTTTTGATTCACTCTTTCTCGACTTACCTACTTAAATCACAGATACTTTGAATATC
AACTAATATTTTGAATACTAACTAATCACATAATATCCCCA
NNNNNNNNNNNNNNNNNNNNNNNNNNNNNNNNNNNNNNNNNNNNNNNNNN
TTCCAATAAAAGAGACCCCAGGACCATATTCTTCTCCAATT
NNNNNNNNNNNNNNNNNNNNNNNNNNNNNNNNNNNNNNNNNNNNNNNNNN
GAGATTCAGAAATAGTAACCAATTCCACAAATCTATGGATTTTCCGAAGTAAGTTATTTA
TTTTATTATTAATCAAGGATTTCTTATATAGCTAGAACGACCCTCAGAAATTGCGAATAC
TAATTTGTTAAGAATTAATCGGATTGAAGATATAGCGTCATCGTTCGCTGGAATCGAAAT
ATCTGCGAGATCAGGGTCACAATTTGTATCGATTAAACAAATTGTTGGAATTCCTAAAGT
GATACACTCTCGAAGGGCCATATATTCTTCGTGCTGATCAACAATGATTACAATATCGGG
TAACCCTGTCATATATTTAATCCCGCCCAGATATGTTTGAAGACGAGATAATTGTCTTTT
CAACATAGCAGCATCTCTTTTCGGAAGACGGTTGAGTCTCCCTGTTTTTTGTTCCGTTCT
CAAGTCCCTGAACTTAGAAAGTCTAGTTTCTGTAGTGGACCAATTCGTTAACATACCGCC
GAGCCATTTTTTATTAACATAATGGCACCGAGCCCTTATTGCAGCCCATGCTACTAAATC
AACAACGTTATTTTTGGTGCCAACAATTAAGAATTGTTTTCCCCTACTTGCTGCATCAAA
AACCAAATCACAAGCTTCCGATAGAAAACGAGCAGTTCTAGTAAGATTTGTAATATGAAT
ACCTTTACGCTTTGCGGAGATATAGGGTTCCATTTTAGGATTCCATTTCCTAGTACCGTG
TCCAAAATGAACTCCTGCCTCCATCATCTCTTCCAAATTGATGTTCCAATATCTTCTTGT
CATTT
NNNNNNNNNNNNNNNNNNNNNNNNNNNNNNNNNNNNNNNNNNNNNNNNNN
GAAACGAGGGACTCTCAAATAAATAATTAAATAATTGTTTTGTTCCGATGGAACCTTCTC
TTATACCGTAGATTGTCCGCAGATACACGATGCAAGCC
NNNNNNNNNNNNNNNNNNNNNNNNNNNNNNNNNNNNNNNNNNNNNNNNNN
TCAAAATGGCCGGACCAAATACAGAAAAGAGCGAACCTGCTCTTAGGAATCATTAAACCC
TATAAATGATTGTTCTGATGTATCATAGAAATTCTTTGAAAGGCAAGAATCAAATAATTT
TCGGTGGTGAAACAAAATATCTCCTATTTCCCCCTCGAATAGATTCTTCTTTTTGATTTC
AAAAGGAAGGTTGTTATAGTGCCTTGAAGTATGCACTAATCCTTTGAATCCAGTACCAAC
AGGTATCATCCCCCCCAGAACAACGTTCTCTTTCAGGCCTTTCAACCAATCGATACGACC
CCGGAGAGCTGCTTTTGCTAAAACTCGAGCAGTTTCTTGAAAACTCGCCTCAGATATAAA
ACTTTGAGTATTGAGAGATGCTTTTGTTATTCCTAATAAGATGGCTCGGTAACAGATCGC
TTCTTCCAAAGCGCGTCCCATTCGTTCCGCTCGCAACAATCCAATTAGTTCTCCGGGTAA
AAAAACATTAGACATTCCATCTTCTGAAACCAAAACTTTTGATGTTATTTGACGTACAAT
AATTTCTATATGTCTATTATGGATCTGCACCCCCTGGGATCGATAAACTTTTTGTATTTT
ATTAACCAAAGAGATACGACTTTGTGCTATAGTTAGCTCAGCACCAATCAAGAATCCCCA
CGGAATTCCAAGAATTCTTGGTATACATTCGTTCCAGCCCTCAATCCTATTTTCTAGATT
CATCGATATTGAATCAACCGAGCGCACTTCTAATACTTGTTCCACTTTTGGAAGACCTTG
CGTTATATCACCAGATCTCGATTTTTCATATAGAAACGTAACTAATGTATCTCCTTCATA
AAGGATTTTACCATAATGGCCATGAACGGTTGCTCCTGGGGTAGCCAAATAAGGCCTGGC
TGATCGTATTACTACAGAGTTAATTTGAACAATTAAAACTTGACCCGATTTTAGATGTGG
TCCATTTTTGGCTATACATACATTTTCACAAATAAACTGTCCAAGACTAATTATTGTAGA
CGTCTCTTCACAATAATTGTGATGGAGAAAATACCAATTCAAATTGAATGGATTCAAAAT
GAATAGATCAGGATTATAAATTTTTCCATTTTCATCCATTAAATAATAGTTAAGTACTTG
AAAAGTCTGTTTTAAATTGTTAAGTTGCAAATAGTTAGTTGCTAAAACCTGATTATACGT
TATTAAATGGTAAAATGAATAAAAATTCGCAATTGGAAGGGCTGTTCCTAAAGGGCCCAA
TGAATTTCGAATTGGCATTGGGGGATACTTTTTAATTGATTCCTTTATCCCATTATGATA
TTTTACATCGTTGAATGGACCCATTCGAAAACAATTGGATGATGACAAAATTATTAAAGA
TTGGCATTCCTTATTTCTATTCACCAACGTATGAATAGTTCCTTGATTTTGGTTAAAGTA
TTGTCGAATCCCTGTCTTGGAAATGTAAGAAAACGGATTGGTATTAGCACGGTCTGATCC
ATTATCAGAGATCAATCCCGAACTCGATGGATCTTTACGTTTTCTGCTATACGAAATAGG
GGATTTCACTACGTCAATTCTTAGGAAATCTTGAATCAAACCATTTGTTTTTATTTCAAC
AAGGGAAGCGCGGGCTCCCTCGTTAGAAGAATTTTTTGTGTCTTGGTCCCAATTCAATAC
TAAACAAGTCCGAACCAATTGAATACTTGTGTCAGAAATTCCTCGAATTGGTTTGCCATT
TCCATAAAGGATATAATTGACAACTCGAAGTTTCACATTATCCCTTTCCTGCAACAGATC
CGGGGGAAAAAGTGTTAATAAATTTATACCGTCCGTTATTTCATATGCGACGACCGGTCG
AACCAAAACAAAATACTTTTTCTTGCTAGGTGTAATCCGTTGAACATAGATCCAATTTTT
CAATTTTTTGGATTCCTTGGAATTTGCTTTTCCCATTCCTGGTGGTATCAAAACGCCACT
ATGCCGGGATATCTTATCTGTTTCTCCGGGAAAATGAATATCTCCAGAAAAGATTTTAAG
TTCAATTCTTTTTTTTTTTCTCTCCACTCGAACCAATCCGCCAACTCGGCTTCTTGTATT
TAAAGTGATTTGTGTATCTACCCCAATAATACTATTGTTCCGTACCATTATGGAAGAAGA
TTCTGATAAGATATGAACTTCCTCGGGAATGAAAAAAAATAGATCTACTTTCGTTTGATT
TTGGTATTTTGGCCTAAATTCCTTGACTCCTTGATACTCAACCAAATCCTCTTTTTTGAC
AATTGAATGCACTTCTAAAGTACCATATTTAGTAATTCCCGAACTCGTTCTTCTGTATCG
AGGCTCGTCGAAATAAGCAAGAATACTATTTCTACTGAAAGTACCATTTATGGGTATTTC
AATCGAGATACCTGAACGTGGCATTAGTTCGTTCTCGCGTTCGTGAATCGATTGAAGTGG
GATGATGAATCTATTTCTTCGCCTCTTTGCCAATAAATCAGAATTCTCGTGAAGAATGTC
CGAATATATGAGATTAGAACGACTAGTACATAGGATTCGATTTAGTTCTGAATAATTAGT
AATCCTGTCTTCTTTTTTACCAGAAAAATTCGAACTAAAGAATTTATGTCTCGCCTGATC
ATTAGTTACTGAGGGACTAGAAATGGATCCTTGCTTGACAGAAAGAGAATGGGCGTTCAT
TTGATCTTGATCCTTGTGAAGTAAAGGGGAGACTAGACTGGATCTGCACGGCACTCCTAA
TAATATCCATAAATGACTTGGTTTTGGTAAGAGATGAACATTACCATATGTAAATTCCGG
TGTATGATACACATCGGTACTCCAGTGCATTTCTCCCTCTGAGTCAGAATAAATATGTTT
TAGAACCTTCTCTTTAAAATTGAAAGTGAATGTTCTCGCGCGAATCTCAGCAATCACTTG
TTCTGATTCGACATATTGATCGTTTTGAACTAAAAGAAAACTTTTGGGTGGAATATATAC
ATTATGTATAATATCTTCACTCTCAATAGTTACATACAAGTCTATAGAACACAGAAAGGC
AGGATGCCCATGACGTGTACGTGTCGGATGAACCAAATTCTCATTGAATTTTATTTTTCC
ATTAGATGGTGCTCGCACATGTTCTGCAGTACCCCCCGTGAATACTCCGCCAGTATGAAA
AGTTCTTAATGTTAATTGAGTACCCGGTTCTCCAATAGATTGACCCGCAATAATACCTAC
AGCTTCCCCCAATTCAACCAGATCACCATGAGCAGGACTCCGGCCATAACATAATCGACA
GATCCAAGATGTACTCCTACAAGTAAAGGGAGTTCGAATAGATATTGGTTGTGCTCGAAA
GGTTATGAATCGATTTACAAGCTTAATCCCAATATCTTGATTTCGAGTGGCAATACATCG
CGGGCCCATATATATATCATCCGCTAATACACGACCAATTAGTGTTTGGATAAAAATCCT
TTCCGGCATCATTCCATTTCGAGGACTCACAGAAATACTTCGGGCGGTGCCACAATCTGT
TCGACGTACAACAATATGTTGAACTACTTCAACAAGCCTGCGGGTAAGATATCCAGCATC
TGATGTTCGTACAGCAGTATCCACAACCCCTTTACGGGCTCCGTAGCAAGAAATTATATA
TTCTGTTAAAGAGAGCCCTTCGCGTAAATTGCTTTGAATGGGTAAATCAATCATTTGTCC
TTGGGGATCCGACATTAATCCTCTCATGCCTACTAATTGATGTACCTGAGATGCATTTCC
CCTAGCTCCCGAAAAAGACATTATATGAACTGGATTAAAAGGGTCAGTCATGCTAAAATT
CGGATTCATTTCTTGTCGCAAATATTCACTTGTAGCATACCATATCTCAATGGATTGACG
TAATTTTTCGACCGCGTGTACATGCCCATAATGATGGTGCTTTTCCAAGATCAAACTTTG
TTGTTCAGAATCTTGAACTAACCATCCCTTAGACGGTATTGTTAAAAGATCATCAATTCC
TAACGAAATGGATGTAAGAGTAGCTTGTTGGAAACCCAGAGTCTTTACTTGGTCCAGGAT
GTGTGATGTATATGCCATTCCAAAGTGATCTATTAACCTACTAATAAGTCGTTTCATGGC
AGTTCCGTCTACCATTTTATTGTGAAAGACCAGATTGGCCCGTTCTGCCATAAGTACCTC
CATATTCTGCTGATAGGATTCGACAATGGGTTTGAGTTAGTGATTGGAAAACTCCCTTTT
CTGGATCTTTATTCGTGTAGAAATTCTGTAACTATGGTCCTAGTTGAACCGGAGAAATCT
GAATTACTACTAGTATCAT
NNNNNNNNNNNNNNNNNNNNNNNNNNNNNNNNNNNNNNNNNNNNNNNNNN
TGAGTATTGAGAGATGCTTTTGTTATT
NNNNNNNNNNNNNNNNNNNNNNNNNNNNNNNNNNNNNNNNNNNNNNNNNN
GAGAAAATAACAATTCAAATTGAATGGATTCAAA
NNNNNNNNNNNNNNNNNNNNNNNNNNNNNNNNNNNNNNNNNNNNNNNNNN
GGATTTGTATTAGCACGTTCTGATACATTATTAGAGATCAATCCCAAACTTGATTAATCT
TTATGATTTCTGCTAT
NNNNNNNNNNNNNNNNNNNNNNNNNNNNNNNNNNNNNNNNNNNNNNNNNN
TAATATCTTCACTATCAATAGTTATATGCAAGTCTATAAAACACATAAAG
NNNNNNNNNNNNNNNNNNNNNNNNNNNNNNNNNNNNNNNNNNNNNNNNNN
TATATATATCATTTGCTAATATACGACCAATTAGTTTTTGGATAAAAATCCTTTTCGGCA
TCATTCCATTTTGAGGACTCACAGAAATACTTAGGGCGGTGCCACAATCTGTTTGACGTA
CAATAATATGTTGAACTACTTCAACAAGTTTGCGGGTGAGATATCCAAAATCTGAAGTTC
GT
NNNNNNNNNNNNNNNNNNNNNNNNNNNNNNNNNNNNNNNNNNNNNNNNNN
GTCAGTCATGCTACAATTCGAATTCATTTCTTGTCGCTAATATTCACTTGTAGCATACCT
TATCTCAATGGATTGATGTAAGTTTTCAACCATGTGTAGATTCCCATAATGTGGTACTTT
TCCAAGATCAATCTTCGTTGTTCAAAATCTTGAACT
NNNNNNNNNNNNNNNNNNNNNNNNNNNNNNNNNNNNNNNNNNNNNNNNNN
TAGTATCATAGAATTATTTAGCTTCGGTACCATATGATTAGGTATCATAGAAAGAGGCCT
GACAAAACCCTTGTATGGCTTCTTCGATTTCTCGATAAAGAGAAATATGACCAACAGTGG
TTCGAATATATATATAAAGAATTTCTTTTTTTATACTTCTTACTATTAGATAGTGCCCAT
AAATCTCATAATAGGTACCTAAAGATTCATAGTGAACTTCGAGGGGAACTTCTCTTGAAG
CAATAACGCGTTGATCTAGTCGCCAACGAAGCCACAAAGGACTATCTAAATTGATTCGTT
TCTGGCGATAAGCTCCAATTGCATCATAGGAATTAC
NNNNNNNNNNNNNNNNNNNNNNNNNNNNNNNNNNNNNNNNNNNNNNNNNN
TATATAAAGAATTTCTTTTTT
NNNNNNNNNNNNNNNNNNNNNNNNNNNNNNNNNNNNNNNNNNNNNNNNNN
CGTATACTTATAGTTATTCTTCTCCCTTCTTTCATTTTGATAGTTTCTTTGATTACATGG
ATTATACCTATTTACACAAATACCTCGAGGATTCCCACTCGTTAGTATATAGAGTCCAAT
AAGCATATCTTGAGTTGGTATGGAAATGGGATCCCCAATAGCTGGGGACAAAAGATTCAT
ATGAGAAAACATAAGTAAACGAGCTTCCGCTTGAGCCTCCAAAGATAAAGGTACATGAAC
AGCCATTTGGTCCCCATCAAAGTCTGCATTGAATCCCTTACAAACTAATGGATGTAAACA
AATAGCACGACCTTCTACTAAAACGGGATGGAATGCCTGTATGCCTAATCTATGCAGAGT
GGGCGCTCTATTCAACAATAGAGGATGCCCTCGCATAACTTTTTGAAGTATTTCCCATAC
AATGGGTTCTTTTTCCCGAATTTTACTTTTAGCAACTCCTATGTTCGAAGCAAGATGTTG
TCTAATTAAACCGCGAATTAAAAATGTCTGGAAAAGCTCTATTGCTACTTCACGAGGCAA
TCCACATCGATGTAATGAAAGTGAAGGGCCCACGACAATAACGGAACGTCCTGAATAATC
GACTCGTTTGCCAAGCAGAGTCTCGCGAAATCTTCCCTCTTTGCCTTCAATTACATCTGA
AAACGATTTATAAACTTTATTATGACCATCCCTCATTGGTTGTCCGCGGATTCCATTATC
AAGAAGGGTATCCACGGCTTCTTGTACCAATTTCTCCTGACACATTACTAATTCTCCTGG
CGTAGATCTACTTGTTGTTAATAGATCCGTAAGGGTATTGTTCCGATAGATAACTCTTCT
ATAGAGTTCATTAATATCTGAGCTCATTAGTTTACCCCCATCTATCTGGATGATCGGTCT
CAACTCAGGAGGAAGAACAGGTAATAGACACAAAACCATCCATTCTGGTTCGATATTTGT
TCGAATAAAATTCTTAGCCAATTCCATGCGTCTAACCAAAAAATCCTTCCTTCTTCCAAC
TTTTCGATCTTCCCATTCATTCCCTGTGGGCCCATCTTCCCCTAATTCTTTCCATTCTAC
CAATGAATTATCTACAATAATTCGTAAATCTAGATCGGCTAATTGTTCTCGGACAGCACC
CGCTCCAGTAGAGATTTCTCGATTACGAAATGTATCGAAGCCTTGAGTAGTAAAGAAAAG
GGGAATGCTGTATTTCCAGGATTGGATTTCATATTCGAATGAACCACGTAATCGTAAGAA
AGTAGGTTTTTTAGTTATGGGCCTAGCAAAAGAAAAATTTGGATAGGGTCCTATAGGATT
TCCCCCCCCTTCAAAATCGGACGTGAAGGTTTCCTTTCATCCGGCTCAAGTAGGTACAAC
AAATAAAGAAAGGAGTTCTCGCTTTCAAATTTTAGAAAACCCCAAAACAAAAAGATCTAC
TCGTTACTCAAGTTCCAGTTGAAGACCAAGCAAAATGTCATTGATTCCGTCTTCCTTTTT
TTATTTATATTATTTCGATTTTCTTAACTCTTTATTCAATTAGGACATAAAGCAAATGTG
AAATTCTTGAGTAGTCTACTTCCCTTCGAATGAGAAATCTTTTTTTTGTTGATTGATATT
AATAATTCAATCTTGGAATTCATATTCATAAAGGATTTACTTGTCTATGTATCGTTCCAT
TCGATCTTTTAGGTTACGACTTTACCTCGACGGTTATGCTACCCTTAATTAAATAAAGCC
TATATGCGATAGATAGACTCCAGTAACCATAACATATTTGGTATTTTTGAACATAACCTC
TTTTTAAAAGAAATGGTTAATTCCAAAAAAAGTCTTTTTTACGAGGTACAACTAGAAATT
CCTATTTCTTTTTGTTACGAAATCGACCATAGATCAATTACCCTTTTTATTTGAGAGTAT
TGACTACACCCCTAATTCTGAGCTTCATGTTCCTCCTCCCAAGCAACATGTCAGGTCTAG
GGCATCCCAATTTGATTGAATGGGATGACAGTTTCTCATTCCGAATCTGTAAAATCTGAA
TTTCGATCAAATCACACATCGCAGTATACTAGGCCTTCTAATTCTTTAAGGGGTTTATCT
AAAAGATTCGCAATATAACTTGGAAGACGTTTCAAATACCACACATGGGTTACTGGGCAT
GCGAGTTTGATGTAGCCCATTTGATACCTTCGTATCCGAGAATCAGTAAATTCGACTCCG
CATTGTTCACAAAATTTCGGGTCTTCTTTTTCATCTCCGATTACTCGATAATTTCCACAA
GCACAAATTCCACTTTTTATAGGTCCAAAAATTCTTTCACAAAATAATCCATCTTTTTCC
GGTTTATTGGTTTTGTAATGAAAAGTATAGGGTTTTGTCACCTCTCCAACTATCTCTCCA
TTAGGTAGGATTTTATTGGCCCAAGCACTTATTTGTTCAGGAGAAACTGATCCAATTCGG
AGCTGTTGATGTTTATACCGATCAATCATAGAAGAAAAATTCTAATTCATTCCGATTAAG
CTTCCTTCCTATTAATCTGGAAGTTCTTCTCAGATACAAGGAAATGATTCAGTTCCAGAG
CCAAAGATCGTAGTTCTCGAACGAGCAATCGAAAAGATTCTGGAGCATCTTCAGGATTAG
GTATTGTTCCTCCAATGATTGTAGTACCAAGCGCTTCCTGGCGAGCTCTAATATGATCCG
ATTTATAAGTAAGCATCTCTTGTAAAATATGAGCAACACCGAATCCTTCTAGAGCCCAAA
CCTCCATTTCTCCTACCCGTTGTCCCCCTTGCTTGGCTTTTCCTCTAAGGGGTTGTTGTG
TAACAAGTGCATAATGTCCACTGGAACGCCCGTGGATTTTATCATCAACTTGATGAATTA
ATTTCAAGATATAAGGCTTTCCTATTATAACGGGTTGTTCAAAAGGATATCCCGTCCTTC
CATCAAGTATTCTGCTTTTTCCTGGATATTCGGGTTCAAATACCCACGGATTCGCTGTTT
GCTTACTGGCTTCATATAATTCAGCAAACACTAGTTTTCTGGAAGCTTCTTGTTCATATC
TCTCATCAAAAGGCACTATTCGATAATGTCTGTCTAGCAGACCTCCTGCTAACCCGAGCG
AACATTCAAATATCTGTCCGACATTCATTCGTGAAGGTACTCCTAATGGGTTGAAGACCA
TATCAACAGGCCTTCCATCTTGCAAATAAGGCATATCTTGTCGAGACAAAATTTTGGAAA
TGATACCTTTATTTCCGTGTCTTCCAGCTACTTTATCGCCTACTTTTATTTCACGTTTCT
GTGAAATATATACACGAATCATTTCTGGATTATAAGCGGAACCCCCCTTTTTCTGGATCC
ATCTCACATCAATAACCCGACCCCTCCCACCTATAGGTAATTTTAGACAAGTTTCTTTTG
AAGTAGATACCTGAATGCCAAGTATGGCCCGTAACAATCTATCTTCCGGGGCATACGACG
ACTCTTTCACTATCTGGGGCGTTAATTTACCTACTAAAATATCACCCGTCTCCACCCAAG
ATCCCAGCATCACAATTCCATTTTTTGTCTAAGTTGTGAAGTAAGCGGGCCTCTAAATGT
GGTATTTCGTTAGTGACCCTTTCGGGGCCTTGACTTGTTACATGAATCTTAATTTCATAT
TTCCGTATGTGAAAAGAAGTATAAATATCTTCATATACCAAGCGCTCACTAATGAGCACT
GCATCTTCAAAATTGTACCCTTCCCATGGCATATAAGCTACTAATACGTTTTTCCCCAAA
GCGAGTTCGCCACAAACTGTAGTAGCACCATCCGCTAAAATTTGTCCCTTTTTAATGCAT
TTACCCCGCGGGACCTGGGGTCTTTGATGCATACAAGTATTTTTGTTGGAACGTTGATAC
GTAACTAATGGAATGCTTAGAGTATCTCCATTGCCTGATAAAAGTATCTTGCCAGTATCG
GTATAAATGATCTTTCCCTCGCGTTCGGCTATAGCGAGAGCCCCGGAATCTAGAGCGGCT
TGGCGTTCCAAGCCAGTTCCAACAATACATTTCTCGGACCGAGAAAGAGGAACTGCTTGA
CGTTGCATATTAGAACTCATTAAAGCTCGATTCGCATCATTATGTTCGATAAAAGGAATG
AGGGAAGCTCCAATAGAAAAATATTGAAAGGGAAAAATACTTCGAAGATGAACCTGTTCC
CATGCAATAGTCAGGAATTCTTGACGGTATCGAGTTGGAACAACCTGTTCTTCTTGAATA
CCTTGGTTCAATGCCAAAAAACCACCCCTCACTACCATATAATATTCATCTATCTTGGGA
GATAAATAAAATATCCGTACCCCTGTTGATCTCTCATAAATTTCATAAAACGGGGTTTCT
AGAAACCCCCAATGACTAATTCTCGCATGAATTGCTAAGGATCCAATAAGTCCAACATTG
ATTCCTTCAGATGTGTCAATTGGACAAATACGCCCATAGTGACTAGGATGGATATCTCGT
ATCCGAAAACTGGCAGTTCGCCCTGTCAGTCCTCCAGGGCCCAAATAACTCAATTTTCTC
CCATGAACTATTTGTGTCAATGGATTAGTTCGATCCAAAACTTGAGATAATGGGTGTAAG
CCGAAAAAAGATTCATAAGTAGTTGTTAATGGAGTTGAAGTTACCAAATTCTGCGGAGTC
GGTATCAATTTATGCCTAATTGCTCCACATATAGTGCCTCGAACCACATTTTCTAAACGA
ACCAGAGCCAATCCGAATTGATCTTGTAAAAGATCCGCTACAGAACGAATACGTTTATTT
TTCAAATGATTCATATCGTCAAGTGTACCCATTCCAAATTTCATTCCAATCAAATGATCC
GCGGCTGCCAATATATCTCGTGGTAACAAAAATGTATTGTTCTGGGGTATATCAAGGTTC
AGTCTCTGGTTTATATTTCGTCGACCAATCCTTCCTAATTCACATCTTTGTTGAAAGAAT
TTCTTTTGTAATTCCTTACATAAGGATTCAGAAAATACCGGATCCCCACCTACACAAGCA
AATTGTTGATAAAACTCCAAAATGGCATTTTCTTTTAACCCCATTTTTTTTCTCTCCTTA
TCATTCAGAAAAGACAAAAAAATTTCAGGATAGCAAACATTCTCTAGAATTTCTCTTAAA
TTCGAACCCATAGCTGATGATAGAACTAGAATAGATATTTTTTGTTTCCTACTCACACGA
GCCCATATCCTTGCTTTTCTATCAATCTCTAATTCTGATCTTCCTCCCCAATCTGATATT
ATGGTGCCAGTATAGACCGAAATTCCGTTATGGTCCAATTCTGACCTGTAATAAATACCG
GGACTTTGCAATATTTGATTGATCACAATTCTATATATTCCATTTACTATAGAAGTTCCC
AAGGAATTCATTAGAGGAATGTTTCCAATAAAAATGGTTTGTTCTTGCATGTCCCTACTG
TTTTTCCAAATTAATCCCGCGGATACATATAATTCAGAAGAATATGTGAGTGATTCATAC
ACAGCATCTCTTTCTTTTATCAACGGTTCTACCAATTGATATGTTTCCACAAATAATTGA
AATTCTATTTCTTGATCTGTATCTTCAATTTTTGGAAACTTATAAAGTTCTTCCGTCAAG
CCTTGATCAATGAACCTACAAAATCCTTCAAATTGTATCTGATTAAAGCTGGGTATTGTA
GACATTTGCTCATTTTCATCCTGGAACATTTTGGATTTCCCATTTATTGAAAAATTCCAT
TATTGTTGTATTGGTTCATTCTTCATCGAATCATATAGATGTTCTAGCAATGATGGAATT
TCTATTCTGTTTACTAAATTACATGAAATTTTACCCAACTCCATAGTCCATATATGATAT
GGAATGTACTGTATCAAATATGTATGAACGGAGGGAGAAAGAGAATTTTCTACTGAAATT
TGAATTTGCAACAGATACAAATGGAAAGGAATTGATAAAACATTCCTAGAAACAGAATTC
TGCCACTTAGTAGACTTATTATGAGATTTTGTATAGAATACCAAAACCAAAAATGATTCA
ATTTCTACCATTATTATGTTATGATATTCCAATCTGCTTTAATACCAGAAAAAAAAATGA
AATGGATTCGGCATTTGATCTTTTCGATGAGATAAAAATTA
NNNNNNNNNNNNNNNNNNNNNNNNNNNNNNNNNNNNNNNNNNNNNNNNNN
TCCCTTACAAACTAATGGATTTAAAC
NNNNNNNNNNNNNNNNNNNNNNNNNNNNNNNNNNNNNNNNNNNNNNNNNN
GGCTTCTTGTACTAATTTCTTCTGATGCATTACTAGTTCTC
NNNNNNNNNNNNNNNNNNNNNNNNNNNNNNNNNNNNNNNNNNNNNNNNNN
AATCACACATCTGCAGTATACTAGGCATTCTAATTCTTTAACAGATATATCTAATAGATC
CACAATATAA
NNNNNNNNNNNNNNNNNNNNNNNNNNNNNNNNNNNNNNNNNNNNNNNNNN
TTACTGGGCATGCGAGTTTGATGTAGCCCATTTGATACCTTCGTATCCGAGAATC
NNNNNNNNNNNNNNNNNNNNNNNNNNNNNNNNNNNNNNNNNNNNNNNNNN
TCCTTCTAGAGTTCAAACCTTCATTTCTCCTACC
NNNNNNNNNNNNNNNNNNNNNNNNNNNNNNNNNNNNNNNNNNNNNNNNNN
CAACTTGACGAGTTAGTTTTGAGATACAAGGCTTTACTATTATAACAGGTTATATTCAAA
AGGATATCCTATACTTTCATCAAGAATTCTGCTTTTTC
NNNNNNNNNNNNNNNNNNNNNNNNNNNNNNNNNNNNNNNNNNNNNNNNNN
AACCCGAGTGAACATTCAAATATCTATCCAATATTCATT
NNNNNNNNNNNNNNNNNNNNNNNNNNNNNNNNNNNNNNNNNNNNNNNNNN
GAAGGTACTCATAATGCGTGAAAACCATATCAACAGGCCTTTCATCTTATAAATAAGGCA
TATCTTGTTGAGACAA
NNNNNNNNNNNNNNNNNNNNNNNNNNNNNNNNNNNNNNNNNNNNNNNNNN
TGGATCCATCTCACATCAATAACCCGAC
NNNNNNNNNNNNNNNNNNNNNNNNNNNNNNNNNNNNNNNNNNNNNNNNNN
GCATCACAATTCCATTTTTGTCTAAATTATGAACTAAGTGGGCTTCTAAATGTGATATTT
CATTAGTGACCC
NNNNNNNNNNNNNNNNNNNNNNNNNNNNNNNNNNNNNNNNNNNNNNNNNN
CTAATGGAATACTTAGAACACCTCCATGACCTGATAAAACTATCTTG
NNNNNNNNNNNNNNNNNNNNNNNNNNNNNNNNNNNNNNNNNNNNNNNNNN
TACCTGAGAAAAGTATCTTACTAGTATTGGTATAAATGATCTTTCCCT
NNNNNNNNNNNNNNNNNNNNNNNNNNNNNNNNNNNNNNNNNNNNNNNNNN
GAAACAAGATTCATAAGTAGTTGTTAATGGAGTTGAAAGTTGAAAATTTTTGTTGAGTCA
GTATCAATCTATGCCTAATTTCTCCACATATAGTGCATCGAACTACATTTTCTAATTGAA
CCAAAGCCAATTCAAATTGATCTTGTAAAAGATCTGTTATAGAACAAATACACTTAGTTT
TCAAATATTCATATCATCAA
NNNNNNNNNNNNNNNNNNNNNNNNNNNNNNNNNNNNNNNNNNNNNNNNNN
TAGCTGATGATAGAACTAGAATAGATATTTTTTGTTTTCTACTCACACGAGCCCATATCC
TTGCTT
NNNNNNNNNNNNNNNNNNNNNNNNNNNNNNNNNNNNNNNNNNNNNNNNNN
GATTTTGTATAGAACACCAAAACCGAAAA
NNNNNNNNNNNNNNNNNNNNNNNNNNNNNNNNNNNNNNNNNNNNNNNNNN
AGCGCTTAACCCCCTAGTAATTATAGGATTCCATTGTTCATTCAAAATGATTCGCAGCGA
AGAGAGATTTGAACTTATTTTGTTAGTAGAATTTCGTAGAATACGATTGTGAAGTGAAGT
GTCTAATAAAATAAGGGTTGTTTTTATTAAATATGGGCAGAAATAGCTATCTAGATATCC
GTCTTCCCTTTATTGCCGCTCTTTTCAGGGCAGCACGGGGCGTGTTCTATCAAAACCAAA
TTTTGATTTTCTATTCAATGAAAGCACCATAATTTTTTGATAAGTCCCGAAAAACAACAT
ATATAAACAAGATACCCGATTAGATATCTGTCTTAGATTATCTGTGTAACAATTTCTGTT
TCGGGGTTTACATATACTCCCAATTGTTGTTATAATTGA
NNNNNNNNNNNNNNNNNNNNNNNNNNNNNNNNNNNNNNNNNNNNNNNNNN
ATTATAGGAAACAAAATTTGGAGATTCCAAGAATTGTTCATGAATTCGCAGTCAGCGGTC
AATAGTTAATGGTTCCAATTTGTCATAAATTTTGGCTTTTGTGATCGAAAATCAACATTC
ACTTTTCAATAGAAAAGTGAGAGGAAGTTTTTAGGCATTGTGTGTTTTGCGATACTAGAT
AATCAATCGAAGGGATAGATCAAATCCAATCAAAAAGGGATTCTGATTTTAGGAAAGGAA
TTAAGGAAAATAGGGCTCGAGATGGAAATACACTAAAAAAAAGAAGTTCAGTAATCCAGC
CCAACAAGAGAATTTCATCTATTTTGTATCATTTTGGCAGCATGGCCGAGTGGTAAGGCG
GAGGCCTGCAAATCCTTTTTTCCCTAGTTCAAATCTGGGTGTTGCCTAATCAACAAAATC
TCTTATTATGTTATGTTGATATAACTTGCCTAATTATTTCCCAGCAGAAGCAGGGGGACC
GGGCTGTTGATAGTTGTTTGATTCTAAGCATCTCGTCCGGAATTTTTCTAAAAACTTGTA
AATCCTTGTATTTAGGATTCAAGGGCTATCAATACTTCCCGATTCTCTTTCTACTACTAA
TAATGTGTCTAATGACTGGATCTTGAATTCGATTGGAAGGCCGGATAGAAAATCAAATTG
AATTAGTAGTTGTGGAAAGGAAAAATTTCTATACCAACTCACGAGAATCTCGGGCCTCAA
TCAATATTAAATTGGATGAATGATTGACCTTTTTT
NNNNNNNNNNNNNNNNNNNNNNNNNNNNNNNNNNNNNNNNNNNNNNNNNN
TACTATGTATTCCATTAGTAATATTCCATTGAGATTTCACTGCATGTTTTGCTTGTGTTT
CATTTTTTCCAATTCGAAATCATATAGGAATTTTTTAGAAAAAAATTGTATTTAGTGGAT
TGGTTCATCAATAGTGTTCGGTCAGAATACCTTTTTGACTCTGCGCCGTGAATTTCACTA
TTATTAGTGAGGAGTAATGAAACAATTCCTTCATAGAGATAGGGGACATAATTATGGATA
TAGTAAGTCTCGCTTGGGCTGCTTTAATGGTAGTCTTTACATTTTCCCTTTCACTCGTAG
TGTGGGGAAGAAGTGGACTCTAGAGGTACTACTAATTGAGTTTAGGAATCAAATTGTATC
AATTTATTTATAGAT
NNNNNNNNNNNNNNNNNNNNNNNNNNNNNNNNNNNNNNNNNNNNNNNNNN
GGGAAGAAGTGGACTTTGGTACTACTGATTGAGTTTAGAAAACGAATTGTATTAATGTAT
TTATA
NNNNNNNNNNNNNNNNNNNNNNNNNNNNNNNNNNNNNNNNNNNNNNNNNN
TTTCATCGGATTCTAATGAAGTAATGTATTATATGAAT
NNNNNNNNNNNNNNNNNNNNNNNNNNNNNNNNNNNNNNNNNNNNNNNNNN
AATGTATTATATGAATAATACTCTTTCAATCAAAGATATATTTCAAGGATTTTCACATTC
TTTCGCAAGGAAAGAGATATAAATGATAGGAAATTGATTCGAATCTAATTCTTCTGAAAT
TTTCTATTTCAATGGGCGGGTTCTTGACAGACTTATATATCGATACTGAGGAAAAAGGGA
CCCCCCTCTCTTGTTTTTATTTATTTCGCCGTTTACTGTTCAAATAAGAAGTCCTGTTGT
TAAGTGTATACGCACTTTCTATGAAAAAGGCTATAGACATTGCAGTTGTCTAACGAGATA
CTATGCATAATAAGATCTCGTCTTGCCTAGGGCGCATCACATATTGCACATTTCCCTTTA
TTTTTTTTATTTATGTTTTACCAACTCATTGCATATGGCGGTTCAAGCGTTAAAAATCGG
TGAGGTTTACTATCTGTTCCTTTTCGATAGATACCGAAATTCATATTGGAAATCAGATTG
ATCGGAACAAATAGATGTAGCAAAGAAATCGAATTGGGTGCTATTTCAACTCCATATATG
GAGTTGATATCTACATATATGAAAATTTTATTGTAAAAATGGATATTAAGTCCCTATCTT
TCTTTAGTCTAGAGTACAACTTTATCCGCTAAAAGAAAACTAATAAAAAATAGTATGGTA
AGAAAGAAATAGAGGAATCTTTTCTTTCTACCATACTATCGGATCTCATAGAATACTACC
GATTATAGCCCGCTCATTTCATTTAAGACACGAAATTGGAATTCTTTTCATTTTATTTCT
TCAATCATTGATAAGAATTCAAAAGTCAAGTTTCATTCAAATTAATTAGTCATTTTTACT
GACTGTTTTTACGTAAATGATAAGTAGAAAAGCAGTCGGAACTAAAATGAACAGTGCAGT
AGCAATAAATGCAAGAATATTTACTTCCATAATATCATCGTTTTTTTTTTACTTCGCAAT
AACTCGGGATTTAATCCCATAGAGATGATAAATCTTTCGCCTATAAATTCAATGAATTGC
CTCTCGATGATCTTGAATCGGATCAATATCATGAATAACAATATCTGAACTATCAAGTCA
ATTCGTCGTCGAGAATTGAATAGTATAACACAGAAAGTTCTTTTATCCATACCGAATCAA
AAATTGGATTCCTGAACCAATC
NNNNNNNNNNNNNNNNNNNNNNNNNNNNNNNNNNNNNNNNNNNNNNNNNN
TGAAAAATGCTTTAAACATTGCAATTGTCTAATGAGATATTAAGTATAATAAGATCTTG
NNNNNNNNNNNNNNNNNNNNNNNNNNNNNNNNNNNNNNNNNNNNNNNNNN
CTAAAAGAAAACTAATAAAACAAATAGTAT
NNNNNNNNNNNNNNNNNNNNNNNNNNNNNNNNNNNNNNNNNNNNNNNNNN
AAGTTTCGTTCAAATTAATTAGTTATTTT
NNNNNNNNNNNNNNNNNNNNNNNNNNNNNNNNNNNNNNNNNNNNNNNNNN
TTCTTTCTTTTCTATAACCTACCTCTTTCTTGTACAATCAATCATCTGATCAAGTATCCT
CTGATTACGCTCCCACTTCTATTCGTCACATAATTCCAAACCAAAACAAGCGAAATGGAA
AAAGAAAGGA
NNNNNNNNNNNNNNNNNNNNNNNNNNNNNNNNNNNNNNNNNNNNNNNNNN
AATGATCTAATTTTCTTGGAAGATAAAACAAAGAAGTGTGATAAAGATGAATCCCGGTAT
AAAAGATCTAATAGTCGTCAAATTTTTTAGGGTTTGTTCTTTTCTTTCTTCGATGGGACC
TT
NNNNNNNNNNNNNNNNNNNNNNNNNNNNNNNNNNNNNNNNNNNNNNNNNN
TAGGAAGGAAAAAATGAGTCATTACCTTTCTAAGCGGGATGATCTTTCTTTTACACCCCC
CCTCCCATAGATTATTAATAATGGGACACATATATCAAAAGCTCAGTGTGCAATTTTAAT
GAAATAGATTTTTCAACCTCAATTACTAATTTGAGGTTATACAAAACCGGAGCCAGAAAG
AAAGGAAGATTGTTTAATCTGGAAAAGGAAAAGTATTCTATCAGAAAAATTATGTTAATT
TTCTATTGTATAAGAAAAGAATTCATGTGCACCCAAGAAACATATAGTACTCTATTCCAT
TACATGGACGTGTAGCGCAGACCCAGTATTTCTTGGAATACTGACTATAATGCTACCAAA
AATCGTACTATACTACTTCACATATGTCTTTCTCTCACAAATGGGTATTAGTTGAAATAA
TGAAAAAACCCCTCTTTGTTTGATGCGAAACGAAAAAAGAAAGAAGGCCCCCGTTTGGAA
ATGAAATTATGGCCCTTGCCTTTCACTTTCTGTGAAAGAGATGAGTTGATGTATTTATTG
GATCCGTCGGGACTGACGGGGCTCGAACCCGCAGCTTCCGCCTTGACAGGGCGGTGCTCT
GACCAATTGAACTACAATCCCAGGGAAATAAGGGATCTGGCAGAAATTTGGATTCTTTTT
TATTCCTCTCTATCAGATATTTATGAAGGACAAGGGAGTTGTCTCATGGTAGATTGGCGA
ATTTTTGGGCCGAGCTGGATTTGAACCAGCGTAGACATATTGTCAACGAATTTACAGTCC
GTCCCCATTAACCGCTCGGGCATCGACCCGGGAAGAATCCATTTTAGGCTTATTTTTTTG
GTAATCCACGATCAACTTCCTTTCGTAGTACCCCTACCCCCAGGGGAAGTCGAATCCCCG
CTGCCTCCTTGAAAGAGAGATGTCCTGAACCGCTAGACGATGGGGGCATACTTGCACAAC
CGCCATCATACTATGATCATAGTATGAACAGTTTTTTGAAATTGTCAATATAATGGAATG
GTATGATTAGATCCAAGGGTTCTTTCCATTTTCATGATTTCATAGAATTTTTTGATTCAT
CATTCCTATTCATGAATCATTCATTAG
NNNNNNNNNNNNNNNNNNNNNNNNNNNNNNNNNNNNNNNNNNNNNNNNNN
AGAAACATATGGTACTTTATTCCATTACATG
NNNNNNNNNNNNNNNNNNNNNNNNNNNNNNNNNNNNNNNNNNNNNNNNNN
TACTATAATGCTTACCAAAAATCATACTAATACTACTTCACTTATACATGTATTTCTCAT
ATAAATAGGTATTAATTGAAATAATGAAAACTCCC
NNNNNNNNNNNNNNNNNNNNNNNNNNNNNNNNNNNNNNNNNNNNNNNNNN
AAATTATCAATATAATAGAATGGTATGATTAGATCCA
NNNNNNNNNNNNNNNNNNNNNNNNNNNNNNNNNNNNNNNNNNNNNNNNNN
CATTAGTGTCGGTCTTGAAACAATTCATTGCCTTTTACCCTAGACTTGCTAAGTAAATTT
TATTATTCAAAAATGAGCCACTAATCACTATGAGCCGACTGCACCCACTTATGTATATAA
TAATGTACATATGTACATAGAGATATAGTGACTCATTTAGGAATTGAATCAAATAGGCCC
TTTTAACTCAGTGGTAGAGTAACGCCATGGTAAGGCGTAAGTCATCGGTTCAAATCCGAT
AAGGGGCTTTGGGGATAAAACTCCAGTCGTAGTATTCATATTTGTTTGAATTGAAAAGAG
AATAGAGAT
NNNNNNNNNNNNNNNNNNNNNNNNNNNNNNNNNNNNNNNNNNNNNNNNNN
TAATTTCTTATTATACTATAT
NNNNNNNNNNNNNNNNNNNNNNNNNNNNNNNNNNNNNNNNNNNNNNNNNN
ATTCTAAAATTGAACATTTGTTCAGTAAATTTCATTCGAATTATTATGAAAAATTAGAAG
TCGTATCTTGAATCACTAAATATTCCTAGTTTCCATTATACCAATCAAATCCATTCTAAA
GATTAGAAATCAACAAAAACAAAAGCAAAAGTAAGTGGACCTGACCCATTGAATCATGAC
TATATTCGCTATTCTGATATTAAGAGATTCAATATAGATGAAATTGGAACAGTTGACCTT
CTTTCTTCTTTATTTTTTATTAT
NNNNNNNNNNNNNNNNNNNNNNNNNNNNNNNNNNNNNNNNNNNNNNNNNN
TTCTTTATTTTTTATTATCTATTTGAATTGAATTTCTTTGGACTCCGCACGAATTTGTCG
ATATTTCTGATTAAATCTTCTTGTTCCTAAATTTTTATTTTGATAGGAATAAATTGTTAT
TCTGTTCCTCCACAAAGAAACCTTTATTCCAAGTCACAACATAAGAGCTATTTTCGCTAT
CTTTCTTTGCTTTGATTACAGATTACAGAATTTAGATAAATATATATCTATCAGATCATG
GCTTCATGTATCAAATATTTCTATATCACTGCATCCGCTATTTTTGTTTGTGTGATGGGG
AATGGATACAAGAAGGAGACTTTCATTTCCAGTCTCCCATTTAATATAATATT
NNNNNNNNNNNNNNNNNNNNNNNNNNNNNNNNNNNNNNNNNNNNNNNNNN
ATAATATTGTATTGAATTTAAGGAACAAATAGGAAATTCTCTCTTTTTTTACCAGATAAA
AATAAATAGAAAATATTCAAAATGTCTTTCTTGCTTCGACCCGTGGAAAGATATACTCTG
GAGTTTGATATTTATCTGACGGAAAA
NNNNNNNNNNNNNNNNNNNNNNNNNNNNNNNNNNNNNNNNNNNNNNNNNN
TTAATAAAATTTAGTATACATAGAAATTTAAAGAATCTATAAATAGATTTTCTTTCTTTT
TCTCAATCTCACCAACAAGATCTAAGAATAACATTAGTTGATGGAACAAGAAGGGGTTAG
ATCTGAGGATCTGATGGTAACGAGATAGGAGATCACCTGTTCCTTAAAAAGTTCTTTCAA
AAAAATCATATATCTGATTGATGAGTCATAAGAAAACAATTCATGGTTCAGGTGCTTAGT
AAGCATAAAATAAAAAGGAATAATAAAATTGAGTCCATGGATTTACCTAGGTCAGTTTCT
AGGCCAACAAATTTGATCTTCGAAACCCATTAGAAAAGGTAGTAGGCGAGAAATCATACA
GAAATGATCGAATCTTCGAACGCCCCGAAAATGCTATGCGGTGCTCGGAAATGGTCGAAG
TAGTTGAATAGGAGGATCACTATGACTATAGCCCTTGGTAAATTTACCAAAGACGAAAAT
GATTTATTTGATATTATGGATGACTGGTTGCGGAGGGACCGTTTCGTTTTTGTAGGCTGG
TCCGGCCTATTGCTCTTTCCTTGTGCCTATTTCGCTTTAGGGGGTTGGTTCACTGGTACA
ACCTTTGTAACTTCGTGGTATACCCATGGATTGGCTAGTTCCTATTTTGTTTGAAGGCTG
CAATTTCTTAACCGCCGCAGTTTCTACTCCTGCTAATAGTTTAGCGCATTCTTTATTGCT
ACTATGGGGTCCTGAAGCACAAGGAGATTTTACTCGTTGGTGTCAATTAGGTGGTCTATG
GACTTTTGTTGCTCTCCATGGCGCTTTCGGACTAATAGGTTTCATGTTACGTCAATTCGA
GCTTGCTCGATCTGTTCAATTGCGACCTTATAATGCAATCGCATTCTCTGCCCCAATTGC
TGTTTTTGTTTCTGTATTCCTGATTTATCCACTAGGTCAGTCTGGTTGGTTCTTTGCGCC
TAGTTTTGGTGTAGCGGCTATATTTCGATTCATACTCTTTTTTCAAGGGTTTCATAATTG
GACGTTGAACCCATTTCATATGATGGGAGTTGCCGGTGTATTGGGCGCTGCTTTGCTATG
CGCTATTCATGGTGCTACTGTAGAAAATACTTTATTTGAAGATGGTGATGGTGCAAATAC
ATTCCGTGCTTTTAACCCAACTCAAGCTGAAGAAACTTATTCAATGGTCACCGCTAACCG
CTTTTGGTCCCAAATCTTTGGGGTTGCTTTTTCCAATAAACGTTGGTTACATTTCTTTAT
GTTATTTGTACCAGTAACCGGTTTATGGATGAGTGCTCTTGGAGTAGTCGGTCTGGCCCT
GAACCTACGTGCCTATGACTTTGTTTCTCAGGAAATTCGCGCAGCGGAAGATCCTGAATT
TGAGACTTTCTATACCAAAAATATTCTCTTAAACGAAGGTATTCGTGCTTGGATGGCGGC
TCAAGATCAGCCTCATGAAAACCTTATATTCCCTGAGGAGGTTCTACCCCGTGGAAACGC
TCTTTAATGGAACTTTAGCTTTAGCTGGTCGTGACCAAGAAACCACCGGTTTCGCTTGGT
GGGCAGGGAATGCCCGACTTATCAATTTATCCGGTAAACTACTAGGGGCTCATGTAGCCC
ATGCCGGATTAATCGTATTCTGGGCCGGAGCAATGAACCTATTTGAAGTAGCTCATTTCG
TCCCAGAGAAACCTATGTATGAACAAGGACTTATTTTACTTCCCCACCTAGCTACTCTAG
GTTGGGGGGTAGGTCCTGGGGGAGAAGTTATAGACACTTTTCCATACTTTGTATCTGGAG
TACTTCATTTAATTTCCTCCGCAGTATTGGGCTTTGGCGGTATTTATCATGCACTTCTGG
GACCTGAGACGCTTGAAGAATCTTTTCCATTCTTTGGTTATGTATGGAAAGATAGAAATA
AAATGACCACCATTTTAGGTATTCACTTAATCTTGTTAGGTCTAGGTGCTTTTCTTCTAG
TATTCAAGGCTCTTTATTTTGGGGGCGTATATGATACCTGGGCTCCGGGAGGAGGAGATG
TAAGAAAAATTACCAACTTGACCCTTAGCCCAAGTATTATATTTGGTTATTTATTGAAAT
CGCCCTTTGGAGGGGAAAAGTGGATTGTTAGTGTGGACGATTTGGAAGATATAATCGGAC
GACATGTATGGTTAGGTTCCATTTGTATACTTGGTGGAATCTGGCATATCTTAACCAAAC
CCTTTGCCTGGGCTCGACGGGCACTTGATTTGGTCTGGAGAGGCTTACTTATCTTATAGT
TTAGGAGCTTTATCTATCTTCGGTTTCACTGCTTGTTGTTTTGTCTGGTTCAATAATACC
GCTTATCCTAGCGAATTTTATGGACCCACTGGACCAGAAGCTTCTCAAGCTCAAGCATTT
ACTTTTCTAGTTAGAGACCAGCGTCTTGGGGCTAACGTAGGATCCGCTCAAGGACCTACT
GGTTTAGGTAAATATCTAATGCGTTCCCCGACCGGAGAAGTCATTTTTGGAGGAGAAACT
ATGCGTTTTTGGGATCTGCGCGCTCCCTGGTTAGAACCTCTAAGGGGTCCAAATGGGTTG
GACTTGAGTAGGCTGAAAAAAGACATACAACCTTGGCAAGAACGGCGTTCCGCAGAATAT
ATGACTCATGCTCCTTTAGGTTCTTTAAATTCCGTAGGTGGCGTAGCTACGGAGATCAAT
GCAGTCAATTATGTCTCTCCTCGAAGTTGGTTAGCTACCTCTCATTTTGTTCTAGGATTC
TTCTTCTTCGTAGGTCATTTGTGGCACGCGGGAAGGGCTCGTGCAGCTGCAGCAGGATTT
GAAAAAGGAATTGATCGTGATTTTGAACCTGTTCTTTCCATGACCCCTCTTAATTGAGAC
AGAAGATCCAATGCTTGAAGTAGGAATCGCTTTGATTCCATCATCTACATTAGATTGGGA
TCGGGTCATACTTAAAAAGTATTCCTCTTTTTTTTTCAACTCATTTAATTTATATCTAAT
CCATTTTTTCTGGCTTGGCTAGGTGGGATAGCCGAGCCGTCACTCTTTCTTTATAACTTT
CTAATAAGTTACCAGTCCGTTCAAAACCAATAAAGAAACAAATTAAAGAAAAAATCTATT
CAACGAGCAAAACAAGGAGAGAGAGGGATTCGAACCCTCGATAGTTCTTTGGTCAAAACT
ATACCGGTTTTCAAGACCGGAGCTATCAACCACTCAGCCATCTCTCCGAAAGACAATTTT
TATTTTATTTCTCCGAATGGAACATGGCCATAGGGGTGGATACCGCCTCTATCTTTAGAA
AGATCTCAGGTGTGAATCTACCGGTCAATCTATCGATACGTATAGATAGATGCATGATCC
AGCATGCCCATTTGTTTGTGAAATAACTAAAACTAAGAAAAGAAAATTTCATTCCTACAT
GTACGAAGAATAAAATGATAAAAGGATAGTGAAGTCATATACAATCAATGAATTCGTGGT
AAAATCCCTCGATGATATATTTTATTACAAATTTTTGGATGATAAAGGGATCAAATGGTA
TAGCTCATTTGTTTGTTGGTAGCTTGGAGGATTAAAAATATGACTCTTGCTTTC
NNNNNNNNNNNNNNNNNNNNNNNNNNNNNNNNNNNNNNNNNNNNNNNNNN
GGGTTGGTTCAAAGGTTTAGCATTTGTAACCTCATGGTATACGCATGGATTGGCTTGTAC
ATATTTGGAAGGTTGCAATTTCTTAATTGCTGTAGTTTC
NNNNNNNNNNNNNNNNNNNNNNNNNNNNNNNNNNNNNNNNNNNNNNNNNN
AGGGGTCCAAATGGTTTGGACTTGAGTAGG
NNNNNNNNNNNNNNNNNNNNNNNNNNNNNNNNNNNNNNNNNNNNNNNNNN
TCATGCTCCTTTAGGTTCATTAAATTCCATGGGTGGC
NNNNNNNNNNNNNNNNNNNNNNNNNNNNNNNNNNNNNNNNNNNNNNNNNN
CTCATTTAATTTATATCTAAT
NNNNNNNNNNNNNNNNNNNNNNNNNNNNNNNNNNNNNNNNNNNNNNNNNN
TCCGCAAAGAATCTCTAGCTCGTCACTGTACAAATATGATCCAAG
NNNNNNNNNNNNNNNNNNNNNNNNNNNNNNNNNNNNNNNNNNNNNNNNNN
AATTTTGAATCGTTCCGCAAAGAATCTCTAGCTCGTCACTGTACAAATATGATCCAAG
NNNNNNNNNNNNNNNNNNNNNNNNNNNNNNNNNNNNNNNNNNNNNNNNNN
AGAAGAACTGAGAACGAATAGATTGAAGACGCCCCTCTACCATATCTGTACAAATAGAAT
AACCCATTTATACAGAATGGTAAAGGGGCCCTTTATGATCGACGATTATAGAAAAAAAAT
CAAGGGATTATTTGAATGCTTACCAACTTGATCTTGTTGCCCCTGGCAACAAGCATGCAT
GAACCATTTCACGAAGTATGTGTCCGGATAGTCCAAAGTATCTATAGTTCGCTCTCGGTC
TTCCGGTCGAAAAACAACGTCGATGAAGGCGTGTAGGTGCACTATTTCGCGGTAGGGATT
GTAACTTTCCATAAATTTCCCATTTGTCACTCAACAACGTAACTTTGCTTATTTCTTTTT
TTAAGGATCGACGAATCAACTGATATTTCTGTTCCAATTTTTGCCTCTTCTTTTCCCTCT
GAATCAAACTTTTTCTTGCCATAATGGTTCAGTTCCTATTAGTATCCATGATACAAGTCG
AATCCTAGATGTAGAAATATAAGAAGGTGGACCTCCTTTCCGTAGGAAAGAAATAAGATT
ATCGCGGATCCAACACATTAAAAAAATTAACCAAATTTGCCCGATGTAGAGGCAATCAAG
AAAGCCGCATAAGTGAATATATAACCTACAGAAAAGTGGGCTAATCCAACCAATCTTGCT
TGCACAATGGAAAGGGCCACTGGTTTATCTCTCCAACGAATCAAATTGGCCAAAGGTGTG
CGTTCATGAGCCCATGCTAAAGTTTCAATCAATTCCTGCCAATATCCACGCCAGGAAATT
AAGAACATAAATCCAGTAGCCCAAACAAGATGTCCAAATAAGAACATCCACGCCCAGACC
GATAAACTATTCATACCAAAAGGGTTATATCCATTGATAAGTTGTGAAGAGTTTAACCAT
AAATAATCTCTTAACCAGCCCATCAAATAAGTGGAAGATTCATTAAACTGAGAAACGTTA
CCCTGCCATAATGTGATGTGCTTCCAATGCCAATAAAAAGTAACCCATCCAATAGTATTT
AACATCCAAAAAACTGCCAAATAAAATGCGTCCCAAGCCGAAATATCACAAGTACCGCCT
CGTCCAGGGCCATCACACGGAAAACTATAACCGAAATCCTTTTTATCTGGCATTAACTTG
GAACCACGTGCATCTAAAGCACCTTTTACTAAAATCAATGTAGTTGTATGTAAACCCAGA
GCAATAGCATGATGAACCAAAAAGTCTCCAGGACCTATTGTTAAGAATAGCGAATTACTA
TTTTCATTAACAGCATTTAACCAGCCAGGCAACCAGATGCTTCGACCCGCATTGAATGCC
GGGCCATTCGTTGAAGATAAAAGTACATCGAACCCATATGAAGTTTTACCATGAGCAGAT
TGTATCCATTGAGCAAATATAGGTTCGATCAAGATTTGTTTCTCCGGAGTACCAAAGGCA
AGCATGACATCATTATGAACATAAAGTCCCAAGGTATGGAATCCCAGAAAGAGGCTGGCC
CAACTTAAGTGAGATGTGATAGCTTCTTTATGATCTAACATTCGTGCCAATACATTATCT
TCATTCTGTTCCGGATTGTAATCTCTAATGAAAAATATAGCTCCATGAGCAAAAGCTCCT
GTCATGATGAATCCTGCGATATATTGGTGATGAGTATATAACGCAGCTTGAGTAGTAAAG
TCCTGTGCTATGAATGCGTAAGCAGGTAAAGAATACATGTGTTGAGCTACCAAAGAAGTA
ATAACCCCTAAAGAAGCTAGAGCAAGGCCTAATTGAAAATGAAGCGAATTGTTGATTGTG
TCATAAAGGCCTTTATGCCCACGTCCCAATCGCCCCCCCGGAGGAATATGTGCATCTAAA
AGATCTTTCATACTGTGCCCAATCCCGAAGTTAGTTCTATACATATGACCAGCAACGAGA
AAAATAAATGCAATAGCTAAATGATGATGAGCAATATCAGTCAGCCATAAACTTTGCGTT
TGTGGATGGAATCCCCCGAGAAGGGTTAGAATGGCAGTTCCTGCTCCTTGAGAGGTGCCA
AATAGATGACTACTTGAATCGGGGTTTTGAGCATAAAGATTCCACTGACCTGTAAAAAGT
GGGCCTAAGCCTTGGGGATGCGGTAATACATCTAAGAAATTATTCCATCGAACATACTCC
CCTCTGGATGCAGGAATAGCTACATGGACTAAATGTCCTGTCCAAGCCAAGGAACTTACG
CCGAAGAGTCCTGACAAATGATGATTCAGACGAGATTCGGCATTTTTGAACCACGAAACA
CTTGGTTTCCATTTCGGTTGTAGGTGTAACCAACCCGCTATTAAGGATATGGCCGAAAGA
AATAATAGAAAAAGAGCTCCAGTATAAAGATCTTCATTAGCTCGTAAACCGATTGTATAC
CACCACTGATAAACACCAGAATAAGCGATATTCACTGGTCCGAGAGCGCCCCCCCGAGTA
AAAGCTTCCACAGCCGGTTGACCAAAATGAGGGTCCCAAATTGCATGAGCAATAGGTCTT
ACATGTAAAGGGTCCTGTACCCATGATTCAAAATTTCCTTGCCAAGCTACATGAAACAGA
TTTCCGGAAGTCCACAGAAAAATTATTGCTAATTGCCCAAAGTGAGAAGCAAAAATATTT
TGATAAAGACGTTCCTCAGTAATATCATCATGACTCTCAAAGTCATGTGCGGTAGCAATA
CCAAACCAAATACGACGAGTAGTGGGGTCCTGAGCTAAGCCTTGGCTAAACCTTGGAAAT
CGTAATGCCATAATGCCTTTCAAATCCTCCTAGCCATTATCCTACTGCAATAATTCTTGC
TAAGAAGAACGCCCATGTTGTGGCAATTCCACCCAGAAGGTAATGGGTTACTCCTACAGC
ACGTCCTTGTACAATGCTCAAGGCTCTCGGCTGAGTAGCAGGAGCAACTTTTAATTTATT
ATGAGCCCAAACGATGGATTCAATAAGTTCTTGCCAATAACCACGTCCACTGAATAGAAA
CATTAAACTAAAAGCCCATACAAAATGAGCACCCAGGAAAAAAAGGCCATATGCAGAGAA
TGAAGAACCATAAGACTGAATTACCTGAGATGCCTGCGCCCATAAGAAATCGCGGAGCCA
CCCATTAATAGTAATAGAACTTTGCGCAAAATTTCCTCCCGTGATATGAGTTACTATCCC
TTGATCACTTATATTGCCCCAAACATCTGACTGCATTTTCCAACTGAAATGGAATATTAC
TACTGAAATTGAATTGTACATCCAGAATAGTCCTAAGAAGACATGATCCCAAGCCGATAC
TTGGCATGTCCCCCCTCTTCCAGGGCCATCACAAGGAAAACGAAACCCAAGATTTGCTTT
ATCCGGTATCAAACGGGAGCTACGAGCAAATAGAACACCTTTCAGGAGTATCAATACTGT
TACATGAATTGTAAATGCATGAATGTGATGTACCAAAAAATCTGCGGTTCCTAATGGAAT
AGGTAACAAAGCTACTTTGCCACCCACTGCTACTAAATCACCACCCCCCCAAGTTAAACT
GGTACTTGCTGTTGCACCAGGAGCCGTTGCACCAGGTGCTAAAGCATGGGTGTTTTGTAT
CCATTGCGCAAAGACGGGTTGTAATTGTATAGCAGTATCTGAAAACATATCTTGAGGGCG
CCCTAAAGCGCTCATGGTATCATTATGAATATACAAACCAAAACTGTGAAAGCCTAGAAA
TATACATGCCCAGTTGAGATGTGATATGATTGCATCACGATGCCGAAGAACACGATCTAA
TAGATCGTTGTATCGAGTAGTTGGATCATAGTCTCTTACCATAAAAATGGCTGCATGCGC
AGCAGCACCAACTATGAGAAATCCACCAATCCACATGTGATGTGTGAACAATGACAGTTG
TGTACCATAGTCAGTAGCTAGATATGGATAGGGGGGCATGGCATACATATGGTGAGCTAC
AATAATGGTTAAAGAGCCTAACATAGCTAGGTTAAGAGATAATTGAGCATGCCATGACGT
TGTTAGGATCTCATATAATCCTTTATGGCCTTGGCCTGTAAATGGACCTTTATGGGCTTC
TAAAATATCTTTTAGACCATGACCGATGCCCCAGTTGGTCCTATACATGTGACCCGCTAT
CAAGAAAAGAATTGCAATAGCTAAATGATGGTGTACAATATCGGTTAACCACAGACCCCC
AGTTACTGGATCTAATCCTCCACGAAAAGTAAGAAATTCCACGTATTTTGACCAATTCAA
GGTGAAAAATGGAGTTGCTCCCTCAGCAAAAACGGGATAAAGTTGAGTTAAAAGATCCCG
ATTCAAGATAAATTCATGAGGAAGTGGTATCTCTTTAGGATCTACTCCAGCGTTTAGAAA
TTGGTTAATCGGTAAAGATACATGTACTTGATGCCCCGCCCAAGCAAGAGACCCAAGTCC
TAATAGCCCCGCTAAATGGTGATTCAACATAGATTCTACATCTTGAAACCAAGCCAATTT
TGGGGCCGCTTTATGATAATGAAACCAACCAGCAAAAAGCATTAACGCTGCAAAGACCAA
TGCACCAATTGCGGTACAGTAGAGTTGTAATTCATTAGTTATTCCAGATGCTCGCCACAT
CTGAAAAAGGCCAGAGGTTATTTGTATTCCTCGGAAACCCCCGCCCACATCACCATTCAA
TATTTCTTGGCCCACTATTGGCCAAACCACCTGGGCACTAGGCCCAATGTGAGTTGGATC
GCTTAGCCATGCTTCATAATTGGAAAAACGAGCACCATGGAAATACATGCCACTCAGCCA
AAGAAAGATGATGGAGAGTTGACCGAAATGGGCACTAAAAACTTTTCGAGAGATCTCCTC
CAAATCACTGGTATGGCTATCGAAATCGTGAGCATCAGCATGTAGGTTCCAGATCCAAGT
GGTAGTATCAGGGCCTTTAGCTATTGTTCTTGAGAAATGACCCGGTCTAGCCCATTCCTC
GAAAGACGTTTTTATGTGATCCCTATCTACCAAGATTTTGACTTCTGGTTCTGTCGAACG
AATAATCATTGAGTCCTCCTCTTTCCGGACAACGCATACAAAGAGACCCGCCAACAGTCA
AATAACTAATT
NNNNNNNNNNNNNNNNNNNNNNNNNNNNNNNNNNNNNNNNNNNNNNNNNN
TGATGAATCCTGCAATATATTGGTGATGA
NNNNNNNNNNNNNNNNNNNNNNNNNNNNNNNNNNNNNNNNNNNNNNNNNN
CGAGAAGGGTTAGAATGGCAGTTCCTGCTCCTTGAGAGGTGCCAAATAGATGACAACTTG
AATCTGGGTTTTGAGCAAAAAGATTCCACTGACTTGTAAAAATTGGGCCTCAGCCTTGGG
GATGTGGTAATACGTCTAAGAAATTATTCCATCGAACATACTCCCCACTGGATATAGGAA
TAGCTACATGAAGTAAATGTCCTATCCAAGCC
NNNNNNNNNNNNNNNNNNNNNNNNNNNNNNNNNNNNNNNNNNNNNNNNNN
GCCGACGAGTCTTGACAAATAATGATTTAGACGAGATTCGACATTTTTGAAC
NNNNNNNNNNNNNNNNNNNNNNNNNNNNNNNNNNNNNNNNNNNNNNNNNN
TTTGCTTCATCTGGAATCAAACGGGAGATATGAGCAAAAGGAAAACCATTCAAGAGTATC
AATACTATCACATG
NNNNNNNNNNNNNNNNNNNNNNNNNNNNNNNNNNNNNNNNNNNNNNNNNN
GAAAACGAAACCCAAGATTAGCTTTACCGAAACGGGAGCTACGAGCAAATAGAACACCTT
TCAGGAGTCTCAGTCACATGAATCGTAAATGCATGAATGTGATGTACCAAAAAATCTGCG
GTTCCTAATGGAATAGCTAACTAAGCAACTTTGCCACCCACTGCTACTAAATCACCACCC
CC
NNNNNNNNNNNNNNNNNNNNNNNNNNNNNNNNNNNNNNNNNNNNNNNNNN
GTTGCACCAGGTGCTAAAGCATGGGTGTTTTGTATCC
NNNNNNNNNNNNNNNNNNNNNNNNNNNNNNNNNNNNNNNNNNNNNNNNNN
GCAAAGACGGGTTGTAATTGTATAGCTGTATCTTCAAACATATATATCTTGAGGGCGCCC
TAAAGCGCTCATGGTATCATTATGAATATACAAACCATGTGAAAGCCTAGAAATATACAT
GCCCAGTTGAGATGTGATATGATTGCATCACG
NNNNNNNNNNNNNNNNNNNNNNNNNNNNNNNNNNNNNNNNNNNNNNNNNN
TTTGACCAATTCAAGGTGAAAAATGGGGTTG
NNNNNNNNNNNNNNNNNNNNNNNNNNNNNNNNNNNNNNNNNNNNNNNNNN
GTCAAATAACTAATTAGTGAATCTATGAGAGATATTTCTATAATTATTAGTT
NNNNNNNNNNNNNNNNNNNNNNNNNNNNNNNNNNNNNNNNNNNNNNNNNN
ATTATTAGTTTATTTCTCTTCTATTTTTCTATCTCCCATCTATCTATTTTCTTTAGTTAT
TCGCTAGAGCAATTAGGATCTGAAAGTCGATCCGGGGCAAGTGTTCGGATCTATTATGAC
ATAGCCGTGAGGCGCTCAACGGACCTTTTTCGTCTTATATTAGAAAACTTTTT
NNNNNNNNNNNNNNNNNNNNNNNNNNNNNNNNNNNNNNNNNNNNNNNNNN
TGAGAGATATTTCTATGATTATTAGTAGATTTCTCTT
NNNNNNNNNNNNNNNNNNNNNNNNNNNNNNNNNNNNNNNNNNNNNNNNNN
TTTTTTATGCAACCTAGTGTATATTCATATTTCAATTAGAAGTTCTTAGGTAGAGCTGCT
TTATCTTTTACATAAAACATATTAATTACGATTAATCATTACTCTATTCCAATTCAAATC
ACGCGAGCAACCATTAGCCATTACTAAGAGACATCGCAGTATGTATTTATAGTATATATT
TCTAGTTAGTTATTCCAAGGTCTCTTGTATTCGTTTTAATAGAAAAAAGAAAGATGCACT
CTATCTATGTATCCTTTATCCCTACGAAATAACAGACGAAATAGAACGCTTAGAAGAGAT
ATAATGAAATTCTTTGGTTGGTTCTTCCCAAAGGAATGATCCATTTTATTTGACAGATAG
GGGCCAACATAATTATAACAAATCAAACAAACAAAAAA
NNNNNNNNNNNNNNNNNNNNNNNNNNNNNNNNNNNNNNNNNNNNNNNNNN
AATAAACTAATACAGAAATGGCGTATTCTTTTATTCGAAACGCCGCGTGATCTTCAACCA
ATTATGCGCTTCAATATAATTACCAGGAGTAAGCGCTATAGCCTGTTTCCAATACTCAGC
AGCTTGATCGAACCAAGCCTCCGCAATTTCAGAATCTCCCTGTCGAATGGCCTGTTCTCC
CCGGTCGGAATAGGTGGGTCGAGTCCTTCCCTTAGAACCGTACTTGAGAGTTTCCTATCT
CATACGGCTCAGTAACCAATTATTTTGGTGTTTTAATCTACCATATCTAACCGAATGAGA
TTTCTCATGGATCTATCCCATTTTCGGGTTAACCAAAATAATTACATGAGTTTCAAACTG
AAATTTGGATTAATAATCAGTTTTATCTTTTCTCCCACCTTCAGAAGAATAAAGCATAGG
CATTAAATTTTTTTCTATCTACCGTAGGAATTTTCTGAAAGGTAACTATCTCGATTTCAT
ATAGAAATTTCTTTTATATAGAATCTTTGAAAAAGACTTTTCTTCACAAGTATTAAAGAA
AAGACTTACTATCTTTGGGATCTGATCCTACACCGCTGCTCAAGACCTTAGTGGATCAAC
TCTATTACAAAAGTGGATTCCTCATTTTTATCTCATATCATGACATAAATAAGCAGTGAT
TATTGTAAACCTCGCTAATTGATCTTTACGGCGCTTCCTCTATCAATTAGATCCTTTATC
CATAGAATAAAGTAGCTAGGCATATCTATTTCTTCATATTTCATCTCCACTTCTATGAAT
ATGAAGTTTCTTTCTTTGCTACAGCTGATAAAAATCGTTCTTTTAAACGATGCATATGTA
GAAAGCCT
NNNNNNNNNNNNNNNNNNNNNNNNNNNNNNNNNNNNNNNNNNNNNNNNNN
ATAGTGGAGATAGTCGCACGTAATGGCAGATCACGGCCATATTATTAAAAGCTTGTGGTA
AGAAGGGATTTCGTTCTAGTGCTCGAAAATAATATTCCAAAGCTTTCGTATGTTCTCCAT
TACTTGTGTGGATAAGACCTATATTATAGAGTATATAACTTCGATCATAGGGATCAATTT
CTAGTCGCATAGCTTCATAATAATTCTGTAAAGCTTCCGCATAATTTCCTTCGGATTGAG
CGGACATCCGTTACGGTCGTCATTCAATTCCAAAAATCTCCGCTCCAGAACTGTACGTGA
GACTTTCATCTCATACGGCTCCTCTCTTATGTGCATAATGAGAATATACATGGAATTAAA
AAAGATTTTAAAATATTCGTATTATGAACTGAGTAGGGCTAGTGTTTTTACAAGAAATCT
CTAGCCAACCTTCCTGCAAGAGATCTTTTCTTAACAGCAATCGGGTTGATACTAAATGGA
AATAATAACTCCAACAATTTCTTTGTTCTCAACGCCTCCTAATTTCCAGGAATTAGTCGC
TTCAACAGTCTTCGATGGGTATACGGGTATCCAAAGTACGAACGAGATGGATATTTGTTG
TCCCAACCATTCTTCTTAGTCCCAAGCCCGATAAGGAAAGGGGCAATTTTTAACAAAGTT
TTTGTGTTGTTGATTCCTAGGTGTAGCGCTTCTTCCCTTATGCCGCCTATTGGTACTAGT
GGAGTAGGATTGACCTGTAATACAGAACCTCTAGGTGTAACCTTTCGCGCAATACTAGAA
TCAACAATTGAAACATAGCATCTGAGGCTGCATTAATCGAGGATACGCGACAGAAGGAGT
TGTTCTATTTCCAAACTTTACCTTCAACAAGCGTAGATTTTTGTTTTCAAAAAATTTCTT
TCTATCCCGAATCGTGTGTCTTTCTGATAAGACTGAGAGCAAAAATTTTAAATAAAAAAA
AAAGAATCAAATCGCACCATCTCTGTAGTAGGTAAATGCCTCTTTTTCTCCTGAAGTTGT
CGGAATTATTCGTAATAAGATATTGGCTACAATTGAAAAGGTCTTATCAATAAAATTTGC
ATTTATCCGTGATCTAGGCATAGGTAGAGCAATCCATTCTATAATTCTTCTCATTCCCTA
TGGTGGGAGAATGATCTCACAAAGAAAAGAACAGTACGAAATAACAT
NNNNNNNNNNNNNNNNNNNNNNNNNNNNNNNNNNNNNNNNNNNNNNNNNN
TTTGTTTTCAAAAAATTTCTTT
NNNNNNNNNNNNNNNNNNNNNNNNNNNNNNNNNNNNNNNNNNNNNNNNNN
AATGTAGTACTATACGAATCAAAGGAACTCCTCCGATTTCGTTGAAGTTACAGGTTAGGA
TAAATTTTGATTGAATTAGGATCCAAAGAAGAAAAAGAAAGGGGATTGAAGAATCATTCT
ATGATAAAAATAGAATAAGCGCCTATTTTCTGGTATGTGCATAGCCGGTATACACTATAC
AATCAAATAAAATTTTTATGAATTTGTAATAGATCTATGTAATA
NNNNNNNNNNNNNNNNNNNNNNNNNNNNNNNNNNNNNNNNNNNNNNNNNN
ATGTAATAAGGGGTTTGTTGTTGAGAACTCTAAAACAGGAAAGGAATTTGATAATTTTTA
GGCGAGGGAATCATAGTTTAAATAGAATCATGATCGAAAGGTATACATTAAGCATAGCCT
AAAAAATCTAAACACACCAATCAGTTGATTCGATCTAATTTAATTCATTGATTTAATCCC
GTAGGAATATCATAAAAA
NNNNNNNNNNNNNNNNNNNNNNNNNNNNNNNNNNNNNNNNNNNNNNNNNN
ATCCTGGAGTCTTGAAGAAAAGATC
NNNNNNNNNNNNNNNNNNNNNNNNNNNNNNNNNNNNNNNNNNNNNNNNNN
ATAGTTAGAATTAATTGGTCGGACCTATCGAATAATCTAATATCAATGACTCGCTATTCA
CTCGGTTTTTGAGTCATAATCATTATATAGGAGAGATGGCCGAGTGGTTCAAGGCGTAGC
ATTGGAACTGCTATGTAGGCTTTTTGTTTACCGAGGGTTCGAATCCCTCTCTTTCCGGAC
CTTCATTTAATTCATTGATTTTACTAACAACAATGGATCCAATGAACACAATTTTTCTAA
CAACCCGACCGTTTTTGATATCTATTCCTAATTGCATTGCTGTGACACGTAAAATACTAA
AAATTACTGGAAAATACTGGAAAGAGTAGACAAGGAATGAAAATCTCCCTCTGGGTCTAT
GATACATAATTGGGAGAAAACCTGGATCAAACCCGTATTTATTTATCTTAATTTTATCTT
AGGTTAATTTACTTCACCAAAAGGGAACAAAATTGCCCGAACCCTTGTTATTTTAGTTAG
GTTTAAGTCTGACGAGAATAATATTCTACGACTAACAATTCGTTTATTTTCAGACCGACC
CATTTACTATCGATTATTTGATTGACTAATCCTTTATATTGGAATGGGTGAAGGGTCAAA
TGCTTTGGTAATTCCTCATGAAGATATGAATCGAGAGAATTTTGAATCAGAACTCTAGAT
TTTTGTTCATCCTTCACCGTAATAATATCTCGGGGTTTGCAGCGATAACTTGGTATATCT
ACTATACGACCATTAATTAAAATATGTCTATGGTTAACTAATTGTCGGGCTCCGGGAATA
GTCGAAGCCATACCCAATCGAAAAAGGATGTTATCCAAACGCATTTCAAGTAATTGTAGT
AAAACCTCACCCGTTGACCCCTTGGCTTTTCTGGCGATACGAACGTATTTAAGTAATTGT
CGTTCTGTAAGACCATAATGAAAACGCAATTTTTGTTTTTCTTCTAGGCGAATACGATAT
TGAGATTTTTTTCCGGAACGCGACTGGTTTCTAAGATCACTTCCGACTCTAGACCTTTTA
TTAGTTAGTCCTGGTAAAGCCCCCAGACGGCGTATTCTTTTGAAACGAGGTCCTCGATAA
CGCGACATAAAGACTCCTTATTCGTTTA
NNNNNNNNNNNNNNNNNNNNNNNNNNNNNNNNNNNNNNNNNNNNNNNNNN
TACCGAGGGTTCGAATCCCTCTCTTTCCG
NNNNNNNNNNNNNNNNNNNNNNNNNNNNNNNNNNNNNNNNNNNNNNNNNN
TTTTATTGTTATTGCAATTTCATTTTAACAAAATAAACCTAAACTCAAAATGAACTAAAT
GAAGTGACGTTTACTCAAGTAGTGTACTTGTACTATAAAGAATAATGAGATGAATTGGAT
AAATATCCGGACTCCTTTGTT
NNNNNNNNNNNNNNNNNNNNNNNNNNNNNNNNNNNNNNNNNNNNNNNNNN
TTGTTATTGGAATTTCATTTTAACTAGATAAACCTAAACATAAAATGAA
NNNNNNNNNNNNNNNNNNNNNNNNNNNNNNNNNNNNNNNNNNNNNNNNNN
GAATCCTTTTCCTGACATAATTGCAAATTCCTATAACAATAAATCAATCGAT
NNNNNNNNNNNNNNNNNNNNNNNNNNNNNNNNNNNNNNNNNNNNNNNNNN
TTATTATTTTATTTCAAAAGGGCATTATCAATCATGTAAAAATTGAATAAGAAAAGCCGG
CTATCGGAATCGAACCGATGACCATCGCATTACAAATGCGATGCTCTAACCTCTGAGCTA
AGCGGGCTCACATAACAGAAATTCTACTGTACATGCATAGGAATTTAATAAATTAGCTAT
TCATAATTAACATGAATATAGAAAAGAATATAGAATTTCAAATCAATATTGAATATTATA
TAACATAACGATATAGAATTGAGTTTGATTTATCCAAAACTATATTAGATATTTAACAAT
TATAGAATTCAAATGTCATTCATTTGAA
NNNNNNNNNNNNNNNNNNNNNNNNNNNNNNNNNNNNNNNNNNNNNNNNNN
ATTTCATTATTGGGATGATTAGTTAGAACGAATGAAAGATTGCTCCACTTTTATTCGGAA
AAGTAAAAGAAAGTTAAGACGAAAAAAAGAATCGACCCTGCAAGTATTCCAAATTGCATG
GAAAAAATGAGAGGAAGAGAGACATTATATATTAATATATAGCCATCTATATTGAATTGC
GCATACAGAAATGATAAAATCCTATTTGATTGGGTCAAATATGGGTCTCCTATAGACGAT
NNNNNNNNNNNNNNNNNNNNNNNNNNNNNNNNNNNNNNNNNNNNNNNNNN
CTTTTTCAAGATAAGAATCGATATCTAATGAATTCAAAGGTTCCACTATAAATGAAAAGG
AAACGGTATCATAATGAGATCCTAATCTCAAAACAAAAGGAAGGGGGATATGGCGAAATT
GGTAGACGCTACGGACTTAAGTGGATTGAGCCTTGGTATGGAAACCTACTAAGTGATAAC
TTTCAAATTCAGAGAAACCCTGGAATTAATAAAAATGGGCAATCCTGAGCCAAATCCTGT
TTTTCCGAAAACAAATAAAGGTTCAGCAAGCGAAAACAAGGGATAGGTGCAGAGACTCAA
TGGAAGCTGTTCTAACAAATGGAGTTGACTGCGTTGGTAGAGAAATCTTTCGATCGAAAC
TTCAGAAAGGATGAAGTATAAACGTACATACGTACCGAAATACTATGCCAAATGATTAAT
GACAAACCGAATCTGTATCCGTATTTTTTTATATGAAAAATAGAAGAATTAAAGAATGGA
ATATTCATTGATCAAATCATTCACTCCATAGTCTGATAGATCTTTTGAAGAACTAATTAA
TCTTAATCGGACGAGAATAAAGATAGAGTCCCGTTCTACATGTCAATACCGGCAACAATG
AAATTTAGAGTAAGAGGAAAATCCGTCGACTTTAGAAATCGTGAGGGTTCAAGTCCCTCT
ATCCCCAAAAAGTCCATTTCACTCCCTAATTATTTATCCTATTCCTTTTAGCGATTCCAA
ATTCTTTATCTTTCTGATTCACTCTATTCTCTTACAAACAGATTTTAGCGGAAACGTTTT
TCTCTTATCACAAGTCTTGTATGATACACGTACAAATAAACATCTTTGAGCGAAGGAATA
CCGTTTGAGTGATTCACGATCGATATCATTATT
NNNNNNNNNNNNNNNNNNNNNNNNNNNNNNNNNNNNNNNNNNNNNNNNNN
TTCTTTTTTAATCAATAAATTCCAGAACCTAGCTAAAACTTTGTAATATCCCCTCGTCGT
TTTAATTGACATGGACCAAAGCCATCTAGTAAAATGAGTATGCTGCATCGGGAATGGTCG
GGATAGCTCAGCTGGTTAGAGCAAAGGACTGAAAATCCTCGTGTCACCAGTTCAAATCTG
GTTCCTGGCACATGATTAATTTATATGAGCCTCTCTTTTACATTTACAAATTAATTGATA
TGAATCGACATAGAATACATAAATAGTCTAGATCAGAATACATACTTTATATCCATCTCA
GTCTTTTGAAATATACCCCATCTATAAAATAGATGGGTAAAGATTAGTAAAGAGTTTATT
ATATCAAAGTATCTAAACAAATTAGATTCTACTTCCTCTTCGTTTTTATTTCTTTTCGCC
TTCTTCAAATTGTCTTTTTTTGTTAGCCTGTCCATAAGACAAATGAGACTTCAATTACTC
TGCTTAATCTATAACAGAACGTAAATCTTTGAATATCTGGAATTGTAGACGCGACGATTT
CTTTCTTATCATTCAATGGGCATCTTGTATTTCATAAAAATTGGGGGCAATATAATCCTT
GCGTAAGGGCCATCCTATCCAACTTTCAGGCATTAAGATACGTTTCAAGCGTGGATGATT
AGTATAAGAGATTCCCAACATATCATAAGCTTCCCGTTCTTGAAAATCCACACTTTTCCA
AACCCAGAAAACAGACGGAATTCTCGGATTACTCCTTGGGGCAAATACTTTTATGCATAC
CTCTTCTGGTTGATCCACACCATACTCTATTCTCGTAAGATGATACACACTAGCTAATAG
TCCGCCGGGTGCTACATCATAGGCACATTGGGAGCGTAAATAATTGTAACCATATACATA
TAAAATGACAGCAATGGAATGCCAATCCTCGGGCTTTATTTGTAAAGTCTCTATTCCTTG
GTAATCAAAACCCAAAGACCTATGAATTAGCCCATGCTTGACTAGCCAAGCAGACAAACG
ACCCTGCATCTTTTTTATCTCTCCCGTATTTTGATTTGTATACGATGAAATTTATGAAGA
TTGACCATTACTTGTTATTCTGTACTAAAGAAATACTATTTAATTCACTAATTCGTGGGA
AGATACTGGACTTTTGTATTTGAAAAATGTTTCAGGAAGGATTTCGGAAGTAGATGGCCT
TTGATAAAGGAATCCTTGATCATAATTTCCAGTATGAATACTGCGTCCAACATTAAACTT
GTGTTTGGTAATAAAACAACGATTCTCTCGTTGAGACCTAATTCTATCTTCATAGAGTTC
TCGAGATACTTTCTTACGAAGTTTTGTTAGAGCATCTATAACTGCTTCCGGTTTAGGTGG
ACAACCCGGCAAATAGACATCTACAGGAATTAGTTTATCGACTCCCCGAACAGTACTATA
AGAATCAGTACTGAACATCCCCCCTGTAATTAATTGTACATGCTCCCATAGCAATAACAC
ATTTTTGTTCAGGCATTTGTTCATATAATCTCACTAAAGAGGGAGCCATTTTCATTGTTA
TTTTTCTAGCTATTACAATTAGGTTCGTCTATATAGGACTTGGTGTTGTTTGTAGTCCAT
AACGATCAAAGTAGAATCGTGAGCCTATTAGCGAAGCAAATTCAATGAAGCAACAACTGG
TACCATAGAGAAGCGGCCATAAACTAGAGAGTCTTGACCAATTTGAAAGATCAGTTAATG
TAGTTGAAATAACTGAAGTTTGGGCTGTTCGATCAAGTAAAGGAAACTCAATGGAATTCA
TAATCGTCTCAATCTTATTTTTTCCTTTTATTGTCTGAATATTCAGGAGCTAAGACCATT
CCAATGCCCCTTTTCGCCATGCATAAACTAAACCAACAATTAAGATAAGTACGAAAATCA
AAGCTTCTATAAATACAGATACACCTAATACATCGAAACTCATTGCCCATGGATAAAGAA
AAACTGTTTCAACATCAAAAACAACAAAAACTAGAGCAAACATATAATAACGGATTCGAA
ATTGTAACCAAGCGTCGCCCATCGGTTCTATACCCGATTCATAACTCGAAAGCTTCTCTG
GGCCTTTGTTAATTGGGGCTAAAACTCTCGAAATGAAAAGTGCCAAAAAAGGAATAAGAC
TTGATATAATCAGAAATACCCAAAAAATATCATATTCGTAAAGCAGAAACATAGACAATA
CCCCTTGAACGTAGAAAATATATCGGATTAGTCGATTCGAATTGGAATTGTCAAGTCATC
CATAAATAACTGTTTAGTCAAACAAGAATTC
NNNNNNNNNNNNNNNNNNNNNNNNNNNNNNNNNNNNNNNNNNNNNNNNNN
TAAAACAATGATACACTTGTTGAGACCTAATTGTATCTTCATA
NNNNNNNNNNNNNNNNNNNNNNNNNNNNNNNNNNNNNNNNNNNNNNNNNN
TAGTCCATAACAATCAAAGTCAAATTGTGAGCCTATTAGTGAAG
NNNNNNNNNNNNNNNNNNNNNNNNNNNNNNNNNNNNNNNNNNNNNNNNNN
GTCTCTTTTTTCTCTTTAGCTTGTGCAAAAATGCATCAAATTATTCCTAGATTCATGTAA
ATTACTAACGATTCAATTTGATTTGAATTGGGTAAAATTGAAGTTTTTAACTGGACTCCT
GTCATGATTTTCACTTCAAAAATTCACTAGGTCTAGGTTTAGGTATATTAAAGAA
NNNNNNNNNNNNNNNNNNNNNNNNNNNNNNNNNNNNNNNNNNNNNNNNNN
TTTACCTTGTGCTAAAATGCATCAAATTCTT
NNNNNNNNNNNNNNNNNNNNNNNNNNNNNNNNNNNNNNNNNNNNNNNNNN
GTTTAGGTATATTAAAGAAAAAGATTATCACTAACTCCTTAATTGGGGACAGAAAAGAAA
AGGAGTAAAATTCATATGGAATTCACTCCCAAATCAAAGATTAATGAGTTTGCTTATATA
CACAATTAGATCTATTGAATTGTGTTCTTACCTTCAGTTTAATGTTCCTCTTAAAATAAT
CCTCGTGAGTGAACTTTTCTTATAGAAAAAATTTGATTATTTCGATGAACCAATCGGTTA
GTTACAAGTAATAAACAATACCAATAATGAGGAAATGAAAATTATACAATTTTTGTATTT
GAATTTTCA
NNNNNNNNNNNNNNNNNNNNNNNNNNNNNNNNNNNNNNNNNNNNNNNNNN
AGGAGGAAAATTCATATGGAAT
NNNNNNNNNNNNNNNNNNNNNNNNNNNNNNNNNNNNNNNNNNNNNNNNNN
ATAGGGCTATACGGACTCGAACCGTAGACCTTCTCGGTAAAACAGATCAAACTTATTATT
ATCAAAATGATCTGAACTGTTTCAAAGACCCAACATGCATTTTTTTCTGTAGCATTGGGC
TCTTTCATTAATTGGTAGAAATATCAGCCAGTCTGCCATATTTTTTTCTTGACAGAGAAA
TAAAGGAGATGGCTCCATGTGCTCTGATTCATTATTTTGATTTCTGATCCAGGAGCACTA
CCAAAGTGTTTCAAGAGGGTTATCTTGCCGTAGGTTTGCCTCTGGCCTAGATCAACCTAA
GTTAAATGAAGTCTCTATCGCTTTTGTAAAAATCAAATATGAAACTTCATACACCTTAAA
GTTCATAGGACGAAAAGAGATTTTTTGAGATCCTTATACTCATTATGCCTAGCATTGAAT
AGACTGTGTATTCACCTTATCAAGATCTCAAATCCATGATAGGGTCCGTTTGGTACCTAA
ATAGACACCGAATCGGACCGAACCATCTGCCAGGCTATTGTTCTCTTGTTTCCTCAAAGT
TATGGGGTAAGACATCTATTTTTCAATAAGATCAATTCTTTTGATTGTATGATGGACTCC
CCTGAAAAACATTGGCGCACGTGTAAACGAGGTGCTCTACCTAACTGAGCTATAGCCCTG
TCCTTAGCTTAGTGCTTGTAATACATATTTTATTCTGTAGATAATTTATTGTCAAGATGA
ATATTTCATGATCCAACATCATAAATCTTTGATCTCTTTGAATGTTATTGCTTATAAGTA
ATATGATATTTATAATCCATCGATGGGATGGGTTACATTTGGTTCTCTTTAGGATGATAA
ATGACCTACTTAACTCAGCGGTTAGAGTATTGCTTTCATACGGCGGGAGTCATTGGTTCA
AATCCAATAGTAGGTATAACTTATTAGATACCATTGATTCCGGTACCTAATAAGTTTTTT
ATCCACCTTCTTTTATTTTGTATCTTTTCTATTTCATTTTTTTTTGTTGCATCAAAATAG
GATTCCACTTGATTGTATTCATTCGGAAGAATCAAATAAAAATAGGGGGTGTCTATACAA
AGCTTTTTGTGATTATTCGAATGTACCAACTAGTTACGAAATCATATTGATAGCCTCTAC
TCGTGTCCTAGCTCGCCGGAGGGCTAAATTTGCCTCAATTGTTTGTCTCTTTCCCTCAGC
CTTTCTCAAGTTAGCTTCCGCTATTTCAAGAGTTTTCTGAGCTTCTTGTGGATCAATGTT
ACTACTCTTCTCTGCATCATTTACTAAAATAGTGATCTCATTTTTGCCTATTCTAGCAAA
ACCACCCATCAAGGCCATTGCTAACCATTGGTCGTTAAGGCGTATTTTGAAAATACCTAT
ATCTACAGCTGTGGCAATAGGGGCATGATTTGGTAATACGCCAATTTGACCATTATTAGT
AGATAAAATGATTTCGTTCACTTCTGAATCCCAAACAATTCGGTTAGGGGTCAGTACACA
AAGATTTAAGGTCATTTCTTCAAATTGCTCTCCATTTCTAAGTTGATAGCCTTCGCGGTA
GCTTCATCGATGTTACCTACCAAATAAAAGGCCTGTTCAGGAAGACCGTCTAATTCTCCG
GAAAGGATTAATTGAAACCCTCTAATTGTTTCTGTTAGACCAACATATTTCCCTGGAGAA
CCAGTAAATACTTCTGCTACAAAAAAGGGTTGTGATAAGAAACGTTCTATTTTTTGCGCT
CTTGCTACGGTTAAACGATCCTCTTCGGATAATTCGTCCAACCCAAGGATAGCTATAATG
TCCTGAAGTTCTTTGTAACGTTGTAAAGTTTGCTTAACTCTTTGCGCCATTTCATAATGT
TCCTCACCAACGATCCTAGGTTGAAGCATAGTTGACGTTGAATCTAAAGGGTCTACTGCT
GGATAGATACCTTTGGCAGCTAATCCTCTTGATAGTACGGTAGTCGCATCTAAATGTGCA
AATGTCGTAGCAGGAGCAGGGTCGGTCAAATCGTCTGCAGGTACATAAACTGCTTGAATA
GAAGTTATGGACCCTTCTTTGGTAGAAGTAATTCTTTCTTGTAAAGAACCCATTTCGGTA
CTCAGGGTGGGTTGATAACCTACGGCGGAAGGCATTCTACCCAATAAGGCAGATACTTCG
GATCCTGCTTGAACGAAACGGAAAATATTGTCGATAAATAAAAGTACGTCTTGCTCATTA
ACATCGCGGAAATATTCCGCCATAGTTAGGGCAGTCAAACCAACTCTCATACGAGCTCCT
GGCGGTTCATTCATTTGACCGTAAACTAGAGCCACTTTTGATTCTGCAATATTTTGTTCA
TTAATCACTCCAGATTCTTTCATTTCCATGTAAAGATCATTTCCTTCACGAGTACGTTCA
CCCACTCCGCCAAATACGGATACACCCCCGTGAGCTTTGGCAATATTGTTAATCAATTCC
ATAATGAGTACTGTTTTACCCACTCCAGCCCCCCCGAATAGTCCGATTTTTCCTCCACGT
CGATAGGGGGCTAAAAGATCTACTACCTTAATTCCTGTTTCAAAAATAGATAATTTTGTA
TCTAACTGTATAAAGGTGGGCGCAGATCTATGAATAGGAGATGTTGTACGAGTATCTACA
GGACCTAAATTATCAACAGGCTCTCCGAGCACATTGAAAATTCGTCCAAGAGTCACCCCA
CCGACCGGAACACTTAGAGGAGCTCCCGTGTCAATCACTTCCATTCCTCTCGTTAGACCC
TCTGTAGCACTCATAGCCACAGCTCTAACTCGATTGTTTCCTAATAATTGCTGTACCTCA
CAAGTCACATTAATTGGTTGACCAGCAGTATCTCGACCCTTAACTACCAGAGCGTTATAA
ATATTAGGCATCTTGCCTGGTGCAAAAGCTACATCGAGTACCGGACCAATGATTTGTGCA
ATACGTCCAAGGTTTTTTTTGTCAAGCGTGGAAATCCTAGGTCTTACTACTAGTAGTAGG
CTTTGTTCCCATAATAATAAATAGTCAAATATGTAAAAATTCTTTGTGAAAATTATCAAA
TTCCAAATAATTATAAGTGTCTGATAGCAAGTTGATTGGTTAATTCAATAGTTGTCACTC
TATTTTGTTGGTACCATCCAACAAAATACAATTCAATTGTTTACTTATTGAATGAGTGCA
TTTTCAAGTTCAACCAACCCATTGTTAAAATCTCAAGTGGATGAATAAGAATCTTGAGGA
AGTCTTTCATTTGTCTATCATTATAGACAACCTTATCTATATTATAGTATAGATGGAATT
AGAACCTGAACTCTATTTACCTTATTCTATTCTGTCTCATCGACTTTTCTTATTTCAGCA
TATTGATTTACGCCTAGCCTAGTCTTTTTTTTTCTTTCTTCATAGACGAGTTCTGCATAT
TTTCACATCTAGGATTTACATATACAACATGTATCACTGTCAAGGGGAATTTATTATTAT
TTAGGGTATTTAGA
NNNNNNNNNNNNNNNNNNNNNNNNNNNNNNNNNNNNNNNNNNNNNNNNNN
TGACCTACTTGACTCAGCGGTTAGAGTATCGCTTTCATACGGCGAGAGTCATTGGTTCAA
ATCCAATAGTAGGTA
NNNNNNNNNNNNNNNNNNNNNNNNNNNNNNNNNNNNNNNNNNNNNNNNNN
GTGGATCAATCTCACTACCTTTCTCCGCATCATTTACTAAA
NNNNNNNNNNNNNNNNNNNNNNNNNNNNNNNNNNNNNNNNNNNNNNNNNN
CGATGTTACCTACCAAATCAAAGGCCTG
NNNNNNNNNNNNNNNNNNNNNNNNNNNNNNNNNNNNNNNNNNNNNNNNNN
TAAGAATTGGGTTGCGCTATATATATGAAAGAGTATACAATAATGATGTATTTGGCGAAT
CAAATACCATGGTCTAATAATCTCTAATAATCAAAGATTCTGATTAGTTGATAATATTAG
TATTAGTTAGGATGTAAAAGATTCCCGTGAAAAGTTTCAGTAACGCCTAATTCATGTCGA
GCAGACCTTGTTGTTGTGAGAATTCTTAATTCATGAGTTGTAGGGAGGGATTTATGTCAC
CACAAACAGAGACTAAAGCAAGTGTTGGATTCAAAGCTGGTGTTAAAGATTACAAATTGA
CTTATTATACTCCTGAATATCAAACCAAAGATACTGATATTTTGGCAGCATTCCGAGTAA
CTCCTCAACCTGGAGTTCCGCCTGAAGAAGCAGGGGCCGCGGTAGCTGCTGAATCTTCTA
CTGGTACGTGGACAACTGTGTGGACCGATGGACTTACCAGCCTTGATCGTTACAAAGGGC
GATGCTACGGGATCGAGCCCGTTGCTGGAGAAGAAAATCAATATATTGCTTATGTAGCTT
ACCCCTTAGACCTTTTTGAAGAAGGTTCTGTTACTAACATGTTTACTTCTATTGTGGGTA
ATGTATTTGGGTTCAAAGCCCTGCGCGCTCTACGTTTGGAAGATCTGCGAATCCCTCCTG
CTTATACTAAAACTTTCCAGGGTCCGCCTCATGGTATCCAAGTTGAGAGAGATAAATTGA
ACAAGTATGGTCGCCCCCTGTTGGGATGTACTATTAAACCTAAATTGGGGTTATCCGCTA
AAAACTATGGTAGGGCAGTTTATGAATGTCTTCGCGGTGGGCTTGATTTTACCAAAGATG
ATGAGAACGTGAACTCCCAACCATTTATGCGTTGGAGAGACCGTTTCTTATTTTGTGCCG
AAGCTCTTTATAAAGCGCAAGCTGAAACAGGTGAAATCAAGGGGCATTACTTGAATGCTA
CTGCCGGCACATGTGAAGAAATGCTGAAAAGGGCTGTATTTGCTAGAGAATTGGGAGTTC
CTATCGTAATGCATGACTACTTAACAGGGGGATTCACTGCAAATACTAGTTTGGCTCATT
ATTGCCGAGATAATGGTTTACTTCTTCACATCCACCGTGCAATGCATGCAGTTATTGATA
GACAGAAGAATCATGGTATGCACTTTCGTGTACTAGCTAAAGCGTTACGTTTGTCTGGTG
GAGATCATATTCACGGTGGTACTGTAGTAGGTAAACTTGAAGGAGAAAGAGAGATCACTT
TGGGCTTTGTTGATTTACTGCGCGATGATTATGTTGAAAAAGATCGAAGTCGCGGTATTT
ATTTCACTCAAGATTGGGTCTCTCTACCAGGTGTTATACCCGTGGCTTCAGGGGGTATTC
ACGTTTGGCATATGCCTGCTCTGACCGAGATCTTTGGGGATGATTCCGTACTACAATTCG
GTGGAGGAACTTTAGGACACCCTTGGGGAAATGCACCCGGTGCTGTAGCTAATCGAGTAG
CTCTCGAAGCATGTGTGCAAGCTCGTAATGAGGGACGTGATCTTGCTCGTGAGGGTAATG
AAATTATCCGTGAGGCTAGCAAATGGAGTCCTGAACTAGCTGCTGCTTGTGAGGTATGGA
AGGAAATCAAATTTGAATTTCCAGCAATGGATACTTTATAATCCAGGTAATCCAGCAATT
ATCGTTCGTTTTCTTAATTGAATTGCAATTAAACTCGGCCCAATCTTTTACTAAAAGGAT
TGAGCCGAATACAAAAATTCTATTGCATATATTTTGG
NNNNNNNNNNNNNNNNNNNNNNNNNNNNNNNNNNNNNNNNNNNNNNNNNN
TATTAGTTAAGAATTTTGTAAAAGATTTCAGTGAAAGGTTTTAGTAACGCCTAATTCA
NNNNNNNNNNNNNNNNNNNNNNNNNNNNNNNNNNNNNNNNNNNNNNNNNN
ATAAATACATACTTAATATACAAGATTTCAAATAAAAAGACTAAACAACTCAAATGGTTC
TATTGTTGTTTTGGATCCACAATTAATCCTATGGATCCTTAGGATTGGTATATTCTTTTA
TATCCTGTAGTTTCCTTGGATCAAGCCAAGTATCACAACTTTTTTTACCCATCCTATATA
TTGTCCTTTTCGTTCCGTGTTGGAATAAAAACGAAATTTATTACTTAGTATTAGCTATTC
AGACAAGATTTTACGAAAAAAAAATTCTTCCTATCTATCATATAGGAGAGAACCCATATT
TCTTTT
NNNNNNNNNNNNNNNNNNNNNNNNNNNNNNNNNNNNNNNNNNNNNNNNNN
ATATATACACGATTTAAAATAAAAA
NNNNNNNNNNNNNNNNNNNNNNNNNNNNNNNNNNNNNNNNNNNNNNNNNN
AGGAAATATTCAAATAAATGATTTTGATCGAATGACTATTCATCTATTCTATTTTCATGC
AAATAAATAGGGGGAAGAAAACTCTATGGAAAGATGGTGGTTTAATTCGGTCTTGTTTAA
GAAGGAGTTAAAACACAGGTGTGGACCAAATATAAGTTAATGGATAGTCTTGGTCCTACT
GAAAATACCAGTCAAAATGAAGATCCTAATATAAATGATACGGCTAAAAACATTCATAGT
TGGAGTGATCGTGGTAATAGCAATCTTGTAGACCTCAAAGACATTCGTAATTTAATCTCT
GATGACACTTTTTTAGTTAGGGATAGTAATGAAAATAGTTATTCCATATATTTTGATATT
GAAAATCAGATTTTTGAGATTGACAATGATCATTCTTTTCTGAGTGAAGTAGAAAGTTCT
TTTTATAATTATCGAAATTCTAGTTATCTGAATAATAGATCTAAGAGTGACGATCTACAC
TATGATCGTTACATGTATGATACTCAATCTAGTTGGAATAATCACATTAATAGTTGCATT
GACAGTTATCTTCAGTCTCAAATCTCTATTGATACTTACATTGAAAGTGGCAGTGACAAT
TCCAGCGACAGTTACATTTATAGTTACATTTGTGGTGAAAGTGGAAAGAGTAGTGAAAGC
GGGAGTTCTAGTATACGAACCAGCACAAGTGGTAGTGATTTAACTCTAAGAGAAAGTTCT
AATGATCTCGATGGAGAAAGTTCTAATGATCTCGATGG
NNNNNNNNNNNNNNNNNNNNNNNNNNNNNNNNNNNNNNNNNNNNNNNNNN
GAGAAAGTTCTAATGATCTCGATGGAGAAAGTTCTAATGATCTCGATGGGACTCAAAAAT
ACAGGCATTTGTGGATTCAATGCGAAAATTGTTATGCATTAAATTATAAAAAAAATTTGA
AATCAAAAATGAATATTTGTGAACAATGTGGATATCATTTGAAAATTAGCAGTTCAGATA
GAATTGAACTTTCGATCGACCCGGGCACTTGGGATCCTATGGACGAAGACATGGTCTCTC
TGGATCCCATTGAATTTCATTCGGAGGAGGAGTCTTATAAAGACCGTATTGATTCTTATC
AAAGAAAGACAGGATTAACCGAAGCTGTTCAAACAGGCATAGGCCAATTAAATGGTATTC
CCATAGCAATTGGGGTTATGGATTTTCAGTTTATGGGTGGTAGTATGGGATCTGTAGTTG
GGGAGAAAATCACCCGTTTGATTGAATACGCTACCAATAAATGTCTACCTCTTGTCATAG
TATGTGCTTCGGGGGGGGCACGCATGCAAGAAGGAAGTTTGAGTTTGATGCAAATGGCTA
AAATATCGTCTGCTTTATATGATTATCCATCAAATAAAAAAATTATACTATGTCTCAATC
CTTACATCTCCTACGACGGGTGGGGTAACAGCGAGTTTTGGTATGTTGGGGGATATCATT
ATTGCCGAACCCAATGCCTACATTGCATTTGCGGGTAAAAGAGTAATTGAACAAACATTG
AATAAAACAGTACCTGAAGGTTCACAGGAGGCTGAATATTTATTCCAGAAGGGCTTATTC
GATCTAATCGTACCACGTAATCCTTTAAAAAACGTTTTGAAAGAGTTATTTCAACTCCAC
GCTTTCTTTCCTTTGAATAAAAATTAAGTCAAGTAGAGTATTCGGTTCAATTATTTTATT
TGAGCAAACAAGTAGTTAGTTTATCGTAATCAAAGTAAAATAATAAGAATTAATTGAGTT
TTCTTTCGTAACATAAGATCAAATTGTAAAACTAATAAAAAGTTGTGTATAACTC
NNNNNNNNNNNNNNNNNNNNNNNNNNNNNNNNNNNNNNNNNNNNNNNNNN
TATCTATATTATAGGAACTTATTATATATACGTATACTCGCTTAAAACTATAT
NNNNNNNNNNNNNNNNNNNNNNNNNNNNNNNNNNNNNNNNNNNNNNNNNN
TTAGATCTATACTAAGAATTTAATTCATTATTAATTTTATATACCTATACGAATTA
NNNNNNNNNNNNNNNNNNNNNNNNNNNNNNNNNNNNNNNNNNNNNNNNNN
ACAATCTTAAATCTTTATTTAATTCAAATTGTTATAAGATAT
NNNNNNNNNNNNNNNNNNNNNNNNNNNNNNNNNNNNNNNNNNNNNNNNNN
TAACAAAAAATAATAGGTACATAACAAATAGTAAATCGAGGTACCGATTCTATGACAACT
TTAAGCTTTCCCTCTATTTTTGTACCTTTAGTGGGCCTAGTATTTCCGGCAATTGCAATG
GCTTCTTTATTTCTTTATGTTCAAAAAAACAAGATTGTTTAGATCCGAGAGGACCCAATC
TTATCCATTTTTTTTTTCCAAAACTTAGACTTGTATCATAACACGGATATATATTTAGTG
GAATCGGGTATAACATGGAACTTTCATTGGAAAAACCCCTTATAGAAAATGATATATGGG
TAAATGAATTCTAACTAGTTTCAAATAGATCAGGATCGCTGGATGACTAAAGTCAGTGGA
TCTATATATACGTATGTCGATATCTATAGTGAGATCATATGAAGGGTATGCTATTATTTT
AGATCTAAGCAATTTGATGAATTACTCATAAAGATTCACATCAAACTAATACTAGTTTGA
TGTGAGTTACTTCGGAAACAAAAAAAGTAAAGTTAAATTTAGGTTATTCTCTCAATTCCA
ATAAAAAGCAACGGGATTAAGTATGAGTTGGCGATCAGAACATATATGGATAGAACTTAT
AAGGGGGTCTCGAAAAACAAGTAATTTCTGCTGGGCTTTTATCCTTTTATTCGGTTCATT
AGGATTCTTATTGGTTGGAACTTCCAGTTATCTTGGTAGAAATTTGATATCTTTTTTTCC
GTGTCAGCAAATCATTTTTTTTCCGCAAGGACTCGTGATGTCTTTCTATGGGATCGCGGG
TCTCTTTATTAGTTCATATTTGTGGTGCACAATTTCGTGGAATGTAGGTAGTGGTTATGA
TCGATTCGACAGAAAAAAAGGAATAGTATGTATTTTTCGTTGGGGATTTCCTGGAAAAAA
TCGTCGCATATTCCTCCGATTCTTTATAAAAGATATTCAATCCATCAGAATAGAAGTTAA
AGCCGGTATTTCTGCTCGTCGTGTCCTTTATATGGCCATCAGAGGCCAGGGGGCCATTTC
CCTTGACTCACACTGATGAGAATTTTACTCCACAAGAAATTGAACAAAAAGATGCCAAAT
TGGCATATTTCTTACATATACCAATTAAAGTATTTTGAGAAATGAAATGGGCTAAAAAAT
GAAGGCCTTCTCAGCGGTAGGGAAAAAACTCAAGAATCCTCTCTTTTCTATTCTATAACA
TAACTTAACTGAAGTTTCGTCAGAACCTTAATTCGAGCCAAGCCAAAGTATACGGATACA
GAACAACCATAAAACGAAACTCTTTTTGTGGTCTTTTCTGCGTATGGAAATCCACGCAAC
TCAATTCAATAACAAGTAACAAATCGAAATAAAAGATTCATCTCATATATCAAACTATTT
CGAAATAAGGAAGCTTTTTTTTTTTTGTCAATCGACGTTTCTTTTTATCTTTTCTTGTAT
GCTCTTTAATGACCAGCAATTGGATTTCTTATAACGATAACTAACCCATTTCTGTCTTGT
TTTGCCACCCATTTTTGGCCATCACAATATTCTTCCGAAATTTCCCTCAATTATTCTATT
CCTGACTATTCATAGTCAGTGAAATTTTTTCGAAATATTAGATATTTTTATAGAATGATA
GAAAAAATTCCTTTTTTCGTCTCGGGAATATATTCATTACTTAATTACGGTGCTTCTTTC
GGTCATTCATCGAAGGGAGACACTTGCTTCTAATTTTTTTTACCAATTGAGATATTCGGA
AACAATATTTTTTATTATTTCTTCATTCGAATTCAAATCTCATTCTGTATTTTTTCGAAA
TTCAAAGATTAATATTAATCACGAAATCACAAAAAAATAGATTATTCGATACCTTGTAAC
TCATGCGTAAGAGAAATATTAGATCGCATAGAGTCGACGAATGAAGTTGGTTCATTAACA
ATTCAGAGATGAAAACATGGCAAAAAAGAAAGCATTCACTCCTCTTTTGTATCATGGATC
TATAGTATTTCTGCCCCAGTGTATTTCTCTCCCATTTAATAAAAGTTTTGAATCTTGGGT
TCCTAATTATACTAGGCAATCCGAAATTCTTTTGAATGATATTCAAGAAAAGAGTATTCT
AGAAAAATTCATAGAATTAGAGGAACTCCTCCTCTTGGACGAAATAATCAAGGAATACTC
GGAGACAGATCGACAAAAGTTTCGTATCGGAATCCACAAAGAAATGATCCAATTAATCAA
GATATACAATGAGGATCATATTAATACGATTTTGCACTTCTCAACAAATATAATCTGCTT
CATTATTCTAAGTGCTTATTCTATTTTGGGTAATGACGAACTTGTTCTTCTTAACTCTTG
GGTTCAGGAATTTCTATATAACTTAAGCGACACAATAAAAGCTTTTTCTATTCTTTTATT
AACTGATTTATGTATCGGATTCCATTCACCCCATGGTTGGGAACTAATGATTGGCTCTGT
TTATAAAGATTTTGGATTTGTTCATAATGATCAAATTATATCTGGTCTTGTTTCTACTTT
TCCAGTCATTCTAGATACAATTTTAAAATATTGGATTTTCCGCTATTTAAATCGTGTATC
TCCGTCACTTGTAGTAATTTATCATTCAATGAATGAATGATAAATTATTAATCCAATTAA
TTACAATGTTTGTTACTTTGTATACATAAGCAAAACATTGAAAATCGTATTTACTCTTTA
TGTTTCTACTCATCCCGGAGATTGATCCTATATTTATATTATTCCAGTTTCCAGTAAAAT
GATTCCAGTAAATAGCAGAATCGTGGATAGGGAACTATACTAGGGACCTACCCCATTTAT
TGTTTATTGTAGAATTTTTTTTTCGGGATCAATGATTGGACCATGCAAACTAGAAATACT
TTTTTTTGGATAAAGGAACAGATTACTCGATTCATTTACGCATCGCTCATGATATATATC
ATAACTCGGACATCCATTTCAAGTGCATATCCCATTTTTGCACAACAGGGTTATGAAAAT
CCACGAGAAGCGGCTGGGCATATTGTATGTGCCAATTGCCATTTAGCTAATAAGCCTGTG
GATATTGAAGTACCACAAGCGGTACTTCCTGATACTGTATTTGAAGCAGTTGTTCGAATT
CCTTATGATATGCAACTGAAACAAGTTCTTGCTAATGGTAAAAAAGGGGCTTTGAATGTC
GGGGCTGTTCTTATTTTACCGGAGGGGTTTGAATTAGCTCCTTCCGATCGTATTTCTCCC
GAGATAAAAGAAAAGATAGGCAATCTGTCTTTTCAGAGCTATCGTCCCAATAAAAAAAAT
ATTCTTGTGGTAGGCCCTGTTCCTGGTCAGAAATATAGTGAAATTACCTTTCCTATTCTT
TCCCCTTCCCCTGCTACTAAGAAAGATGTTAATTTCTTAAAATATCCCATATACGTAGGT
GGAAACAGGGGAAGGGGTCAGATTTATCCTGACGGGAGTAAGAGTAACAATACAGTTTAT
ACTGCTACAGCAGCAGGTGTAGTAAGCAAAATTGTACGAAAAGAAAAGGGAGGATATGAA
ATAACCATAACGGATGCATCGGATGGACGTCAAGTGGTTGATATTATACCCCCAGGACCA
GAACTTCTTGTTTCCGAGGGCGAATTTCTCAAATTGGATCAACCATTAACAAGTAATCCT
AATGTGGGCGGATTTGGTCAGGGAGATGCAGAAATAGTACTTCAAGATCCATTACGTGTC
CAAGGCCTTTTGTTCTTCTTGGCATCTGTTATTTTGGCACAAATCTTTTTGGTTCTTAAA
AAGAAACAGTTCGAGAAGGTTCAATTGTCCGAAATGAATTTCTAGACTCGCAGATTTATC
GACAT
NNNNNNNNNNNNNNNNNNNNNNNNNNNNNNNNNNNNNNNNNNNNNNNNNN
TCACATCAAACTAGTATTAGTTTGATGTGA
NNNNNNNNNNNNNNNNNNNNNNNNNNNNNNNNNNNNNNNNNNNNNNNNNN
TAGTTTGATGTAAGTTACTTCGGAAAC
NNNNNNNNNNNNNNNNNNNNNNNNNNNNNNNNNNNNNNNNNNNNNNNNNN
TGTATTTTTCGTTGGAGATTTCCTTGGAAAAATCGTC
NNNNNNNNNNNNNNNNNNNNNNNNNNNNNNNNNNNNNNNNNNNNNNNNNN
AAATAATAAATTCATCTCATGTATCAAACTATTTTGAAATAAG
NNNNNNNNNNNNNNNNNNNNNNNNNNNNNNNNNNNNNNNNNNNNNNNNNN
TTTTTTGGATAAAGGAACAGA
NNNNNNNNNNNNNNNNNNNNNNNNNNNNNNNNNNNNNNNNNNNNNNNNNN
GAATTTCTGAAATTAGATCAACCATTAATAGGTAATCCTAATGTGTGTGGATTTGGTCAG
GGAGATGCAAAAATAGTAATTCAAGAT
NNNNNNNNNNNNNNNNNNNNNNNNNNNNNNNNNNNNNNNNNNNNNNNNNN
AAAGAACCAAATTTTTGTTTGTGATTATGTATGATCAAAAAAAAATTATGAAAAGTCTTT
TGTTTTGCTTGTTTATACTCTTTTTCTACAAGATACTGGTAATTCCTTGTACCGCACTCC
TAGTCGTAGTATGGAGATTTTGAAAAAGACTATTTGACTTTCCACCTCCCGTTTTTTATC
AAAATTGGAGTGGTGTAACTATGTTACTATTTCCAAATAAAAATGTCATAAAATGTATCA
ATACAATTTTTCTATTAAAATAGAAAAAAATTCGATTATATACTAGACATAAAATAAATA
AGTGGGGATAGAACGAATAAATGTGGGGAACAAATAATTCTAGGAGGAATTATTCGTCTT
CCTAGTCTTCGACACAAGAAAGG
NNNNNNNNNNNNNNNNNNNNNNNNNNNNNNNNNNNNNNNNNNNNNNNNNN
CCTTTCTTGTGTCCAAATAAGTCAAAGATTCTTATCTTAGTTTCGATTTTTTACGGACGT
ATCAAAACCTTTTTAGGTTTTGTACATATACTATAT
NNNNNNNNNNNNNNNNNNNNNNNNNNNNNNNNNNNNNNNNNNNNNNNNNN
GACACAAGAAAGGATATTTTCCACACCCCTTTCTTGTGTCGAA
NNNNNNNNNNNNNNNNNNNNNNNNNNNNNNNNNNNNNNNNNNNNNNNNNN
TTTATGGATTAAATAGAATCTATTTAACTTAAAAAATGAATTTGAATTTTGATGAGATAC
TAAAGTAAGGTTTTATTAGGATAGAAAATATTTGTATGATATCTAATCTACAGAAATAGA
TATTATGTTATGTCATCCAGTAAATCGAGTAATTTCTTCTAGCTTTGAAGGTATCGATAG
ATACTATCGGCGAACCGGTGTTCTGAATCAATTAATGAAGTTCATTTTTCAAAAATATTA
TCAGAAAAAACCGGAATAAGATTTTTTGAAACAGTATAAAAAGAAATCTTTTTTGTCATT
TAGACGAAAAAATATTATGATAGGAACTCAACGGGACCTTTCCCCTCGAATCAGACAAAC
AAAGAAGGGAATCCCGTTGAGTTCTTAAGCTTTCATGTCTACAACTCAATTCATCCGATT
ACTACAGGGATGAACCCAATCCGGAATATGAACCATAAAAGAAAATACCTATTAAACCGA
TCACAAGAATACCAGTTACAGTACCTATTATCCAAAGAGGAATCCTTCCAGTAGTATCGG
CCATTTACCCTGCTTTCCTCCATATTTCATCAAGTGGTCATGCTAGAGACAAAAATAGTC
ATGGATAATTATTAGATGAGATCCTTCCGAATGGGCTAAGAGAATGCCTAGAATTACAAT
TCTATTATTCGTTTTTTTCTTAATTGAAAAAATAATTGGAAAATAAAACAGCAAGTACAA
AAATGAGTAATAACCCCCAGTAGAGACTGGTACGATTCAATTCTACATTTTGTTCGTTCG
GGTTTGATTGTGTCGTAGCTCTATAATTCGGAGTAGGTTTATCGTTGGATGAACTGCATT
GCTGATATTGACCCCAAAAAAGAAACGGTAGGTACAGCTAGGCCGTGAACAGCCAACCAT
CGCACTGTAAAAATGGGATAGGTTCGATCTATAGTCATCGTGGCCTCCTAAAAAGATCTA
CTAAATTCATCGAGTTGTTCCAAGGGGTCAAAACGGCCAGTTATTAATGGAATTCCTTGT
CGGCTCTCTGTGAAATACTCGTTTGGCCGAGGGCTTCCAAACACATCGTAAGCTAAACCA
GTGCTGACGAATAACCAACCCGCAATAAATAGGGAAGGTATAGTAATGCTATGAATGACC
CAGTATCGAATACTGGTAATAATATCAGCAAAAGAACGTTCTCCTGTGCTTCCAGACATG
CTGAGCTCCACATATTCTTATACGGTCAAAAGGGATCATGAGATCAGTAAATGTAAATTG
ACTGAAAAGGGATCCTTGTAAGATCATCAATATAGTGCCGAGGGCATCTTTAGAGTATAC
CGAATCAGTATAGCTATCCTTCTTCTGACACAGCAACGCAATTTTAATCAATATCGAAAA
TAAAAACAAAATTAAGGGCTAACTCATTTATTTCTTCCTTTACTTGTTGCTTGTTGATGT
AATTAGAAAAAAAAATATTCCAAACTATTATTAGTTTTGGACTCGACACTGAGAATCAGG
TAAACTGTAAAGCGAACGGGTTGTTTTCTAATAATTCATGAGGGAGATTATCATATTTCC
ACAAAGTAAATGTGAGATCTAGAAATCTCACTTTTTGTAGTTGTATTGTAGAAGTAGAAG
TGGTTTTTTGTTGGAATCTCCTTTTGAATTGATTAGTTTACCAGTAACAAGGAAAAATAG
TAGATCATATTCCATGAAAGAAAGAGAAGAAATATAAAAATAATTGGAATCAATAGTTGT
GATGCACTGTTGTAGTCAATCGAGATCCAAAGGTTCTTTCTCGATCTAGCTACAAGGATG
AGGTTTTGTAATCTGGAAAGATAAAATGTAGAACCTATAAAGGAAAAGATAATAGAAATT
ACTAGTCTTATAATCTAGTTGGACCAAACAAAAAAAGATTTTTTCAAGTAATCGCAATCG
TGTGATAAC
NNNNNNNNNNNNNNNNNNNNNNNNNNNNNNNNNNNNNNNNNNNNNNNNNN
GCCAACCATCGCAACGAAAAAATGGGATAAGTTCTACCTATAGTCACCTTACCGTCCTAA
ATTGATTTCCTAAATTCATCGAATTGTTGAAAAGGGTTAAAAC
NNNNNNNNNNNNNNNNNNNNNNNNNNNNNNNNNNNNNNNNNNNNNNNNNN
GACTGTTACGATTCAATTCTATATTTTGTTCATTTGAGTTTGATTGTAACTCTATAATTC
GGAGTAGGTTTATCATTGGATGAACTACATCGCTGATATTGACCCCAAAAAAGAAACGGT
AGTTACAGCTAGGCCGTGAACAGCCAACCATCGTACTGTAAAAATGAGATAGGTTCAATC
TATAGTCATTGTGGCCTCCTAACAAGATCTCCTAAATTCATTGAGTAGTTCCAATTCCAA
AGAGTCAAAACAACCAGTTATTAATGGAATTCCTTGTCGGCTCTTCGTGAAATACTCATT
TGGCCAAGGGCTTCCAATGACATTTTAAGTTAAACCAGTTTTGATGAATAACCAACTAGT
AATAAATAGGGAAG
NNNNNNNNNNNNNNNNNNNNNNNNNNNNNNNNNNNNNNNNNNNNNNNNNN
TAGAAAACATTTTTCAAACCATTATTAGATTTGGACT
NNNNNNNNNNNNNNNNNNNNNNNNNNNNNNNNNNNNNNNNNNNNNNNNNN
TTCTGATTCATTCACGATATGATGTGAATGAACCTATTACTGAACTGAATTTAATGAGTT
AAAATGAAAGTTCAACTATAGCTATATATA
NNNNNNNNNNNNNNNNNNNNNNNNNNNNNNNNNNNNNNNNNNNNNNNNNN
TATATAAGGTAACTGTTCACTTTAAAATCGAAAATGGCTTCGATAAATG
NNNNNNNNNNNNNNNNNNNNNNNNNNNNNNNNNNNNNNNNNNNNNNNNNN
AAATCGAAATTATTTTCTAACAAATTTGATTCCATAATGATTCAAAAAGAGTTTCGTTTT
TGAATGAAGTTACATGACCCAGTTCTTATTATTAATTTCTAAATTTATAGCTTACCCAAG
AGTTGCTCAATGAATCTGTTGATTGGAATCGCGGATGGGGTAGATATCACAGATGATGAA
TCCAATTTTTTTATATGCCTATCACGTTATCTTTCTTAGTGTCGTCTATAATAATAGATG
AATAAAAAACTTTCAATTGAACTTATTCTTTCAATTGGTATTTTTGCTTATCTTCCTATT
TGATTTTGCAAAAATTGAAACTTTAGTAAGTGCTTTATAAACATATGTATAAAAAGAACA
TATTTCATTTAGCTCCTTCATGCCTACTCTAACTAGTTATTTCGGTTTTCTACTAGCAGC
TTTAACTATAACCTCGGCTTTATTTATTGGTCTGAGCAAGATACGGCTTATTTGAAATGA
ATATCTGAAATTAATAAAATCAACAATTAATAAAAACCAAATCTTTATGTGAGATTCCGT
GTATTCTATAGTTACTTGCCGCATCCATTCCCGATTATTAGTCATTGAGATTCATGGACG
ATTCGGATGTTTATTTAGGTATATATATTACCTC
NNNNNNNNNNNNNNNNNNNNNNNNNNNNNNNNNNNNNNNNNNNNNNNNNN
GAGTTGCTCAATGAATCTGTTGATTCGGAATTACGAGATCGGTAGATGTCACAGA
NNNNNNNNNNNNNNNNNNNNNNNNNNNNNNNNNNNNNNNNNNNNNNNNNN
TTTGAAATGAATATTTTGATATCAGTAAAATGAACAATTCATAAAAACCAACTCTTTTTG
TGAGATT
NNNNNNNNNNNNNNNNNNNNNNNNNNNNNNNNNNNNNNNNNNNNNNNNNN
TTTCAAACATATTGAAATGATTGAAGTTT
NNNNNNNNNNNNNNNNNNNNNNNNNNNNNNNNNNNNNNNNNNNNNNNNNN
GGAATCGTATTAGGTCTAATTCCTATTACTTTTTGGCTGGATTATTCGTAACTGCCTATT
TACAATATAGGCGCGGTGATCAGTTGGACCTTTGATTAATTATTA
NNNNNNNNNNNNNNNNNNNNNNNNNNNNNNNNNNNNNNNNNNNNNNNNNN
GATTGACCTCCTCCCTTCTTTAATTCACAGGAGGTCAAATTCAGATTGATGTTCAAGTTA
TTGAATCGATCTGAGATTCATTTGATTTAAGAAGAACAAAATCACGCCCTGTAGGATTTG
AACCTACGACATTGGGTTTTGGAGACCCACGTTCTACCGAGCTGAACTAAGAGCGCTTTC
TTATGAGAATAGATAAGAATGAAAAGAAAAGAATTTTCTTTGTAAACCCAATACATTCTA
TATCCATATACTATATAGTATCAGAAAAATGATGGATTATGCCCAATTTGAAGCGATCTC
AATGAATCCCTCGTTACTGCTCCTTTGAGCAGTAATAGGTAGGGATGACAGGTTTGGAAC
CCTTGACATTTGTTACCCAAAACAAAGGCGCTACCAAGCTGCACTACACCCCTTTCAATT
GGTCTACAGTGTCATTGTAGAGAATCCTTGCCCTGTTTTCCACATTCCATTGATATACAA
ATTTTTCTGGTCATTTCTTTCGTCTTTTTGGTCTCATTTCATTTAAATGAATTCAAATTT
AACATATATATATAATAGTAAAAGACTTATATACATATGAAATACGGAACCCATCCTAAA
ATGAATGAGTATGTTTCGGCAATGCTTGGAAAAAAGGATGTA
NNNNNNNNNNNNNNNNNNNNNNNNNNNNNNNNNNNNNNNNNNNNNNNNNN
CTTCCATTGGTCTACAGTGTCA
NNNNNNNNNNNNNNNNNNNNNNNNNNNNNNNNNNNNNNNNNNNNNNNNNN
ATGAATTAAAATTAAAAATATATATAATA
NNNNNNNNNNNNNNNNNNNNNNNNNNNNNNNNNNNNNNNNNNNNNNNNNN
TTTTCTGTTTTCATTTTTAAAT
NNNNNNNNNNNNNNNNNNNNNNNNNNNNNNNNNNNNNNNNNNNNNNNNNN
ATTTATTGGATCATTGTACATTTCAAAATTAGGGATTCCGTATAAAATGAAAATGGTCCT
TAACTACATATGCGTATGATCATATATGTATTATTGTTATGTATTACAATAAACGAAGGA
GGTTTTCAATGCGAGATCTAAAAACATATCTATCCGTGGCACCGGTACTAAGTGCGTTAT
GGTTCGGTTCTTTAGCAGGTTTATTGATAGAGATTAATCGTTTTTTCCCGGATGCGTTGA
CATTCCCCTTTTTTTCATTTTAGTCATTGACATATGAAGGAA
NNNNNNNNNNNNNNNNNNNNNNNNNNNNNNNNNNNNNNNNNNNNNNNNNN
TGATCATATATGTATTATTGTT
NNNNNNNNNNNNNNNNNNNNNNNNNNNNNNNNNNNNNNNNNNNNNNNNNN
TTAGAGATAAAATCAAATATCTGTGCCTAATCCCTGTCCCCTCTTTTCTCTTTTTTCCCT
TTTAGGGGAGGAAAGAGAAAATGGATTCAATATCTGCGAGACTTAGGTTCAAGATTTATT
GCAGAGAAATCCTTCCTAATTGGATTTCAAGTTAGTAAC
NNNNNNNNNNNNNNNNNNNNNNNNNNNNNNNNNNNNNNNNNNNNNNNNNN
CGGATCAAAAATAGAAAAGTGGAGTAAATCAAAAATACAAAGGAGGCTCATGGCCAAGGG
TAAAGATGCTCGAGTAACGGTCATTTTGGAATGTACCAGTTGTGTCCAAAACGGTGTTAA
TAAGGTATCACCGGGCATTTCTCGATATATTACTCAAAAGAATCGTCACAACACGCCTAA
TCGATTGGAATTGAGAAAATTCTGCCCCCATTGTTACAAACATACGATTCATGGAGAAAT
AAAGAAATAGATCGAACCGAAGACCAGTGTCTCACCCCTCCAAGGAGGGAGAAAAATGAC
ATTATATTATATATTTAACATATTTAAATAGAAACTTAAACACAACATAAGCAACAAATT
CTATTTCTTAATTAGAATTCATTTTCAAATCTGATTGAAATAGGATTTTGGGGATTAAAG
AATAAACTAAACAAGCAAACCATGGATAAATCCAAACGACCCTTTCTTAAATCGAAGCGA
TTTTTTCGTAGACGTTTGCCCCCGATTCAATCGGGGGATCGAATTGATTATAGAAACATG
AGTTTAATTAGTCGATTTATTAGTGAACAAGGAAAAATATTATCTAGACGAGTGAATAGA
TTGACCTTGAAACAACAACGATTAATTACTATTGCTATAAAACAAGCTCGTATTTTATCT
TCGTTACCTTTTCTTAATAATGAGAAACAATTTGAAAGAAGCGAGTCGACCATTATAACT
CCTGGTCTTAGAAACAGAAAAAAATAGTCCATTTTTTCTTCATTTGAGCAATCTGAACTT
AAACGCAGATTACTGTTTTGCTTTTGTTCGAAAAATCCGAGAACCTAGATTTGATTATCG
TGTTGTAAG
NNNNNNNNNNNNNNNNNNNNNNNNNNNNNNNNNNNNNNNNNNNNNNNNNN
GAGTAAATAAAAAATCCAAAGGAGGTTCATGGCTAAGGG
NNNNNNNNNNNNNNNNNNNNNNNNNNNNNNNNNNNNNNNNNNNNNNNNNN
ATTAAACGTGCTGTGTTCATTTATTTTGACTACTTCATTCTATTTTATGATATTCATTTC
TACTCTACCTTCCCGGAGTTCATTCTCCGGGGAACTCAGTTTAAATTATTTGAAATTCTT
CTGGTGGATTCCTTCCATACTTCTTTTATTTTATGATCTCTTTGGAAATCATATAAAGAA
AATTCCTATTTGATATAGCTATTTGTCCAAGTATTTTACGATTAAGAAGTAACTGTCTCT
TGTACAGATTGTGCATTAATCTACTATAACTATTCGATACTCCCCTTTCGCGAATTATTG
CGTTTATCCGAGTGATCCACAAACGACGAAAATTTCTCTTTTGCCGACCCCTATCCCGAT
GAGCCGAAACCAAAGCTCTTATTTTCTGTTGAGTAATCGTTCGAGTAAGTCTTGAATGAG
CCCCTCGAAAACTTGATGCAAATAAGAGAATTTTTGTTCTACGTCTTCGAGCTATATAGC
CCCGTCTAACTCTGGTCATTGAATAAATGAAACTTTGACGAATAACTAATTGATTTCCTT
TCTTTCAGTTATTCTTTTTCCCCTTGCGAGTCCATTAATAACAAAACGGATTTTTCCAAT
GTATAAAATAAAAATTCCAATGGCTTTGGCTACTATAACCTTCCCAACCAC
NNNNNNNNNNNNNNNNNNNNNNNNNNNNNNNNNNNNNNNNNNNNNNNNNN
TATGATCTCTTTGGAAATAATATAAAG
NNNNNNNNNNNNNNNNNNNNNNNNNNNNNNNNNNNNNNNNNNNNNNNNNN
CGGCATTACTCTTCGAAATAAGAAAGAAATTGTATTTTCCTAGGTATCAAAAATAGAGTA
ATTTGGATAAATAGAAATGTATAAAGAAATAGTGGGTTCCATCGTTTCTATGGTTACTTC
TTAAACGGTGAGGTCTTCTCTATACACCGGAGCCTTTATTTAATCAATGGTATTGGTAAC
TTGTATAGTTCGCATTCTTTGGCTCTACTCAGGCCAGTAATAGGTCTTTCACAATTAGAT
CTACCTATACAGTAACGGTATTTAATTATGAAGGTTAGCTGGGTAACTGACCCTGTTAGT
CCGTTCTTGCAAGAGTGGGAACCTAATCTTTTTAAAATATGATTTCCTCCGCTTAATGAG
TAGCTATTTGCTACCAATGGAGAATTGCTTCTCGTCTTAAATTGAGGTGATTGGATTTGC
ACCAACGGAAACCATAAATTTCAAACACAGTATATAATAGAGGCATCTAATAGATTTTAT
TA
NNNNNNNNNNNNNNNNNNNNNNNNNNNNNNNNNNNNNNNNNNNNNNNNNN
GTTTTAGATAGTGAATGGAGTTCTTTTGTCCATTCTATCCTATTCACCGGTACTGATCAT
TGAGACTGTAAAAGTGCTTTTCCTTTGTACGAGCTCATGATCTAAACGAGTCACACATAC
ACCCTAGTACATGTTCCTCTACGCTGAGGGCATCCCCGAAGAGCGGGGGATTTCGTGACA
TTTCTGATTGGCTGTCTTGTATTTCTAATAAGTTGTTTAATAGTTGGCATGTTGAATCAT
ATACATAATAGGCTGGTTTAGATCGATCCTAACCGGATGATTCTGAATTCCTTCTATTTA
ATAGAATATTCAACTCGGTAAGAAGATAAAATCGCAAATCACCGAAATCCATGCTATTGT
CATTCAACCGCTACAAGATCAACAATTCCATACGCTTGTGCTTCTGTTGATGACATAAAA
ACATCTCTTTCCATGTCTTCGGATACAAGCCATAACGGTTTGCCCGTTCGTTGGACATAA
ACCCTTGTTAGGGTTTCACGCAGTTTAAGCAATTCTTCCGCTTCCAGGATAAATTCTCCC
GTTTGTGACTCGTAAAAAGAACTAGCAGGTTGATGGATCATTACCCTGATGATATAACAT
ACTAAAAGGTTCCTCTATCTCGCATGATGAAGCGAAGA
NNNNNNNNNNNNNNNNNNNNNNNNNNNNNNNNNNNNNNNNNNNNNNNNNN
TTGAACAACCGTACGGGCATCTTTTGTGTATTGCATACGGCTCTACAATAAAATTAACCT
TTACTTTTATTTTACCTTTCATCGAAGAAAGAGAAAAT
NNNNNNNNNNNNNNNNNNNNNNNNNNNNNNNNNNNNNNNNNNNNNNNNNN
TTTCATCGAAGAAAGAGAAAATAGGATCTATCAGACCCATATGAGTAAATGATAAAATTG
CCACCCTTCTTTTCAGAGGATTTTTAGAAAATACTATGATGGCTCCGTTGCTATATTATT
ATTATATTTTTTTTGTCTATGATTCAGCAATCCCAAGGTTTCTTTTTAATCCGATCAAAT
AATTTTTTTAGTTTCGGACTCTTTGAACTCTTTCATAACATAAGTTAATTGTTAAGAGCT
CGTTGGTATGAAAATAAAAAAGTTTGTGACGCTGAACTGGATTCCCGATGGCTAAGATAA
AATCGGAATACCCCTTATCTCATACTACTCTCTCGATACATAATCTAATGTTTTGAAC
NNNNNNNNNNNNNNNNNNNNNNNNNNNNNNNNNNNNNNNNNNNNNNNNNN
CACCCTTCTTTTGAGAAGAGTTCTAAAAAATACCATGATGGTTTCGTTGGTAGATTATAA
TTTTATTTTTTATTTGTGATTCAACAATCCTAAAGTTT
NNNNNNNNNNNNNNNNNNNNNNNNNNNNNNNNNNNNNNNNNNNNNNNNNN
TTTCTCATATCGAATTCGAAGTGCCATGCTATTATTACTTAATATTCTATTCATATGGCG
AAGGCATAGTCTTATTTTTGTTCTCTCAAATTCCAATAAAATCCTCATTGGCGCCAAGCG
TGAGGGAATGCTAGACGTTTGGTAATTTCTCCTCCAACCAAGATAAAAGATCCCATTGAA
GCGGCTAATCCCATGCATATTGTATGTACATCTGGTCGCACAAATTGCATAGTATCATAA
ATACCTACTCCAGGTATTACCCATCCACCAGGAGAGTTTATAAACAAATGCAGATCTTTG
GTATCATCCTCGATACTGAGATATACCATAAGACCAATAAGTTGATTCGAGATCTCGCTA
TCAACCGCTTGTCCTAAAAAAAGTAATCTTTCTCGATAAAGTCGGTTGGTTAGGATAAAA
TTGTATCCGTTAGGAACCGTACACGCACCTTTTGATGCATACGGTTCAAAAAAATTGTGA
AAAAAGAATCAATGTGTAGATTCCAGTCCTCTTTCTGCAGGCTCTTTATGACTTCTAACG
CCAAGACTTTTTCGTCGATTTTTCAATGAGTTTTGA
NNNNNNNNNNNNNNNNNNNNNNNNNNNNNNNNNNNNNNNNNNNNNNNNNN
GGATTCAATAAACTTATTGAATTAACTGCTCATTGATCTATTGTTTTATCGAGATTTAAA
TCACGATGTTTTTTTCTTGTTGAATATGGGCCTCTTTAATTTAATCTTTTTAGGTTTATG
CTCTACTCCGGGTAAAGATCCTCCCGATTTTTTTTTGCACATATAGCACAAATGATCCCA
TTACCACTTC
NNNNNNNNNNNNNNNNNNNNNNNNNNNNNNNNNNNNNNNNNNNNNNNNNN
TTTTTTCTTGTTGATTATGGGCCCCTTTAATTTAATCTTTTAGGTCTACGATCTACTCTG
GGTGAAGATCCTCCTGATTTTGATTTGCACATACAGTATAAATGCT
NNNNNNNNNNNNNNNNNNNNNNNNNNNNNNNNNNNNNNNNNNNNNNNNNN
CAATTCATTTCATACCTTCCGTCAAATCTTTGGTGTATTCATCCACATTACTCGATTGAT
TAACAGTTTGAAATCACCTCTCTTTAGAAATACAAAAAAATAGGATCTATTTACAAATAA
CAAAGAGAATAGGATATCAAGTAGTAATCATAGATAAAAATTGGGTTTTTTAAACGGAGC
CTGGATACTTCATTTTAGTAGTCCAATCAAGTTAACCATAAATTATTCTAATTGATAATA
CTAATCTAAATCCCCCCAAAATAAAATGGATCTAATTGCATTGCACTTCACGCTACAAAT
TAAATTGTTGATGATTCAATTAATTAATTTTTCTTGGGCGAAGGGGGGGGGATATCGCGA
GCGGGGCAGAGAACGGGGAACTCCCATATGACTCAATATATCTGACAAGTCGCACTATAT
GTCAACCCAAGATGCATCTTCTTCTCCAGGACTGCGGAAAGGTACTTTTGGAACACCAAC
AGGCATTACATTAAATAAAAAAAAATTAAGTACTATATTTTATTTGATGTGTAAACCTAA
AATAAAAA
NNNNNNNNNNNNNNNNNNNNNNNNNNNNNNNNNNNNNNNNNNNNNNNNNN
TTGATGTGTAAACCTAAAATAAAAAAGGTTTTATTATATTTATAATATTGGCCTTTATCA
TATTTTATCCATAGATTAGAAAAATTCATTCATAATCATAAAGAAAGACAGAATGAATAA
TGAATAAAGGAAAATTAGAAAATTATTCTGAATAGGTCTTTCTAATGATGAATAAGTATG
GATGCGTTCGCTCGTGGAAAAGGGTCTTAACCCCCATTGCGTATTGGTACTTATCGAGTA
TAGAATAAATCTGCTTCTCTTTGTTCCTACGAACGTAATTGTTCTATTATTACCAACATA
ATAGAACAAATATTAACCCTTGTTCTGAAATAATCCACTGAACAAAGGGAGTCCATAGCA
TAGTCATAGTATAGTCTTTTCCACTGCAATAAAGTTACGTAGTGTCTATTTTTCTTTGAT
AAAGGGGTATTTCCATGGGATTTGCCTTGGTATCGTGTTCATATCGTTGTATTGAATGAT
CCCGGTCGATTGCTTTCTGTTCATATAATGCATACAGCTCTGGTTGCTGGTTGGGCCGGG
TCGATGGCTCTATATGAATTAGCTGTTTTTGATCCTTCTGACCCTGTTCTTGATCCAATG
TGGAGACAAGGTATGTTCGTTATACCCTTCATGACTCGTTTAGGAATAACCAATTCATGG
GGTGGTTGGAGTATCACAGGAGGAACTATAACGAATCCGGGTATTTGGAGTTACGAAGGC
GTAGCCGGGGCACATATCGTGTTTTCTGGCTTATGCTTCTTGGCAGCTATCTGGCATTGG
GTGTATTGGGATCTAGAAATATTTTGTGATGAACGTACGGGAAAACCTTCTTTGGATTTG
CCCAAGATCTTTGGAATTCATTTATTTCTCTCAGGAGTAGCTTGCTTTGGTTTTGGTGCA
TTTCATGTAACAGGTTTGTATGGTCCTGGAATATGGGTGTCCGATCCTTATGGACTAACG
GGAAAAGTACAACCTGTAAATCCAGCGTGGGGTGTGGAAGGTTTTGATCCTTTTGTTCCG
GGAGGAATAGCCTCTCATCATATTGCAGCAGGGACATTGGGCATATTAGCGGGTCTATTT
CATCTTAGCGTCCGTCCGCCACAACGTCTATACAAAGGATTGCGTATGGGCAATATCGAA
ACCGTCCTTTCCAGCAGTATCGCTGCTGTCTTTTTTGCAGCTTTTGTTGTTGCCGGAACT
ATGTGGTACGGTTCAGCAACTACCCCAATCGAATTATTTGGGCCCACTCGTTATCAATGG
GATCAGGGGTATTTTCAGCAAGAGATATATCGAAGAGTTAGCGCTGGGCTAGCAGAAAAT
CAAAGTTTATCAGAAGCCTGGTCTAAAATTCCCGAAAAATTAGCTTTTTATGATTACATT
GGCAATAATCCGGCAAAAGGAGGATTATTCAGGGCAGGTTCAATGGATAACGGGGATGGA
ATAGCGGTTGGATGGTTAGGGCACCCTATCTTTAGAGATAAAGAAGGACGTGAACTTTTT
GTACGTCGTATGCCCACTTTTTTTGAAACATTTCCAGTCGTTTTGGTAGACGGCGACGGA
ATTGTTAGAGCCGATGTTCCTTTTAGAAGGGCCGAATCGAAGTATAGTGTCGAACAAGTA
GGTGTGACTGTTGAGTTCTATGGTGGCGAACTCAATGGAGTCAGTTATAGTGATCCTGCT
ACTGTGAAAAAATATGCTAGACGTGCTCAATTGGGTGAAATTTTTGAATTAGATCGGGCT
ACTTTGAAATCCGACGGTGTTTTTCGTAGCAGTCCAAGAGGTTGGTTTACTTTTGGGCAT
GCCTCATTTGCTTTGCTTTTCTTCTTCGGACACATTTGGCATGGCGCTAGAACTTTGTTC
AGAGATGTTTTTGCTGGTATTGACCCAGATTTGGATGCGCAAGTAGAATTTGGAGCATTC
CAAAAACTTGGAGATCCAACTACAAGAAGACAAGGAGTCTGATACAAACAACAGTATCTT
TCGCCTCTATTTTCTTTTTGTGAGTTGACATCGGGTACCAGATAAATTTTTATTTGAATC
NNNNNNNNNNNNNNNNNNNNNNNNNNNNNNNNNNNNNNNNNNNNNNNNNN
CAGGTAGGGAAGCTATAATTGTAAACCACGATCGAATCTATGGAAGCATTGGTTTATACA
TTCCTTTTAGTCTCCACTCTAGGGATAATTTTTTTCGCTATCTTTTTTCGAGAACCGCCT
AAAGTTCCAACTAAAAAGATGAAATGATTTTTCATTATCTCAATTTCAATTAAAGTAATG
AGTGAAGTAATTAGCCTCCCAATATTGGGAGGCTAATTACTTCAACTAGTCCCCATGTTC
CTCGAATGGATCTCTTAGTTGTTGAGAAGGTTGCCCAAAAGCGGTATATAAGGCATACCC
AGTAAAACTTACAAGTAAACCAGATATAAAGATGGCGACTAGGCTTGCTGTTTCCATTAT
TATATAATTTCAAATTTCAAGACCACAATGGATCTATGATAAGATCGTTTATTTACAATG
GAATGGTATACAAAGTCAACAGATATCAATGAATACAATAGGATTTATGGCTACACAAAC
TGTTGAGAACAGTTCTCGATCTGGTCCAAGACGAACTACTGTAGGGAGTTTATTGAAACC
ATTGAATTCGGAATATGGTAAAGTAGCTCCTGGATGGGGAACAACTCCTTTGATGGGTGT
CGCAATGTCTTTATTCGCGATATTTCTATCTATTATTTTGGAGATTTATAATTCTTCCGT
TTTATTGGATGGAATTTCAATGAATTAGATCTATAAGAACCGCAAAGTCCTAGCTTTTCA
ATACAAAATGAATCATTTAGAGCTCGGATTTCTAACCTATTCTATTTTGATTTTGGTAGC
TCGACCGCGGAATTTCTTTGTTTCTCTATTTCGGGAATATGAGTGTGTGACTTGTTAAAT
TGGATCCTATTAATAGTACAGAAAAAGGGCCTGTCGTCTTGATATAAATGATTCTCCTTC
GTCGGATAGTTATTCTAGTATCCGGAACACGAAATATATGAAATAGATTAAGAAATATTT
GAACTATGATTCATACTTCATTTTGAATTTTTAGACCTCGCAGCCGGACTTCAAAAAATT
TTCAAGGAATTTTAAAATCTTTCTTTGGATTTTTAGTTATTATATCTATTCATGGAATAA
GTGATGATCCAATGGTTCTTACTCAAAGAATCTTTGGGCTTAACTTAGGATTTTTATTGA
ATCATCGTGGTTATAGTATGAATTTGAGGTTTTAATCGATTTATAGGGTCTTAACAAGAA
AATTCCTATCAATAATAACGAAAACAAAAGAAAAGCCACATTCTACACAAAAACAAATCA
AATAGGGAAAGAGAGGATTCAAGAGGCCCGCAAGGATTATGACTGAGCCAACTTGATATT
TTCAATTTTGGTATTATCGCCACAAAGAAGAGCTTTCGGATTTTTCTTCTTTCGTATCTT
CAGAAAAGATTGAATCAAAGATTAAATTCAAACTTTCTATTACATACATATCCGTTAGTT
GCAACTAGTATTGGGATATTTTGCTTGAGCTATACGAGATGAAAGTCTCATATACGGTTC
TCAGAGGGGGGTCCTACCTATCTCAATAAAGTCTATGATTGGTTCGAAGAGCGTCTCGAG
ATTCAGGCGATTGCGGATGATATAACTAGTAAATACGTCCCTCCTCATGTTAACATATTT
TATTGTCTAGGAGGAATTACGCTTACTTGTTTTTTAGTTCAAGTAGCTACGGGGTTCGCT
ATGACTTTTTACTATCGTCCGACCGTTACTGAGGCTTTTGCTTCTGTTCAATACATAATG
ACTGAAGCTAACTTTGGCTGGTTAATCCGATCAGTTCATCGATGGTCGTCAAGTATGATG
GTCCTAATGATGATCCTGCATGTATTTCGTGTGTATCTTACCGGTGGATTTAAAAAACCT
CGCGAATTGACTTGGGTTACTGGTGTGGTTCTGGGTGTATTGACCGCATCTTTTGGCGTA
ACTGGTTATTCCTTACCTTGGGACCAAATTGGTTATTGGGCAGTTAAAATTGTAACAGGT
GTACCTGAAGCCATTCCTGTAATAGGATCCCCTTTGGTAGAATTATTGCGCGGAAGCGCT
AGTGTGGGACAATCCACTTTGACTCGTTTTTATAGTTTACATACTTTTGTATTGCCACTT
CTTACTGCCGTATTTATGTTAATGCACTTCCCAATGATACGTAAACAGGGTATTTCTGGT
CCTTTATAGAATATATCATAGATCCCTGTAATCAATTTTTTATCACGAACAATAATATTT
CATTGCTACGAGTATGGATTATTGAAAATAATAAGACATATATTTGGATATTTCCCTTCA
ACCCCGCAGTAATATTATATTATTTATTTGACATGAATAGTTGAAGGGAATTCTCCGAAG
AGAAAATGGATTATGGGAGTGTGTGACTTGAACTATTGATTGCTCTGTGCAGATATACGC
CTTTATCGATCTGCCACATTAGAATTCACAACCAAATGTGTTTTTGTTCCAACCACTATG
TAAGTCCCATACAGAGGGTAGGCTGGTTCGCTTGAAGAGAATCTTTTCTATGATCAGATC
CGAATCATGTCGTACACGAGCGGGCTCCGTAAGATCCATTAGATTATAATAATAAGTGAA
TAAGTGAAATAGATAAACCATAATCAAGATTATGGTTTATCTATTTCACTTACTTAGATT
TAATAGTATGGAAATGCATTCATTTCCTATGCATTGACACGATCCATAAATACTATCGGA
GTAAAACGGGGGATCTAAAGAATAACAGAGGCTAGACTATATTAGTAACAAGAAAACCCT
TTGTGTGTATGTAAAAAGTCTTCAAATAGTTTGGGGATAAACACCAGTCGTAAGGTTTGA
GACGGCCCAGAAAGCACTTGATCATATCATGATCTGTTTTGTAAGCTTATTTGGGTATTG
AGTTGTTACTGTCAAGAATCGAATTCTTTGCAATGGATAGTCGCAACTTCGAAAAAAAGA
ATCCAGCAAAATTTTTTTTATATAGAACCATCTATTTCATATATGTGCGAATCTAGATAA
GATATAGATCCTATGTGGATTTATTTGGTTCTTTTGATTCTTGCTCGAGCCGGATGATGA
AAAATTATCATGTCCGGTTCCTTCGGGGGATGGATCTAGAAGAATTCACCTATCCCAATA
ACAAAAAAACCTGACTTGAATGATCCTGTATTAAGAGCTAAATTGGCTAAAGGCATGGGT
CATAATTATTACGGAGAGCCCGCATGGCCCAACGATCTTTTATATATTTTTCCAGTAGTA
ATTCTCGGTACTATTGCATGCAACGTAGGCTTAGCGGTTCTAGAACCATCAATGATTGGT
GAACCAGCCGATCCATTTGCAACCCCTTTGGAAATATTACCTGAATGGTATTTCTTTCCC
GTATTTCAAATACTTCGTACAGTACCCAATAAATTATTGGGTGTTCTTTTAATGGTTTCA
GTACCCGCGGGATTATTAATAGTACCTTTTTTAGAGAATGTTAATAAATTCCAAAACCCA
TTTCGTCGTCCAGTAGCAACAACCATCTTTTTAATTGGTACCGCAGTGGCCCTTTGGTTG
GGTATTGGTGCAACATTACCTATTGAGAAATCCCTAACTTTAGGTCTTTTTTAAATTGAT
TCTGAAATAAAATATCACGACGTATGTATCTAGGGAATAGTCGCTTCAAAGCGAATTTTC
CCTAGATACATCTATCTATTCAATTAAATTCTGGATTTCTTCCGAATATATTATATGGGT
TGTACTAAAGATTCAAAACGGATTTTCATCTTTAAAAAGATGAAATAAACCCAATAAGAT
TTAATTCAAACTTTTTTTCGGTAAATCAATTGCGAAATGCTTTTCTAGAATTCCCAATAT
CTGTTTTACATCTTCTAAGCGAAGATGCTCAATTTTCATAAGATCTTCTTGACTCAAAAG
GTCCAATAATGTATATATATTGGATCCTTTGAGGCAATTATAGATCCTTGAAGGCAATTC
TAATTGGTCAATAAAAATGGATTTCAAGGCTG
NNNNNNNNNNNNNNNNNNNNNNNNNNNNNNNNNNNNNNNNNNNNNNNNNN
TGAAGTAATTAGCCTCCCAATATTGGGAGGCTAATTACTTCA
NNNNNNNNNNNNNNNNNNNNNNNNNNNNNNNNNNNNNNNNNNNNNNNNNN
AGTGAGATAGATAAACCATAATCTT
NNNNNNNNNNNNNNNNNNNNNNNNNNNNNNNNNNNNNNNNNNNNNNNNNN
TAAGTGAAATAGATAAACCATAATCTTGATTATGGTTTATCTATTTCACTTA
NNNNNNNNNNNNNNNNNNNNNNNNNNNNNNNNNNNNNNNNNNNNNNNNNN
GATTATGGTTTATCTATCTCACTCAGATTTAATAGTATGCAAATGCATTCA
NNNNNNNNNNNNNNNNNNNNNNNNNNNNNNNNNNNNNNNNNNNNNNNNNN
TATTAGGAGCTTAATTGGCCAAAGGCATGGGTAGTAATTATTA
NNNNNNNNNNNNNNNNNNNNNNNNNNNNNNNNNNNNNNNNNNNNNNNNNN
GAGCTTAATTGGCCAAAGGCATGGGTAGTAATTATTA
NNNNNNNNNNNNNNNNNNNNNNNNNNNNNNNNNNNNNNNNNNNNNNNNNN
CTTAGTTTAGCCAATTTATCATGAAAGATAAAAGGAGATAAAGGAACCGTGTGTTGATTG
TCCTCTAAATGTAAATTTTCTTCTTCCGTATGTAAAACAAGTAATAAAGAAATCAATCAA
ATTTCGGGAGGCCTCATGAAGGGCTTCTTTTGGAGTTAAACTTCCATTTGTCCATATTTC
GAGAAAAAGTATTTCTTGTTTTTCATTCCCAGTCCCATAAGAATGAATACTATGATTCGC
ATTTCGAACAGGCATGAATACAGCATCTATCGGATAACTTCCATCTTGAAAGTTATTTGG
TGTTTTTATAAGATATCCACGATTCCTCTCGATTTGTAATCCAATACGCAACTCAATTGG
TTCCGTCAAGCTAGCTATATGCTGTCTATTATCAACGATTTCTATATAAGGCGGTAAGAT
AATATCTTGAGCAGTTACATATCTAGGGCCCTTGACACAAATAGAGGCGTCGCAAGTTCC
ATATAGATTACTTCTCAATACAATTTCTTTCAAATTCATTAAAATTTCATGTACTGATTC
TTGAATACCCCGTATAGTAGAATATTCATGTGGTATTTTCTCAGATTTTGCGCGTGTGAT
ACATGTTCCTTCGATTTCTCCAAGTAACGCTCTTCGCATCGCAATGCCTATTGTGTCGGC
TTGGCCTTTCATAAGTGGAGACAGAATAAAACGTCCATAATAAAGACGCTTACTGTCTGC
TCTTGATTCAACACACCTCCACTGTAGTGTCCGAGTAGATACTTTTACTTTCTCTCGAAC
CATAGTAATATTATTTGATTAGATCATTGAATCATTTATTTCTCTTGTTTTTCTTGAAAT
CTCTTTAATGTTTATTTTTACACACGTCTTTTTTTCGGAGGTCTACAGCCATTATGTGGC
ATAGGGGTTACATCCCGTATGAAAGTTAATAGTATACCACTTCTACGAATAGCTCGTAAT
GCTGCGTCTCTCCCGAGCCCGGGACCCTTTATCATGACTTCCGCTCGTTGCATACCCTGA
TCCACTACTGTACGAATAGCATTTACTGCTGTGGTTTGAGCAGCAAATGGTGTCCCCCTT
CTTGTACCTCTGAATCCACAAGTACCGGCGGAGGACCAAGAAACCACTCGACCTCGTACA
TCTGTAACAGTTACAATAGTATTATTGAAACTAGCTTGAACATGAATAACTCCCTTTGGT
ATTCTACGTGCATTCTTACGTGAACCAATACGTCCATTTCTACGTGAACCAATTCTCGTT
ATAGCTTTTGTCATATTTTATCATCTCATAAATATGAGTCAGAAATAGATGGATATATCC
ATTTCATGTCAAAACAGATCTCTTATTTGTACATCGGGTCTTTTAGCGATTCTGATTATC
CTTGTCTGTGTTTATGTCTCGGGTTAGAACAAATTGCTATAATTCTTCCTTGCCTACAGA
TTAGTCGACAATTTTCACAAATTTTACGAACAGAAGTTCTTATTTTCATATGTTCCATGC
CTTCTCTTAATTCTGAATCTACTTCTTGGAAGAAAATAAGTTTCTTGAAATTTTGTATCT
CGAATCGTATTCCCACGAACACAAAATGTTGAGATTACAAAACCGTCTAATCCTTCGAAT
CCTTGTTGCGGAGTCGATAAATTATACGTCCTCTAGTTGAATCATAACGACTTACTTCAA
TTTTGACTTTATCTCCCGGCAGTATCCGTATAAAACTACGTCGGATCTTTCCTGAAACAT
AGCCTAGAATCGGATCCTCATTATTTAAACGAACCCGGAACATACCATTGGGAAGCGATT
CAGTAATTAAACCTTCATGAATCCATTTTTGTTCTTTCATTCCAGGTAAAACCCCTTGAA
GTATCAACTAATCGAGGAGGCACGATATTAGACAACTCGCCCCTTTTC
NNNNNNNNNNNNNNNNNNNNNNNNNNNNNNNNNNNNNNNNNNNNNNNNNN
AAAAAGAAGGTTGAGATTACAAAATCGTCTAATC
NNNNNNNNNNNNNNNNNNNNNNNNNNNNNNNNNNNNNNNNNNNNNNNNNN
CACAAATAGGAAGTTCGGATCCAATTCGGATATTAGAAGGATTACCATATATAACACAAA
ATTTCTCCGCCGATTCCTTCTAGTCGAGCCTCTCGGTCTGTCATTATACCGCGAGAAGTA
GAAAGGATTACAATCCCCATCCCGCCTAAAATTCGAGGAATTCGTTGATAGTTAGAATAG
ATTCGCAGACCGGGTCGACTTATCCGTTTTAAATTAAAAATATTTCTATAGGGCCTTTTC
CTATTCCTTCTATGTCGTAGGGTTAAAACAAAAAAATAATTGTAGTTTTCCCGATGTTTT
TTCACGTTTTCGATAAAACCCTCCCGTAAAAGTATTTTAATAATATTTTCGGTAATATTA
GTACATGCTATTCGAACCACTCTTTTTCTATCCATATCCGCATTTCGTATAGAAGTTATT
ATCTCAGCAATAGTGTCTCTACCCATGATTAACTAAAATTATTGGTGCTCCAAAATTTTG
ATATAATCAACATG
NNNNNNNNNNNNNNNNNNNNNNNNNNNNNNNNNNNNNNNNNNNNNNNNNN
ATGAATTATTAAAGGTATATGCGTAAGACACAATCTACTAATTAATTTAATCTTAATTTA
TTTTACCTACTCTAATTTAAATTTCGAATTTATTATAATTTTTTTTTATAATACCTCGGG
AGCTAATGAAACTATTTTAGTAAAATTTAACCGTCTCAATTCCCGGGGGATTGCACCAAA
AACTCGAGTTCCTTTTGGATTTCCTTCTTGATCAATGACAACTGCTGCATTGTCATCATA
TCGTATTATCATACCGTTGTCACGTTTGAGTTCTTTACAGGTACGCACAATTACAGCTCT
GACTATTTCTGATCTTTCTAAGGGCATATTTGGTAATGCTTCTTTGATTACAGCAACAAT
AACGTCACCAATATGAGCATATCGGCGATTGCTAGCTCCTATGATTCGAATACACATCAA
TTCTCGAGCCCCGCTGTTATCTGCTACATTCAAATGGGTCTGAGGTTGAATCATATCATT
TTTTTTTATCTGTTCTTTCAATGAAAAAGAAAGGTTGAAAAAAAAAAGAAATATTGTTTG
TCCAAAACAAAAAAGGAAACCCGCGATTTTTTTATCCCTAAGATCCATTTTCCTTGGTTC
TACTTCTTTTCTTTTTATCCGGAAATAATGAATTGAGTTCGTATAGGCATTTTGGATGCT
GCTATTGAAATAGCCTTTCTGGCTATATTTTCTGGTACTCCACCCATTTCATAAAGTATT
CGACCAGGTTTAACAACAGCGACCCAATATTCGGGGGATCCTTTCCCCGAACCCATACGT
GTTTCCGCAGGTCTTACTGTAACTGGTTTGTCTGGAAATACCCGTACCCATATTTTTCCA
CCACGACGTACATTTCGTGTCATTGCTCGTCGACCTGCTTCGATTTGTCTAGATGTGATC
CAAGCGGGTTCAAGTGCCTGAAGAGCATATTTGCCGAAACAAATATGATTACCTCGATAA
GATATTCCCTTCATTCTTCCTCTATGTTGTTTACGAAATCTGGTTCTTTTGGGGTTATAG
TCGATGGTTCTTTCGGAATTCCATCTCTACTGCAGAACCGGACATGAGAGTTTCTTCTCA
TCCAGCTCCTCGCGAATTAAAATTAAAGGAGTCAAAAATATTTTAATTAAGATAGAATAA
TCTTAATTAAGATATACATTTATTTACTGAGGAATACCCTAC
NNNNNNNNNNNNNNNNNNNNNNNNNNNNNNNNNNNNNNNNNNNNNNNNNN
ACCCATATTTTTCTACCACAACGTGCATTT
NNNNNNNNNNNNNNNNNNNNNNNNNNNNNNNNNNNNNNNNNNNNNNNNNN
CTTTGAGATTTCACTTAATCTAATTTATTAGTAATTTGTATATCTTGTTTGAATAAATAA
TTAAATGTTTTATCATTTTTTTATAATAGTCTTTTTCATAATTTACTTATACCAGATCTT
GATTTTGTTTTGCCCCTTATCGTGTAGCTCCAAATTTAGTAATCCAAGAAAAGAAAGGTT
TCGCGGGCGAATTTTTACTCTTTCAATCTCTATTTCATTTCAGTTATAGAGTTAGCTCAT
TACTTACTTCTTAGAATAGATGAATTGGTCTCTGGTACATTCCGCCATCCCGACCAGTAA
ATCATTAAGATTCGCTTTTCATTTCAATAGAATCTTTTGTATTCACAGGTTCCATCGTCC
CATCCCTTCTTACTTAATGGTTAGGCCTGAATTCTACAACGGAGCTCGTAATGGTAATGA
AATTAGTTCTTGAGTCAATCTTCTTAGTCTTTATTCGCTCGAAGCTCTTGATTTTTTGTT
CTATGATATGAGTAGATTCATTTAATTATGGATGAATCCATATTAATGCTTTATTTACAT
TGTCTTTTCTGAAATGACTCATAGACCTTACACATTGGAATTTTATCTCATTGATAGACT
TTTTCTCTCTTTCTCTCATCCTTCCATTTATCCACATCTTTTTTCCTTATTTTGCTTTAC
AACGTAAAATCAGATTGATTCTTTTTTTGTTTTGGTTATGCAAAAAAAGATTTCAGCTGC
TACAACAATATGACTGGTATATCATATTTTGACTGCTTTTTTGATCCAGATAATGCGAAG
CGATGAGTTGGTTATTAGTTTTATAGTTATTAGTTCATACTATAGGTTGGTCTTTTTTTT
TCCTAACCCTAACCTAAAAAATCAACGAGTCACACACTAAGCATAGCAATTAGATCGAAT
GTTCAATTGAATTTTTATTCAAGCCTATAGAATTAAGAATTCTAATTGTCTCTTTTGGAT
TTGATTGAACAGAAAAAGAATGAACGAGTTTATCATTTTGATATTCTATCAGCGGAT
NNNNNNNNNNNNNNNNNNNNNNNNNNNNNNNNNNNNNNNNNNNNNNNNNN
TTTTTTCCTTATTCTGCTTTACAAC
NNNNNNNNNNNNNNNNNNNNNNNNNNNNNNNNNNNNNNNNNNNNNNNNNN
TATTCTATCAGCGGATAGAAGGGAAAGATAAGTGTTTATTATTCTTTGTCTATAAATATC
CAAATTTTGATGCCTAATACCCCATAAATAGTACGAACTGTATAGCAACAATAATCAATT
TTAGCTCGAATGGTTTGTAGGGGAACCCTACCTTCTCTGATCCATTCAACACGTGCAATT
TCTTTTCCGTCGATACGCCCTGCAATTTGTATTTGAATTCCTTTTGTATCTGCTTGTTCA
GTTAATTCAATAGCCTTTTTCATTGCTTTTCGAAAGGAAACTCTATTCTTTAATTGTCCG
GCTATAAATTCCGAAAGAATAGTAGGGTTTCCGTAGGGTTTTGAAATTCTTGCGACAGAA
ATGTTAAGTTTTCGGTTTACACAATTCAATTCTTTTTGTAGATTCTTCTGTAATTCTTCA
ATTCCTAGTGGTCGACTTTCTATTAATAACTTTGTTGGGAATCCCATAAAGATTATGACC
TGGATCAGATCGATTCTTTTTTGAATCTCTATACGTGCAATTCCTTCCACTCCAGAGGAT
ATTCTCATATTCTTTTGTACATAATCCTTGATAGAATCTCTTATTTTTTGATCTTCTTGT
AGACCTTCTGAATAATTTTTTGGTTGCGCAAACCAAAGGGAATGATGATCTTGGGTTGTA
CCAAGTCGGAAACCAAGTGGATTTATTTTTTGTCCCATACTCCTCCACTACTATAGATAT
TATAGTACGTCATAGCTGTATATTTCTTTTTCCATCTAGGTTTTTTAACCATGGTAAATA
GTCTTCCTCTACATATTCATCTAAGGACACATCTTTCACTACAATAGTTATATGACAGGT
CGGTCTTTTTATCGGATAACTCCGTCCCCGAGCCCGAGGTTTAAATTTCTTCACGAAAAT
ACCGTCGTTGACTTCGGCTTTACTAATAACTAAATTGGTTTCGTTGGAACCCATATTGTA
ACTAGCATTTGCTGCTGCAGAATAAACCAATTTTAAAAGGGGATAACATGCTCGATAAGG
CATGAGTTCTAGTATCATAAGTGTTTCTTCGTAAGAACGTCCCCGAATTTGATCAATTAC
TCTTCGTGCTTTGTCAGCAGACATAGATATATATTGACCTGAAGCGGATACTTCTGTTTT
TATCTTCTTTAGCATAAGATCTAACTCCTAC
NNNNNNNNNNNNNNNNNNNNNNNNNNNNNNNNNNNNNNNNNNNNNNNNNN
AACTTTTAATAACGATTATTAACGACGAGATCTATTATCGTTTTTCGCATGTCCTCGAAA
ATTTAAAGTAGGTGCAAATTCTCCCAATTTGTGTCCCACCATACGATCTGTTATATAAAT
AGGTAAATGCCCCTTTCCATTATGGATAGCAATAGTATGGCCGATCATTGTAGGTATAAT
GGTAGATGCCCGGGACCAAGTTATTATTATTTCTTTTTCTGCTTTTGTATTAAGCTTATC
CATTTTTCTTAGTAAATGATTTGATACAAAAGGATTTTTTTTTAGTGAACGTGTCACAGC
TTACTCCTATTTTTTTTTTGTAAAGACGAAGAAAGAAATTCGATTTTCTCTCCTATTTAC
TACGGCGACGAAGAATCAAATTATCACTATATTTATTCCTTTTTCTACTTCTTCTTCCAA
GTGCAGGATAACCCCAAGGGGTTGTGGGTTTTTTTCTACCAATTGGGGCCCTCCCTTCCC
CCCCTCCGTGGGGATGGTCTACAGGGTTCATAACTACTCCTCTTACTACAGGACGCTTAC
CTAGCCAACGCTTAGATCCGGCTCTACCCAAACTTTTCTGGTTCACCCCAACATTCCCCA
CTTGTCCGACTGTTGCTGAGCAGTTTTTGGATATCAAACGTACCTCCCCAGAAGGTAATT
TTAATGTGGCCGATTTCCCCTCTTTTGCAATCAGTTTCGCTACAGCACCCGCTGCTCTAG
CTAATTGTCCACCCTTTCCAAGTGTGATTTCTATGTTATGTATGGCCGTACCTAAGGGCA
TATCGGTTGAAGTAGATTCTTCTTTTTGATCAATCAAAACCCCTTCCCAAACTGTACAAG
CTTCTTCCAAAGCATACGGCTTTCTGGATGTAGATGATGATATTTATACAGATGGATCTT
ATATCTATCGTGCAATGAAGTACCACATAGGTGGATATATAGGAATCCAAATCTGCCGAA
TCATTCATGTTATGATCTTCTACATCCTAGGTCTTCCCGTTCCATCATCTGGCTTATGTT
CTTCATGTAGCATTCAGACCGAATGACTCTATGAAATTACGTCGATACTTCCACATATTA
TTGGCAATGTAGGAGACATCTCTATTTTTTCCCGGGGAATCTTTAGAATTACCACTGCTT
AGCTTTCAATTTGCCTCTGACCATCAAATGAAATGTGAATAACCCGTCCTCCTCTCTTTG
AAAGAAGGGGCGCTTCCGGTTCTGTCGGTGCTTGAAACAATTTTGTCTTCTCCATATTAC
TATATCTCTAGAGTCAATAATTTGATATGAGGAACTACTGAACTCAATCACTTGCTGCCG
TTACTCTTCAGTTTTCTGTTGAGGTCTATCCTGTAGAGGTACTCAAATTGGATCAGTGAT
CGATTTCTAGGTTTCGTCGTAAACCTAATTGGTTACTTCCAATTACGTAAATCAATAGTT
CAAACCGCACTCAAAGGTAGGGCATTTCCCATTTTTATAGGAACTTCTGTACCAGAAACA
ATGGTATCTCCAATTATAGCCCCTCTGGGATGTAAAATATATCTCTTCTCACCATCCCCA
TAGTGTATGAGACAAATGTATGCATTTCGATTAGGGTCGTATTCTATGGTTACGATTCTA
CCATATATGTCTTTTTCATTCCGTCGAAAATCGATTTTACGGTATAGACGCTTATGACCT
CCCCCTCTATGCCCTGCGGTAATGATTCCTCTGGCATTACGACCTTTACCACAACGATGC
TGTCCATAGATTAAATTATTTCGTGGATTGGATTTCACTTGACTGTCTACGGTTCCATTA
CGTGTGCTCGGGGTAGAAGTTTTGTATAAATGTATCGCCATGCTATTAAGTATTTTGATT
TAAGTTCTTTTCTTTCTAAGAGGTGGAATAGAATAACCCGGTTGAAGCGTAATGATCATA
CGTCTGTAATGCATTGTATGTCCCATAATAGGTCCCATTCTTCTACCCTTTCCCGGAAGT
CGATGACTATTCATAGCTATTACCTTGACACCAAAGAAGAGTTCGACCCAACGCTTTATT
TCTATCCTAGTTGATCCTGATTCGACATTAGAAGTATATTGATTTTTTCCCAATAACCGA
ATACTTTTGTCTGTAAATACTGCATATTTGATTCCATCCATAAATCTATTTTCTTCCCTA
TGAGTTGAGTTCTATTCTCAATAAGAATGCTAGTTCTTACTGTTCATATATTATGATATG
AATATACCACATCAATTCGTTATGTATGGATGATGAGATTCCATTGATACAGAGCCAATT
CCAATAGACTTATTGGAGGGTCCCATTGGCGTGCATCCAGTAGGAATTGAACCTACGAAT
TCGCCAATTATGAGTTGGGCGCTTTAACCATTCAGCCATGGATGCTTAGCGGGGATCCTC
GTACATGGTGAATAACCAAATTCCAATTGAAATGAAATCTTTAGGATAAATCAATGCAAT
TTAGGAGGAATAAATGAAAGGACATCAATTCAAATCCTGGATTTTCGAATTGAGAGAGAT
ATTGAGAGAGATCAAGAATTCTCACTATTTCTTAGATTCATGGACCCAATTCAATTCAGT
GGGATCTTTCATTCACATTTTTTTCCACCAAGAACGTTTTATAAAACTCTTTGACCCCCG
AATTTGGAGTATCCTACTTTCACGCAATTCACAGGGTTCAACAAGCAATCGATATTTCAC
GATCAAGGGTGTAATACTCTTTGTAGTAGCGGTCCTTATATATCGTATTAACAATCGAAA
TATGGTCGAAAGAAAAAATCTCTATTTGATAGGGCTTCTTCCTATACCTATGAATTCCAT
TGGACCCAGAAATGATACATTGGAAGAATCCGTTGGGTCTTCCAATATCAATAGGTTGAT
TGTTTCGCTCCTGTATCTTCCAAAAGGAAAAAAGATCTCTGAGAGTTGTTTCCTGAATCC
GAAAGAGAGTACTTGGGTTCTCCCACTAACTAATCGGTTTTTTAGCAAGGTACGGAATGT
ATCGTCAAATATTCAATATGATTTCACAAGATCTAGTTTCGTTCAAGTAACGGATTCTAG
CCAATTGAAAGGATCTTCTGATCAATCCAGAGATCATTTGGATTGCATTAGTAATGAGGA
TTCGGCATATCACACATTGATCAATCAAAGAGAGATTCAACAACTAAAAGAAAGATCGAT
TCTTTGGGATCCTTCCTTTCTTCAAACGGAACGAACAGAGATAGAATCAGACCGATTCCC
GAAATGCCTTTCTGGATATTCCTCAATGTCCCGTCTATTCACGGAACGTGAGAAGCAGAT
GATTAATCATCTGCTTCCGGAAGAAATCGAAGAAGTTCTTGGGAATCCTACAAGATCCGT
TCGTTCTTTTTTCTCTGACAGATGGTCAGAACTTCATCTGGGTTCGAATCCTACTGAGAG
GTCCACTAGAGATCAGAAATTGTTGAAGAAAGAGCAAGATCTTTCTTTTGTCCCTTCAAG
GCGATCGGAAAATAAAGAAATGGTTAATATATTCAAGATAATTACGTATTTACAAAATAC
CGTCTCAATTCATCCTATTTCATCAGATCCGGGATGTGATATGGTTCCGAAGGATGAACC
AGATATGGACAGTTCCAATAAGATTTCATTCTTGAACAAAAATCCATTTTTTGATTTATT
TCATCTATTCCATGACTGGAACAGGGGAGGATACACGTTACACCACGATTTTGAATCAGA
AGAGAGATTTCAAGAAATGGCAGATCTATTCACTCTATCAATAACCGAGCCGGATCTGGT
GTATCATAAGAGATTTGCCTTTTCTATTGATTCCTACGGATTGGATCAAAAACAATTCTT
GAATGAGGTATTCAACTCCAGGGATGAATCGAAAAAGAAATCTTTATTGGTTCTACCTCC
TATTTTTTATGAAGAGAATGAATCTTTTTATCGAAGGATCAGAAAAAAATGGGTCCGGAT
CTCCTGCGGGAATGATTTGGAAGATCCAAAACCAAAAATAGTAGTATTTGCTAGCAACAA
CATAATGGAGGCAGTCAATCAATATAGATTGATCCGAAATCTGATTCAAATCCAATATAG
CACCTATGGGTACATAAGAAATATATTGAATCGATTCTTTTTAATGAATAAATCCGATCG
CAACTTTGAATATGGAATTCAAAGGGATCAAATAGGAAAGGATACTCTGAATCATAGAAC
TATAATGAAATATACGATCAACCGACATTTATCGAATTTGAAAAAGAGTCAGAAGAAAGG
GTTCGATCCTCTTATTTTTATTTCTCGAACCAAGAGATCCATGAATCGGGATCCTGATGC
ATATAGATACAAATGGTCCAATGGGAGCAAGAATTTTCAGGAACATTTCGTTTCTGAGCA
GAAGAGCCGTTTTCAAGTAGTGTTCGATCGATTACGTATTAATCAATATTCGATTGATTG
GTCTGAGGTTATCGACAAAAAAGATTTGTCTAAACCACTTCGTTTCTTTTTGTCCAAGTC
ACTTCCTTTTTTCTTTGTGAGTTTCGGGAATATCCCCATTCATAGGTCCGAGATCTACAT
CTATGAATTGAAAGGTCCGAATGATCAACTCTGCAATCAGTTGTTAGAATCAATAGGTCT
TCAAATTGTTCATTTGAAAAAATTGAAACCCTTCTTATTGGATGATCATGATACTTCCCA
AAAATCGAAATTCTTGATCAATGGAGGAACAATATCACCATTTTTGTTCAATAAGATACC
AAAGTGGATGATTGACTCATTCCATACTAGAAATAATCGCAGGAAATCCTTTGATAACAC
GGATTCCTATTTCTCAATGATATTCCACGATCAAGACAATTGGCTGAATCCCGTGAAACC
ATTTCATAGAAGTTCATTGATATCTTCTTTTTATAAAGCAAATCGACTTCGATTCTTGAA
TAATCCACATCACTTCTGCTTCTATTGTAACAAAAGATTCCCTTTTTATGTGGAAAAGGC
CCGTATCAATAATTATGATTTTACGTATGGACAATTCCTCAATATCTTGTTCATTCGCAA
CAAAATAGTTTCTTTGTGCGTCGGTAAAAAAAAACATGCTTTTGGGGGGAGAGATACTAT
TTCATCAATCGAGTAACAAGTATCTAAGTGTCTAACATATTCATACCTAACGGTTTTCCA
CAAAGTGGTAACGAAACGTATAACTTGTACAAATCTTTCCATTTTCCAAGTCGATCCGAT
CCGTTCGTTCGTAGAGCTATTTACTCGATCGCAGACATTTCTGGAACGCCTCTAACAAAG
GGACAAATAGTCAATTTTGAAAGAACTTATTGTCAACCTCTTTCAGATATGAATCTATCT
GATTCAGAAGGGAAGAGCTTGCATCAGTATCTCAATTTCAATTCAAACATGGGTTTGATT
CACACTCCATGTTCTGAGAAATATTTACCATCCGAAAAGAGGAAAAAACGGAATCTTTGT
CTAAAGAAATGCGTTGAGAAAGGGCAGATGTATAGAACCTTTCAACGAGATAGTGCTTTT
TCAACTCTCTCAAAATGGAATCGATTCCAAACATATATGCCATGGTTCCTTACTTCGACA
GGGTACAAATATCTAAATTTGATATTTTTAGATACTTTTTCAGACCTATTGCCGATACTA
AGTAGCAGTCAAAAATTTGTATCCATTTTTCATGATATTATGCATGGATCAGATATATCA
TGGCGAATTCTTCAGAAAAAATGGTGTCTTCCACAATGGAATCTGATAAGTGAGATTTCG
AGTAAGTGTTTACATAATCTTCTTCTGTCCGAAGAAATGATTCATCGAAATAATGAGTCA
CCATTGATATCGACACATCTGAGATCGCCAAATGTTCGGGAGTTCCTCTATTCAATCCTT
TTCCTTCTTCTTGTTGCTGGATATCTCATTCGTACACATCTTCTCTTTGTTTCCCGGGCC
TCTAGTGAGTTACAGACAGATTTCGAAAAGGTCAAATCTTTGATGATTCCATCATCTATG
ATTGAGTTGCGAAAACTTCTGGATAGGTATCCTACATCTGAACCGAATTCTTTCTGGTTA
AAGAATCTCTTTCTAGTTGCTCTGGAACAATTAGGAGATTCTATAGAAGAAATACGGGGT
TCCGCTTCTGGCGGCAACATGCCATTGGGTGGTGGTCCCGCTTATGGGGTCAAATCAATA
CGTTCTAAGAAGAAATATTTGAATATCAATCTCATCGATCTCATAAGTCTCATACCAAAT
CCCATCAATCGAATCACTTTTTCGAGAAATACGAGACATCTAAGTCATACAAGTAAAGAG
ATCTATTCATTGATAAGAAAAGGAAAAAACGTGAACGGGGATTGGATTGATGATAAAATA
GAATCCTGGGTCGCGAACAGTGATTCGATTGATGATGAAGAAAGAGAATACTTGGTTCAG
TTCTCCACCTTAACGACAGAAAAAGGGATTGATCAAATTCTATTGAGTCTGACTCATAGT
GATCATTTATCAAAGAATGACTCTGGTTATCAAATGATTGAACAACCGGGAGCAATTTAC
TTAGGATACTTAGTTGACATTCATAAAAAGTATCTAATGAATTATGAGTTCAATACATCC
TGTTTAGCAGAAAGACGGATATTCCTTGCTCATTATCAGACAATCACTTATTCACAAACT
TCGTGTGGGGCTAATAGTTTTCATTTCCCATCTCATGGAAAACCCTTTTCGCTCCGCTTA
GCCTTATCCCCCTCTAGGGGTATTTTAGTGATAGGTTCTATAGGAACTGGACGATCCTAT
TTGGTCAAATACCTAGTGACAAACTCCTATGTTCCTTTCATTACGGTATTTCTGAACAAG
CCTAAAGGTTTTCTTATTGATTATAT
NNNNNNNNNNNNNNNNNNNNNNNNNNNNNNNNNNNNNNNNNNNNNNNNNN
GAAAATTTAAAGCAGGTGCAAATTCTTTCAATTTGTATCCCA
NNNNNNNNNNNNNNNNNNNNNNNNNNNNNNNNNNNNNNNNNNNNNNNNNN
CGGCGACGAAGAATCAAATTATCACTATATTTATTCCTTTTTCTACTTCTTCTTCCA
NNNNNNNNNNNNNNNNNNNNNNNNNNNNNNNNNNNNNNNNNNNNNNNNNN
CCCAAGGAGTTGTGGGTCTTTTCTACCAATTGGGGCCCTCCCTTCCCCACCTCCGTGGGG
ATGGTCTATAGGGTTCATAACTACTCCTTTTACTACAGGACGCTTACCTAGCCAATGCTT
AGATCCAGCTCTACCCAAACTTTTCTGGTTTACGTCAACATTTCCCACTTGTCCAAACAT
TATTGAGCAGTTTTGGATATCAAACGTACCTCTGCAGAGGGTAATTTTAATGTGTTCAGT
TTACCCCTTTTTTGCAATTAATGTTGCTACAGCACCTGCTGCTCTATCTAA
NNNNNNNNNNNNNNNNNNNNNNNNNNNNNNNNNNNNNNNNNNNNNNNNNN
TAAACCTTATTGATTACTTTCAATTACGTAAACCAATA
NNNNNNNNNNNNNNNNNNNNNNNNNNNNNNNNNNNNNNNNNNNNNNNNNN
TTCTCATCAACCCCACAGTGTATGATATAAATGTATGCATTT
NNNNNNNNNNNNNNNNNNNNNNNNNNNNNNNNNNNNNNNNNNNNNNNNNN
GTTGGGCGCTTTCACCATTCAGCCATGGATGC
NNNNNNNNNNNNNNNNNNNNNNNNNNNNNNNNNNNNNNNNNNNNNNNNNN
ATTTCACAAGATTTAGTTTTGTTCAAGTAA
NNNNNNNNNNNNNNNNNNNNNNNNNNNNNNNNNNNNNNNNNNNNNNNNNN
GAAGCAGATGATTAATCATCTGCTTC
NNNNNNNNNNNNNNNNNNNNNNNNNNNNNNNNNNNNNNNNNNNNNNNNNN
ATAACACAGATTCTTACTTCTCAATGATATTCC
NNNNNNNNNNNNNNNNNNNNNNNNNNNNNNNNNNNNNNNNNNNNNNNNNN
GCCATTGGGTGGTGGTCCTGCTTATGGG
NNNNNNNNNNNNNNNNNNNNNNNNNNNNNNNNNNNNNNNNNNNNNNNNNN
TACTTAGTTGACATGCATAAAAAATATGTGACGAATTATGAGTTCA
NNNNNNNNNNNNNNNNNNNNNNNNNNNNNNNNNNNNNNNNNNNNNNNNNN
AACTTCGTGTGGAGCTAATAGTTTTCATTT
NNNNNNNNNNNNNNNNNNNNNNNNNNNNNNNNNNNNNNNNNNNNNNNNNN
AACTTCGTGTGGAGCTAATAGTTTTCATTT
NNNNNNNNNNNNNNNNNNNNNNNNNNNNNNNNNNNNNNNNNNNNNNNNNN
AACTTCGTGTGGAGCTAATAGTTTTCATTTTCCAT
NNNNNNNNNNNNNNNNNNNNNNNNNNNNNNNNNNNNNNNNNNNNNNNNNN
GTTCTATAGGAACTGGACGAT
NNNNNNNNNNNNNNNNNNNNNNNNNNNNNNNNNNNNNNNNNNNNNNNNNN
GAACAAGCCTAAATGTTTTCTTTATTGATTATATCAATATTGA
NNNNNNNNNNNNNNNNNNNNNNNNNNNNNNNNNNNNNNNNNNNNNNNNNN
CGATATTGATGCTAGTGACGATATTGATG
NNNNNNNNNNNNNNNNNNNNNNNNNNNNNNNNNNNNNNNNNNNNNNNNNN
CGATATTGATGCTAGTGACGATATTGATGCTAGTGA
NNNNNNNNNNNNNNNNNNNNNNNNNNNNNNNNNNNNNNNNNNNNNNNNNN
TTGATGCTAGTGACGATATTGATGCTAGTGACGATAT
NNNNNNNNNNNNNNNNNNNNNNNNNNNNNNNNNNNNNNNNNNNNNNNNNN
TTGATGCTAGTGACGATATTGATGCTAGTGACGATAT
NNNNNNNNNNNNNNNNNNNNNNNNNNNNNNNNNNNNNNNNNNNNNNNNNN
TTGATGCTAGTGACGATATTGATGCTAGTGACGATATTGATGCTAGTGACGATATTGATG
NNNNNNNNNNNNNNNNNNNNNNNNNNNNNNNNNNNNNNNNNNNNNNNNNN
TTGATGCTAGTGACGATATTGATGCTAGTGACGATATCGATCGTGACCTTGATACGGAGC
TGGGACTGCTAACTATGATGAATGCGGTAACTATGGATATGATGCCGGAACCGGAAATAG
ACCGATTTTATATCACCCTTCAATTCGAATTAGCAAAAGCAATGTCTCCTTGCATAATAT
GGATTCCAAACATTCATGATCTGGATGTGAATGAGTCGAATTACTTATCCCTCAGTCTAT
TAGTGAACTATCTCTCCAAGGATTGTGAAAGATGTTCCACTAGAAATATTCTTGTTATTG
CTTCGACTCATATTCCCCAAAAAGTGGATCCCGCTCTAATAGCTCCGAATAAATTAAATA
CGTGCATTAAGATACGAAGGCTTCTTATTCCACAACAACGAAAGCACTTTTTCACTATTT
CATATACTAGGGGATTTCACTTGGAAAAGAAAATGTTCCATACTAATGGATTCGGGTCCA
TAACCATGGGTTCCAATGCACGAGATCTTGTAGCACTTACCAATGAGGCCCTGTCGATTA
GTATTACACAGAAGAAATCAATTATAGACACTAATACAATTAGATCCGCTCTTCATAGAC
AAACTTGGGATTTGCGATCCCAGGTAAGATCGGTTCAGGATCATGGGATCCTTTTCTATC
AGATAGGAAGGGCTGTAGCACAAAATGTACTTCTAAGTAATTGCCCCATAGATCCTATAT
CTATCTATATGAAGAAGAAATCATGTAACGAAGGGGATTCTTATTTGTACAAATGGTACT
TCGAACTTGGAACGAGCATGAAGAAATTAACGATACTTCTTTATCTTTTGAGTTGTTCTG
CCGGATCGGTCGCTCAAGATCTTTGGTCTCTACCCGGACCCGATGAACAAAATGGGATCA
CTTCTTATGGACTCGTTGAGAATGATTCTGATCTAGTTCATGGCCTATTAGAAGTAGAAG
GCGCTCTGGTGGGATCTTCACGGACAGAAAAAGATTGCAGTCAGTTTGATAATGATCGAG
TGACATTGCTTCTTCGGCCCGAACCAAGGAATCCCTTAAATATGATGCAAAACGGATTTT
TTTCTATCCTTGATCAGAGATTTCTCTATGAAAAAAACGAATCGGAGTTTGAAGAAGGGG
AAGTTGACCTAGAGGAGGATTTATTCAATCACATAGTTTGGGCTCCTAGAATATGGCGCC
CTTGGGGCTTTCTATTTGATTGTATCGAAAGGCCCAATGAATTGGGATTTCCCTATTGGT
CCAGGTCATTTCGGGGCAAGCGGATCATTTATGATGAAGAGGATGAGCTTCAAGAGATTT
ATGATGAAGAGGATGAGCTTCAAGAGAATGATTCGGAGTTCTTGCAGAGTGGAACCATGC
AGTACCAGACACGAGATAGATCTTCCAAAGAACAAGGCCTTTTTGGAATAAGCCAATTCA
TTTGGGACCCTGGAGATCCACTCTTTTTCCTATTCAAAGATCAGCCCTTTGGCTCTGTGT
TTTCACATCGAGAATTATTTGCAGATGAGGAGATGTCAAAGGGGCTTCTTACTCTTACTT
CCCAAACAGATCCTCCTAAATCTATATATAAACGCTGGTTTAGCAAGAATATGCAAGAAA
AGCACTTCGAATTGTTGATTAATCGCCAGAGATGGCTTAGAACCAATAGTTCATTATCTA
ATGAATCTTTCCGTTCTAATACTCTATCTGAGAGTTATCAGTATTTATCAAATCTGTTCC
TGTCTAACGGAACGCTATTGGATCAAATGACAAAGACATTGTTGAGAAAAAGATGGCTTT
TCCCGGATGAAATGAAAATTGGATTCATGTAACAGGAGAAAGATTTCCCATTCCTTAGCC
GGAAAGATATGTGGCCATGAAAGAGGAATTAAGTGGAACAGAATTGACTGGGTGGTAGAG
TTGTGGAAAGGCTTGTTTCTTCCATATTTTGGACCTTATTAGCTCCATGGAACAATATGC
TACTGCTGAAACACGGAAGAATTGAAATCTTAGATCAAAACACTATGTATGGATGGTATG
AACTGCCTAAACAAGAATTCTTGAACAGCGAACAACCAGTTCAGATATTCACGACCAAGA
AGTACTGTACTGGATTCTCTTTTGGATGGGCCCTGAAAGGAGAAGGAAGGCTGGAATGCC
AACAGGCGTCTATTATTGAATTCACCCCACTCGATAGTATCCATTTGGGGAACGTCCAGT
GCCAAAGTCACTGAATGGGTAAGTCGCCAATCTCTAAAACGGACTATGTAATGTACTTTA
TCTGCTGGGTTACGGGCGGGCATTTTACCAGAGGTTTCTAATCTACCCTTGTGTGATTCC
TGTTAAAGCATATACTCAGGGGGGTGGGTGCGGGGCGGACGATTTTAAAGCAGACTCCCC
ATTCATTAGATAGAGAAGATCGCCAAGATTTCGTGATCCGCTGCCGAACTTATTCCAATT
CCAAGAGCTCGATCGAATCGGTATTGATATACCGATTCGATCCGAGCTCTTTTATTGAAT
TGCTCATTCAATGAGCATTCTCAATATTATGCCTTGAAGAGGACTCGAACCTCCACGCTC
TTTAGCACGAGATTTTGAGTCTCGCGTGTCTACCATTTCACCACCAAGGCATCTTGAAAG
TGAATCGTATTCCATGAATATGATATCTATCTAGTATGATGTATGGAATATATGACAAGG
GTGGAGTATTTCTATTGATCGGCCATGTCATATAGGCCCGAGTTGGACATCCAATTGCTT
CGATTTGAATTATCCGAAGAATGCCTTATATATCAAATATATCAAAAAGATGGACAATCA
AACCTATTTCTCGATTCAATAGAAGCCCAAAGAGGTGAATAGGGTCCCAAATAACGAGAG
ATATGTAAAAAGCGGGTCCGATTACGCCTATTCCTAATCCTAAATGGAATGTAACGACGT
AGAGACCCATATGTAAACATAGTATCCATTTAGATACGCTCGAATGGCCCCTTCGTATAA
TGAGAATGTAGATAACCCTATTCCGGTCTGGTCCGGTATGGAATGAACTTATAATCATGG
AATCGACTCGATCATCAGATTATAAGTTCATAACCTTAGCCCATTCCCATTTTGGGCGGA
ACAGATCTACTAATTCTTTTCTTTGATTCCAGTTAGTAAGAGGGATCCTGAACTAAGAAA
TAGACCCTAGAAGCTAAAAAAGGGTATCCTGAGCAATTGCAATAATCGGGTTCATTGATA
TTCCTGGTATAGTAGATGCTATCACACATACAATCATACTCAATTCGATGGAATTGTTTG
ATCTTAAAGGAGATCTTCTATAATTTCGCACGTGAGGGGTTATTTCTTGGTTTCGTCCAG
TCATTAATAACTTGATTATTTTTAGATAATAGTAGATAGAAACAACGCTTGTAAGGAGTC
CTATTAAAACCAAGAAATATAGGCCTGCCTGCCATCCACACCAGAATAAATAGAGTTTTC
CGAAAAAACCTGCTAGTGGAGGAAGACCTCCTAGGGATAAGAGACATAGGGTTAAAGAGA
GAGCCAAAAAAGGATCTTTCGTGTATAATCCTGCATAATCTCGAATGTTATCAGTTCCGG
TACGTAGACCAAATAATACAATGCAAGCAAAAGTTCCTAGATTCATGGCGATATAGAACA
GCATATAAGTTATCATGCTTGCATATCCATCATTTGAGTCTCCTACAATTATTCCAATAA
TTACATATCCGATTTGACCTATGGACGAATATGCAAGCATACGTTTCATGCTTGTTTGAG
TAATAAATGGCAATGAGATTTCCCAATATCATGCTAAGAATACCTAGGATTTTCAAAAGA
AGATTCCGTTCATTTGATGAGAAATAAAAAGGAATATCGAAAATTCGAGTGGCTGAAGCT
GAAGCAGCTACTTTCGAAGTAACAGAAAGAAAAGCAACGACTGGAGTGGGAGAGTCAGAG
TCGAAAAGAGGATTCCTCACTTCTTTCTCTCATTCAAAACCGTGCATGAGACTTTCATCT
CACACGGCTCCTAAGTGATAAAAGAAAGAAGATGAGTTCTTCTTTCTTTTTTGATTACCT
TCCTCGCGTATGTATAAGACCGAATCCATTTTATTTCTAATTCTAAAAAGGATTACTAAT
CCTTAACTTTTCGAGGAATCCTTCATCAGTGGTTGTGAATGACTGATTTTTTCAATCTTT
TCCACCTTGGTTCCGTAGGAGCAAGTCAGAAAGATTGAGAAATAGAACCATCTGATTTGA
TTCGTTCTCAATAGCCATGAGATGATCATCTTAGGGTGATCCTTTTGTCGACGGATGCTC
CTATTACACTCGTAGTCTCTGAAGGATGAGAACCAACTATGTAGCATCTACATCGAGAAT
TCAAGTATTGTATACGTCATTAGTCCGATCCTTTGTAGGAACTACCCGTAATAACGAACT
TGCAAAATGGATCTGTTTATCATAAAGAGATTCGTCGTTCCTAACCCTGCTTCACCTTAA
TTGTTATTTGAACAAGTAAAAGTTCTGTCTTGGTCCGAGTGGGGATAGCATTTCTCTTCT
GCATGTCCATGGAGTTTTGAAAAATCCAAACATCTCAGAGATAGATAGAGAGGTAGGAAT
TTATCGAACGAACCGCACTCCTTCGTATACGTCAGGAGTCCATTGATGAGAAGGGGCTAG
GGAAAGCTTGAACCCAATTCCTACAGTGATGAATATGAGCGCAATTGAAATTCCTGGGGA
GTTATACATTTGTGTATTGATAAGACCATTCACTATTTCTTGAAGCTCGATCTCTCCCCC
GGATGAACCATATAGCCAAGAGAAACCATGAACCAGAATAGAAGAGCTTGCCCCGCCCAT
GAGTAAATATTTCATAGTAGCCTCATTAGACCGTACATCTTTCTTGGTATATCCAGATAA
TAGGTAGGAGCATAAACTGAAACATTCTGGAGCTACAAAGATAGTTATTAAATCATTAGC
ACCGCATAAAAACATTCCTCCTAGAGTAGCTGTTAATACGAATAAGAGAAACTCTGTTAT
AGCCATTTCTGTACATTCAATGTACTCTACGGATAGAGGAATACATAGAGTTGAACATAG
TAAAATAAGAAATTGAAAGATTTCGTTGAAATTGTTCGTTTGGAAATTTCCCGAAAAGCT
AATCATAGGTTCTTCTCTCCATCGGAACAATAGGGCAGTTATGCTCATTACTAAACTTGT
TGAAGAGATGAAATAGAACCAAGGTATGTCTTTTTGATCAGAGGTTGAATCGATCATCAG
AAGAAGAATTAGGCCAAAAATTAGGATACATTCTGGGAGAATAAAACTTCCATCGAAGAG
AAGCAAATGAAAGGCTTTCATAAAAATTCTCGTAGAATCGAGAATGACGTTTTCATTCTG
TACATGCCAGATCATGAATTAGTAACTGCATCCAATTTCCAAAAAAAATTTCAATTGTTT
CCATTTTTGGAATGGAATATTTACGGAATCTCCATGAATAGGATCAAACCTTATTCCATG
GTATTTACATGAGGTTCTTCTTTCCTTTCTTATTCTTAAGAAAAAAGTCCCCGAGAGGGC
TTAGTTGATCCATGATTTATGTTTCATCTTTCGTTTCCTTTTCGTTTGTTTCGAGAAATA
TATCGATCAATTCCGACTCTTTCTTTTTCTCTTGATTCTTTTCCGATCGAGATGTATAGA
TCCATGGATCTATGTGTCTATATAGATCCTGTTCATGGATTAACGAAAATGGGCAAAAGC
TCTATTTGCCTCTGCCATTCTATGAGTCTCTTCCTTTTTGCGTATGGCATCGCCACTCCC
TTTGGCAGCATCCACTAATTCGGAACTTAATTTGAAAGCCATATTTCGACCCGGACGTTT
TCGGGATGCCGCTAATAACCAACGAATGGCAA
NNNNNNNNNNNNNNNNNNNNNNNNNNNNNNNNNNNNNNNNNNNNNNNNNN
GATATTGATGCTAGTGACGATATTGATGCTAGTGACGATATTGATGCT
NNNNNNNNNNNNNNNNNNNNNNNNNNNNNNNNNNNNNNNNNNNNNNNNNN
TTGATGCTAGTGACGATATTGATGCTAGTGACGATATTGATGCTAGTGACGATATTGATG
CT
NNNNNNNNNNNNNNNNNNNNNNNNNNNNNNNNNNNNNNNNNNNNNNNNNN
TTGATGCTAGTGACGATATTGATGCTAGTGACGATATTGATGCTAGTGACGATAT
NNNNNNNNNNNNNNNNNNNNNNNNNNNNNNNNNNNNNNNNNNNNNNNNNN
TTTCTATTTGATTGAATGGAAAGGCCCAATGAATTGG
NNNNNNNNNNNNNNNNNNNNNNNNNNNNNNNNNNNNNNNNNNNNNNNNNN
ATATAAATGCTGGTTTAGGAAGAATATGCAAGGAAAGCACTTCAAATTGTTGATT
NNNNNNNNNNNNNNNNNNNNNNNNNNNNNNNNNNNNNNNNNNNNNNNNNN
TGCTGAAACACGGAAGAATTGAAATCTTAGAT
NNNNNNNNNNNNNNNNNNNNNNNNNNNNNNNNNNNNNNNNNNNNNNNNNN
TCTTTTATTAAATTGTTCATTCAATGACCATTTTCAATAT
NNNNNNNNNNNNNNNNNNNNNNNNNNNNNNNNNNNNNNNNNNNNNNNNNN
AAGAGCTCGGATCGAATCGGTATATCAATACCGATTCGATCGAGCTCTT
NNNNNNNNNNNNNNNNNNNNNNNNNNNNNNNNNNNNNNNNNNNNNNNNNN
TTAAAGGACATTTTCCATAATTTTGCACGAGATGGGTTATTTCTTGGT
NNNNNNNNNNNNNNNNNNNNNNNNNNNNNNNNNNNNNNNNNNNNNNNNNN
TAGATAGAAATAATGCTTGTAAGGAATCCTGTTAAAAAACAAAGAAATACAGGCTTGCCT
CCCATCTACATCACATCAGAATAAATAGAATTTTCC
NNNNNNNNNNNNNNNNNNNNNNNNNNNNNNNNNNNNNNNNNNNNNNNNNN
GCTAGTGGAAGAAGACCTCCTAGGGATAAGAGACATATAGTTAAATAGAG
NNNNNNNNNNNNNNNNNNNNNNNNNNNNNNNNNNNNNNNNNNNNNNNNNN
GATATAGAACAGCATATAAGTTA
NNNNNNNNNNNNNNNNNNNNNNNNNNNNNNNNNNNNNNNNNNNNNNNNNN
AAAAGAGGACTCCTCACTTCTTTCACCCATTCAAAA
NNNNNNNNNNNNNNNNNNNNNNNNNNNNNNNNNNNNNNNNNNNNNNNNNN
GAATCCTTCATTAGTGGTTGTGAATGATTGACTTTTCAATCTTTTCTATATTGGTTCCAT
ATGAGCAAGTCCAAAAGATTAAGAAATAGAACCATCTAATTTGATTCATTTGCACTAGCT
ATGAGATGATCAT
NNNNNNNNNNNNNNNNNNNNNNNNNNNNNNNNNNNNNNNNNNNNNNNNNN
ATTACACTCATAGTCCTCGAAGGATGAAACCAGCTATGTAGCATCTACATGGAGAATTTA
AGTAT
NNNNNNNNNNNNNNNNNNNNNNNNNNNNNNNNNNNNNNNNNNNNNNNNNN
TCGTAGTCGTTGAAGGATGAGAAGCAACTGTGTAGCA
NNNNNNNNNNNNNNNNNNNNNNNNNNNNNNNNNNNNNNNNNNNNNNNNNN
AAGCTCGATCTCTCCCCCGGATGAACCATATAGCCAAGAGAAACCATGAACCAGA
NNNNNNNNNNNNNNNNNNNNNNNNNNNNNNNNNNNNNNNNNNNNNNNNNN
AGTCTCTTCCTTTTTGCATATGGCATTGCCACTC
NNNNNNNNNNNNNNNNNNNNNNNNNNNNNNNNNNNNNNNNNNNNNNNNNN
TTTCTTTCTTTTGTTGAATATTTTTCATAGGTCGATAGATAATTTGACAAGCCAATGATT
TTTTTTTCGTGTGTCAGAATATAATTAACCAAGATGTTAACTAATCGAATACGATAAATT
AGATCG
NNNNNNNNNNNNNNNNNNNNNNNNNNNNNNNNNNNNNNNNNNNNNNNNNN
TTCTGCAATACCTTGATGTGACATGAGCATGAAAGGGGCTCAAGAATCA
NNNNNNNNNNNNNNNNNNNNNNNNNNNNNNNNNNNNNNNNNNNNNNNNNN
AGGGTGGATCTTGAAAGATATGAAGGATCTCCCTCCAAGCCATACATACTACTTTCATCA
AAGATGGCTGCTGAAATATTCTATATGTATCTATAAAATCGAGTATGGAATTCT
NNNNNNNNNNNNNNNNNNNNNNNNNNNNNNNNNNNNNNNNNNNNNNNNNN
AATTTTGTTTGCTCACTTTAAACTGAGTATCCATTCCCCTCGCTTTCTTGTTAGGGTTGG
ACATCCTGTATTTTGCATATCCATATGATTGAGTCCTTGGGTGTTCGTAATAGTGTAAAA
AGAAGTGTTTCGAATCATTGCTATCTGATTTGAATCTATTCTAAAAGAGTTGAGGTATTT
TGAATTGTTTGTTGACACAAACAAAGTCA
NNNNNNNNNNNNNNNNNNNNNNNNNNNNNNNNNNNNNNNNNNNNNNNNNN
CTATTTGACTCGGACTTGTTCTAAAAAAGTCGAGGTATTTCGATGTTGACACAAACAATG
TCAGGGAAAACCTTTGAAATTCTTTCAATATTGAACCTTGGACGTATAAGAGTTTCGAAC
TGAATCTCTTTAGAAAGAAGATCTTTTGTCACATGGTAGCCTGGTCCAGTTCCATTACGA
AACTTTTGTTGTTGGGTTAGC
NNNNNNNNNNNNNNNNNNNNNNNNNNNNNNNNNNNNNNNNNNNNNNNNNN
GTCTTGGATAAGAATCTACAACACACTAGAATGCCTTTGTTGACCATCTTTTACTCCTAT
AACATCTAAGGTTCC
NNNNNNNNNNNNNNNNNNNNNNNNNNNNNNNNNNNNNNNNNNNNNNNNNN
CCTTCCCCCTCTTACTAAAACTACAGAATGTTCTTGTGAATTATGACCAATA
NNNNNNNNNNNNNNNNNNNNNNNNNNNNNNNNNNNNNNNNNNNNNNNNNN
TCATATGGCTCTTCATTCAATTCTTTCAAAGTAGTTGGATTCTTTTCCATCTCCTTCCTT
CTTCCACT
NNNNNNNNNNNNNNNNNNNNNNNNNNNNNNNNNNNNNNNNNNNNNNNNNN
TACAGAACCGTACATGAGATTTTCACCTCATACGGCTCCT
NNNNNNNNNNNNNNNNNNNNNNNNNNNNNNNNNNNNNNNNNNNNNNNNNN
ATTTGTTCGTTTGTAATCAGGGTTCTTCCACTT
NNNNNNNNNNNNNNNNNNNNNNNNNNNNNNNNNNNNNNNNNNNNNNNNNN
TTGGAATCTGTGTTCTTTCACTTCATTTTGGTTTACTA
NNNNNNNNNNNNNNNNNNNNNNNNNNNNNNNNNNNNNNNNNNNNNNNNNN
GCCATATTTCGACCCGGACGTTTTCGGGATGCCGCTAATAACCAACGAATGGCAAGTGCT
TTGCCTTGTGTGGATCCTATTTCAATGGGAACTTGATGAGTCGATCCACCTACACGTCTT
GCTTTTACTGCTATATCGGGAGTTCCTCCACGTATTGCTTGACGTAAAACAGATAGTGGA
TTTGTTTCTGTCTTTTGTTGAATCTTTTTCACGGCTCGATAGATAATTTGATAAGCCAAT
GATTTTTTTCCGTGTTTCAGAATACGGTTAACCAACATGTTAACTAATCGATTACGATAA
ATTGGATCGGATTTTGTAGTTTTTTTTTCTGCAGTACCTCGACGTGACATGAGCGTGAAA
GGGGTTCAAGAATCTGTTTTCTTTTTATAAGGACTAAAATCACTTATTTTGGCCTTTTTA
CCCCATATTGTAGGGTGGATCTCGAAAGATATGAAGGATCTCCCTCCAAGCCGTACATAC
AACTTTCATCGAATACGGCTTTCCGCAGAATTCTATATGTATCTATGAGATCGAGTATGG
AATTCTGTTTACTCACTTTAAATTGAGTATCCGTTTCCCTCCCTTTCCTGCTAGGATTGG
AAATCCTGTATTTTACATATCCATACGATTGAGTCCTTGGGTTTCCGAAATAGTATAAAA
AGAAGTGCTTCGAATCATTGCTATTTGACTCGGACCTGTTCTAAAAAAGTCGAGGTATTT
CGAATTGTTTGTTGACACGGACAAAGTCAGGGAAAACCTTTGAAATTATTTCAATATTGA
ACCTTGGACGTATAAGAGTTCCGAATCGAATCTCTTTAGAAAGAAGATCTTTTGTCTCAT
GGTAGCCTGCTCCAGTTCCCTTACGAAACTTTCGTTATTGGGTTAGCCATACACTTCATA
TGTTTCTAGCGATTCACATGGCATCATCAAATGATACAAGTCTTGGATAAGAATCTACAA
CGCACTAGAACGCCCTTGTTGACGATCCTTTACTCCGACAGCATCTAGGGTTCCTCGAAC
AATGTGATATCTCACACCAGGTAAATCCTTAACCCTTCCCCCTCTTACTAAAACTACAGA
ATGTTCTTGTGAATTATGGCCAATACCGGGTATATAAGCAGTGATTTCAAATCCAGAGGT
TAATCGTACTCTGGCAACTTTACGTAAGGCAGAGTTTGGTTTTTTGGGGGTGATAGTGGA
AAAGTTGACAGATAAGTCACCCTTACTGCCACTCTACAGAACCGTACATGAGATTTTCAC
CTCATACGGCTCCTCGTTCAATTCTTTCGAAGTCATTGGATCCTTTTCCGCCCCCTCCCT
TCTTCCACTCCGTCCCGAAGAGTAACTAGGACCAATTTAGTCACGCTTTCATGTTCCAAT
TGAACACTTTCCATTTTTGATTATTCTCAAAGGAGAAGATTATTCTCTTTACCAAACATA
TGCGAATCCAATCGCGCACGATCTTATAATAAGAACAAGAGATCTTTCTCGATCAATCCC
TTTGCCCCTCATTCTTCGAGAATCAGAAAGATCCTTTTTTTGAATTTGTTCATTTGGAAT
CTGGGTTCTTCCACTTCA
NNNNNNNNNNNNNNNNNNNNNNNNNNNNNNNNNNNNNNNNNNNNNNNNNN
AGAGATCTTTCTCAATCGATCCCTTTGCCTCTCACTCTTCTAGAATAAAAAAAATCCTTT
TTTGGAATTTGTTCATTTGGAATCTGGGTTCTTCCACTTCATTTTTATTT
NNNNNNNNNNNNNNNNNNNNNNNNNNNNNNNNNNNNNNNNNNNNNNNNNN
GTGGGTCTCCGAGATCCTTTCAATGACC
NNNNNNNNNNNNNNNNNNNNNNNNNNNNNNNNNNNNNNNNNNNNNNNNNN
CCCTATCCCGTAATAGGTACAATGTTTGAATCAGTAGAGAACCCTTTCTTTTGTATGAAT
TGATATTATTCCATTCCAATTCCTTTTCGATACCTCCCAAGAAAAGTCTTGAATTGGATG
CCAAATTTATGGGTTACTGTGAGCTTATCCATGCAGTTATGAGATCTTTGAATATGAATC
CATTTTCTAAATGATCCTAGCTTTTGTGCTTTGTTGGGTCTCTGAGATCCTTTAGATGAC
CTA
NNNNNNNNNNNNNNNNNNNNNNNNNNNNNNNNNNNNNNNNNNNNNNNNNN
TTTCTATTGTATTAGTTAGTATTTGTTAATGATCACGACTTAGT
NNNNNNNNNNNNNNNNNNNNNNNNNNNNNNNNNNNNNNNNNNNNNNNNNN
TTCTTTTCTATTATATTAGTTAGTATT
NNNNNNNNNNNNNNNNNNNNNNNNNNNNNNNNNNNNNNNNNNNNNNNNNN
ATGAATTGTTGACACCAGTCCTACATTTTGTCTCTGTGGATCAAGGAAA
NNNNNNNNNNNNNNNNNNNNNNNNNNNNNNNNNNNNNNNNNNNNNNNNNN
CAACATGGATTCTGGCAATGCAATGTAGTTGGACTCTCATGTCGATCCGAAT
NNNNNNNNNNNNNNNNNNNNNNNNNNNNNNNNNNNNNNNNNNNNNNNNNN
GAGTTTGATCCTGGCTCAGAAGGAACGCTAGCTATATGCTTAACACATGCAAGTCG
NNNNNNNNNNNNNNNNNNNNNNNNNNNNNNNNNNNNNNNNNNNNNNNNNN
TGATTAGTTAGTTGGTAAGGCAATAGCTTACCAAAGCGA
NNNNNNNNNNNNNNNNNNNNNNNNNNNNNNNNNNNNNNNNNNNNNNNNNN
GGATGATCAGCCACACTGGGACTGAGACACGGCCCGGACTCCCACGGGGGGCAGCAGTGG
GGAATCTTGGACAATGGGCGAAAGCC
NNNNNNNNNNNNNNNNNNNNNNNNNNNNNNNNNNNNNNNNNNNNNNNNNN
CGGCTAACTCCGTGCCAGCAGCCGCGGTAA
NNNNNNNNNNNNNNNNNNNNNNNNNNNNNNNNNNNNNNNNNNNNNNNNNN
GCCCGAAGAGGGGCTCGCTTCTGATTAGCTAGTTGGTAAGGCAATAGCCAACCAAGGTGA
TGATTAGTATTTGGTCCAAGAGGATGATCCTCCACACTGGTACTGAGACATGGCCCAGAC
TCCTACAGGAGGCAGCAGTGGGGAATTTTTGGCAATGGACGAAAGCTTGACGGAGCAATG
CCGTGTGGAGGTAGAAGGCCCACGCATCATGAACTTCTTTTTCTAGAGAAGAAGCAATGA
CGGGGGAATAAGCATCAACTAACTCTGTGCCAGCAGCCGCAGTAATATAGAGGATGCAAG
CGTTATCCAGAAT
NNNNNNNNNNNNNNNNNNNNNNNNNNNNNNNNNNNNNNNNNNNNNNNNNN
GGTGGAGCGGTGAAATGCGTAGAGATCGGAAAGAACACCAACGGCGAAAGCACTC
NNNNNNNNNNNNNNNNNNNNNNNNNNNNNNNNNNNNNNNNNNNNNNNNNN
CGAAAGCATGGGGAGCGAACAGGATTAGATACCCTGGTAGTCCATGCCGTAAACGATG
NNNNNNNNNNNNNNNNNNNNNNNNNNNNNNNNNNNNNNNNNNNNNNNNNN
CCGCCTGGGGAGTACGGTCGCAAGACCGAAACTCAAAGGAATTGACGGGGGCCCGCACAA
GCGGTGGAGCATGTGGTTTAATTCGATACAACGCGCAAAACCTTACCAGCCCTTGACAT
NNNNNNNNNNNNNNNNNNNNNNNNNNNNNNNNNNNNNNNNNNNNNNNNNN
ACAGGTGCTGCATGGCTGTCGTCAGCTCGTGTCGTGAGATGTTTGGTCAAGTCCTATAAC
GAGCGAAACCCTCGT
NNNNNNNNNNNNNNNNNNNNNNNNNNNNNNNNNNNNNNNNNNNNNNNNNN
CCATCGTTGAGTTTGGAACCCTGCACAGACTGTCGGTGATAAGCTGGAGGAAGGTGAGGA
TAATGTCATGTCATCATGCCCCTTATGCCCTGGGTGGCACACATGCTACAATGGATGGGA
CAAAGGGTCGTGATCCTGCGAGGATGAGCTAACCTCAAAAACCTGTCCTTAGTTTGGATT
GCAGGTTGCAAGTCACCTGCATGAAGCAGGAATCGCTAGTAATC
NNNNNNNNNNNNNNNNNNNNNNNNNNNNNNNNNNNNNNNNNNNNNNNNNN
GACTGCCAGTGATATACTGGAGGAAGGTGGGGATGACGTCAAGTCCGCATGGCCCTTATG
GGCTGGGCTACACACGTGCTACAATGGACGGTACAGCGGGTAGCTACCAGGCGACTGGAT
GCCAATCTCGAAAAGCCGTTCTCAGTTCGGATTGGAGTCTGCAACTCGACTCCATGAAGC
TGGAATCACTAGTAATCGCGCATCAGCCATGGCGCGGTGAATATGTACCCGGGCCCTGTA
CACACCGCCCGTCACAC
NNNNNNNNNNNNNNNNNNNNNNNNNNNNNNNNNNNNNNNNNNNNNNNNNN
GCTGCAACTCGCCTGTATGAAGTCGAAATCGCTAGTAATCGCCGGTCAGCCATACGGCGG
TGAATTCATTCC
NNNNNNNNNNNNNNNNNNNNNNNNNNNNNNNNNNNNNNNNNNNNNNNNNN
GACTGGGGTGAAGTCGTAACAAGGTAGCCGTA
NNNNNNNNNNNNNNNNNNNNNNNNNNNNNNNNNNNNNNNNNNNNNNNNNN
TGTTAGGTATTTTTATTTGTCACTGCTTCACACCCAAAAAGAAAGGAGTTGTGTCTACAT
TAAACTTGGAGATG
NNNNNNNNNNNNNNNNNNNNNNNNNNNNNNNNNNNNNNNNNNNNNNNNNN
GGATGGGGTTTCTCTCGCTTTTGGCATAGTGGGCCCCCAGCGGGAGGCTTGTACAACGGG
CTATTAGCTCAGTGGTAGAGTGCACCCTTGATAATTGCGTCGTTGTGCCTGGACTGTGAG
AGCTCTCACCCACATGGATAGTTCAATGTGCTCATCAGCGCCTAACCCTGAGATGTGGAT
CATCCATGACACATTAACATGGAGTACTACTCCTGT
NNNNNNNNNNNNNNNNNNNNNNNNNNNNNNNNNNNNNNNNNNNNNNNNNN
GTGTATGGACAGCCATAGCTTGAGCACAAGTTCGGCCTCAATGAAAAAATAAAATGGAGC
ACCTAA
NNNNNNNNNNNNNNNNNNNNNNNNNNNNNNNNNNNNNNNNNNNNNNNNNN
ATATCATTCCTTCCTTAAGTCCCATAGGTTTGATCCTGTAGAATTTGACCTATTTTCTTG
AGCGAAGGGTACGAACTAAATCAGATTGATTTTTCGATCAAAAATACTATGTGAAATCTT
CGGTTTTTTCCTCTTCCTCTATCCCTATCCCATAATAGGTACAGTGTTTGAATCAATAGA
GAACCCTTTCTTCTGTATGAATCGATATTATTCCATTCCAATTCCTTTCCGATACCTCCC
AAGGAAAGTCTCGAATTGGATCCCAAATTGACGGGTTAGTGTGAGCTTATCCATGCGGTT
ATGCACTCTTCGAATAGGAATCCATTTTCTGAAAGATCCTGGCTTTCGTGCTTTGGTGGG
TCTCCGAGATCCTTTCGATGACCTATGTTGTGTTGAAGGGATATCTATATAATCCGATCG
ATTGCGTAAAGCCCGCGGTAGCAACGGAACCGGGGAAAGTATACAGAAAAGACAGTTCTT
TTCTATTATATTAGTTAGTATTCGTTAGTGATCCCGGCTTAGTGAGTCCTTTCTTCCGTG
ATGAACTGTTGACACCAGTCCTACATTTTGTCTCTGTGGACCGAGGAAAAAAGGGACTCC
GCGGGAAGAGGAGTGTACCATGAGAGAAGCAAGGAGGTCAACCTCTTTCAAATATACAAC
ATGGATTCTGGCAATGCAATGTAGTTGGACTCTCATGTCGATCCGAATGAATCATCCTTT
CCACAGAGGTAAATCTTTGCCTGCTAGGCAAGAGGATAGCAAGTTACAAATTCTGTCTCG
GTAGGACATGTATTTCTATTACTATGAAATTCATAAATGAAGTAGTTAATACCCGTATCG
AATAGAACATGCTGAGCCAAATCTTCTTCATGTAAAACCTGCTTGATTTAGATCGGGAAA
ATCGTGCAGTTTTATGAAACCATGTGCTATGGCTCGAATCCGTAGTTAATCCTATTTCTC
GATCGGGGCAGGGAAGGGATATAACTCAGCGGTAGAGTGTCACCTTGACGTGGTGGAAGT
CATCAGTTCGAGCCTGATTATCCCTAAACCCAATGTTAATTTTTCTATTTTGATTTGCTC
CTCCGCCGTGAGAATGGATAAGAGGCTCGTGGGATTGACGTGAGGGGGCAGGGATGGCTA
TATTTCTGGGAGCGAACTCCGGGCGAATATGAAGCGCATGGATACAAGTTATGCCTTGGA
ATGAAAGACAATTTCGAATTAGCTTTGTCTACGAACAAGGAAGCTATAAGTAATGCAACT
ATGAATCTCATGGAGAGTTCGATCCTGGCTCAGGATGAACGCTGGCGGCATGCTTAACAC
ATGCAAGTCGGACGGGAAGTGGTGTTTCCAGTGGCGGACGGGTGAGTAACGCGTAAGAAC
CTGCCCTTGGGAGGGGAACAACAGCTGGAAACGGCTGCTAATACCCCGTAGGCTGAGGAG
CAAAAGGAGGAATCCGCCCGAGGAGGGGCTCGCGTCTGATTAGCTAGTTGGTGAGGCAAT
AGCTTACCAAGGCGATGATCAGTAGCTGGTCCGAGAGGATGATCAGCCACACTGGGACTG
AGACACGGCCCAGACTCCTACGGGAGGCAGCAGTGGGGAATTTTCCGCAATGGGCGAAAG
CCTGACGGAGCAATGCCGCGTGGAGGTAGAAGGCCCACGGGTCATGAACTTCTTTTCCCG
GAGAAGAAGCAATGACGGTATCTGGGGAATAAGCATCGGCTAACTCTGTGCCAGCAGCCG
CGGTAATACAGAGGATGCAAGCGTTATCCGGAATGATTGGGCGTAAAGCGTCTGTAGGTG
GCTTTGTAAGTCCGCCGTCAAATCCCAGGGCTCAACCCTGGACAGGCGGTGGAAACTGCT
AAGCTGGAGTACGGTAGGGGCAGAGGGAATTTCCGGTGGAGCGGTGAAATGCGTAGAGAT
CGGAAAGAACACCAACGGCGAAAGCACTCTGCTGGGCCGACACTGACACTGAGAGACGAA
AGCTAGGGGAGCGAATGGGATTAGATACCCCAGTAGTCCTAGCCGTAAACGATGGATACT
AGGCGCTGTGCGTATCGACCCGTGCAGTGCTGTAGCTAACGCGTTAAGTATCCCGCCTGG
GGAGTACGTTCGCAAGAATGAAACTCAAAGGAATTGACGGGGGCCCGCACAAGCGGTGGA
GCATGTGGTTTAATTCGATGCAAAGCGAAGAACCTTACCAGGGCTTGACATGCCGCGAAT
CCTCTTGAAAGAGAGGGGTGCCTTCGGGAACGCGGACACAGGTGGTGCATGGCTGTCGTC
AGCTCGTGCCGTAAGGTGTTGGGTTAAGTCCCGCAACGAGCGCAACCCTCGTGTTTAGTT
GCCATCGTTGAGTTTGGAACCCTGAACAGACTGCCGGTGATAAGCCGGAGGAAGGTGAGG
ATGACGTCAAGTCATCATGCCCCTTATGCCCTGGGCGACACACGTGCTACAATGGCCGGG
ACAAAGGGTCGCGATCCCGCGAGGGTGAGCTAACCTCAAAAACCCGTCCTCAGTTCGGAT
TGCAGGCTGCAACTCGCCTGCATGAAGCCGGAATCGCTAGTAATCGCCGGTCAGCCATAC
GGCGGTGAATTCGTTCCCGGGCCTTGTACACACCGCCCGTCACACTATGGGAGCTGGCCA
TGCCCGAAGTCGTTACCTTAACCGCAAGGAGGGGGATGCCGAAGGCAGGGCTAGTGACTG
GAGTGAAGTCGTAACAAGGTAGCCGTACTGGAAGGTGCGGCTGGATCACCTCCTTTTCAG
GGAGAGCTAATGCTTGTTGGGTATTTTGGTTTGACACTGCTTCACACCCAAAAAGAAGGG
AGCTGCGTCTGAGTTAAACTTGGAGATGGAAGTCTTCTTTCGTTTCTCGACGGTGAAGTA
AGACCAAGCTCATGAGCTTATTATCCTAGGTCGGAACAAGTTGATAGGATCCCCTTTTTT
ACGTCCCCATGCCCTCCCGGTGTGGCGACATGGGGGCGAAAAAAGGAAAGAGAGGGATGG
GGTTTCTCTCGCTTTTGGCATAGCGGGCCCCCAGCGGGAGGCTCGCACGACGGGCTATTA
GCTCAGTGGTAGAGCGCGCCCCTGATAATTGCGTCGTTGTGCCTGGACTGTGAGGGCTCT
CAGCCACATGGATAGTTCAATGTGCTCATCGGCGCCTGACCCTGAGATGTGGATCATCCA
AGGCACATTAGCATGGCGTACTCCTCCTGTTCGAACCGGGGTTTGAAACCAAACTTCTCC
TCAGGAGGATAGATGGGGCGATTCAGGTGAGATCCAATGTAGATCCAACTTTTGATTCAC
TCGTGGGATCCGGGCGGTCCGGGGGGGACCACCACGGCTCCTCTCTTCTCGAGAATCCAT
ACATCCCTTATCAGTGTATGGACAGCTATCTCTCGAGCACAGGTTCGGCCTCAATGGGAA
AATAAAATGGAGCACCTAACAACGCATCTTCACAGACCAAGAACTACGAGATCACCCCTT
TCATTCTGGGGTGACGGAGGGATCGTACCATTCGAGCC
NNNNNNNNNNNNNNNNNNNNNNNNNNNNNNNNNNNNNNNNNNNNNNNNNN
AATTCTTTTTCCTTTCCGCAGGGATCAGGAGATTGGATCTAGCCGTAAGAAGAATGCTTG
G
NNNNNNNNNNNNNNNNNNNNNNNNNNNNNNNNNNNNNNNNNNNNNNNNNN
ACTACGAACATCCTTGATCGTTGTTATGGGATGTGTATATTTATCTGCTATTGAGTCCAA
ATGAAAGCAGGTTTGAAAAGGATCTTTAGTGCCTGAGGTTGGGCTAGGAGGGTCTCTTAT
GCCTTCCTATTTCTTCTCATTAGAGTTTGTGCACAAAGACATTCCAAGGTATGGAAGAAG
AGGGGACCAAGCACACTTGGAGAGTGTAGTATGATAGAGAGTTATATGTTACATTCATGA
AGGATGATTCACTTCCAAAAAAGAATCTATTGATTCTCTTCTAGTTGATTGGACCGTAGG
TGTAATGATTTGCTTCAAGGGTGAGGTCTCTAGTTCAAGTCTAGGATGGCCCAGCTACGC
TAGGAAAAATAATAGAAGAAGCATCTGACTTCTTCATGCATGCTTCCCTTGGCTTGGGAG
GATATAGCTCAGTTGGTAGAGCTCCGCTCTTGCAATTGGGTC
NNNNNNNNNNNNNNNNNNNNNNNNNNNNNNNNNNNNNNNNNNNNNNNNNN
TCTATTGATTCTCTCCTAATTTGTTGGATCATAGGTGCAATGATTTACTTCATGGGTGAG
GTATCTAGTTCAAGTC
NNNNNNNNNNNNNNNNNNNNNNNNNNNNNNNNNNNNNNNNNNNNNNNNNN
TTGGGTCGTTGCGATTACGGGT
NNNNNNNNNNNNNNNNNNNNNNNNNNNNNNNNNNNNNNNNNNNNNNNNNN
GTGGCTCACTTTTTCTAAGTAATGGGAAAGAAGACCAAAATATGCCATTGAAAGACTACT
AAAACAAAGATGGGTTGTCAAGAACGTAAATGAGGTAGGATAGGTAGTTGGTCAGATCTA
GTATAAATTGTACATGGAC
NNNNNNNNNNNNNNNNNNNNNNNNNNNNNNNNNNNNNNNNNNNNNNNNNN
GTAGAGGAGGTAGGATTGGTAGTTGGTCAAATCT
NNNNNNNNNNNNNNNNNNNNNNNNNNNNNNNNNNNNNNNNNNNNNNNNNN
GTAGTTGGAGTCAGCGGCTATCCCAAGGACCCCTCGCCTGAGATCCCTGAGGAAGAGG
NNNNNNNNNNNNNNNNNNNNNNNNNNNNNNNNNNNNNNNNNNNNNNNNNN
AGTAAGGGTTAGAGAAGGGCAATCATTCATTGTTAAAACCTGCATTCTTAAC
NNNNNNNNNNNNNNNNNNNNNNNNNNNNNNNNNNNNNNNNNNNNNNNNNN
GGGATTCCAACTCAATACCTTTTGAGTGAGATTTTGAGAAGAATTGTTTTTTGGATAGCA
TAGTACGATACAAGTTGTAA
NNNNNNNNNNNNNNNNNNNNNNNNNNNNNNNNNNNNNNNNNNNNNNNNNN
ACCTTAGGATGGCATAGCCTTAAAGTTAAGGGTAAGGTTCAAATGAGGAAAGACTTACGG
TGGATACCTAGGCACCGAGAGACGAGGAAGGCCGTAGTAAGCGACGAAATGCTTCGGGGA
GTTGAAAATCAGCATAGATCCGGAGATTC
NNNNNNNNNNNNNNNNNNNNNNNNNNNNNNNNNNNNNNNNNNNNNNNNNN
TGTGGAAGAGTAATACAAGCGTTGTACTGCTAGGTGAATGATTAAGTGTTGCATCCTAGA
TGGCAAGTCCAATAGCTGAAAGCCTCGCTAGTTTACGCTTTGACCCTTGTAGCATGAGGC
TATGTAAAATCCCGTGTGAATCAACAAGGACCACTTTACAAGGCTAAAGACTCCTGGGTG
A
NNNNNNNNNNNNNNNNNNNNNNNNNNNNNNNNNNNNNNNNNNNNNNNNNN
GAAGCAGTAGAGTGCTGCACCCTAGATAGAGAAAGTCAAGTAG
NNNNNNNNNNNNNNNNNNNNNNNNNNNNNNNNNNNNNNNNNNNNNNNNNN
TGACCGATAGCGTACAAGTACCGTGAGGGAAAGGTGAAAAGAACCC
NNNNNNNNNNNNNNNNNNNNNNNNNNNNNNNNNNNNNNNNNNNNNNNNNN
TCGGCTTGAGTAACACAAACATTGGTGAGAATCCAATGCCCCAAAAACCTAAAGGATCCT
TCGCAAGGTTTGTCCATGGAGGGTGAGTCAG
NNNNNNNNNNNNNNNNNNNNNNNNNNNNNNNNNNNNNNNNNNNNNNNNNN
GGTGAATATTCCTGTACTACCCCTTATTGGTCCCGAGCGACGGAGGAGGCTAGGTTAGCA
GAAAGATGGTTATCGATTCAAGCACGTAAGGTGACCTTGCTTTTTCAGGGTAAGAAGGGG
TGGAGAAAATGCCTCGAGCTGATGTTCGAGTGTCAGGTGCTACGGCGCTGAAGTAACCCA
TGCCATACTCCCAGGAAAAGCTCAAACGACCTTCAACAAAAGGGT
NNNNNNNNNNNNNNNNNNNNNNNNNNNNNNNNNNNNNNNNNNNNNNNNNN
GCGACTGTTTATTAAAAACACAGGACTCTGCTAAGTGGTAACACGATGTATAGAGTCTGA
CACCTGCCCGGTGCTGGAAGGTC
NNNNNNNNNNNNNNNNNNNNNNNNNNNNNNNNNNNNNNNNNNNNNNNNNN
GAAGCCCCGGTAAACGGCGGCAGTAACTCTAACTGTCCTAAGGTAGCGAAATTCCTTGTC
GCATAAGTAGCGACCTGCACGAATGGTGTAACGA
NNNNNNNNNNNNNNNNNNNNNNNNNNNNNNNNNNNNNNNNNNNNNNNNNN
AACTAGGCAAAATAGTCCCATAACTTCAGAAGAAGGGGTGCCTCCTGACAAGGGGGATCG
CAATGACCAGGCTCGGGAGATTGTTTAGCAAAAACATAGGTCTCCACAAAGGCATAAGAC
CATGTATGGGGGCTGAGACCTGCCCAATGTCGGAAGGTCAAGGAAGTTGGTGACTTGATG
ATAGGGGAGCCGACGACCAAAGCCCCGGTGAACGACAGTTGTAACTATTACGGTCTTTAG
GTAG
NNNNNNNNNNNNNNNNNNNNNNNNNNNNNNNNNNNNNNNNNNNNNNNNNN
TGCAAAGGTTTCCTCAGGTTGAATGGAGATTGGCCCTCAAATGCAAAGGTAGAA
NNNNNNNNNNNNNNNNNNNNNNNNNNNNNNNNNNNNNNNNNNNNNNNNNN
GACGAAAGTCGGCCATAGTGATCCGGGAGTCCCGTGTGGAAGGGCTCTCGCTCAACGGAT
CAAAGGTACGCCGGGGATAACAGGCTGATGACTCCCAAGAGCTCTTATCGACGGAGTCGT
TTGGCACCTCGATGTCGACTCATCACATCCTGGGGTTGAAGAAGGTCCCAAGGGTTCGGT
TGTTCGCCGATTCAAGTGGTACGTGAGTTGGGTTTAGAACGTCGTGAGACAGTTCGGT
NNNNNNNNNNNNNNNNNNNNNNNNNNNNNNNNNNNNNNNNNNNNNNNNNN
TGGAAGGGCCATCGCTCAACGGACAAAAGTTACTCTAGGGATAACAGGCTGATCTTCCCC
AACAACTCACATTGACGAGAAGGTTTGGCACCTCGATGTCGACTCTTTGTCACCTGGGGC
TGTAGTATGTTTCAAGGATTGGGCTATTTGCCCATTAAAGCGGTACGTGAGTTGGGTTCA
GAATGTTGTGAGACAGTTCGGTCCATATCCGATGTGAGCGTTAGAGCATTGAGAGGA
NNNNNNNNNNNNNNNNNNNNNNNNNNNNNNNNNNNNNNNNNNNNNNNNNN
AGCAGGGACGAAAGTCGACCTTAGTGATCTGACAGTGCCGAGTGGAAGGGCCGTCGCTCA
ACGGATA
NNNNNNNNNNNNNNNNNNNNNNNNNNNNNNNNNNNNNNNNNNNNNNNNNN
AGTGGAAGGGTTGTCGCTTAATAGATAAAAGTTACTCTAGGAATAATAAGTTGACCTCTC
CCAAGAGCTCACATCGA
NNNNNNNNNNNNNNNNNNNNNNNNNNNNNNNNNNNNNNNNNNNNNNNNNN
AGGCTGATCTTCCCTAAGAGCTTACATCAATGGGAAGGTTTGGCACCTATATGTCAGCTA
TTCGCC
NNNNNNNNNNNNNNNNNNNNNNNNNNNNNNNNNNNNNNNNNNNNNNNNNN
ACGTGAGCTGGGTTTAGACCGTCGTGAGACAG
NNNNNNNNNNNNNNNNNNNNNNNNNNNNNNNNNNNNNNNNNNNNNNNNNN
GAAGGATGCATCTCTGGTGTATTAGTTATCATGGCCACGGTAAATGCTAGGTAGCCAAGT
CCGGAGTGAATAACTACTGAAAGCATATTAGTAGTAAGCCCACAGCAAGATGAATGCTCT
CCTATTTCGACTTTCCCAGAGCCCTGAATAACACAGACAAGATAGCGACGGGTTCTCTAC
TCATGTGGGGATGGAAGGAAAAAAGAGAATTCAAGAGAAGGTCACGGAGAGA
NNNNNNNNNNNNNNNNNNNNNNNNNNNNNNNNNNNNNNNNNNNNNNNNNN
GAAAGCATCGAAGTGGTATGCCCAACCCAAGATGAGTG
NNNNNNNNNNNNNNNNNNNNNNNNNNNNNNNNNNNNNNNNNNNNNNNNNN
GGAGTGGATAAATGTTGAAAGCATCTAAGTCATAAGCCCACCCCAAGATGAGTGTTCTCC
TATT
NNNNNNNNNNNNNNNNNNNNNNNNNNNNNNNNNNNNNNNNNNNNNNNNNN
TCTATTTTCATTGTCCAATTCTTTAACAACATG
NNNNNNNNNNNNNNNNNNNNNNNNNNNNNNNNNNNNNNNNNNNNNNNNNN
GCCCTCTCTCTCTATGTATCCAAGGGATAGAAGTGAAGAGACATTATGGTATCCCCTTTA
GTGAAAAATTAAGACCTAAAAATCATTAGCCCATATGCTTTTCTCTCGTATCTTTCTTCA
TACATTGTTCGGT
NNNNNNNNNNNNNNNNNNNNNNNNNNNNNNNNNNNNNNNNNNNNNNNNNN
CTCCTTCTCTATATATCTAAGAGATGGGAGGGTAGAGGCCT
NNNNNNNNNNNNNNNNNNNNNNNNNNNNNNNNNNNNNNNNNNNNNNNNNN
ATCCCCTTCAGTTAAGAATTAAGACATCACAATCACTAGACACTATGCTTGTTCTCATGC
CTTTCTTC
NNNNNNNNNNNNNNNNNNNNNNNNNNNNNNNNNNNNNNNNNNNNNNNNNN
CATGCTTTTCCCGGAGGTCTGGAGAAAGCTGCAATCAATAGGATTTCCCTAATCCTCCCT
TCCCGAAAGGAAGAGCGTGCAATTCTTTTTCCTTTCTGCAGGGACCAGGAGATTGGATCT
GGCCGTAAGAAGAATGCTTGGTATAAATAACTCACTTCTTGGTCGTCGACCCCCTCAGTC
ACTACGAACGTCCCCGATCAGTGTAATGGGATGTGTCTATTTATCTATCTCTTGACTCGA
AATGGGAGCAGGTTTGAAAAGGATCTTAGAGTGTCTAGGGTTGGGCCAGGAGGGTCTCTT
AACGCCTTCTTTTTTCTTCTCATCGGAGTTATTTCACAAAGACTTGCCAGGGTAAGGAAG
AAGGGGGGAACAAGCACACTTGGAGAGCGCAGTACGACGGAGAGTTGTATGCTGCGTTCG
GGAAGGATGAATCACTTCCGAAAAGGAATCTATTGATTCTCTCCCAATTGGTTGGACCGT
AGGTGCGATGATTTACTTCACGGGCGAGGTCTCTGGTTCAAGTCCAGGATGGCCCAGCTG
CGCCAGGGAAAATAATAGAAGAGGCATCTGACTCCTTCATGCATGCTCCACTTGGCTCGG
GGGATATAGCTCAGTTGGTAGAGCTCCGCTCTTGCAATTGGGTCGTTGCGATTACGGGTT
GGATGTCTAATTGTCCGGGCGGTAATGATAGTATCTTGTACCTGAACCGGTGGCTCACTT
TTTCTAAGTAATGGGGAAGAGGACCGAAACATGCCACTGAAAGACTCTACTGAGACAAAG
ATGGGCTGTCAAGAACGTAGAGGAGGTAGGATGGGCAGTTGGTCAGATCTAGTATGGATC
GTACATGGACGGTAGTTGGAGTCGGCGGCTCTCCCAGGGTTCCCTCTTCTGGGATCCCTG
GGGAAGAGGATCAAGTTGGCCCTTGCGAACAGCTTGATGCACTATCTCCCTTCAACCCTT
TGAGCGAAAGGCGGCAAAAGGAAGGAAAATCCATGGACCGACCCTATCATCTCCACCCCG
TAGGAACTACGAGATCACCCCAAGGACGCCTTCGGCATCCAGGGGTTACGGACCGACCAT
AGAACCCTGTTCAATAAGTGGAACGCATTAGCTGTCCGCTCTCAGGTTGGGCAGTAAGGG
TCGGAGAAGGGCAATCACTCATTCTTAAAACCGGCGTTCTTAACGGAAGGGGGGGGAAGT
TCTCCGTTCCTGGTTCTCCTGTAGCTGGATCCTCTGGAACCACAAGAATCCTTAGTTAGA
ATGGGATTCCAACTCAGCACCTTTTGAGTGAGATTTTGAGAAGAGTTGTTCTTTGGAGAG
CACAGTACGATGAAAGTTGTAAGCTGTGTTCGGGGGGGAGTTATTGTCTATCGTTGGCCT
CTATGGTAGAATCAGTCGGGGGCCTGAGAGGCGGTGGTTTACCCTGCGGCGGATGTCAGC
GGTTCGAGTCCGCTTATCTCCAACTCGTGAACTTAGCCGATACAAAGCTATATGATAGCA
CCCAATTTTTCCGATTCGGCGGTTCGATCTATGATTTATCATTCATGGACGTTGATAAGA
TCCATCCATTTAGCAGCACCTTAGGATGGCATAGCCTTAAAGTTAAGGGCGAGGTTCAAA
CGAGGAAAGGCTTACGGTGGATACCTAGGCACCCAGAGACGAGGAAGGGCGTAGTAAGCG
ACGAAATGCTTCGGGGAGTTGAAAATAAGCATAGATCCGGAGATTCCCGAATAGGTCAAC
CTTTCGAACTGCTGCTGAATCCATGGGCAGGCAAGAGACAACCTGGCGAACTGAAACATC
TTAGTAGCCAGAGGAAAAGAAAGCAAAAGCGATTCCCGTAGTAGCGGCGAGCGAAATGGG
AGCAGCCTAAACCGTGAAAACGGGGTTGTGGGAGAGCAATACAAGCGTCGTGCTGCTAGG
CGAAGCGGTGGAGTGCTGCACCCTAGATGGCGAAAGTCCAGTAGCCGAAAGCATCACTAG
CTTACGCTCTGACCCGAGTAGCATGGGGCACGTGGAATCCTGTGTGAATCAGCAAGGACC
ACCTTGCAAGGCTAAATACTCCTGGGTGACCGATAGCGAAGTAGTACCGTGAGGGAAGGG
TGAAAAGAACCCCCATCGGGGAGTGAAATAGAACATGAAACCGTAAGCTCCCAAGCAGTG
GGAGGAGCCCAGGGCTCTGACCGCGTGCCTGTTGAAGAATGAGCCGGCGACTCATAGGCA
GTGGCTTGGTTAAGGGAACCCACCGGAGCCGTAGCGAAAGCGAGTCTTCATAGGGCAATT
GTCACTGCTTATGGACCCGAACCTGGGTGATCTATCCATGACCAGGATGAAGCTTGGGTG
AAACTAAGTGGAGGTCCGAACCGACTGATGTTGAAGAATCAGCGGATGAGTTGTGGTTAG
GGGTGAAATGCCACTCGAACCCAGAGCTAGCTGGTTCTCCCCGAAATGCGTTGAGGCGCA
GCAGTTGACTGGACATCTAGGGGTAAAGCACTGTTTCGGTGCGGGCCGCGAGAGCGGTAC
CAAATCGAGGCAAACTCTGAATACTAGATATGACCTCAAAATAACAGGGGTCAAGGTCAG
CCAGTGAGACGGTGGGGGATAAGCTTCATCGTCGAGAGGGAAACAGCCCGGATCACCAGC
TAAGGCCCCTAAATGACCGCTCAGTGATAAAGGAGGTAGGGGTGCAGAGACAGCCAGGAG
GTTTGCCTAGAAGCAGCCACCCTTGAAAGAGTGCGTAATAGCTCACTGATCGAGCGCTCT
TGCGCCGAAGATGAACGGGGCTAAGCGATCTGCCGAAGCTGTGGGATGTAAAAATACATC
GGTAGGGGAGCGTTCCGCCTTAGGGGGAAGCACCCGCGCGAGCAGTGGTGGACGAAGCGG
AAGCGAGAATGTCGGCTTGAGTAACGCAAACATTGGTGAGAATCCAATGCCCCGAAAACC
TAAGGGTTCCTCCGCAAGGTTCGTCCACGGAGGGTGAGTCAGGGCCTAAGATCAGGCCGA
AAGGCGTAGTCGATGGACAACAGGTGAATATTCCTGTACTACCCCTTGTTGGTCCCGAGG
GACGGAGGAGGCTAGGTTAGCCGAAAGATGGTTATCGGTTCAAGGGCGTAAGGTGACCCT
GCTTTTTCAGGGTAAGAAGGGGTAGAGAAAATGCCTCGAGCCAATGTTCGAGTACCAGGC
GCTACGGCGCTGAAGTAACCCATGCCATACTCCCAGGAAAAGCTCGAACGACCTTCAACA
AAAGGGTACCTGTACCCGAAACCGACACAGGTGGGTAGGTAGAGAATACCTAGGGGCGCG
AGACAACTCTCTCTAAGGAACTCGGCAAAATAGCCCCGTAACTTCGGGAGAAGGGGTGCC
TCCTCACAAGGGGGGTCGCAGTGACCAGGCCCGGGCGACTGTTTACCAAAAACACAGGTC
TCCGCAAAGTCGTAAGACCATGTATGGGGGCTGACGCCTGCCCAGTGCCGGAAGGTCAAG
GAAGTTGGTGACCTGATGACAGGGGAGCCGGCGACCGAAGCCCCGGTGAACGGCGGCCGT
AACTATAACGGTCCTAAGGTAGCGAAATTCCTTGTCGGGTAAGTTCCGACCCGCACGAAA
GGCGTAACGATCTGGGCACTGTCTCGGAGAGAGGCTCGGTGAAATAGACATGTCTGTGAA
GATGCGGACTACCTGCACCTGGACAGAAAGACCCTATGAAGCTTTACTGTTCCCTGGGAT
TGGCTTTGGGCCTTTCCTGCGCAGCTTAGGTGGAAGGCGAAGAAGGCCTCCTTCCGGGGG
GGCCCGAGCCATCAGTGAGATACCACTCTGGAAGAGCTAGAATTCTAACCTTGTGTCAGG
ACCTACGGGCCAAGGGACAGTCTCAGGTAGACAGTTTCTATGGGGCGTAGGCCTCCCAAA
AGGTAACGGAGGCGTGCAAAGGTTTCCTCGGGCCGGACGGAGATTGGCCCTCGAGTGCAA
AGGCAGAAGGGAGCTTGACTGCAAGACCCACCCGTCGAGCAGGGACGAAAGTCGGCCTTA
GTGATCCGACGGTGCCGAGTGGAAGGGCCGTCGCTCAACGGATAAAAGTTACTCTAGGGA
TAACAGGCTGATCTTCCCCAAGAGCTCACATCGACGGGAAGGTTTGGCACCTCGATGTCG
GCTCTTCGCCACCTGGGGCTGTAGTATGTTCCAAGGGTTGGGCTGTTCGCCCATTAAAGC
GGTACGTGAGCTGGGTTCAGAACGTCGTGAGACAGTTCGGTCCATATCCGGTGTGGGCGT
TAGAGCATTGAGAGGACCTTTCCCTAGTACGAGAGGACCGGGAAGGACGCACCTCTGGTG
TACCAGTTATCGTGCCCACGGTAAACGCTGGGTAGCCAAGTGCGGAGCGGATAACTGCTG
AAAGCATCTAAGTAGTAAGCCCACCCCAAGATGAGTGCTCTCCTATTCCGACTTCCCCAG
AGCCCCCGGTAACACAGCCGAGACAGCGACGGGTTCTCTACCCCTGCGGGGATGGAGCGA
CAGAAGAGAATTCAAGAGAAGGTCACGGCGAGACGAGCCGTTTATCATTACGATAGGTGT
CAAGTGGAAGTGCAGTAATGTATGCAGCTGAGGCATCCTAACAGACCGGTAGACTTGAAC
CTTGTTCCTACATGACCCGATCAATTCGATCAGGCACTCGCCATCTATTTTCATTGTTCA
ACTCTTTGACAACATGAAAAAACCAAGGGCTCTGCCCTCCCTCTCTATATATCCAAGGGA
TGGAAGGGCAGAGGCCTTTGGTATCCCCTTCAGTCAAGAATTGGGGCCTCACAATCACTA
GCCAATATGCTTTTCTCTCATGCCTTTCTTCGTTCATGGTTCGGTATTCTGGTGTCCTAG
GCGTAGAGGAACCACACCAATCCATCCCGAACTTGGTGGTTAAACTCTACTGCGGTGACG
ATACTGTAGGGGAGGTCCTGCGGAAAAATAGCTCGACGCCAGGATGATAAAAAGCTTAAC
ACCTCTCATTCTTATTACTTTTTCAATAT
NNNNNNNNNNNNNNNNNNNNNNNNNNNNNNNNNNNNNNNNNNNNNNNNNN
TTCTCTCGCACTTCACACCTCAGAAACGAACCATTGTTATAGAAATCA
NNNNNNNNNNNNNNNNNNNNNNNNNNNNNNNNNNNNNNNNNNNNNNNNNN
GGAGGGGAAAAGTTCCTTTTTTGAGGGTACTCCCGGGAGTAGATCTAGTGGAGACAGGGT
GGGGCCTGTAGCTCAGAGGATTCGAGCACGTGGCTATGAATTACAATGTCAGGGTTTCGA
ATCCCTCCTCGCCCACAACCGGCCCAAAAGGGAAGGACCTTTCTGTCTAGGGGTAGGAAA
ATCATGATTGGAATAGCAGACCAAAAGCAATGGAACTTGGGT
NNNNNNNNNNNNNNNNNNNNNNNNNNNNNNNNNNNNNNNNNNNNNNNNNN
GGTCGTCTTATTCAAAACCCCAATTATGACATCCCTTCTCTCCCACTTCACACCTCGGAA
CGAACCGTTCTTATAGAAATCAACGCGCTTTCACCCGAAATGGCTGGGGAGAGGAAAGGT
TCCTTTTTTTGAGGGTACTCCCGGGAACAGATCCGGTGGAGACGGGGTGGGGCCTGTAGC
TCAGAGGATTAGAGCACGTGGCTACGAACCACGGTGTCGGGGGTTCGAATCCCTCCTCGC
CCACAACCGGCCCAAAAGGGAAGGACCTTTCCCTCTGGGGGTAGGAAAATCATGATCGGA
ATAGCGGACCAAAAGCAATGGAACTTGGGTGTGGTTGTCGAAATGGAATGGCCCTTTC
NNNNNNNNNNNNNNNNNNNNNNNNNNNNNNNNNNNNNNNNNNNNNNNNNN
ATCAGCATATTTTCATATGTTTTTGTTTTACACCCGTAACTCTTCCTCAGCCAGGCTT
NNNNNNNNNNNNNNNNNNNNNNNNNNNNNNNNNNNNNNNNNNNNNNNNNN
ATCTTTGATGCACTACTAGTTGAGAATTTTT
NNNNNNNNNNNNNNNNNNNNNNNNNNNNNNNNNNNNNNNNNNNNNNNNNN
ATTCTGAATTATTTAATTCAGAAT
NNNNNNNNNNNNNNNNNNNNNNNNNNNNNNNNNNNNNNNNNNNNNNNNNN
ACAGATGGCATTTCTAGTTTATCTATTTCTATTTCTTT
NNNNNNNNNNNNNNNNNNNNNNNNNNNNNNNNNNNNNNNNNNNNNNNNNN
AAGCTCAGGTTATGGAAGAAGGAACCGAGAAGAAG
NNNNNNNNNNNNNNNNNNNNNNNNNNNNNNNNNNNNNNNNNNNNNNNNNN
AACAACTAGTTTTATTATATGACAATTCATGATATTCATATTGATCAATTATCATGCCCC
TCTATATCTAACATGGGATAGACCTCATACAATAA
NNNNNNNNNNNNNNNNNNNNNNNNNNNNNNNNNNNNNNNNNNNNNNNNNN
ATGTAACAACAACATGTTATTTGTAACAAGTAGCTTTGTTGGTTGGTTAATTAGTCGCAT
TTTGTTCATGAAATGGGTTGGACTAATATTAGTCTGGATATGGAAAAATCAT
NNNNNNNNNNNNNNNNNNNNNNNNNNNNNNNNNNNNNNNNNNNNNNNNNN
AAATAGAAAGAGCTTGCGAAATGAAGGGGACAATACAGAAACAAGAGGGAT
NNNNNNNNNNNNNNNNNNNNNNNNNNNNNNNNNNNNNNNNNNNNNNNNNN
GAACAAGAGGGATCCACCGAAGA
NNNNNNNNNNNNNNNNNNNNNNNNNNNNNNNNNNNNNNNNNNNNNNNNNN
GACTAAACAGGAACAAGAGGGATCCACCGAAGAAGA
NNNNNNNNNNNNNNNNNNNNNNNNNNNNNNNNNNNNNNNNNNNNNNNNNN
CATAGTATGCCTGGCCCCCATCAGCATATTTTCATATTTTTTTGTTTTACGCCCCGTAAC
TCTTCCTCAGCCAGGCTTGGGCAGAATAGCAGAGCAAGTACAAGTATTAGTAGCATAACA
AAAATGCGTTCCTCGTCATTAATATGTTTGCTCGCGACAATTGTGGCCTCTCGGGAGAAT
CGATGGCTGCATCTTTGATGCACTGCTAGTTGAGAATTTTTAATTGGCTATGGAACAAAG
GATTATCCCGGACCTACACCGAGGTATTGACGGTGATTTTCAAATCTCGCAGAACAGAAT
GTGATACAATGAGATAGAATGCAATAGAAACAAAGCCAGGGTACTCTTAACGGTCAAAAT
GAGCCCCCTTATTTTATTCTGAATTAAATAATTCAGAATGAATCAAATCTCCCCAAGTAG
GATTCGAACCTACGACCAATCAGTTAACAGCCGACCGCTCTACCACTGAGCTACTGAGGA
ACAACGGGAGATTAGATCTCATAGAGTTCAATTCCCGTTCTCAACCCATGACCAATATGA
GCTCGAAGCTTCCTTCGTAACTCCCGGAACTTCTTCGTAGTGGCTCCCTTCCATGCCTCA
TTTCATAGGGACCCTCAAAATGGCTCTATTTCATTATATTACATCCATATCCCAATTCCA
TTCATTTAATACCCCTTTGGTGTCATTGACATAACAGATGTCATTTCTAGTCTATCTCTT
TCTATTTCTTTTCTATATATGGAAAGTTAAAAAATTATCATATAATAATCCAGAAATTGC
AATAGAAAAGAAAAAGGGAGGTTTGTGATGATTTTAAAATCTTTTCTACTAGGTAATCTA
GTATCCTTATGCATGAAGATAATCAATTCGGTCGTTGTGGTCGGACTCTATTATGGATTT
CTGACCACATTCTCCATAGGGCCCTCTTATCTCTTCCTTCTCCAAGCTCAGGTTATGGAA
GAAGGAACCGAGAAGAAGGTATCAGCAACAACTGGTTTTATTACGGGACAGCTCATGATG
TTCATATCGATCTATTATGCACCTCTGCATCTAGCATTGGGTAGACCTCATACAATAACT
GTCCTAGCTCTACCATATCTTTTGTTTCATTTCTTCTGGAACAATCACAAACACTTTTTT
GATTATCGATCTACTACCAGAAATTCAATGCGTAATCTCAGCATTCAATGTGTATTCCTG
AATAATCTCATTTTTCAATTATTCAACCATTTCATTTTACCAAGTTCAATGTTAGCTCGA
TTAGTCAACATTTATATGTTTCGATGTAACAACAAGATGTTATTTGTAACAAGTAGTTTT
GTTGGTTGGTTAATTGGTCACATTTTATTCATGAAATGGGTTGGATTGGTATTAGTCTGG
ATACGGCAAAATCATTCTATTAGATCGAATAAGTACATTCGATCTAATAAGTACATTCGA
TCTAATAAGTACCTTGTGTCAGAATTGAGAAATTCTATGGCTCGGATCTTTAGTATTCTC
TTATTTATTACCTGTGTCTACTATTTAGGCAGAATACCGTCACCCATTCTTACTAAGAAA
CTGAAAGAAACCTCAAAAACGGAAGAAAGGGTGGAAATTGAGGAAGAAACAGATGTAGAA
ATAGAAAGAGCTTCCGAAATGAAGGGGACTAAACAGGAACAAGAGGGATCCACCGAAGAA
GATCCTTCTCCTTACCTTTTTTCGGAGGAAAAGGGGGATCCGGACAAAATCGATGAAACG
GAAGAGATCCGAGTGAATGGAAAGGAAAAAACA
NNNNNNNNNNNNNNNNNNNNNNNNNNNNNNNNNNNNNNNNNNNNNNNNNN
AATAGACCAGTTTATAAAGTTTCTTATCTAGATAAGAATAAAAATTG
NNNNNNNNNNNNNNNNNNNNNNNNNNNNNNNNNNNNNNNNNNNNNNNNNN
TATGAAGTTTCTTATCTAGATAGGAATAAAGATTGGAAT
NNNNNNNNNNNNNNNNNNNNNNNNNNNNNNNNNNNNNNNNNNNNNNNNNN
TGAAGATAAAGACTTCTTCTGGTTTGAAAAACCTCTTGTTACTCTTCTTTTCGATTATAA
GCG
NNNNNNNNNNNNNNNNNNNNNNNNNNNNNNNNNNNNNNNNNNNNNNNNNN
ATGGAATCGACCATTTCGTTACATAAAAAATAATAGATTTGAAAAAGCTGTAAGAAATGA
AATGTCACAATATTTTTTTTCCACCATTTCGCCATGTGGAAAAAAAAAAATATCTTTTAC
ATATCCACCTAGTTTATC
NNNNNNNNNNNNNNNNNNNNNNNNNNNNNNNNNNNNNNNNNNNNNNNNNN
CTTTTACGTATCCACCTAGTTTAT
NNNNNNNNNNNNNNNNNNNNNNNNNNNNNNNNNNNNNNNNNNNNNNNNNN
GGATTTACTTGTCTAAACTTCCCTTTAATGAACTAGAGAAGTGTTGGATTTCTACGAACA
AACAAAAAAATAATAATATAAACAATGAATTAATAAATAGAATAGAAGCTCTAGACAAGG
GATTTCCTTCACTAAATATACTCGAAAAAAAAACTAGATTATGTAATGATGAGACTAAAA
AAGAACACTTGCCTAAAATGTATGATCCATTCTTGAACGGACCATATCGCGGAACAATCA
AAAAAGGTTTTTCATATTCACTAATAAATGAAACTTCGCTAGCAAATTTAATAGAAAAAA
TGGGAATAAATAGGACTCATAGTATACTTCTTACTAATAGTGATTACCAAAAATT
NNNNNNNNNNNNNNNNNNNNNNNNNNNNNNNNNNNNNNNNNNNNNNNNNN
CAAAAATTGGATTCATTTGATAAAAAACCATTATCAAAAGAAATGGATGATTTCTTAACT
TTTGAGTTTTCTAAGGAATCAAGATTCAATTTTGATTTGAAAGGATTTTCCTTATTTTCA
GACAAAGGAAAAATTGATTCAAAAGGGGGAGTAATATTTTTAAAACTTTTATTCGATACG
ATTATAACTGATCATAATGGTCAAGAAATTAGAAAAAAATCTATTGGAATAAAAGAAATC
AGTAAAAGCGTCCCTCGATGGTCATACAAATTAATCACTGATTTCGAACAAGAGTCAGGA
GAATATATTGAAGGTGTAGGTGTGCCTGTGGATCATGAAATTCGTTCAAGAATAGCGGAA
CGAGTAGTGATTTTTTCTGCTAAAAAGGATGGTGATCCTAATACCAAGGATACTACTACT
GATCAACCAGACGACGTGGCTTTGATACGCTATCCGAAAGAACCAGATTTTCGTCGAGAC
ATAATCAAAGGTTCTATGCGTGCGCAAAGACGTAAAACAGTTATTTGGAAGCTGTTTCAA
GCAAATGCACATTCCCAGCTTTTTTTCAATAGAATACATAAATTCTCATTGTTTTCTTTT
GATATACCTGTACTGGCAAAATTCGTTTTTATAAATTGGATGGAAAAATTTAAAATAGTG
GAGTATACAGAAGA
NNNNNNNNNNNNNNNNNNNNNNNNNNNNNNNNNNNNNNNNNNNNNNNNNN
GGAACAATCAAAAAAGATTTTTCATATTCACTAATGAATGAAACTTTGCTATCAAATTTA
ATAAAAAAATGGGAATAAATGGACTCATAGTATACTTCTTACTAATAGTGATTACCAAAA
ATTGGAACAAAAAGTAGATTCATTTGATAAAAAACCATTATCAAAAGAAATGGATGATTT
CT
NNNNNNNNNNNNNNNNNNNNNNNNNNNNNNNNNNNNNNNNNNNNNNNNNN
TATACTTGTACTAACTAAATTTGTTTTTATAAATTGGGTGGA
NNNNNNNNNNNNNNNNNNNNNNNNNNNNNNNNNNNNNNNNNNNNNNNNNN
TGCGGATAAAGGCAGAAGAAGAATGGGATACTTTTCTATTTGCGCAAGCAATAAGAGGTT
CCCTGTTAATAACTCAATCTATCCTGAGAAAATATATTATATTACCTTCATTGATAATAG
CGAAAAATATTGGCCGGATTTTATTATTTCAACTTCCTGAGTGGTCTGAAGATTTCCAAG
AATGGAATAGAGAAATACATATTAAATGTAACTATAATGGTGTTCCATTAACCAAATTTC
CGAAAAATTGGTTAATGGACGGAATTCAGATAAAAATCCTATCTCCTTTCTATCTGAAAC
CTTGGCATAAACATAAGATACGATCTTCTCATAGAGATGTAATG
NNNNNNNNNNNNNNNNNNNNNNNNNNNNNNNNNNNNNNNNNNNNNNNNNN
CAAGCAATAAGAGGTTTACTGATAATAACTCAATCAACCTTGAGAAAATATATTAAATTA
CCTTCATT
NNNNNNNNNNNNNNNNNNNNNNNNNNNNNNNNNNNNNNNNNNNNNNNNNN
GGAAACGAAGTTGAAATTCCTTTTGGTGCGACCCGAAAGCGACCCTTTTTTTTTGTACCT
ATTTTTAAGGAGCTCAAAAACAAAATTGGAAAACTTCAAAATAAGGATTTTCTCATCCTA
AGAATTTTAGAAAGAGGAACAAAGTCACTTCTAAGGGTTTCAAAAGAAACCCAAAAATGG
GTTGTCAAAAACCTTCTATGTAGATTGAGAGAAGTATATAAATCGAGTGAAACTAAAAAA
GAAGAAAATTCTAGAATCAACAATCAGATAATTTATGAATCAGTTACTCAAATTCGACCT
TCAGATTCGACAAATTTTTCGTTAACAGAAAAAAAAATAAAGGAATTGACTAATAAAACA
AGTACAATCAAAAATCAAATTGAAAGAATTCTAAAA
NNNNNNNNNNNNNNNNNNNNNNNNNNNNNNNNNNNNNNNNNNNNNNNNNN
GAAAACTCTAGAATCAACAATCAGATAATTTAT
NNNNNNNNNNNNNNNNNNNNNNNNNNNNNNNNNNNNNNNNNNNNNNNNNN
TTATAATACTACTAATGCTAAAAGAGTCGAATCAACAAAAAGTATTTTACAAATAGTAAA
AAGAAGAAAGAATCAATTCATCTGTAAATTACATTATTTCATAAAAATTTGCATTGAAAG
AATATACATAAATATATTTCTATGTATCATTAATATTCCCAAAACCAATACACAATTTTT
TCTTGAATCAAGAAAAAAAATTCTTCATAAATCCATTTCAAATAATGAAACAAATCAAGA
AAGAATTAATAAAACAAATAAAAATGGAATTCACTTTATTTCGACTATAAAAAAGTCACC
TTATCCTAATAATATTAGTAATAGTAAAAAGACTTCACATCTTTTTTGTGACTTATCCTC
CTTGTCACAAGCTCATGTATTTTACAAATTATCACAAACGCAAGTCACTAACTTGGATGA
ATTAAGACCTGTTCTTCAATATCACGAAACTTCTTTTTTTCTTAAGACTAAAATAAAGGA
TTCTTTTGGAACCCAAGGAATATTTCAGCCGGAAGTAACATATAAGCAATTTCAGAGTTA
TGGAATGAATCAATGGAAAAACTGGTTAAGAGGTCATTATCAATACAATTTCTCTCAAAT
TAGTTGGTCTAGATTAATACCACAAAAATGGCGAAATAGAGTCAATTTACGTAGTACGGC
CCAATTTGATTTATATGAAAGAGAACAAATGATTCATTAC
NNNNNNNNNNNNNNNNNNNNNNNNNNNNNNNNNNNNNNNNNNNNNNNNNN
AAAAGTCACCTTATACTATTAA
NNNNNNNNNNNNNNNNNNNNNNNNNNNNNNNNNNNNNNNNNNNNNNNNNN
TCTGAAGCATATTCATTATTTAACCAAAAATCAAAAGAGAATTTAAAAAAATACTATAGA
TATAATCTTTTATCATATAAATCTATTAATTATGAAAATAAGAAAAATAAGAAGAACTCA
TATATTTACGGATCACCATTTCAGTTAAATAAAAGCCAAAAGATTTTTTCTAATTACAAC
ACGCATAAATTTTTTGACATGCTGAGGATTATTCCTACCAATAATTCTCTAGG
NNNNNNNNNNNNNNNNNNNNNNNNNNNNNNNNNNNNNNNNNNNNNNNNNN
GATTGGACGGGAATGAATGAAGAAATACTAAATCCTTCCATA
NNNNNNNNNNNNNNNNNNNNNNNNNNNNNNNNNNNNNNNNNNNNNNNNNN
AGAAATAATAAATCCTTCCATATTGAATCTGGAGCGTTGGTTCTTCCCTGAATTTGTGCC
ACTTTATAATGAATATAAAAAGAAACCATGGATTATACCAAGAAAATTACTTCTTTTAAA
TTGGAATATATACCAAAATTTTAGTAAAAATAAAAACATCAATGGAGAGCAAAAAGACAT
TTTTTTTATACCACCAAGTGACAAAAAATCCATAGAACTAGACTTCTTACTAGAACATTA
TTTGCTTTTTCAATTGAGATGGGACGATGCTTTGAATGAAAGAATGATCGATAGTATCAA
AATATATTGTTTCTTGCTTAGACTGATAAATCCAAGAAAAATGACTATATCCTCGATTCA
AAGGAGAGAGATTAGTCTGGATCTAATACTGATTGATAAAAATGTAATTTTTACAGAATT
GATGAAAAGAGGGGTATTTACTATCGAACCTGTCCGCCTATTTGTAAAAAATGATGGACA
ATTTATTATGTATCAAACCGTAGCTATTTCATTGGTTCATAAGAGTAAGCACAAAACGAA
TCAAAGATAT
NNNNNNNNNNNNNNNNNNNNNNNNNNNNNNNNNNNNNNNNNNNNNNNNNN
AAAGATGTCAAGAGCAAAGATATGCTACTAAGAATAATTTATATGAATTCATT
NNNNNNNNNNNNNNNNNNNNNNNNNNNNNNNNNNNNNNNNNNNNNNNNNN
CAAAGATATGTTGCTAAGAATAATTTTTATGAATCCATTTCACGATATCAAAAACTAATT
GGAAATAGGAACAAAAATCATTATGATTTGCTCGTGCCTGAATATATTTTATCGAACAAA
CGTCGTAGAGAATTGAGAATTTTAATTTGTTTCAATTCAAAGAATAGGAATGATATGGAT
AAAAATACTGTATTTTCCAACGAGAACAAGGTAAAAGTCAAAAACTGGGGTCCGAATGAA
AGTATCCATTTTGATATAGATAAAAAAAAATTAATTAAATTAAAGTTCTTTCTTTGGCCT
AATTATCGATTAGAAGATTTAGCTTGTATGAATCGCTATTGGTTTGATACTACTAATGGT
AGTCGTTTCAATATGTTAAGGATACACATGTATCCATTATTTAAAATTCGTTGATGATAC
ATTTTTTTCCACATATCCTGTACCATATGTGATAGTAATGTACTATGGTAGTACATGAAA
GCAAATAGCTGTACACATGGAGATGCATACGCCCCTTGCCTTACATCCCATTCGAATAGT
CAATATTAACGCATCAATTAGATCTAGAAATGAATCAACAGAATCATTAATCTTCCATCT
AAATTATTCACTTTTGTGAATACAAAAATTACCATACTTTTATATCCCTATCTGAATAAA
ATGAAAAATTGAATTGATTCTTTTGAATTGATAAAATTAGTAGTTACTAACGAAATTCAG
ATTATTGGTATATACCACATTCAAATTATTAGCATTATTATTACTGATCGTTAAAATACA
TATTTTATTTGTAAAAAAAGGAAGGTCCTTTTATGGTGAAAAAATCATTGATTTCAGTTA
GTTCACAAGAAGAAAACAGAGGGTCTGTTGAATTTCAAGTATTCAGTTTCACCACTAAGA
TACGAAGATTAACTTTTCATTTAGAATTGCACAAAAAGGACTATTCATCTCAAAGAGGTT
TGAGGAAAATTTTAGGAAAACGCCAACGGCTGCTGGCTTATTTGTCAAAAAAAAATAGAA
TACGTTCTAAAGAATTAATTAATCAGTTGGATATTCGAAAGACAAAAAATCGTTAATTT
NNNNNNNNNNNNNNNNNNNNNNNNNNNNNNNNNNNNNNNNNNNNNNNNNN
GTAAAAGTGAAAAAATGGGGTCCATTTTGAATGAAAGTAACGACTTTGCTATAGATAAAA
A
NNNNNNNNNNNNNNNNNNNNNNNNNNNNNNNNNNNNNNNNNNNNNNNNNN
TCACTTCAAATTTGATGAACTTCTTTTCACTTTCAACAATTCATGGAAGAATGAATCCGG
AAAAAACTTATGACTGCACAGGTTACAAGAAAAGACCTCATGATAGTCAATATGGGACCT
CATCACCCATCAATGCATGGTGTTCTTCGACTCATCCTTACTCTAGATGGTGAAGATGTT
ATTGACTGTGAACCAATACTGGGTTATTTACACAGGGGAATGGAGAAAATTGCGGAAAAC
CGAACAATTCTACAATATTTGCCTTATGTAACACGTTGGGATTATTTAGCTACTATGTTC
ACAGAAGCAATAACCGTAAATGCACCAGAGCAGTTAGGCAATATTCAAGTTCCTAAAAGG
GCCAGTTATATCCGAGTCATTATGTTGGAGTTGAGTCGTATAGCTTCCCATTTGTTATGG
CTTGGCCCATTTATGGCAGATATTGGCGCACAAACACCCTTCTTTTATATTTTTCGAGAA
AGAGAATTGATATATGACCTATTCGAAGCTGCCACCGGTATGCGAATGATGCATAATTTT
TTTCGTATCGGAGGAGTAGCTGCTGATCTACCCCATGGATGGATAGATAAATGTTTGGAT
TTTTGTGATTATTTTTTAACAGGGGTTGCGGAATATCAGAAGCTTATTACACGGAATCCT
ATTTTTTTAGAACGAGTTGAGGGAGTCGGCATTATTGGAAGAGAGGAAGCAATAAACTGG
GGTTTATCAGGACCAATGTTACGAGCTTCTGGAATACAATGGGATCTTCGTAAAATTGAT
CATTATGAATCTTACGACGAATTTGATTGGGGGGTTCAATGGCAAAAAGAAGGGGATTCC
TTAGCTCGTTATTTAGTACGAATTAGTGAAATGAAAGAATCTGTAAAAATTATTCAACAG
GCTCTGGAAGGGATTCCAGGGGGACCCTACGAGAATTTTGAAATCCGACGCTTTGATAAA
GTAAGGGATCTCGAATGGAATGATTTTGAATATCGATTTATTAGTAAAAAACCTTCTCCG
ACTTTTGAATTGTCGAAACAAGAACTTTATGTGAGAGTCGAAGCTCCGAAAGGAGAATTG
GGAATTTTTCTAATAGGAGACCAGAACGTTTTTCCTTGGAGATGGAAAATTCGCCCACCT
GGTTTTATCAATTTGCAAATTCTTCCTCAGTTAGTTAAAAGAATGAAATTGGCTGATATT
ATGACGATACTAGGGAGCATAGATATCATTATGGGAGAAATTGATCGTTGAAATGATAAT
TGATACAACAGAGGTACAAGCTATAAAGTCTTTTTCCAGATTGGAATTAGAATCCTTAAA
AGAGGTCTATGGAATCATAGGGGGGCTTGTGCCTATTTTAACTCTTGTCTTAGGAATCAC
AATAGGTGTACTAGTAATTGTTTGGTTAGAAAGACAAATATCTGCGGGGATACAACAACG
TATTGGACCTGAATACGCCGGTCCTTTGGGAATTCTTCAAGTTCTAGCGGATGGTACAAA
ATTACTTCTCAAAGAGAATCTTCTGCCATCTAGAGGAAATATCCCTTTATTCAGTATCGG
ACCATCCATAGCAGTCATATCAATTTTACTAAGTTATTTAGTAATTCCTTTTGGCTATCA
CCTTGTTCTAGCCGATCTCAGTATTGGTCTTTTTTTATGGATCGCCATTTCAAGTATTGC
TCCTGTTGGACTTCTTATGTCAGGATATGGATCAAATAATAAATATTCCTTTTTAGGTGG
TCTCCGAGCTGCTGCTCAATCAATTAGTTATGAACTACCATTAACTTTATGTGTATTATC
AATATCTCTACGTGTGATTCGTTGATATATAAATTTTACCTATAGGAAGGAAGCTAAATC
ACTTGAATATATATTTTATTCATCATTCGGATTAATGAACGAAACCAGATAGTTATATGA
GTGAAAGAGACGGCTTATAAATTTTGCAGTACAAAAAAAAGTAAATGGAGTCTCGTTTTC
TATGTACAAGAATTAAGTGAAAATAAACATAAACATAAGCAGTAGACACTGTTTATCCCA
AGATTAATTGATTAGTTATCATGTCTTGAAGCGGATTCAAAAAATCGATCAACTGTATGG
GGTTTTAACTATCTATAGTAATAGATCTATTAACCTAACGGGGGATTGAGCAAAAATTAG
TGGATGGTTAGGAACACCGAGATACACAAAGGATTAGTAATGGAGATTATGTAAGTTATC
TAAGAAGATATTTCGATGCATAAAAGGAATTCTAATTGGAGCTTTAAATTAGTAGAAATG
ATAAAGGAGTACTCCCCATGATTCCGATCCAGAGTATGCTCCTATCCACCGATTAAGTAT
AAATAACTATCAAGAACGAAGTAATCGTTTACTTTGACTAAACTTTTCTAAGATAAGAAA
GGAGAATAGGAACGAAATAAAATAGAAAGAATGGAATTC
NNNNNNNNNNNNNNNNNNNNNNNNNNNNNNNNNNNNNNNNNNNNNNNNNN
TATGTAACACGTTGGGATTATTTAGCTACTGTATTCACAAAAACAACAATTGTAAATGCA
CCAAAACAATTAGGCAATATTCAAGTTCCTAAAAGGACCAATTTTATTCAAGTCATTATA
TTGGAGTTGAGTTGTATAGCTTCCCTTTTGTTTTGGCTTGGCCTATATATACAAGATATT
GGCACACAAACCCCCTTCT
NNNNNNNNNNNNNNNNNNNNNNNNNNNNNNNNNNNNNNNNNNNNNNNNNN
GAAAGAGAATTGATATACAACCTATTTGAAGCTGCCGTCAGTATGCGAATGATGCATAAT
TATTTCCGTATTAGAGGAGTAGCTGTTGATCTACCCCATAGATGGATAGATAGATATTTG
GATTTTTTGTAATTATTTTTTAACATAGATTGACGAATATTAGAAGCTTATTACATAGAA
TCCTTTTTCTTAGAATGAGTTGAGGTAGTCGGCATTATTGGAAGAGAGGAAGCGACAAAC
TGGGGTT
NNNNNNNNNNNNNNNNNNNNNNNNNNNNNNNNNNNNNNNNNNNNNNNNNN
GATTATTTTTTAATAGGGGTTGCAAAATATCTGAAGCTTATTACACGGAATCCTATTTTT
TTAGAACGAGTTGAGGGAGTCGCATTATTGAAAGAGAGGAAGCAATAAACTGGGGTTTAT
CAGGACCAATGTTACGAGCTTTTGGAATAAAATGGGATCTTCATAAAATTGATCATTATG
AACCTTATGACGAATTTGATTGGGGG
NNNNNNNNNNNNNNNNNNNNNNNNNNNNNNNNNNNNNNNNNNNNNNNNNN
CCTTTGGGAATTCTTCAAGTTCTAGCGAATGGTACAAAGTTACTACTCAAAGAGAATCTT
CT
NNNNNNNNNNNNNNNNNNNNNNNNNNNNNNNNNNNNNNNNNNNNNNNNNN
ACTAAGTTATTTAGTAATTCCTTTTGGC
NNNNNNNNNNNNNNNNNNNNNNNNNNNNNNNNNNNNNNNNNNNNNNNNNN
AGTCTTGTTTTCTATGTACAAGAATTAAGTGAAAATAAACATAAACATAAACAATAGACA
CTCTTTATCCCAAAATTGATTGATTAGTTATCATGTCTTAAAGCGAATTCAAAAAATCTA
TCAA
NNNNNNNNNNNNNNNNNNNNNNNNNNNNNNNNNNNNNNNNNNNNNNNNNN
CGTAATAGAAAATGATAGGTTGAAATATCTATTAATATTGCTACAAAAAGCATTTTATTT
AAGGATTAAGTTATTATTCACCAAAAAAATGAAAATAACTATAAAAAATGAGATCAATTC
AGAAGTCCTTTTTTATATAGCAGACAGAATTCCATTGGCATAATTCGGGACCTTAACGTA
GATTTTGACTCTATCCTACAAATCAAACCTATCAAGAAAAAATAATGGCAAAAAGGTCCT
TAGATTTAGTTGTGACCTCTAAGGAGCCGTATGAGGTGAAAATCTCATGTACGGTTCTGT
AATAGCGATGGGAACAGTGATGTTGTCGTCGACTATGATTATCTAACAGTTCAAGTACAG
TTGATATAGTTGAAGCACAGTCAAAATTTGGTTGTTGGGGATGGAATTTGTGGCGTCAAC
CTATAGGGTTTATCGTTTTTCTAATTTCTTCCCTAGCCGAGTGTGAGAGATTACCTTTTG
ATTTACCAGAAGCAGAAGAAGAATTAGTAGCAGGTTATCAAACCGAATATTCAGGTATCA
AATTTGGTTTATTTTACATTGCTTCATATTTGAATCTACTTGTTTCTTCATTATTTGTAA
CAGTTCTTTACTTGGGAGGTTGGAATCTTTCTATTCCGTACATATTTGTTCCCGGTCTTT
TGGACATAAATAAGGCGGGTAGAGTCTTTGGAATAATAATTGGTATTTTTATTACATTAG
CTAAAACTTATTTGTTCTTGTGCATTTCTATCACAACAAGATGGACTTTACCAAGGCTCA
GAATGGACCAACTATTAAACCTTGGATGGAAATTTCTTTTACCTATTTCTCTAGGTAATC
TATTATTAACAACTTCTTCACAACTTTTTTCACTGTAAAGAACTACGATATTCTATATTT
ATGACTTGTCTCAAAGAAACAAGAGAAAGAAAGAAACATAAAATTACTTAATTTATAGAT
ATTCACGATATGCTCCCTATGGTAACTGAGTTCATGAATTATGGTCAACAAACAGTACGA
GCTGCGAGGTACATTGGTCAAAGTTTCATGATTACCTTATCTCATGCGAACCGTTTACCC
GTAACTATTCAATATCCCTACGAAAAATTGATTACATCGGAACGTTTTCGAGGCCGGATC
CACTTTGAATTTGATAAATGCATTGCTTGTGAAGTATGTGTTCGCGTATGTCCTATAGAT
CTACCTGTTGTTGATTGGAAATTCGAAATTGATATTCGAAAGAAACGATTGCTTAATTAC
AGTATTGATTTCGGAATCTGTATATTTTGTGGTAATTGTGTTGAGTATTGTCCAACAAAT
TGTTTATCAATGACTGAAGAATATGAACTTTCCACTTATGATCGTCATAAATTGAATTAT
AATCAAATTGCTTTGGGTCGGTTACCCATGTCAGTAATTGACGATTATACAATTCGAACA
ATTTGGAATTCGCCAAAAAAAAAATAATGGATAAATCCCTTGATCCAAGAGCTATTCTCA
ATTACTAAGGCTTGGTTTGAATCTAACAGAGTTTTGTCTTGACCAATAGCCACAACAAAC
TATTGGGTTGGTGAGAATCCTGACAGAATTTGGATTAAAAATTGATTTCGAAAT
NNNNNNNNNNNNNNNNNNNNNNNNNNNNNNNNNNNNNNNNNNNNNNNNNN
AGGAGCCGTATGAGGTGAAAATCTCATGTACGGTTCTGTA
NNNNNNNNNNNNNNNNNNNNNNNNNNNNNNNNNNNNNNNNNNNNNNNNNN
TGGTCAAAGTTTCATGATTACCTTATTTCATGCAAACTGTTTACTTATAACTATTCAATA
TCTCTATGAAAAATTGATTACATCGG
NNNNNNNNNNNNNNNNNNNNNNNNNNNNNNNNNNNNNNNNNNNNNNNNNN
GTCAAAGTTTCATGATTACCTTATCTCATGGGAACTGTTTACGTATAACTATTCA
NNNNNNNNNNNNNNNNNNNNNNNNNNNNNNNNNNNNNNNNNNNNNNNNNN
GAATCTACTTTGAATCTGATAATTGTATTGCTTATGAAGTATGTGTTAGCGTAT
NNNNNNNNNNNNNNNNNNNNNNNNNNNNNNNNNNNNNNNNNNNNNNNNNN
GTGAAGTATGTGTTTGCATATGTCCTATAAATCTACTTGTTGATTGGAAAT
NNNNNNNNNNNNNNNNNNNNNNNNNNNNNNNNNNNNNNNNNNNNNNNNNN
TTTCAGATAAAGAATGATATTAGTCTAATAACTGTATCTACATTAATTCACACTTCTGAA
AATGGAATTTAATTAACAATTAATAAGTATCATAAATCATAAAAAAGTAACTTTTTTGTT
CCTGGTCAAATCAATAAAGTTATGAAATATTTCGATTTTATTTTATATAAAATAAAATGG
ATTTACCTGGGGCTATACACGATTTTCTTTTAGTTTTTCTGGGATTGGGTCTTATATTGG
GATGTCTAGGAGTAGTATTACTTCCCAATCCAATTTATTCTGCCTTTTCATTGGGATTGG
TTCTTGTTTGTATATCCTTATTCTATATTTTATCGAACTCTTATTTTGTAGCTGCTGCGC
AGCTCCTTATTTATGTAGGAGCTATAAATGTTTTAATCATTTTTGCTGTTATGTTCATGA
ATGGTTCAGAATATTCCAAAGATGAAAATCTTTGGAAGGTTGGGGATGGGATTACTTTGA
TGGTTTGTACAAGCCTTTTTGTTTCACTAATTACTACTATTTCAAATACGTCATGGTACG
GGATTATTTGGGCTACAAGATCAAACCAAATTTTAGAGCAAGATTTGATAAGTAATAGTC
AACAAATTGGAATTCGTTTATCAACAGATTTTTTTCTTCCATTTGAACTCATTTCAATAA
TTCTTTTAGTAGCTTTAATAGGTGCAATTGCTGTAGCTCGTCAATAAAAAATCTTTAAAT
TCAAACTAGGAATTCAAAGCAAAATTATGGGCTATCCCATTTTTTTTTCTTTTACTTCAG
TCAATTCCATTTGAATTCATTGTATAAAGAAATACTTTACAATCTATTAACAATAGATTT
CTTTATTCCATACTTGTTATATTCTAGTCAATTCTAGCAGTTCACGGAATTGTTGTTCGT
ATTGAAATGATTAATAAGGAGTTGTTTAATGATACTTGAATATGTACTTGTTTTGAGTGC
TTATTTATTTTCTATCGGTATCTATGGATTAATTACAAGTCGAAATATGGTTAGAGCCCT
TATGTGTTTTGAACTTATATTGAATGCGGTTAATATCAATTTTGTAACATTTTCGGATTT
TTTTGATAGTCGTCAATTAAAAGGATCCATTTTCTCAATTTTTGTTATAGGTATTGCAGC
CGCTGAAGCAGCTATTGGATCGGCTATTGTTTCATCAATTTATCGTAACAGAAAATCAAC
TCGTATCAACCAATCGAATTTGTTGAATAAATAATATTAATCATATAAA
NNNNNNNNNNNNNNNNNNNNNNNNNNNNNNNNNNNNNNNNNNNNNNNNNN
ATGGCTTGTATAAACCTTTTTGTTTCACTAATTACTACTATTTCAAATACGT
NNNNNNNNNNNNNNNNNNNNNNNNNNNNNNNNNNNNNNNNNNNNNNNNNN
ATTATTTTAATGATTTGTGCAAGTCTTTTTACTTTACTAATTGCTACTATTTCAATTACG
CCATAGTTTGGGCTTATTTATATTACAATATACAAACTAAATTTTAAAGCAAGATTTGAT
GAGTAATAG
NNNNNNNNNNNNNNNNNNNNNNNNNNNNNNNNNNNNNNNNNNNNNNNNNN
ATTTTAATTCTTTGTATGAAGGAATACTTTACATTCTATTAACAACAAATTTCTTTTTTT
CATACTTATTATATTCTAGTCAATTCT
NNNNNNNNNNNNNNNNNNNNNNNNNNNNNNNNNNNNNNNNNNNNNNNNNN
GATTAACAAGGAGTTGTTTAATGATACTTGAATATGAACTTGTTTTGACTTTTGAGTGCC
TGTTTATTTGCTGACGGTACCTATGGATTTATTACAAGTTGAAATATGGTTAGAGCCCTT
ATGTAGTTTGAACTTATATTGAAGCCAGTTAATATCAA
NNNNNNNNNNNNNNNNNNNNNNNNNNNNNNNNNNNNNNNNNNNNNNNNNN
ATTTGTTGATTAAATAATATTAATT
NNNNNNNNNNNNNNNNNNNNNNNNNNNNNNNNNNNNNNNNNNNNNNNNNN
AATATTCATCAATGAATTCGAATTAGTATGTCTGTCACGTAAGGTATGATAGTGGTTGTA
AAAACATAAGAAATCGAAGTATTTTGGCCTTCTCTGATAAGCTAATCCAGTAGTAGATTG
ATTAGAAAAATTTGAGTAACTCATTGATTCGTCTGGTATCTAAAAAGATGATTCATTTAT
AAGTTTACTAGATCGAAATTTTATGACGTTCAAATCAAATATAGATCCAATGTCACATTC
AGTAAAGATTTATGATACATGTATAGGGTGTACTCAATGTGTCCGAGCCTGCCCCACCGA
TGTATTAGAAATGATACCTTGGGACGGATGTAAAGCTAAACAAATAGCTTCCGCTCCAAG
AACAGAGGACTGTGTCGGTTGTAAGAGATGTGAATCCGCCTGTCCAACGGATTTCTTAAG
TGTTCGAGTTTATTTATGGCATGAAACAACTCGAAGTATGGGTCTAGCTTATTGATATGG
TCCATAAAACTCTACTTGAATCCATTTGACTTTTTTTATCGACAAAACCCGTGCTCTAAA
TAAAAAAGA
NNNNNNNNNNNNNNNNNNNNNNNNNNNNNNNNNNNNNNNNNNNNNNNNNN
TTGGGACGGATGTACGGCTAAATAAATAGTTTCCACTCCAAGAACAGACTGTGTCAGTTG
TAAGGGATGTGAATC
NNNNNNNNNNNNNNNNNNNNNNNNNNNNNNNNNNNNNNNNNNNNNNNNNN
GACAAAACCCATGCTCAAGATAAAAAAGATTTT
NNNNNNNNNNNNNNNNNNNNNNNNNNNNNNNNNNNNNNNNNNNNNNNNNN
GAGCACGGGTTTTTCTGTCCCAAGTGTATCTTGTCTTTACCACGAATTATTTTCCTTGGT
TAACAATAATTGTCGTTTTGCCAATATCTGCAGGTTCCTTAATTTTCTTTCTTCCCCATA
AGGGAAATAGGACAATCAGGTGGTATACTATATGTATATGTATTTTAGAACTCCTTTTAA
CGACCTATACGTTCTGTTATCATTTTCAACCAGATGATCCATTAATACAACTAGTAGAGG
ATTATAAATGGATCAATTTTTTTGATTTCCATTGGAGATTAGGAATAGACGGACTTTCTA
TAGGACCCATTCTACTGACGGGGTTCATTACCACTCTAGCCACTTTAGTGGCTCGGCCAG
TTACTCGAGATTCGCGATTATTCCATTTCCTGATGTTAGCAATGTACAGCGGTCAAATAG
GATCATTTTCTTCTCAGAACCTTTTATTTTTTTTCATCATGTGGGAATTAGAATTAATTC
CTGTTTATATCCTTCTATCCATGTGGGGAGGAAAGAAACGTCTTTACTCAGCTACAAAAT
TTATTTTGTACACGGCGGGGGGTTCCATTTTTCTCTTAATGTCAGTTTTGGGTATCCATT
TATATGGTTCTAATGAACCAACATTTCATTTTGAAACATTAGCCACCCGGTCGTATCCTG
TGGCCTTGGAAATACTATTCTATATTGGATTTTTTATTGCTTTTGCTGTCAAATTGCCAA
TTATACCCCTACATACATGGTTACCAGATACCCACGGAGAAGCCCATTACAGTACTTGTA
TGCTTCTAGCCGGAATCTTATTAAAAATGGGAGCATATGGATTGATTCGAATCAATATGG
AATTATTACCGCATGCTCATTCTATATTTTCGCCTTGGTTGATGACAGTAGGTGCAATAC
AAATAATCTATGCAGCTTCAACATCTCCTGGACAGCGGAATTTAAAAAAAAGGCTAGCCT
ATTCCTCTGTATCTCATATGGGTTTCATAATTATAGGAATTGGTTCTATAACCGATATGG
GGCTCAACGGAGCCCTTTTACAAATAATCTCTCATGGATTTATTGGTGCTGCACTTTTTT
TCTTGGCGGGAACGAGTTATGATAGAATACGTCTTGTTTATCTTGACGAAATGGGTGGAA
TAGGTATTCCAATGCCAAAAATATTCACAATGTTTAGTAGCTTTTCAATGGCTTCCCTTG
CATTACCAGGTATGAGTGGTTTTGTTGCAGAATTGATAGTCTTTTTTGGAATAATTACCA
GTCAAAAATGTCTTTTAATGCCAAAAATACTAATTACTTTAGTAATGGCAATTGGAATGA
TATTAACTCCTATTTATTCATTATCTATGTTACGACAAATATTCTATGGATACAAACTAT
TTAATACCCCAAACTCTTATTTTTTTGATTCTGGACCACGAGAGCTATTTGTTTCGATCT
CTATATTTTTACCTGTAATAGGTATTGGTATATACCCTGATTTCGTTCTTTCACTATCAG
TTGACAAGGTCGAAGTTATTCTATCCAATTTTTTTTATAGATAGTTTTCATGAATAAAAT
AAAAAAATCCTATTCCTGTCTCTCGTTGTAGAGAAATGCAAAGAAAAAGAGCTTTTTCTT
CTCTTAAGTTTTAAGTTAAGTAAAAAAATGATTTTGAACCCGATATCTTTGGTCGTTGTG
AGAACCATGTGAATCAAGTAGAAGTGATTCACATGGTTCTCGCTGGTTCACACAAAGTTT
TTTTCTATGCGCCGTACACTCTTGTATTCGTAAGAGTCCTTTTTTAATTCAATTAGACGT
TAATGTAAATGAACCATAACTATGTAATCCTATTCCTAATAGATTGACTCCAAAATAACA
TATCCAAATGATAAGAAAGCCTATAGATGGCACAATTGCGGAATTTACACCTTGCAAATT
TTTATTTATTCGAGTATGTAAATAAATCGCAAATATGATCCAAGTAATAAATGCCCAAGT
TTCTTTTGGATCCCAATTCCAATATGATCCCCATGCTTCATTAGCCCATACTGCTCCTGA
AAGTATACCTATGGTTAAAAAGAAAAATCCTAGACTAATAACACGATAACTCCAATAATC
CAGTTGCTGAATCAATTGGTACTGGTAATAATTTTTAGAAGAAAAAAGAGAAGTATTTCG
TAAAACATTTCTTTTTTTATTCATGTATTGGATTTCGCCAAAGAAAAACGGCTTATTTAA
TAAATTATGACTTTTCGAAAAAATAGAAATATTTTTTCGAAATGTAATGACTAGAAGTGC
TACTGATAATAATGATCCACATAAAAGAGCAGCATAGCCTAATATCATCATACTTACGTG
CATTATTAACCATTCGGATTGAAGAGCGGGTACTAATATTGTGGATTGATGTATTTCAGT
TAAAAGACCTGAAGTAGTAAAGCCTTGGCTAAAAATAGCACTTGGCGCAGTTATTGTCCT
TAAATTTGTTTTATTTTTTTTTAAATAAGGAATTAGATGAATAATTGAGAAACTCCATGA
AAGGAAGATTAATGATTCATATAAATCACTTAGTGGAAAATGCCCTGAATAAATCCAACG
AGTGACTAATAATCCTGTTATACAAGAAAAAACAGCTATCATGCCCTTTTCTGACGAATC
ATATAATCTTACAATTTCATCGACGAATAAGGTTATAAAATGAATTGTAATGACAATTGA
AACGAT
NNNNNNNNNNNNNNNNNNNNNNNNNNNNNNNNNNNNNNNNNNNNNNNNNN
CAAGTGTATCTTGTCTTTACCACGAATTATATTTTTTGGTTAACAATATTTGTTATTTTG
CCAATAT
NNNNNNNNNNNNNNNNNNNNNNNNNNNNNNNNNNNNNNNNNNNNNNNNNN
CTCTTAATAGCAATTTTGGGTATCCATTTATAT
NNNNNNNNNNNNNNNNNNNNNNNNNNNNNNNNNNNNNNNNNNNNNNNNNN
AAATAATCTCTCATGGACTTATTGCTGTTGCAC
NNNNNNNNNNNNNNNNNNNNNNNNNNNNNNNNNNNNNNNNNNNNNNNNNN
TTGTTTATCTTGATAAAATGGGTGGAATAGG
NNNNNNNNNNNNNNNNNNNNNNNNNNNNNNNNNNNNNNNNNNNNNNNNNN
ATGCCAAAAATGTTCACAATGTTCAGTAACTTT
NNNNNNNNNNNNNNNNNNNNNNNNNNNNNNNNNNNNNNNNNNNNNNNNNN
AAATGGGTGGTATTGGTATTCCAATGCAAAAAATATCACATTGCTTAGTAGCTTTTCAAT
GTACTTCCCTTGCATTA
NNNNNNNNNNNNNNNNNNNNNNNNNNNNNNNNNNNNNNNNNNNNNNNNNN
TTGTTTTGATCTCTATAATTTTACCTGTAGTAGGTATTGGTATATACCTAATTTCGTTCT
TTCACTATCAGTTGACAAGGTCGAAGTTATTCTATCCAATTATTTTTATATAGTTTTCAT
GAATAAA
NNNNNNNNNNNNNNNNNNNNNNNNNNNNNNNNNNNNNNNNNNNNNNNNNN
TTGTAGAAAAATGCAAAGAAAAGGTTGTTTTTCTTCTCTTAAGTTTTTTGTTTATGTGAA
AAATGATTTTGAAGCTAATATCTTTGGTCGTTGTGAGA
NNNNNNNNNNNNNNNNNNNNNNNNNNNNNNNNNNNNNNNNNNNNNNNNNN
AGTATGTAGATAAATTACAAATATATTACAAGTAATAAATGCCCAAGTTTCGTTTGGATT
CCAATTC
NNNNNNNNNNNNNNNNNNNNNNNNNNNNNNNNNNNNNNNNNNNNNNNNNN
TGCAAATTTTTATTTATTCGAGTATGTAAATAAATCGC
NNNNNNNNNNNNNNNNNNNNNNNNNNNNNNNNNNNNNNNNNNNNNNNNNN
AAAGTATACCTATGGTTAGAAAAATAAATC
NNNNNNNNNNNNNNNNNNNNNNNNNNNNNNNNNNNNNNNNNNNNNNNNNN
TATTTCGTAAAACATTTCTTCTTTT
NNNNNNNNNNNNNNNNNNNNNNNNNNNNNNNNNNNNNNNNNNNNNNNNNN
AAATCAATTGTAATTACAATTGAGATGATAAAAAAGGAAATATGAGTTAATATAT
NNNNNNNNNNNNNNNNNNNNNNNNNNNNNNNNNNNNNNNNNNNNNNNNNN
GTCTCTTAATTTCAATTATCGAATGGAAATCGATAATTGAGTTTATTCTAAAATCTATTT
TTTTTTTAGATTTCAAAGATGGTATGCCGCCACTCGGACTCGAACCGAGATGCTCTAGCA
CTGCTTCCTAAGAGCAGCGTGTCTACCGATTTCACCATAGCGGCAATCTCGAATTCATAA
TAACCTATTATGAGACAATCGTCGAGATTGAAGGAGTTAGTTGAATGCAATGCTTTTTCG
AAAAAGATTCCTTTTTATGAATAAGAATTCGTGCACATAGGGATTTGAGGGTTCATTATT
TTAGTTTACGGTGTCTGTTTTATTTAACTTAACTTAGGGTTTTCATATATTTTATGGTCT
CCTGAAATTGAACTCTTATAACTAGATAGTTCTACCCTCCATCTAGGGATAGAACTAAAA
AGTGTTTTGGTTTTCTTTAACCATTTCTTATTCTATTTTGTAAATCTGAAACAAAAAATT
TATCAACGAACACAAAATAGAACCCTATTTTGGATTTTTGATCACTCACAATTTACATAT
GTTTGTTTTGTTTCGTACATAACATCCCTACAAAGGACTTTTATATGGGGAAAGATATTT
AGGGGAGCCATATCGTAAATA
NNNNNNNNNNNNNNNNNNNNNNNNNNNNNNNNNNNNNNNNNNNNNNNNNN
TGTTTCATACATAACATCCCTACAAAGGACTTTTGCATGGAGAAAGATATTTAG
NNNNNNNNNNNNNNNNNNNNNNNNNNNNNNNNNNNNNNNNNNNNNNNNNN
AGTAAATAGTAAAGTAATTCAGAATTCAT
NNNNNNNNNNNNNNNNNNNNNNNNNNNNNNNNNNNNNNNNNNNNNNNNNN
ATATTAGAAATGAAATAAGACGATTTTTCGAGTAGTCACGGTGATTTAAATTATTTCAAC
CTTTTATTACTTATTTGTTTGTCGCACAAAAAAACTTTTTGAATTCCCAGTAGAAAGAGA
TTTTCCTAACGAAAAAGCTTTTAACGTTGCCCAATATCCTTTTCTTTTCCAAATCCTTTT
ACGAATACGTTTTTTTGATATAGAAGTACGTTTTTTTGGAACTGCCATTTATAAACTGAA
AGGGGTTACTAATTTTTATAGTTGGATGTGAAAGACATTTATTGTTTAAAACGAATCTGT
TCGTTACCTATCTATGGATTTTCTAGCGAATATTTCCTTCGTAAAAAAAATATAATGAAA
GATATGCGAAAATCGTATGAAATAGTACTAGTAATACAAAGAAGAAGAATAATACCATAT
TTATTATGTCA
NNNNNNNNNNNNNNNNNNNNNNNNNNNNNNNNNNNNNNNNNNNNNNNNNN
TTGCGTTCTTTCTTATTCAAATCTAGTTGTTTGAACTTAATTTACTAAACGAAAGAATCT
GAAAGACTCTCTCTCGATTTCTATATCTGTCTATTTTCCTCGTTCTTGAATTTACATGTA
ATAAAATAGACCAAAAAATTTAAGAACC
NNNNNNNNNNNNNNNNNNNNNNNNNNNNNNNNNNNNNNNNNNNNNNNNNN
TTCTTATTCAAATCTAGTTGCTTGA
NNNNNNNNNNNNNNNNNNNNNNNNNNNNNNNNNNNNNNNNNNNNNNNNNN
CTTAACCGGTTGAAAGAGTACATCTAATTGAAATTTGCGTTTTCATTTTCGGTAACTTCA
GAAATATTTTAGTTAATAACTAACTATTACCTTTTTACAAATAAAATAACTTAGTCATAT
CATTTGACCAATTGTAACTTCTTTATTTGAATATTTGAAATATTTAAGAGAGATCGAGAA
TAAATAAGAATGGAAAAGTACTAAATTCTATTATTTCATTTAA
NNNNNNNNNNNNNNNNNNNNNNNNNNNNNNNNNNNNNNNNNNNNNNNNNN
ATTGACCCCTCTCAAAAGAGGTAAGATCCGTTGAATCGGAAACAATTAAGAATAAAAACT
TTTATTTTTATGGAACAGACATATCAATATGCGTGGATCATACCTTTAGTTCCACTACCA
GTTCCTATGTTGATAGGAGTGGGGCTTCTTCTTTTTCCGACAGCAACAAAAAATTTTCGC
CGTATGTGGTCTTTTTTTAGTGTTTTATTGTTAAGTATAGCGATGGCTTTTTCTATCAAT
CTGTCTATTCAGCAAATAAATAACAGTTCTATCTATCAATATGTATGGTCTTGGATCATC
AATAATGATTTTTCGTTAGAATTTGGTTACTTGATCGATCCACTTACTTCTATTATGTCA
ATATTAATCACTACTGTTGGAATTATGGTTCTTATTTATAGTGATAATTATATGTATCAT
GATCGAGGATATTTGAGATTTTTTGCCTATATGAGTTTTTTCAGTTCCTCCATGTTGGAA
TTGGTTACTAGTTCTAATTTGATACAAGTTTATATTTTTTGGGAATTGGTTGGAATGTGT
TCCTATCTATTAATAGGGTTTTGGTTCACACGACCTGCTGCAGCCAATGCTTGTCAAAAA
GCGTTTGTAACTAATCGTGTAGGCGATTTCGGTCTATTATTAGGAATTTTGTCTTTTTAT
TGGATAACAGGTACTTTTGAATTTCGGGATTTATTCGAAATATTGACTAATTTGATTTCG
AATAGTGAGGTCAATTTTTTATTTGTTACTTTGTCTGCCGTTCTATTATTTGCCGGTGCA
GTTGCTAAATCTGCACAATTCCCTCTTCATGTATGGCTACCTGATGCCATGGAAGGGCCT
ACTCCTATTTCAGCTCTTATACATGCGGCTACAATGGTAGCAGCGGGAATTTTTCTTGTA
GCTCGACTTCTTCCTCTTTTCATAGTCGTACCTTATATAATGAATTTTATCTCTTTGATA
GGTCTAATAACATTATTATTAGGAGCTACTTTAGCTCTTGCTCAAAAAGACATTAAGAGA
GGTTTAGCCTATTCCACAATGTCTCAATTGGGTTATATGATGTTAGCACTGGGTATGGGG
TCTTATCGAAGTGCTTTATTTCATTTGATTACTCACGCTTATTCGAAAGCATTATTGTTT
TTAGGATCCGGATCTGTTATTCATTCAATGGAAACGATTGTTGGATATTCTCCAGATAAA
AGTCAGAATATGGTTCTTATGGGAGGTTTAACAAAACAGATACCAATTACCAAAACGTCT
TTTTTATTGGGTACACTTTCTCTTTGCGGCATTCCACCTCTTGCTTGTTTTTGGTCCAAA
GATGAAATTATTAATGATAGTTGGTTGTATTTCCCTATTTTCGGAATAATAGCTTCCGCT
ACCGCGGGATTAACCGCATTTTATATGTTTCGGATCTATTTACTTACTTTTGAAGGACAT
TTCAACTTTCATTTTAAAAATTACAGTGGAACAAAAAATAGCCCCTTCTATTCAATATCT
TTATGGGGTCAAAAAGGTTCGAAAAGAATTACCAAAAAATTTCCTTTATTAACGTTTTTT
AATTTAAATAAAAAAAGTTCTTCTTTACGTTTTAAGAAGACTGATGAAACTGTAAGAAAC
ATAAT
NNNNNNNNNNNNNNNNNNNNNNNNNNNNNNNNNNNNNNNNNNNNNNNNNN
AATGCTCGTCAAAAAGTGTTTGTAACTAA
NNNNNNNNNNNNNNNNNNNNNNNNNNNNNNNNNNNNNNNNNNNNNNNNNN
CCAGATAAGAGTCAAAATATGGTTCTTATGG
NNNNNNNNNNNNNNNNNNNNNNNNNNNNNNNNNNNNNNNNNNNNNNNNNN
TTTCATTTTAAAAATTACAATGGAACAAAAAATAGCCTGTTCTATTCAATATCTTTATGG
GGTCAAAAATGATAAAAAAGAATTAAC
NNNNNNNNNNNNNNNNNNNNNNNNNNNNNNNNNNNNNNNNNNNNNNNNNN
ACTATTCCTCATTTTGATAATAAAAATACTTATGAATATCCTTATGAATCCGCGAATACT
ATGTTATGCCCTTTACTTGTATTAGTCCTATTTACGTTGTTCAGCGGAGCTTTAGGAATT
CCATTCACTCAAGAAGGAATGTATTTAGATATATTATCCAAATGGTTAACTCCATCTATA
AACCTTTTACACCAAAATTATAATAATTCTATGGATTGTTATGAATTTGTAAAAGATGCA
GTTTTTTCAGTCAGTATAGCTTCTTTAGGAATATTTATAGCATCTTTTTTATATAAACCT
GTTTATTCATCTTTACAAAATTTGGATTTAATTAATTCATTTGTTAAAATGGATCTCAAG
ACAATTTTGGGGGACAAAATAAAAAATGGCATATATGATTGGTCATACAATCGTGCTTAC
ATAGATGCCTTTTATAAAACATTTTTTACTGGGAGTATAAGAAAACTGGCAAAATTGGCT
TATTTTTTTGATATACGAGTAATTGATGGAATTACGAATGGAGTTGGTATTATGAGTTTT
TTTGTAGGAGAAGGTATAAAATATGCAGGAGGCGGGC
NNNNNNNNNNNNNNNNNNNNNNNNNNNNNNNNNNNNNNNNNNNNNNNNNN
TAATAAAAATGCTTATTTATATCCTTATGAATTGGCTGGTACCATGTTATTCCCTTTACT
TGT
NNNNNNNNNNNNNNNNNNNNNNNNNNNNNNNNNNNNNNNNNNNNNNNNNN
TCATTTTGATAATAAAAATAC
NNNNNNNNNNNNNNNNNNNNNNNNNNNNNNNNNNNNNNNNNNNNNNNNNN
TTCTATGGATCGGTATGAATTTGTAAAAGCTGTAGTTTTT
NNNNNNNNNNNNNNNNNNNNNNNNNNNNNNNNNNNNNNNNNNNNNNNNNN
GCATCTTTTTTATGTAAACCTGTTTATTCATCTTTACAAAGTTTGGATTTAATCAATTCA
TTTGTGAAAATGGATCTCAAGACTATTTTGGGGAGCAAAATAAAAAATGTCATATATGAT
TGGCCATACAATCGTGCTTACATAGATGCCTTTTATGAAACATCTTTCACTGGGACTATT
AGAAAACTGGCAAAA
NNNNNNNNNNNNNNNNNNNNNNNNNNNNNNNNNNNNNNNNNNNNNNNNNN
ATTCCAATCTTTATTCCTATCTAGATAAGAAACTTCATA
NNNNNNNNNNNNNNNNNNNNNNNNNNNNNNNNNNNNNNNNNNNNNNNNNN
CAATTTTTATTCTTATCTAGATAAGAAACTTTATAAACTGGTCTATT
NNNNNNNNNNNNNNNNNNNNNNNNNNNNNNNNNNNNNNNNNNNNNNNNNN
TGTTTTTTCCTTTCCATTCACTCGGATCTCTTCCGTTTCATCGATTTTGTCCGGATCCCC
CTTTTCCTCCGAAAAAAGGTAAGGAGAAGGATCTTCTTCGGTGGATCCCTCTTGTTCCTG
TTTAGTCCCCTTCATTTCGGAAGCTCTTTCTATTTCTACATCTGTTTCTTCCTCAATTTC
CACCCTTTCTTCCGTTTTTGAGGTTTCTTTCAGTTTCTTAGTAAGAATGGGTGACGGTAT
TCTGCCTAAATAGTAGACACAGGTAATAAATAAGAGAATACTAAAGATCCGAGCCATAGA
ATTTCTCAATTCTGACACAAGGTACTTATTAGATCGAATGTACTTATTAGATCGAATGTA
CTTATTCGATCTAATAGAATGATTTTGCCGTATCCAGACTAATACCAATCCAACCCATTT
CATGAATAAAATGTGACCAATTAACCAACCAACAAAACTACTTGTTACAAATAACATCTT
GTTGTTACATCGAAACATATAAATGTTGACTAATCGAGCTAACATTGAACTTGGTAAAAT
GAAATGGTTGAATAATTGAAAAATGAGATTATTCAGGAATACACATTGAATGCTGAGATT
ACGCATTGAATTTCTGGTAGTAGATCGATAATCAAAAAAGTGTTTGTGATTGTTCCAGAA
GAAATGAAACAAAAGATATGGTAGAGCTAGGACAGTTATTGTATGAGGTCTACCCAATGC
TAGATGCAGAGGTGCATAATAGATCGATATGAACATCATGAGCTGTCCCGTAATAAAACC
AGTTGTTGCTGATACCTTCTTCTCGGTTCCTTCTTCCATAACCTGAGCTTGGAGAAGGAA
GAGATAAGAGGGCCCTATGGAGAATGTGGTCAGAAATCCATAATAGAGTCCGACCACAAC
GACCGAATTGATTATCTTCATGCATAAGGATACTAGATTACCTAGTAGAAAAGATTTTAA
AATCATCACAAACCTCCCTTTTTCTTTTCTATTGCAATTTCTGGATTATTATATGATAAT
TTTTTAACTTTCCATATATAGAAAAGAAATAGAAAGAGATAGACTAGAAATGACATCTGT
TATGTCAATGACACCAAAGGGGTATTAAATGAATGGAATTGGGATATGGATGTAATATAA
TGAAATAGAGCCATTTTGAGGGTCCCTATGAAATGAGGCATGGAAGGGAGCCACTACGAA
GAAGTTCCGGGAGTTACGAAGGAAGCTTCGAGCTCATATTGGTCATGGGTTGAGAACGGG
AATTGAACTCTATGAGATCTAATCTCCCGTTGTTCCTCAGTAGCTCAGTGGTAGAGCGGT
CGGCTGTTAACTGATTGGTCGTAGGTTCGAATCCTACTTGGGGAGATTTGATTCATTCTG
AATTATTTAATTCAGAATAAAATAAGGGGGCTCATTTTGACCGTTAAGAGTACCCTGGCT
TTGTTTCTATTGCATTCTATCTCATTGTATCACATTCTGTTCTGCGAGATTTGAAAATCA
CCGTCAATACCTCGGTGTAGGTCCGGGATAATCCTTTGTTCCATAGCCAATTAAAAATTC
TCAACTAGCAGTGCATCAAAGATGCAGCCATCGATTCTCCCGAGAGGCCACAATTGTCGC
GAGCAAACATATTAATGACGAGGAACGCATTTTTGTTATGCTACTAATACTTGTACTTGC
TCTGCTATTCTGCCCAAGCCTGGCTGAGGAAGAGTTACGGGGCGTAAAACAAAAAAATAT
GAAAATATGCTGATGGGGGCCAGGCATACTATG
NNNNNNNNNNNNNNNNNNNNNNNNNNNNNNNNNNNNNNNNNNNNNNNNNN
TCTTCTTCGGTGGATCCCTCTTGTTCCTGTTTAGTC
NNNNNNNNNNNNNNNNNNNNNNNNNNNNNNNNNNNNNNNNNNNNNNNNNN
TCTTCGGTGGATCCCTCTTGTTC
NNNNNNNNNNNNNNNNNNNNNNNNNNNNNNNNNNNNNNNNNNNNNNNNNN
ATCCCTCTTGTTTCTGTATTGTCCCCTTCATTTCGCAAGCTCTTTCTATTT
NNNNNNNNNNNNNNNNNNNNNNNNNNNNNNNNNNNNNNNNNNNNNNNNNN
ATGATTTTTCCATATCCAGACTAATATTAGTCCAACCCATTTCATGAACAAAATGCGACT
AATTAACCAACCAACAAAGCTACTTGTTACAAATAACATGTTGTTGTTACAT
NNNNNNNNNNNNNNNNNNNNNNNNNNNNNNNNNNNNNNNNNNNNNNNNNN
TTATTGTATGAGGTCTATCCCATGTTAGATATAGAGGGGCATGATAATTGATCAATATGA
ATATCATGAATTGTCATATAATAAAACTAGTTGTT
NNNNNNNNNNNNNNNNNNNNNNNNNNNNNNNNNNNNNNNNNNNNNNNNNN
CTTCTTCTCGGTTCCTTCTTCCATAACCTGAGCTT
NNNNNNNNNNNNNNNNNNNNNNNNNNNNNNNNNNNNNNNNNNNNNNNNNN
AAAGAAATAGAAATAGATAAACTAGAAATGCCATCTGT
NNNNNNNNNNNNNNNNNNNNNNNNNNNNNNNNNNNNNNNNNNNNNNNNNN
ATTCTGAATTAAATAATTCAGAAT
NNNNNNNNNNNNNNNNNNNNNNNNNNNNNNNNNNNNNNNNNNNNNNNNNN
AAAAATTCTCAACTAGTAGTGCATCAAAGAT
NNNNNNNNNNNNNNNNNNNNNNNNNNNNNNNNNNNNNNNNNNNNNNNNNN
AAGCCTGGCTGAGGAAGAGTTACGGGTGTAAAACAAAAACATATGAAAATATGCTGAT
NNNNNNNNNNNNNNNNNNNNNNNNNNNNNNNNNNNNNNNNNNNNNNNNNN
GAAAGGGCCATTCCATTTCGACAACCACACCCAAGTTCCATTGCTTTTGGTCCGCTATTC
CGATCATGATTTTCCTACCCCCAGAGGGAAAGGTCCTTCCCTTTTGGGCCGGTTGTGGGC
GAGGAGGGATTCGAACCCCCGACACCGTGGTTCGTAGCCACGTGCTCTAATCCTCTGAGC
TACAGGCCCCACCCCGTCTCCACCGGATCTGTTCCCGGGAGTACCCTCAAAAAAAGGAAC
CTTTCCTCTCCCCAGCCATTTCGGGTGAAAGCGCGTTGATTTCTATAAGAACGGTTCGTT
CCGAGGTGTGAAGTGGGAGAGAAGGGATGTCATAATTGGGGTTTTGAATAAGACGACC
NNNNNNNNNNNNNNNNNNNNNNNNNNNNNNNNNNNNNNNNNNNNNNNNNN
ACCCAAGTTCCATTGCTTTTGGTCTGCTATTCCAATCATGATTTTCCTACCCCTAGACAG
AAAGGTCCTTCCCTTTTGGGCCGGTTGTGGGCGAGGAGGGATTCGAAACCCTGACATTGT
AATTCATAGCCACGTGCTCGAATCCTCTGAGCTACAGGCCCCACCCTGTCTCCACTAGAT
CTACTCCCGGGAGTACCCTCAAAAAAGGAACTTTTCCCCTCC
NNNNNNNNNNNNNNNNNNNNNNNNNNNNNNNNNNNNNNNNNNNNNNNNNN
TGATTTCTATAACAATGGTTCGTTTCTGAGGTGTGAAGTGCGAGAGAA
NNNNNNNNNNNNNNNNNNNNNNNNNNNNNNNNNNNNNNNNNNNNNNNNNN
ATATTGAAAAAGTAATAAGAATGAGAGGTGTTAAGCTTTTTATCATCCTGGCGTCGAGCT
ATTTTTCCGCAGGACCTCCCCTACAGTATCGTCACCGCAGTAGAGTTTAACCACCAAGTT
CGGGATGGATTGGTGTGGTTCCTCTACGCCTAGGACACCAGAATACCGAACCATGAACGA
AGAAAGGCATGAGAGAAAAGCATATTGGCTAGTGATTGTGAGGCCCCAATTCTTGACTGA
AGGGGATACCAAAGGCCTCTGCCCTTCCATCCCTTGGATATATAGAGAGGGAGGGCAGAG
CCCTTGGTTTTTTCATGTTGTCAAAGAGTTGAACAATGAAAATAGATGGCGAGTGCCTGA
TCGAATTGATCGGGTCATGTAGGAACAAGGTTCAAGTCTACCGGTCTGTTAGGATGCCTC
AGCTGCATACATTACTGCACTTCCACTTGACACCTATCGTAATGATAAACGGCTCGTCTC
GCCGTGACCTTCTCTTGAATTCTCTTCTGTCGCTCCATCCCCGCAGGGGTAGAGAACCCG
TCGCTGTCTCGGCTGTGTTACCGGGGGCTCTGGGGAAGTCGGAATAGGAGAGCACTCATC
TTGGGGTGGGCTTACTACTTAGATGCTTTCAGCAGTTATCCGCTCCGCACTTGGCTACCC
AGCGTTTACCGTGGGCACGATAACTGGTACACCAGAGGTGCGTCCTTCCCGGTCCTCTCG
TACTAGGGAAAGGTCCTCTCAATGCTCTAACGCCCACACCGGATATGGACCGAACTGTCT
CACGACGTTCTGAACCCAGCTCACGTACCGCTTTAATGGGCGAACAGCCCAACCCTTGGA
ACATACTACAGCCCCAGGTGGCGAAGAGCCGACATCGAGGTGCCAAACCTTCCCGTCGAT
GTGAGCTCTTGGGGAAGATCAGCCTGTTATCCCTAGAGTAACTTTTATCCGTTGAGCGAC
GGCCCTTCCACTCGGCACCGTCGGATCACTAAGGCCGACTTTCGTCCCTGCTCGACGGGT
GGGTCTTGCAGTCAAGCTCCCTTCTGCCTTTGCACTCGAGGGCCAATCTCCGTCCGGCCC
GAGGAAACCTTTGCACGCCTCCGTTACCTTTTGGGAGGCCTACGCCCCATAGAAACTGTC
TACCTGAGACTGTCCCTTGGCCCGTAGGTCCTGACACAAGGTTAGAATTCTAGCTCTTCC
AGAGTGGTATCTCACTGATGGCTCGGGCCCCCCCGGAAGGAGGCCTTCTTCGCCTTCCAC
CTAAGCTGCGCAGGAAAGGCCCAAAGCCAATCCCAGGGAACAGTAAAGCTTCATAGGGTC
TTTCTGTCCAGGTGCAGGTAGTCCGCATCTTCACAGACATGTCTATTTCACCGAGCCTCT
CTCCGAGACAGTGCCCAGATCGTTACGCCTTTCGTGCGGGTCGGAACTTACCCGACAAGG
AATTTCGCTACCTTAGGACCGTTATAGTTACGGCCGCCGTTCACCGGGGCTTCGGTCGCC
GGCTCCCCTGTCATCAGGTCACCAACTTCCTTGACCTTCCGGCACTGGGCAGGCGTCAGC
CCCCATACATGGTCTTACGACTTTGCGGAGACCTGTGTTTTTGGTAAACAGTCGCCCGGG
CCTGGTCACTGCGACCCCCCTTGTGAGGAGGCACCCCTTCTCCCGAAGTTACGGGGCTAT
TTTGCCGAGTTCCTTAGAGAGAGTTGTCTCGCGCCCCTAGGTATTCTCTACCTACCCACC
TGTGTCGGTTTCGGGTACAGGTACCCTTTTGTTGAAGGTCGTTCGAGCTTTTCCTGGGAG
TATGGCATGGGTTACTTCAGCGCCGTAGCGCCTGGTACTCGAACATTGGCTCGAGGCATT
TTCTCTACCCCTTCTTACCCTGAAAAAGCAGGGTCACCTTACGCCCTTGAACCGATAACC
ATCTTTCGGCTAACCTAGCCTCCTCCGTCCCTCGGGACCAACAAGGGGTAGTACAGGAAT
ATTCACCTGTTGTCCATCGACTACGCCTTTCGGCCTGATCTTAGGCCCTGACTCACCCTC
CGTGGACGAACCTTGCGGAGGAACCCTTAGGTTTTCGGGGCATTGGATTCTCACCAATGT
TTGCGTTACTCAAGCCGACATTCTCGCTTCCGCTTCGTCCACCACTGCTCGCGCGGGTGC
TTCCCCCTAAGGCGGAACGCTCCCCTACCGATGTATTTTTACATCCCACAGCTTCGGCAG
ATCGCTTAGCCCCGTTCATCTTCGGCGCAAGAGCGCTCGATCAGTGAGCTATTACGCACT
CTTTCAAGGGTGGCTGCTTCTAGGCAAACCTCCTGGCTGTCTCTGCACCCCTACCTCCTT
TATCACTGAGCGGTCATTTAGGGGCCTTAGCTGGTGATCCGGGCTGTTTCCCTCTCGACG
ATGAAGCTTATCCCCCACCGTCTCACTGGCTGACCTTGACCCCTGTTATTTTGAGGTCAT
ATCTAGTATTCAGAGTTTGCCTCGATTTGGTACCGCTCTCGCGGCCCGCACCGAAACAGT
GCTTTACCCCTAGATGTCCAGTCAACTGCTGCGCCTCAACGCATTTCGGGGAGAACCAGC
TAGCTCTGGGTTCGAGTGGCATTTCACCCCTAACCACAACTCATCCGCTGATTCTTCAAC
ATCAGTCGGTTCGGACCTCCACTTAGTTTCACCCAAGCTTCATCCTGGTCATGGATAGAT
CACCCAGGTTCGGGTCCATAAGCAGTGACAATTGCCCTATGAAGACTCGCTTTCGCTACG
GCTCCGGTGGGTTCCCTTAACCAAGCCACTGCCTATGAGTCGCCGGCTCATTCTTCAACA
GGCACGCGGTCAGAGCCCTGGGCTCCTCCCACTGCTTGGGAGCTTACGGTTTCATGTTCT
ATTTCACTCCCCGATGGGGGTTCTTTTCACCCTTCCCTCACGGTACTACTTCGCTATCGG
TCACCCAGGAGTATTTAGCCTTGCAAGGTGGTCCTTGCTGATTCACACAGGATTCCACGT
GCCCCATGCTACTCGGGTCAGAGCGTAAGCTAGTGATGCTTTCGGCTACTGGACTTTCGC
CATCTAGGGTGCAGCACTCCACCGCTTCGCCTAGCAGCACGACGCTTGTATTGCTCTCCC
ACAACCCCGTTTTCACGGTTTAGGCTGCTCCCATTTCGCTCGCCGCTACTACGGGAATCG
CTTTTGCTTTCTTTTCCTCTGGCTACTAAGATGTTTCAGTTCGCCAGGTTGTCTCTTGCC
TGCCCATGGATTCAGCAGCAGTTCGAAAGGTTGACCTATTCGGGAATCTCCGGATCTATG
CTTATTTTCAACTCCCCGAAGCATTTCGTCGCTTACTACGCCCTTCCTCGTCTCTGGGTG
CCTAGGTATCCACCGTAAGCCTTTCCTCGTTTGAACCTCGCCCTTAACTTTAAGGCTATG
CCATCCTAAGGTGCTGCTAAATGGATGGATCTTATCAACGTCCATGAATGATAAATCATA
GATCGAACCGCCGAATCGGAAAAATTGGGTGCTATCATATAGCTTTGTATCGGCTAAGTT
CACGAGTTGGAGATAAGCGGACTCGAACCGCTGACATCCGCCGCAGGGTAAACCACCGCC
TCTCAGGCCCCCGACTGATTCTACCATAGAGGCCAACGATAGACAATAACTCCCCCCCGA
ACACAGCTTACAACTTTCATCGTACTGTGCTCTCCAAAGAACAACTCTTCTCAAAATCTC
ACTCAAAAGGTGCTGAGTTGGAATCCCATTCTAACTAAGGATTCTTGTGGTTCCAGAGGA
TCCAGCTACAGGAGAACCAGGAACGGAGAACTTCCCCCCCCTTCCGTTAAGAACGCCGGT
TTTAAGAATGAGTGATTGCCCTTCTCCGACCCTTACTGCCCAACCTGAGAGCGGACAGCT
AATGCGTTCCACTTATTGAACAGGGTTCTATGGTCGGTCCGTAACCCCTGGATGCCGAAG
GCGTCCTTGGGGTGATCTCGTAGTTCCTACGGGGTGGAGATGATAGGGTCGGTCCATGGA
TTTTCCTTCCTTTTGCCGCCTTTCGCTCAAAGGGTTGAAGGGAGATAGTGCATCAAGCTG
TTCGCAAGGGCCAACTTGATCCTCTTCCCCAGGGATCCCAGAAGAGGGAACCCTGGGAGA
GCCGCCGACTCCAACTACCGTCCATGTACGATCCATACTAGATCTGACCAACTGCCCATC
CTACCTCCTCTACGTTCTTGACAGCCCATCTTTGTCTCAGTAGAGTCTTTCAGTGGCATG
TTTCGGTCCTCTTCCCCATTACTTAGAAAAAGTGAGCCACCGGTTCAGGTACAAGATACT
ATCATTACCGCCCGGACAATTAGACATCCAACCCGTAATCGCAACGACCCAATTGCAAGA
GCGGAGCTCTACCAACTGAGCTATATCCCCCGAGCCAAGTGGAGCATGCATGAAGGAGTC
AGATGCCTCTTCTATTATTTTCCCTGGCGCAGCTGGGCCATCCTGGACTTGAACCAGAGA
CCTCGCCCGTGAAGTAAATCATCGCACCTACGGTCCAACCAATTGGGAGAGAATCAATAG
ATTCCTTTTCGGAAGTGATTCATCCTTCCCGAACGCAGCATACAACTCTCCGTCGTACTG
CGCTCTCCAAGTGTGCTTGTTCCCCCCTTCTTCCTTACCCTGGCAAGTCTTTGTGAAATA
ACTCCGATGAGAAGAAAAAAGAAGGCGTTAAGAGACCCTCCTGGCCCAACCCTAGACACT
CTAAGATCCTTTTCAAACCTGCTCCCATTTCGAGTCAAGAGATAGATAAATAGACACATC
CCATTACACTGATCGGGGACGTTCGTAGTGACTGAGGGGGTCGACGACCAAGAAGTGAGT
TATTTATACCAAGCATTCTTCTTACGGCCAGATCCAATCTCCTGGTCCCTGCAGAAAGGA
AAAAGAATTGCACGCTCTTCCTTTCGGGAAGGGAGGATTAGGGAAATCCTATTGATTGCA
GCTTTCTCCAGACCTCCGGGAAAAGCATG
NNNNNNNNNNNNNNNNNNNNNNNNNNNNNNNNNNNNNNNNNNNNNNNNNN
GAAGAAAGGCATGAGAACAAGCATAGTGTCTAGTGATTGTGATGTCTTAATTCTTAACTG
AAGGGGAT
NNNNNNNNNNNNNNNNNNNNNNNNNNNNNNNNNNNNNNNNNNNNNNNNNN
AGGCCTCTACCCTCCCATCTCTTAGATATATAGAGAAGGAG
NNNNNNNNNNNNNNNNNNNNNNNNNNNNNNNNNNNNNNNNNNNNNNNNNN
ACCGAACAATGTATGAAGAAAGATACGAGAGAAAAGCATATGGGCTAATGATTTTTAGGT
CTTAATTTTTCACTAAAGGGGATACCATAATGTCTCTTCACTTCTATCCCTTGGATACAT
AGAGAGAGAGGGC
NNNNNNNNNNNNNNNNNNNNNNNNNNNNNNNNNNNNNNNNNNNNNNNNNN
CATGTTGTTAAAGAATTGGACAATGAAAATAGA
NNNNNNNNNNNNNNNNNNNNNNNNNNNNNNNNNNNNNNNNNNNNNNNNNN
AATAGGAGAACACTCATCTTGGGGTGGGCTTATGACTTAGATGCTTTCAACATTTATCCA
CTCC
NNNNNNNNNNNNNNNNNNNNNNNNNNNNNNNNNNNNNNNNNNNNNNNNNN
CACTCATCTTGGGTTGGGCATACCACTTCGATGCTTTC
NNNNNNNNNNNNNNNNNNNNNNNNNNNNNNNNNNNNNNNNNNNNNNNNNN
TCTCTCCGTGACCTTCTCTTGAATTCTCTTTTTTCCTTCCATCCCCACATGAGTAGAGAA
CCCGTCGCTATCTTGTCTGTGTTATTCAGGGCTCTGGGAAAGTCGAAATAGGAGAGCATT
CATCTTGCTGTGGGCTTACTACTAATATGCTTTCAGTAGTTATTCACTCCGGACTTGGCT
ACCTAGCATTTACCGTGGCCATGATAACTAATACACCAGAGATGCATCCTTC
NNNNNNNNNNNNNNNNNNNNNNNNNNNNNNNNNNNNNNNNNNNNNNNNNN
CTGTCTCACGACGGTCTAAACCCAGCTCACGT
NNNNNNNNNNNNNNNNNNNNNNNNNNNNNNNNNNNNNNNNNNNNNNNNNN
GGCGAATAGCTGACATATAGGTGCCAAACCTTCCCATTGATGTAAGCTCTTAGGGAAGAT
CAGCCT
NNNNNNNNNNNNNNNNNNNNNNNNNNNNNNNNNNNNNNNNNNNNNNNNNN
TCGATGTGAGCTCTTGGGAGAGGTCAACTTATTATTCCTAGAGTAACTTTTATCTATTAA
GCGACAACCCTTCCACT
NNNNNNNNNNNNNNNNNNNNNNNNNNNNNNNNNNNNNNNNNNNNNNNNNN
TATCCGTTGAGCGACGGCCCTTCCACTCGGCACTGTCAGATCACTAAGGTCGACTTTCGT
CCCTGCT
NNNNNNNNNNNNNNNNNNNNNNNNNNNNNNNNNNNNNNNNNNNNNNNNNN
TCCTCTCAATGCTCTAACGCTCACATCGGATATGGACCGAACTGTCTCACAACATTCTGA
ACCCAACTCACGTACCGCTTTAATGGGCAAATAGCCCAATCCTTGAAACATACTACAGCC
CCAGGTGACAAAGAGTCGACATCGAGGTGCCAAACCTTCTCGTCAATGTGAGTTGTTGGG
GAAGATCAGCCTGTTATCCCTAGAGTAACTTTTGTCCGTTGAGCGATGGCCCTTCCA
NNNNNNNNNNNNNNNNNNNNNNNNNNNNNNNNNNNNNNNNNNNNNNNNNN
ACCGAACTGTCTCACGACGTTCTAAACCCAACTCACGTACCACTTGAATCGGCGAACAAC
CGAACCCTTGGGACCTTCTTCAACCCCAGGATGTGATGAGTCGACATCGAGGTGCCAAAC
GACTCCGTCGATAAGAGCTCTTGGGAGTCATCAGCCTGTTATCCCCGGCGTACCTTTGAT
CCGTTGAGCGAGAGCCCTTCCACACGGGACTCCCGGATCACTATGGCCGACTTTCGTC
NNNNNNNNNNNNNNNNNNNNNNNNNNNNNNNNNNNNNNNNNNNNNNNNNN
TTCTACCTTTGCATTTGAGGGCCAATCTCCATTCAACCTGAGGAAACCTTTGCA
NNNNNNNNNNNNNNNNNNNNNNNNNNNNNNNNNNNNNNNNNNNNNNNNNN
CTACCTAAAGACCGTAATAGTTACAACTGTCGTTCACCGGGGCTTTGGTCGTCGGCTCCC
CTATCATCAAGTCACCAACTTCCTTGACCTTCCGACATTGGGCAGGTCTCAGCCCCCATA
CATGGTCTTATGCCTTTGTGGAGACCTATGTTTTTGCTAAACAATCTCCCGAGCCTGGTC
ATTGCGATCCCCCTTGTCAGGAGGCACCCCTTCTTCTGAAGTTATGGGACTATTTTGCCT
AGTT
NNNNNNNNNNNNNNNNNNNNNNNNNNNNNNNNNNNNNNNNNNNNNNNNNN
TCGTTACACCATTCGTGCAGGTCGCTACTTATGCGACAAGGAATTTCGCTACCTTAGGAC
AGTTAGAGTTACTGCCGCCGTTTACCGGGGCTTC
NNNNNNNNNNNNNNNNNNNNNNNNNNNNNNNNNNNNNNNNNNNNNNNNNN
GACCTTCCAGCACCGGGCAGGTGTCAGACTCTATACATCGTGTTACCACTTAGCAGAGTC
CTGTGTTTTTAATAAACAGTCGC
NNNNNNNNNNNNNNNNNNNNNNNNNNNNNNNNNNNNNNNNNNNNNNNNNN
ACCCTTTTGTTGAAGGTCGTTTGAGCTTTTCCTGGGAGTATGGCATGGGTTACTTCAGCG
CCGTAGCACCTGACACTCGAACATCAGCTCGAGGCATTTTCTCCACCCCTTCTTACCCTG
AAAAAGCAAGGTCACCTTACGTGCTTGAATCGATAACCATCTTTCTGCTAACCTAGCCTC
CTCCGTCGCTCGGGACCAATAAGGGGTAGTACAGGAATATTCACC
NNNNNNNNNNNNNNNNNNNNNNNNNNNNNNNNNNNNNNNNNNNNNNNNNN
CTGACTCACCCTCCATGGACAAACCTTGCGAAGGATCCTTTAGGTTTTTGGGGCATTGGA
TTCTCACCAATGTTTGTGTTACTCAAGCCGA
NNNNNNNNNNNNNNNNNNNNNNNNNNNNNNNNNNNNNNNNNNNNNNNNNN
GGGTTCTTTTCACCTTTCCCTCACGGTACTTGTACGCTATCGGTCA
NNNNNNNNNNNNNNNNNNNNNNNNNNNNNNNNNNNNNNNNNNNNNNNNNN
CTACTTGACTTTCTCTATCTAGGGTGCAGCACTCTACTGCTTC
NNNNNNNNNNNNNNNNNNNNNNNNNNNNNNNNNNNNNNNNNNNNNNNNNN
TCACCCAGGAGTCTTTAGCCTTGTAAAGTGGTCCTTGTTGATTCACACGGGATTTTACAT
AGCCTCATGCTACAAGGGTCAAAGCGTAAACTAGCGAGGCTTTCAGCTATTGGACTTGCC
ATCTAGGATGCAACACTTAATCATTCACCTAGCAGTACAACGCTTGTATTACTCTTCCAC
A
NNNNNNNNNNNNNNNNNNNNNNNNNNNNNNNNNNNNNNNNNNNNNNNNNN
GAATCTCCGGATCTATGCTGATTTTCAACTCCCCGAAGCATTTCGTCGCTTACTACGGCC
TTCCTCGTCTCTCGGTGCCTAGGTATCCACCGTAAGTCTTTCCTCATTTGAACCTTACCC
TTAACTTTAAGGCTATGCCATCCTAAGGT
NNNNNNNNNNNNNNNNNNNNNNNNNNNNNNNNNNNNNNNNNNNNNNNNNN
TTACAACTTGTATCGTACTATGCTATCCAAAAAACAATTCTTCTCAAAATCTCACTCAAA
AGGTATTGAGTTGGAATCCC
NNNNNNNNNNNNNNNNNNNNNNNNNNNNNNNNNNNNNNNNNNNNNNNNNN
GTTAAGAATGCAGGTTTTAACAATGAATGATTGCCCTTCTCTAACCCTTACT
NNNNNNNNNNNNNNNNNNNNNNNNNNNNNNNNNNNNNNNNNNNNNNNNNN
CCTCTTCCTCAGGGATCTCAGGCGAGGGGTCCTTGGGATAGCCGCTGACTCCAACTAC
NNNNNNNNNNNNNNNNNNNNNNNNNNNNNNNNNNNNNNNNNNNNNNNNNN
AGATTTGACCAACTACCAATCCTACCTCCTCTAC
NNNNNNNNNNNNNNNNNNNNNNNNNNNNNNNNNNNNNNNNNNNNNNNNNN
GTCCATGTACAATTTATACTAGATCTGACCAACTACCTATCCTACCTCATTTACGTTCTT
GACAACCCATCTTTGTTTTAGTAGTCTTTCAATGGCATATTTTGGTCTTCTTTCCCATTA
CTTAGAAAAAGTGAGCCAC
NNNNNNNNNNNNNNNNNNNNNNNNNNNNNNNNNNNNNNNNNNNNNNNNNN
ACCCGTAATCGCAACGACCCAA
NNNNNNNNNNNNNNNNNNNNNNNNNNNNNNNNNNNNNNNNNNNNNNNNNN
GACTTGAACTAGATACCTCACCCATGAAGTAAATCATTGCACCTATGATCCAACAAATTA
GGAGAGAATCAATAGA
NNNNNNNNNNNNNNNNNNNNNNNNNNNNNNNNNNNNNNNNNNNNNNNNNN
GACCCAATTGCAAGAGCGGAGCTCTACCAACTGAGCTATATCCTCCCAAGCCAAGGGAAG
CATGCATGAAGAAGTCAGATGCTTCTTCTATTATTTTTCCTAGCGTAGCTGGGCCATCCT
AGACTTGAACTAGAGACCTCACCCTTGAAGCAAATCATTACACCTACGGTCCAATCAACT
AGAAGAGAATCAATAGATTCTTTTTTGGAAGTGAATCATCCTTCATGAATGTAACATATA
ACTCTCTATCATACTACACTCTCCAAGTGTGCTTGGTCCCCTCTTCTTCCATACCTTGGA
ATGTCTTTGTGCACAAACTCTAATGAGAAGAAATAGGAAGGCATAAGAGACCCTCCTAGC
CCAACCTCAGGCACTAAAGATCCTTTTCAAACCTGCTTTCATTTGGACTCAATAGCAGAT
AAATATACACATCCCATAACAACGATCAAGGATGTTCGTAGT
NNNNNNNNNNNNNNNNNNNNNNNNNNNNNNNNNNNNNNNNNNNNNNNNNN
CCAAGCATTCTTCTTACGGCTAGATCCAATCTCCTGATCCCTGCGGAAAGGAAAAAGAAT
T
NNNNNNNNNNNNNNNNNNNNNNNNNNNNNNNNNNNNNNNNNNNNNNNNNN
GGCTCGAATGGTACGATCCCTCCGTCACCCCAGAATGAAAGGGGTGATCTCGTAGTTCTT
GGTCTGTGAAGATGCGTTGTTAGGTGCTCCATTTTATTTTCCCATTGAGGCCGAACCTGT
GCTCGAGAGATAGCTGTCCATACACTGATAAGGGATGTATGGATTCTCGAGAAGAGAGGA
GCCGTGGTGGTCCCCCCCGGACCGCCCGGATCCCACGAGTGAATCAAAAGTTGGATCTAC
ATTGGATCTCACCTGAATCGCCCCATCTATCCTCCTGAGGAGAAGTTTGGTTTCAAACCC
CGGTTCGAACAGGAGGAGTACGCCATGCTAATGTGCCTTGGATGATCCACATCTCAGGGT
CAGGCGCCGATGAGCACATTGAACTATCCATGTGGCTGAGAGCCCTCACAGTCCAGGCAC
AACGACGCAATTATCAGGGGCGCGCTCTACCACTGAGCTAATAGCCCGTCGTGCGAGCCT
CCCGCTGGGGGCCCGCTATGCCAAAAGCGAGAGAAACCCCATCCCTCTCTTTCCTTTTTT
CGCCCCCATGTCGCCACACCGGGAGGGCATGGGGACGTAAAAAAGGGGATCCTATCAACT
TGTTCCGACCTAGGATAATAAGCTCATGAGCTTGGTCTTACTTCACCGTCGAGAAACGAA
AGAAGACTTCCATCTCCAAGTTTAACTCAGACGCAGCTCCCTTCTTTTTGGGTGTGAAGC
AGTGTCAAACCAAAATACCCAACAAGCATTAGCTCTCCCTGAAAAGGAGGTGATCCAGCC
GCACCTTCCAGTACGGCTACCTTGTTACGACTTCACTCCAGTCACTAGCCCTGCCTTCGG
CATCCCCCTCCTTGCGGTTAAGGTAACGACTTCGGGCATGGCCAGCTCCCATAGTGTGAC
GGGCGGTGTGTACAAGGCCCGGGAACGAATTCACCGCCGTATGGCTGACCGGCGATTACT
AGCGATTCCGGCTTCATGCAGGCGAGTTGCAGCCTGCAATCCGAACTGAGGACGGGTTTT
TGAGGTTAGCTCACCCTCGCGGGATCGCGACCCTTTGTCCCGGCCATTGTAGCACGTGTG
TCGCCCAGGGCATAAGGGGCATGATGACTTGACGTCATCCTCACCTTCCTCCGGCTTATC
ACCGGCAGTCTGTTCAGGGTTCCAAACTCAACGATGGCAACTAAACACGAGGGTTGCGCT
CGTTGCGGGACTTAACCCAACACCTTACGGCACGAGCTGACGACAGCCATGCACCACCTG
TGTCCGCGTTCCCGAAGGCACCCCTCTCTTTCAAGAGGATTCGCGGCATGTCAAGCCCTG
GTAAGGTTCTTCGCTTTGCATCGAATTAAACCACATGCTCCACCGCTTGTGCGGGCCCCC
GTCAATTCCTTTGAGTTTCATTCTTGCGAACGTACTCCCCAGGCGGGATACTTAACGCGT
TAGCTACAGCACTGCACGGGTCGATACGCACAGCGCCTAGTATCCATCGTTTACGGCTAG
GACTACTGGGGTATCTAATCCCATTCGCTCCCCTAGCTTTCGTCTCTCAGTGTCAGTGTC
GGCCCAGCAGAGTGCTTTCGCCGTTGGTGTTCTTTCCGATCTCTACGCATTTCACCGCTC
CACCGGAAATTCCCTCTGCCCCTACCGTACTCCAGCTTAGCAGTTTCCACCGCCTGTCCA
GGGTTGAGCCCTGGGATTTGACGGCGGACTTACAAAGCCACCTACAGACGCTTTACGCCC
AATCATTCCGGATAACGCTTGCATCCTCTGTATTACCGCGGCTGCTGGCACAGAGTTAGC
CGATGCTTATTCCCCAGATACCGTCATTGCTTCTTCTCCGGGAAAAGAAGTTCATGACCC
GTGGGCCTTCTACCTCCACGCGGCATTGCTCCGTCAGGCTTTCGCCCATTGCGGAAAATT
CCCCACTGCTGCCTCCCGTAGGAGTCTGGGCCGTGTCTCAGTCCCAGTGTGGCTGATCAT
CCTCTCGGACCAGCTACTGATCATCGCCTTGGTAAGCTATTGCCTCACCAACTAGCTAAT
CAGACGCGAGCCCCTCCTCGGGCGGATTCCTCCTTTTGCTCCTCAGCCTACGGGGTATTA
GCAGCCGTTTCCAGCTGTTGTTCCCCTCCCAAGGGCAGGTTCTTACGCGTTACTCACCCG
TCCGCCACTGGAAACACCACTTCCCGTCCGACTTGCATGTGTTAAGCATGCCGCCAGCGT
TCATCCTGAGCCAGGATCGAACTCTCCATGAGATTCATAGTTGCATTACTTATAGCTTCC
TTGTTCGTAGACAAAGCTAATTCGAAATTGTCTTTCATTCCAAGGCATAACTTGTATCCA
TGCGCTTCATATTCGCCCGGAGTTCGCTCCCAGAAATATAGCCATCCCTGCCCCCTCACG
TCAATCCCACGAGCCTCTTATCCATTCTCACGGCGGAGGAGCAAATCAAAATAGAAAAAT
TAACATTGGGTTTAGGGATAATCAGGCTCGAACTGATGACTTCCACCACGTCAAGGTGAC
ACTCTACCGCTGAGTTATATCCCTTCCCTGCCCCGATCGAGAAATAGGATTAACTACGGA
TTCGAGCCATAGCACATGGTTTCATAAAACTGCACGATTTTCCCGATCTAAATCAAGCAG
GTTTTACATGAAGAAGATTTGGCTCAGCATGTTCTATTCGATACGGGTATTAACTACTTC
ATTTATGAATTTCATAGTAATAGAAATACATGTCCTACCGAGACAGAATTTGTAACTTGC
TATCCTCTTGCCTAGCAGGCAAAGATTTACCTCTGTGGAAAGGATGATTCATTCGGATCG
ACATGAGAGTCCAACTACATTGCATTGCCAGAATCCATGTTGTATATTTGAAAGAGGTTG
ACCTCCTTGCTTCTCTCATGGTACACTCCTCTTCCCGCGGAGTCCCTTTTTTCCTCGGTC
CACAGAGACAAAATGTAGGACTGGTGTCAACAGTTCATCACGGAAGAAAGGACTCACTAA
GCCGGGATCACTAACGAATACTAACTAATATAATAGAAAAGAACTGTCTTTTCTGTATAC
TTTCCCCGGTTCCGTTGCTACCGCGGGCTTTACGCAATCGATCGGATTATATAGATATCC
CTTCAACACAACATAGGTCATCGAAAGGATCTCGGAGACCCACCAAAGCACGAAAGCCAG
GATCTTTCAGAAAATGGATTCCTATTCGAAGAGTGCATAACCGCATGGATAAGCTCACAC
TAACCCGTCAATTTGGGATCCAATTCGAGACTTTCCTTGGGAGGTATCGGAAAGGAATTG
GAATGGAATAATATCGATTCATACAGAAGAAAGGGTTCTCTATTGATTCAAACACTGTAC
CTATTATGGGATAGGGATAGAGGAAGAGGAAAAAACCGAAGATTTCACATAGTATTTTTG
ATCGAAAAATCAATCTGATTTAGTTCGTACCCTTCGCTCAAGAAAATAGGTCAAATTCTA
CAGGATCAAACCTATGGGACTTAAGGAAGGAATGATAT
NNNNNNNNNNNNNNNNNNNNNNNNNNNNNNNNNNNNNNNNNNNNNNNNNN
TTAGGTGCTCCATTTTATTTTTTCATTGAGGCCGAACTTGTGCTCAAGCTATGGCTGTCC
ATACAC
NNNNNNNNNNNNNNNNNNNNNNNNNNNNNNNNNNNNNNNNNNNNNNNNNN
ACAGGAGTAGTACTCCATGTTAATGTGTCATGGATGATCCACATCTCAGGGTTAGGCGCT
GATGAGCACATTGAACTATCCATGTGGGTGAGAGCTCTCACAGTCCAGGCACAACGACGC
AATTATCAAGGGTGCACTCTACCACTGAGCTAATAGCCCGTTGTACAAGCCTCCCGCTGG
GGGCCCACTATGCCAAAAGCGAGAGAAACCCCATCC
NNNNNNNNNNNNNNNNNNNNNNNNNNNNNNNNNNNNNNNNNNNNNNNNNN
CATCTCCAAGTTTAATGTAGACACAACTCCTTTCTTTTTGGGTGTGAAGCAGTGACAAAT
AAAAATACCTAACA
NNNNNNNNNNNNNNNNNNNNNNNNNNNNNNNNNNNNNNNNNNNNNNNNNN
TACGGCTACCTTGTTACGACTTCACCCCAGTC
NNNNNNNNNNNNNNNNNNNNNNNNNNNNNNNNNNNNNNNNNNNNNNNNNN
GGAATGAATTCACCGCCGTATGGCTGACCGGCGATTACTAGCGATTTCGACTTCATACAG
GCGAGTTGCAGC
NNNNNNNNNNNNNNNNNNNNNNNNNNNNNNNNNNNNNNNNNNNNNNNNNN
GTGTGACGGGCGGTGTGTACAGGGCCCGGGTACATATTCACCGCGCCATGGCTGATGCGC
GATTACTAGTGATTCCAGCTTCATGGAGTCGAGTTGCAGACTCCAATCCGAACTGAGAAC
GGCTTTTCGAGATTGGCATCCAGTCGCCTGGTAGCTACCCGCTGTACCGTCCATTGTAGC
ACGTGTGTAGCCCAGCCCATAAGGGCCATGCGGACTTGACGTCATCCCCACCTTCCTCCA
GTATATCACTGGCAGTC
NNNNNNNNNNNNNNNNNNNNNNNNNNNNNNNNNNNNNNNNNNNNNNNNNN
GATTACTAGCGATTCCTGCTTCATGCAGGTGACTTGCAACCTGCAATCCAAACTAAGGAC
AGGTTTTTGAGGTTAGCTCATCCTCGCAGGATCACGACCCTTTGTCCCATCCATTGTAGC
ATGTGTGCCACCCAGGGCATAAGGGGCATGATGACATGACATTATCCTCACCTTCCTCCA
GCTTATCACCGACAGTCTGTGCAGGGTTCCAAACTCAACGATGG
NNNNNNNNNNNNNNNNNNNNNNNNNNNNNNNNNNNNNNNNNNNNNNNNNN
ACGAGGGTTTCGCTCGTTATAGGACTTGACCAAACATCTCACGACACGAGCTGACGACAG
CCATGCAGCACCTGT
NNNNNNNNNNNNNNNNNNNNNNNNNNNNNNNNNNNNNNNNNNNNNNNNNN
ATGTCAAGGGCTGGTAAGGTTTTGCGCGTTGTATCGAATTAAACCACATGCTCCACCGCT
TGTGCGGGCCCCCGTCAATTCCTTTGAGTTTCGGTCTTGCGACCGTACTCCCCAGGCGG
NNNNNNNNNNNNNNNNNNNNNNNNNNNNNNNNNNNNNNNNNNNNNNNNNN
CATCGTTTACGGCATGGACTACCAGGGTATCTAATCCTGTTCGCTCCCCATGCTTTCG
NNNNNNNNNNNNNNNNNNNNNNNNNNNNNNNNNNNNNNNNNNNNNNNNNN
GAGTGCTTTCGCCGTTGGTGTTCTTTCCGATCTCTACGCATTTCACCGCTCCACC
NNNNNNNNNNNNNNNNNNNNNNNNNNNNNNNNNNNNNNNNNNNNNNNNNN
ATTCTGGATAACGCTTGCATCCTCTATATTACTGCGGCTGCTGGCACAGAGTTAGTTGAT
GCTTATTCCCCCGTCATTGCTTCTTCTCTAGAAAAAGAAGTTCATGATGCGTGGGCCTTC
TACCTCCACACGGCATTGCTCCGTCAAGCTTTCGTCCATTGCCAAAAATTCCCCACTGCT
GCCTCCTGTAGGAGTCTGGGCCATGTCTCAGTACCAGTGTGGAGGATCATCCTCTTGGAC
CAAATACTAATCATCACCTTGGTTGGCTATTGCCTTACCAACTAGCTAATCAGAAGCGAG
CCCCTCTTCGGGC
NNNNNNNNNNNNNNNNNNNNNNNNNNNNNNNNNNNNNNNNNNNNNNNNNN
TTACCGCGGCTGCTGGCACGGAGTTAGCCG
NNNNNNNNNNNNNNNNNNNNNNNNNNNNNNNNNNNNNNNNNNNNNNNNNN
GGCTTTCGCCCATTGTCCAAGATTCCCCACTGCTGCCCCCCGTGGGAGTCCGGGCCGTGT
CTCAGTCCCAGTGTGGCTGATCATCC
NNNNNNNNNNNNNNNNNNNNNNNNNNNNNNNNNNNNNNNNNNNNNNNNNN
TCGCTTTGGTAAGCTATTGCCTTACCAACTAACTAATCA
NNNNNNNNNNNNNNNNNNNNNNNNNNNNNNNNNNNNNNNNNNNNNNNNNN
CGACTTGCATGTGTTAAGCATATAGCTAGCGTTCCTTCTGAGCCAGGATCAAACTC
NNNNNNNNNNNNNNNNNNNNNNNNNNNNNNNNNNNNNNNNNNNNNNNNNN
ATTCGGATCGACATGAGAGTCCAACTACATTGCATTGCCAGAATCCATGTTG
NNNNNNNNNNNNNNNNNNNNNNNNNNNNNNNNNNNNNNNNNNNNNNNNNN
TTTCCTTGATCCACAGAGACAAAATGTAGGACTGGTGTCAACAATTCAT
NNNNNNNNNNNNNNNNNNNNNNNNNNNNNNNNNNNNNNNNNNNNNNNNNN
AATACTAACTAATATAATAGAAAAGAA
NNNNNNNNNNNNNNNNNNNNNNNNNNNNNNNNNNNNNNNNNNNNNNNNNN
ACTAAGTCGTGATCATTAACAAATACTAACTAATACAATAGAAA
NNNNNNNNNNNNNNNNNNNNNNNNNNNNNNNNNNNNNNNNNNNNNNNNNN
TAGGTCATCTAAAGGATCTCAGAGACCCAACAAAGCACAAAAGCTAGGATCATTTAGAAA
ATGGATTCATATTCAAAGATCTCATAACTGCATGGATAAGCTCACAGTAACCCATAAATT
TGGCATCCAATTCAAGACTTTTCTTGGGAGGTATCGAAAAGGAATTGGAATGGAATAATA
TCAATTCATACAAAAGAAAGGGTTCTCTACTGATTCAAACATTGTACCTATTACGGGATA
GGG
NNNNNNNNNNNNNNNNNNNNNNNNNNNNNNNNNNNNNNNNNNNNNNNNNN
GGTCATTGAAAGGATCTCGGAGACCCAC
NNNNNNNNNNNNNNNNNNNNNNNNNNNNNNNNNNNNNNNNNNNNNNNNNN
AAATAAAAATGAAGTGGAAGAACCCAGATTCCAAATGAACAAATTCCAAAAAAGGATTTT
TTTTATTCTAGAAGAGTGAGAGGCAAAGGGATCGATTGAGAAAGATCTCT
NNNNNNNNNNNNNNNNNNNNNNNNNNNNNNNNNNNNNNNNNNNNNNNNNN
TGAAGTGGAAGAACCCAGATTCCAAATGAACAAATTCAAAAAAAGGATCTTTCTGATTCT
CGAAGAATGAGGGGCAAAGGGATTGATCGAGAAAGATCTCTTGTTCTTATTATAAGATCG
TGCGCGATTGGATTCGCATATGTTTGGTAAAGAGAATAATCTTCTCCTTTGAGAATAATC
AAAAATGGAAAGTGTTCAATTGGAACATGAAAGCGTGACTAAATTGGTCCTAGTTACTCT
TCGGGACGGAGTGGAAGAAGGGAGGGGGCGGAAAAGGATCCAATGACTTCGAAAGAATTG
AACGAGGAGCCGTATGAGGTGAAAATCTCATGTACGGTTCTGTAGAGTGGCAGTAAGGGT
GACTTATCTGTCAACTTTTCCACTATCACCCCCAAAAAACCAAACTCTGCCTTACGTAAA
GTTGCCAGAGTACGATTAACCTCTGGATTTGAAATCACTGCTTATATACCCGGTATTGGC
CATAATTCACAAGAACATTCTGTAGTTTTAGTAAGAGGGGGAAGGGTTAAGGATTTACCT
GGTGTGAGATATCACATTGTTCGAGGAACCCTAGATGCTGTCGGAGTAAAGGATCGTCAA
CAAGGGCGTTCTAGTGCGTTGTAGATTCTTATCCAAGACTTGTATCATTTGATGATGCCA
TGTGAATCGCTAGAAACATATGAAGTGTATGGCTAACCCAATAACGAAAGTTTCGTAAGG
GAACTGGAGCAGGCTACCATGAGACAAAAGATCTTCTTTCTAAAGAGATTCGATTCGGAA
CTCTTATACGTCCAAGGTTCAATATTGAAATAATTTCAAAGGTTTTCCCTGACTTTGTCC
GTGTCAACAAACAATTCGAAATACCTCGACTTTTTTAGAACAGGTCCGAGTCAAATAGCA
ATGATTCGAAGCACTTCTTTTTATACTATTTCGGAAACCCAAGGACTCAATCGTATGGAT
ATGTAAAATACAGGATTTCCAATCCTAGCAGGAAAGGGAGGGAAACGGATACTCAATTTA
AAGTGAGTAAACAGAATTCCATACTCGATCTCATAGATACATATAGAATTCTGCGGAAAG
CCGTATTCGATGAAAGTTGTATGTACGGCTTGGAGGGAGATCCTTCATATCTTTCGAGAT
CCACCCTACAATATGGGGTAAAAAGGCCAAAATAAGTGATTTTAGTCCTTATAAAAAGAA
AACAGATTCTTGAACCCCTTTCACGCTCATGTCACGTCGAGGTACTGCAGAAAAAAAAAC
TACAAAATCCGATCCAATTTATCGTAATCGATTAGTTAACATGTTGGTTAACCGTATTCT
GAAACACGGAAAAAAATCATTGGCTTATCAAATTATCTATCGAGCCGTGAAAAAGATTCA
ACAAAAGACAGAAACAAATCCACTATCTGTTTTACGTCAAGCAATACGTGGAGGAACTCC
CGATATAGCAGTAAAAGCAAGACGTGTAGGTGGATCGACTCATCAAGTTCCCATTGAAAT
AGGATCCACACAAGGCAAAGCACTTGCCATTCGTTGGTTATTAGCGGCATCCCGAAAACG
TCCGGGTCGAAATATGGC
NNNNNNNNNNNNNNNNNNNNNNNNNNNNNNNNNNNNNNNNNNNNNNNNNN
TAGTAAACCAAAATGAAGTGAAAGAACACAGATTCCAA
NNNNNNNNNNNNNNNNNNNNNNNNNNNNNNNNNNNNNNNNNNNNNNNNNN
AAGTGGAAGAACCCTGATTACAAACGAACAAAT
NNNNNNNNNNNNNNNNNNNNNNNNNNNNNNNNNNNNNNNNNNNNNNNNNN
AGGAGCCGTATGAGGTGAAAATCTCATGTACGGTTCTGTA
NNNNNNNNNNNNNNNNNNNNNNNNNNNNNNNNNNNNNNNNNNNNNNNNNN
AGTGGAAGAAGGAAGGAGATGGAAAAGAATCCAACTACTTTGAAAGAATTGAATGAAGAG
CCATATGA
NNNNNNNNNNNNNNNNNNNNNNNNNNNNNNNNNNNNNNNNNNNNNNNNNN
TATTGGTCATAATTCACAAGAACATTCTGTAGTTTTAGTAAGAGGGGGAAGG
NNNNNNNNNNNNNNNNNNNNNNNNNNNNNNNNNNNNNNNNNNNNNNNNNN
GGAACCTTAGATGTTATAGGAGTAAAAGATGGTCAACAAAGGCATTCTAGTGTGTTGTAG
ATTCTTATCCAAGAC
NNNNNNNNNNNNNNNNNNNNNNNNNNNNNNNNNNNNNNNNNNNNNNNNNN
GCTAACCCAACAACAAAAGTTTCGTAATGGAACTGGACCAGGCTACCATGTGACAAAAGA
TCTTCTTTCTAAAGAGATTCAGTTCGAAACTCTTATACGTCCAAGGTTCAATATTGAAAG
AATTTCAAAGGTTTTCCCTGACATTGTTTGTGTCAACATCGAAATACCTCGACTTTTTTA
GAACAAGTCCGAGTCAAATAG
NNNNNNNNNNNNNNNNNNNNNNNNNNNNNNNNNNNNNNNNNNNNNNNNNN
TGACTTTGTTTGTGTCAACAAACAATTCAAAATACCTCAACTCTTTTAGAATAGATTCAA
ATCAGATAGCAATGATTCGAAACACTTCTTTTTACACTATTACGAACACCCAAGGACTCA
ATCATATGGATATGCAAAATACAGGATGTCCAACCCTAACAAGAAAGCGAGGGGAATGGA
TACTCAGTTTAAAGTGAGCAAACAAAATT
NNNNNNNNNNNNNNNNNNNNNNNNNNNNNNNNNNNNNNNNNNNNNNNNNN
AGAATTCCATACTCGATTTTATAGATACATATAGAATATTTCAGCAGCCATCTTTGATGA
AAGTAGTATGTATGGCTTGGAGGGAGATCCTTCATATCTTTCAAGATCCACCCT
NNNNNNNNNNNNNNNNNNNNNNNNNNNNNNNNNNNNNNNNNNNNNNNNNN
TGATTCTTGAGCCCCTTTCATGCTCATGTCACATCAAGGTATTGCAGAA
NNNNNNNNNNNNNNNNNNNNNNNNNNNNNNNNNNNNNNNNNNNNNNNNNN
CGATCTAATTTATCGTATTCGATTAGTTAACATCTTGGTTAATTATATTCTGACACACGA
AAAAAAAATCATTGGCTTGTCAAATTATCTATCGACCTATGAAAAATATTCAACAAAAGA
AAGAAA
NNNNNNNNNNNNNNNNNNNNNNNNNNNNNNNNNNNNNNNNNNNNNNNNNN
GAGTGGCAATGCCATATGCAAAAAGGAAGAGACT
NNNNNNNNNNNNNNNNNNNNNNNNNNNNNNNNNNNNNNNNNNNNNNNNNN
TCTGGTTCATGGTTTCTCTTGGCTATATGGTTCATCCGGGGGAGAGATCGAGCTT
NNNNNNNNNNNNNNNNNNNNNNNNNNNNNNNNNNNNNNNNNNNNNNNNNN
TGCTACACAGTTGCTTCTCATCCTTCAACGACTACGA
NNNNNNNNNNNNNNNNNNNNNNNNNNNNNNNNNNNNNNNNNNNNNNNNNN
ATACTTAAATTCTCCATGTAGATGCTACATAGCTGGTTTCATCCTTCGAGGACTATGAGT
GTAAT
NNNNNNNNNNNNNNNNNNNNNNNNNNNNNNNNNNNNNNNNNNNNNNNNNN
ATGATCATCTCATAGCTAGTGCAAATGAATCAAATTAGATGGTTCTATTTCTTAATCTTT
TGGACTTGCTCATATGGAACCAATATAGAAAAGATTGAAAAGTCAATCATTCACAACCAC
TAATGAAGGATTC
NNNNNNNNNNNNNNNNNNNNNNNNNNNNNNNNNNNNNNNNNNNNNNNNNN
TTTTGAATGGGTGAAAGAAGTGAGGAGTCCTCTTTT
NNNNNNNNNNNNNNNNNNNNNNNNNNNNNNNNNNNNNNNNNNNNNNNNNN
TAACTTATATGCTGTTCTATATC
NNNNNNNNNNNNNNNNNNNNNNNNNNNNNNNNNNNNNNNNNNNNNNNNNN
CTCTATTTAACTATATGTCTCTTATCCCTAGGAGGTCTTCTTCCACTAGC
NNNNNNNNNNNNNNNNNNNNNNNNNNNNNNNNNNNNNNNNNNNNNNNNNN
GGAAAATTCTATTTATTCTGATGTGATGTAGATGGGAGGCAAGCCTGTATTTCTTTGTTT
TTTAACAGGATTCCTTACAAGCATTATTTCTATCTA
NNNNNNNNNNNNNNNNNNNNNNNNNNNNNNNNNNNNNNNNNNNNNNNNNN
ACCAAGAAATAACCCATCTCGTGCAAAATTATGGAAAATGTCCTTTAA
NNNNNNNNNNNNNNNNNNNNNNNNNNNNNNNNNNNNNNNNNNNNNNNNNN
AAGAGCTCGATCGAATCGGTATTGATATACCGATTCGATCCGAGCTCTT
NNNNNNNNNNNNNNNNNNNNNNNNNNNNNNNNNNNNNNNNNNNNNNNNNN
ATATTGAAAATGGTCATTGAATGAACAATTTAATAAAAGA
NNNNNNNNNNNNNNNNNNNNNNNNNNNNNNNNNNNNNNNNNNNNNNNNNN
ATCTAAGATTTCAATTCTTCCGTGTTTCAGCA
NNNNNNNNNNNNNNNNNNNNNNNNNNNNNNNNNNNNNNNNNNNNNNNNNN
AATCAACAATTTGAAGTGCTTTCCTTGCATATTCTTCCTAAACCAGCATTTATAT
NNNNNNNNNNNNNNNNNNNNNNNNNNNNNNNNNNNNNNNNNNNNNNNNNN
CCAATTCATTGGGCCTTTCCATTCAATCAAATAGAAA
NNNNNNNNNNNNNNNNNNNNNNNNNNNNNNNNNNNNNNNNNNNNNNNNNN
ATATCGTCACTAGCATCAATATCGTCACTAGCATCAATATCGTCACTAGCATCAA
NNNNNNNNNNNNNNNNNNNNNNNNNNNNNNNNNNNNNNNNNNNNNNNNNN
AGCATCAATATCGTCACTAGCATCAATATCGTCACTAGCATCAATATCGTCACTAGCATC
AA
NNNNNNNNNNNNNNNNNNNNNNNNNNNNNNNNNNNNNNNNNNNNNNNNNN
AGCATCAATATCGTCACTAGCATCAATATCGTCACTAGCATCAATATC
NNNNNNNNNNNNNNNNNNNNNNNNNNNNNNNNNNNNNNNNNNNNNNNNNN
TTGCCATTCGTTGGTTATTAGCGGCATCCCGAAAACGTCCGGGTCGAAATATGGCTTTCA
AATTAAGTTCCGAATTAGTGGATGCTGCCAAAGGGAGTGGCGATGCCATACGCAAAAAGG
AAGAGACTCATAGAATGGCAGAGGCAAATAGAGCTTTTGCCCATTTTCGTTAATCCATGA
ACAGGATCTATATAGACACATAGATCCATGGATCTATACATCTCGATCGGAAAAGAATCA
AGAGAAAAAGAAAGAGTCGGAATTGATCGATATATTTCTCGAAACAAACGAAAAGGAAAC
GAAAGATGAAACATAAATCATGGATCAACTAAGCCCTCTCGGGGACTTTTTTCTTAAGAA
TAAGAAAGGAAAGAAGAACCTCATGTAAATACCATGGAATAAGGTTTGATCCTATTCATG
GAGATTCCGTAAATATTCCATTCCAAAAATGGAAACAATTGAAATTTTTTTTGGAAATTG
GATGCAGTTACTAATTCATGATCTGGCATGTACAGAATGAAAACGTCATTCTCGATTCTA
CGAGAATTTTTATGAAAGCCTTTCATTTGCTTCTCTTCGATGGAAGTTTTATTCTCCCAG
AATGTATCCTAATTTTTGGCCTAATTCTTCTTCTGATGATCGATTCAACCTCTGATCAAA
AAGACATACCTTGGTTCTATTTCATCTCTTCAACAAGTTTAGTAATGAGCATAACTGCCC
TATTGTTCCGATGGAGAGAAGAACCTATGATTAGCTTTTCGGGAAATTTCCAAACGAACA
ATTTCAACGAAATCTTTCAATTTCTTATTTTACTATGTTCAACTCTATGTATTCCTCTAT
CCGTAGAGTACATTGAATGTACAGAAATGGCTATAACAGAGTTTCTCTTATTCGTATTAA
CAGCTACTCTAGGAGGAATGTTTTTATGCGGTGCTAATGATTTAATAACTATCTTTGTAG
CTCCAGAATGTTTCAGTTTATGCTCCTACCTATTATCTGGATATACCAAGAAAGATGTAC
GGTCTAATGAGGCTACTATGAAATATTTACTCATGGGCGGGGCAAGCTCTTCTATTCTGG
TTCATGGTTTCTCTTGGCTATATGGTTCATCCGGGGGAGAGATCGAGCTTCAAGAAATAG
TGAATGGTCTTATCAATACACAAATGTATAACTCCCCAGGAATTTCAATTGCGCTCATAT
TCATCACTGTAGGAATTGGGTTCAAGCTTTCCCTAGCCCCTTCTCATCAATGGACTCCTG
ACGTATACGAAGGAGTGCGGTTCGTTCGATAAATTCCTACCTCTCTATCTATCTCTGAGA
TGTTTGGATTTTTCAAAACTCCATGGACATGCAGAAGAGAAATGCTATCCCCACTCGGAC
CAAGACAGAACTTTTACTTGTTCAAATAACAATTAAGGTGAAGCAGGGTTAGGAACGACG
AATCTCTTTATGATAAACAGATCCATTTTGCAAGTTCGTTATTACGGGTAGTTCCTACAA
AGGATCGGACTAATGACGTATACAATACTTGAATTCTCGATGTAGATGCTACATAGTTGG
TTCTCATCCTTCAGAGACTACGAGTGTAATAGGAGCATCCGTCGACAAAAGGATCACCCT
AAGATGATCATCTCATGGCTATTGAGAACGAATCAAATCAGATGGTTCTATTTCTCAATC
TTTCTGACTTGCTCCTACGGAACCAAGGTGGAAAAGATTGAAAAAATCAGTCATTCACAA
CCACTGATGAAGGATTCCTCGAAAAGTTAAGGATTAGTAATCCTTTTTAGAATTAGAAAT
AAAATGGATTCGGTCTTATACATACGCGAGGAAGGTAATCAAAAAAGAAAGAAGAACTCA
TCTTCTTTCTTTTATCACTTAGGAGCCGTGTGAGATGAAAGTCTCATGCACGGTTTTGAA
TGAGAGAAAGAAGTGAGGAATCCTCTTTTCGACTCTGACTCTCCCACTCCAGTCGTTGCT
TTTCTTTCTGTTACTTCGAAAGTAGCTGCTTCAGCTTCAGCCACTCGAATTTTCGATATT
CCTTTTTATTTCTCATCAAATGAACGGAATCTTCTTTTGAAAATCCTAGGTATTCTTAGC
ATGATATTGGGAAATCTCATTGCCATTTATTACTCAAACAAGCATGAAACGTATGCTTGC
ATATTCGTCCATAGGTCAAATCGGATATGTAATTATTGGAATAATTGTAGGAGACTCAAA
TGATGGATATGCAAGCATGATAACTTATATGCTGTTCTATATCGCCATGAATCTAGGAAC
TTTTGCTTGCATTGTATTATTTGGTCTACGTACCGGAACTGATAACATTCGAGATTATGC
AGGATTATACACGAAAGATCCTTTTTTGGCTCTCTCTTTAACCCTATGTCTCTTATCCCT
AGGAGGTCTTCCTCCACTAGCAGGTTTTTTCGGAAAACTCTATTTATTCTGGTGTGGATG
GCAGGCAGGCCTATATTTCTTGGTTTTAATAGGACTCCTTACAAGCGTTGTTTCTATCTA
CTATTATCTAAAAATAATCAAGTTATTAATGACTGGACGAAACCAAGAAATAACCCCTCA
CGTGCGAAATTATAGAAGATCTCCTTTAAGATCAAACAATTCCATCGAATTGAGTATGAT
TGTATGTGTGATAGCATCTACTATACCAGGAATATCAATGAACCCGATTATTGCAATTGC
TCAGGATACCCTTTTTTAGCTTCTAGGGTCTATTTCTTAGTTCAGGATCCCTCTTACTAA
CTGGAATCAAAGAAAAGAATTAGTAGATCTGTTCCGCCCAAAATGGGAATGGGCTAAGGT
TATGAACTTATAATCTGATGATCGAGTCGATTCCATGATTATAAGTTCATTCCATACCGG
ACCAGACCGGAATAGGGTTATCTACATTCTCATTATACGAAGGGGCCATTCGAGCGTATC
TAAATGGATACTATGTTTACATATGGGTCTCTACGTCGTTACATTCCATTTAGGATTAGG
AATAGGCGTAATCGGACCCGCTTTTTACATATCTCTCGTTATTTGGGACCCTATTCACCT
CTTTGGGCTTCTATTGAATCGAGAAATAGGTTTGATTGTCCATCTTTTTGATATATTTGA
TATATAAGGCATTCTTCGGATAATTCAAATCGAAGCAATTGGATGTCCAACTCGGGCCTA
TATGACATGGCCGATCAATAGAAATACTCCACCCTTGTCATATATTCCATACATCATACT
AGATAGATATCATATTCATGGAATACGATTCACTTTCAAGATGCCTTGGTGGTGAAATGG
TAGACACGCGAGACTCAAAATCTCGTGCTAAAGAGCGTGGAGGTTCGAGTCCTCTTCAAG
GCATAATATTGAGAATGCTCATTGAATGAGCAATTCAATAAAAGAGCTCGGATCGAATCG
GTATATCAATACCGATTCGATCGAGCTCTTGGAATTGGAATAAGTTCGGCAGCGGATCAC
GAAATCTTGGCGATCTTCTCTATCTAATGAATGGGGAGTCTGCTTTAAAATCGTCCGCCC
CGCACCCACCCCCCTGAGTATATGCTTTAACAGGAATCACACAAGGGTAGATTAGAAACC
TCTGGTAAAATGCCCGCCCGTAACCCAGCAGATAAAGTACATTACATAGTCCGTTTTAGA
GATTGGCGACTTACCCATTCAGTGACTTTGGCACTGGACGTTCCCCAAATGGATACTATC
GAGTGGGGTGAATTCAATAATAGACGCCTGTTGGCATTCCAGCCTTCCTTCTCCTTTCAG
GGCCCATCCAAAAGAGAATCCAGTACAGTACTTCTTGGTCGTGAATATCTGAACTGGTTG
TTCGCTGTTCAAGAATTCTTGTTTAGGCAGTTCATACCATCCATACATAGTGTTTTGATC
TAAGATTTCAATTCTTCCGTGTTTCAGCAGTAGCATATTGTTCCATGGAGCTAATAAGGT
CCAAAATATGGAAGAAACAAGCCTTTCCACAACTCTACCACCCAGTCAATTCTGTTCCAC
TTAATTCCTCTTTCATGGCCACATATCTTTCCGGCTAAGGAATGGGAAATCTTTCTCCTG
TTACATGAATCCAATTTTCATTTCATCCGGGAAAAGCCATCTTTTTCTCAACAATGTCTT
TGTCATTTGATCCAATAGCGTTCCGTTAGACAGGAACAGATTTGATAAATACTGATAACT
CTCAGATAGAGTATTAGAACGGAAAGATTCATTAGATAATGAACTATTGGTTCTAAGCCA
TCTCTGGCGATTAATCAACAATTCGAAGTGCTTTTCTTGCATATTCTTGCTAAACCAGCG
TTTATATATAGATTTAGGAGGATCTGTTTGGGAAGTAAGAGTAAGAAGCCCCTTTGACAT
CTCCTCATCTGCAAATAATTCTCGATGTGAAAACACAGAGCCAAAGGGCTGATCTTTGAA
TAGGAAAAAGAGTGGATCTCCAGGGTCCCAAATGAATTGGCTTATTCCAAAAAGGCCTTG
TTCTTTGGAAGATCTATCTCGTGTCTGGTACTGCATGGTTCCACTCTGCAAGAACTCCGA
ATCATTCTCTTGAAGCTCATCCTCTTCATCATAAATCTCTTGAAGCTCATCCTCTTCATC
ATAAATGATCCGCTTGCCCCGAAATGACCTGGACCAATAGGGAAATCCCAATTCATTGGG
CCTTTCGATACAATCAAATAGAAAGCCCCAAGGGCGCCATATTCTAGGAGCCCAAACTAT
GTGATTGAATAAATCCTCCTCTAGGTCAACTTCCCCTTCTTCAAACTCCGATTCGTTTTT
TTCATAGAGAAATCTCTGATCAAGGATAGAAAAAAATCCGTTTTGCATCATATTTAAGGG
ATTCCTTGGTTCGGGCCGAAGAAGCAATGTCACTCGATCATTATCAAACTGACTGCAATC
TTTTTCTGTCCGTGAAGATCCCACCAGAGCGCCTTCTACTTCTAATAGGCCATGAACTAG
ATCAGAATCATTCTCAACGAGTCCATAAGAAGTGATCCCATTTTGTTCATCGGGTCCGGG
TAGAGACCAAAGATCTTGAGCGACCGATCCGGCAGAACAACTCAAAAGATAAAGAAGTAT
CGTTAATTTCTTCATGCTCGTTCCAAGTTCGAAGTACCATTTGTACAAATAAGAATCCCC
TTCGTTACATGATTTCTTCTTCATATAGATAGATATAGGATCTATGGGGCAATTACTTAG
AAGTACATTTTGTGCTACAGCCCTTCCTATCTGATAGAAAAGGATCCCATGATCCTGAAC
CGATCTTACCTGGGATCGCAAATCCCAAGTTTGTCTATGAAGAGCGGATCTAATTGTATT
AGTGTCTATAATTGATTTCTTCTGTGTAATACTAATCGACAGGGCCTCATTGGTAAGTGC
TACAAGATCTCGTGCATTGGAACCCATGGTTATGGACCCGAATCCATTAGTATGGAACAT
TTTCTTTTCCAAGTGAAATCCCCTAGTATATGAAATAGTGAAAAAGTGCTTTCGTTGTTG
TGGAATAAGAAGCCTTCGTATCTTAATGCACGTATTTAATTTATTCGGAGCTATTAGAGC
GGGATCCACTTTTTGGGGAATATGAGTCGAAGCAATAACAAGAATATTTCTAGTGGAACA
TCTTTCACAATCCTTGGAGAGATAGTTCACTAATAGACTGAGGGATAAGTAATTCGACTC
ATTCACATCCAGATCATGAATGTTTGGAATCCATATTATGCAAGGAGACATTGCTTTTGC
TAATTCGAATTGAAGGGTGATATAAAATCGGTCTATTTCCGGTTCCGGCATCATATCCAT
AGTTACCGCATTCATCATAGTTAGCAGTCCCAGCTCCGTATCAAGGTCACGATCGATATC
GTCACTAGCATCAATATCGTCACTAGCATCAA
NNNNNNNNNNNNNNNNNNNNNNNNNNNNNNNNNNNNNNNNNNNNNNNNNN
CATCAATATCGTCACTAGCATCAATATCGTCACTAGCATCAATATCGTCACTAGCATCAA
NNNNNNNNNNNNNNNNNNNNNNNNNNNNNNNNNNNNNNNNNNNNNNNNNN
ATATCGTCACTAGCATCAATATCGTCACTAGCATCAA
NNNNNNNNNNNNNNNNNNNNNNNNNNNNNNNNNNNNNNNNNNNNNNNNNN
ATATCGTCACTAGCATCAATATCGTCACTAGCATCAA
NNNNNNNNNNNNNNNNNNNNNNNNNNNNNNNNNNNNNNNNNNNNNNNNNN
TCACTAGCATCAATATCGTCACTAGCATCAATATCG
NNNNNNNNNNNNNNNNNNNNNNNNNNNNNNNNNNNNNNNNNNNNNNNNNN
CATCAATATCGTCACTAGCATCAATATCG
NNNNNNNNNNNNNNNNNNNNNNNNNNNNNNNNNNNNNNNNNNNNNNNNNN
TCAATATTGATATAATCAATAAAGAAAACATTTAGGCTTGTTC
NNNNNNNNNNNNNNNNNNNNNNNNNNNNNNNNNNNNNNNNNNNNNNNNNN
ATCGTCCAGTTCCTATAGAAC
NNNNNNNNNNNNNNNNNNNNNNNNNNNNNNNNNNNNNNNNNNNNNNNNNN
ATGGAAAATGAAAACTATTAGCTCCACACGAAGTT
NNNNNNNNNNNNNNNNNNNNNNNNNNNNNNNNNNNNNNNNNNNNNNNNNN
AAATGAAAACTATTAGCTCCACACGAAGTT
NNNNNNNNNNNNNNNNNNNNNNNNNNNNNNNNNNNNNNNNNNNNNNNNNN
AAATGAAAACTATTAGCTCCACACGAAGTT
NNNNNNNNNNNNNNNNNNNNNNNNNNNNNNNNNNNNNNNNNNNNNNNNNN
TGAACTCATAATTCGTCACATATTTTTTATGCATGTCAACTAAGTA
NNNNNNNNNNNNNNNNNNNNNNNNNNNNNNNNNNNNNNNNNNNNNNNNNN
CCCATAAGCAGGACCACCACCCAATGGC
NNNNNNNNNNNNNNNNNNNNNNNNNNNNNNNNNNNNNNNNNNNNNNNNNN
GGAATATCATTGAGAAGTAAGAATCTGTGTTAT
NNNNNNNNNNNNNNNNNNNNNNNNNNNNNNNNNNNNNNNNNNNNNNNNNN
GAAGCAGATGATTAATCATCTGCTTC
NNNNNNNNNNNNNNNNNNNNNNNNNNNNNNNNNNNNNNNNNNNNNNNNNN
TTACTTGAACAAAACTAAATCTTGTGAAAT
NNNNNNNNNNNNNNNNNNNNNNNNNNNNNNNNNNNNNNNNNNNNNNNNNN
GCATCCATGGCTGAATGGTGAAAGCGCCCAAC
NNNNNNNNNNNNNNNNNNNNNNNNNNNNNNNNNNNNNNNNNNNNNNNNNN
AAATGCATACATTTATATCATACACTGTGGGGTTGATGAGAA
NNNNNNNNNNNNNNNNNNNNNNNNNNNNNNNNNNNNNNNNNNNNNNNNNN
TATTGGTTTACGTAATTGAAAGTAATCAATAAGGTTTA
NNNNNNNNNNNNNNNNNNNNNNNNNNNNNNNNNNNNNNNNNNNNNNNNNN
TTAGATAGAGCAGCAGGTGCTGTAGCAACATTAATTGCAAAAAAGGGGTAAACTGAACAC
ATTAAAATTACCCTCTGCAGAGGTACGTTTGATATCCAAAACTGCTCAATAATGTTTGGA
CAAGTGGGAAATGTTGACGTAAACCAGAAAAGTTTGGGTAGAGCTGGATCTAAGCATTGG
CTAGGTAAGCGTCCTGTAGTAAAAGGAGTAGTTATGAACCCTATAGACCATCCCCACGGA
GGTGGGGAAGGGAGGGCCCCAATTGGTAGAAAAGACCCACAACTCCTTGGG
NNNNNNNNNNNNNNNNNNNNNNNNNNNNNNNNNNNNNNNNNNNNNNNNNN
TGGAAGAAGAAGTAGAAAAAGGAATAAATATAGTGATAATTTGATTCTTCGTCGCCG
NNNNNNNNNNNNNNNNNNNNNNNNNNNNNNNNNNNNNNNNNNNNNNNNNN
ATATAATCAATAAGAAAACCTTTAGGCTTGTTCAGAAATACCGTAATGAAAGGAACATAG
GAGTTTGTCACTAGGTATTTGACCAAATAGGATCGTCCAGTTCCTATAGAACCTATCACT
AAAATACCCCTAGAGGGGGATAAGGCTAAGCGGAGCGAAAAGGGTTTTCCATGAGATGGG
AAATGAAAACTATTAGCCCCACACGAAGTTTGTGAATAAGTGATTGTCTGATAATGAGCA
AGGAATATCCGTCTTTCTGCTAAACAGGATGTATTGAACTCATAATTCATTAGATACTTT
TTATGAATGTCAACTAAGTATCCTAAGTAAATTGCTCCCGGTTGTTCAATCATTTGATAA
CCAGAGTCATTCTTTGATAAATGATCACTATGAGTCAGACTCAATAGAATTTGATCAATC
CCTTTTTCTGTCGTTAAGGTGGAGAACTGAACCAAGTATTCTCTTTCTTCATCATCAATC
GAATCACTGTTCGCGACCCAGGATTCTATTTTATCATCAATCCAATCCCCGTTCACGTTT
TTTCCTTTTCTTATCAATGAATAGATCTCTTTACTTGTATGACTTAGATGTCTCGTATTT
CTCGAAAAAGTGATTCGATTGATGGGATTTGGTATGAGACTTATGAGATCGATGAGATTG
ATATTCAAATATTTCTTCTTAGAACGTATTGATTTGACCCCATAAGCGGGACCACCACCC
AATGGCATGTTGCCGCCAGAAGCGGAACCCCGTATTTCTTCTATAGAATCTCCTAATTGT
TCCAGAGCAACTAGAAAGAGATTCTTTAACCAGAAAGAATTCGGTTCAGATGTAGGATAC
CTATCCAGAAGTTTTCGCAACTCAATCATAGATGATGGAATCATCAAAGATTTGACCTTT
TCGAAATCTGTCTGTAACTCACTAGAGGCCCGGGAAACAAAGAGAAGATGTGTACGAATG
AGATATCCAGCAACAAGAAGAAGGAAAAGGATTGAATAGAGGAACTCCCGAACATTTGGC
GATCTCAGATGTGTCGATATCAATGGTGACTCATTATTTCGATGAATCATTTCTTCGGAC
AGAAGAAGATTATGTAAACACTTACTCGAAATCTCACTTATCAGATTCCATTGTGGAAGA
CACCATTTTTTCTGAAGAATTCGCCATGATATATCTGATCCATGCATAATATCATGAAAA
ATGGATACAAATTTTTGACTGCTACTTAGTATCGGCAATAGGTCTGAAAAAGTATCTAAA
AATATCAAATTTAGATATTTGTACCCTGTCGAAGTAAGGAACCATGGCATATATGTTTGG
AATCGATTCCATTTTGAGAGAGTTGAAAAAGCACTATCTCGTTGAAAGGTTCTATACATC
TGCCCTTTCTCAACGCATTTCTTTAGACAAAGATTCCGTTTTTTCCTCTTTTCGGATGGT
AAATATTTCTCAGAACATGGAGTGTGAATCAAACCCATGTTTGAATTGAAATTGAGATAC
TGATGCAAGCTCTTCCCTTCTGAATCAGATAGATTCATATCTGAAAGAGGTTGACAATAA
GTTCTTTCAAAATTGACTATTTGTCCCTTTGTTAGAGGCGTTCCAGAAATGTCTGCGATC
GAGTAAATAGCTCTACGAACGAACGGATCGGATCGACTTGGAAAATGGAAAGATTTGTAC
AAGTTATACGTTTCGTTACCACTTTGTGGAAAACCGTTAGGTATGAATATGTTAGACACT
TAGATACTTGTTACTCGATTGATGAAATAGTATCTCTCCCCCCAAAAGCATGTTTTTTTT
TACCGACGCACAAAGAAACTATTTTGTTGCGAATGAACAAGATATTGAGGAATTGTCCAT
ACGTAAAATCATAATTATTGATACGGGCCTTTTCCACATAAAAAGGGAATCTTTTGTTAC
AATAGAAGCAGAAGTGATGTGGATTATTCAAGAATCGAAGTCGATTTGCTTTATAAAAAG
AAGATATCAATGAACTTCTATGAAATGGTTTCACGGGATTCAGCCAATTGTCTTGATCGT
GGAATATCATTGAGAAATAGGAATCCGTGTTATCAAAGGATTTCCTGCGATTATTTCTAG
TATGGAATGAGTCAATCATCCACTTTGGTATCTTATTGAACAAAAATGGTGATATTGTTC
CTCCATTGATCAAGAATTTCGATTTTTGGGAAGTATCATGATCATCCAATAAGAAGGGTT
TCAATTTTTTCAAATGAACAATTTGAAGACCTATTGATTCTAACAACTGATTGCAGAGTT
GATCATTCGGACCTTTCAATTCATAGATGTAGATCTCGGACCTATGAATGGGGATATTCC
CGAAACTCACAAAGAAAAAAGGAAGTGACTTGGACAAAAAGAAACGAAGTGGTTTAGACA
AATCTTTTTTGTCGATAACCTCAGACCAATCAATCGAATATTGATTAATACGTAATCGAT
CGAACACTACTTGAAAACGGCTCTTCTGCTCAGAAACGAAATGTTCCTGAAAATTCTTGC
TCCCATTGGACCATTTGTATCTATATGCATCAGGATCCCGATTCATGGATCTCTTGGTTC
GAGAAATAAAAATAAGAGGATCGAACCCTTTCTTCTGACTCTTTTTCAAATTCGATAAAT
GTCGGTTGATCGTATATTTCATTATAGTTCTATGATTCAGAGTATCCTTTCCTATTTGAT
CCCTTTGAATTCCATATTCAAAGTTGCGATCGGATTTATTCATTAAAAAGAATCGATTCA
ATATATTTCTTATGTACCCATAGGTGCTATATTGGATTTGAATCAGATTTCGGATCAATC
TATATTGATTGACTGCCTCCATTATGTTGTTGCTAGCAAATACTACTATTTTTGGTTTTG
GATCTTCCAAATCATTCCCGCAGGAGATCCGGACCCATTTTTTTCTGATCCTTCGATAAA
AAGATTCATTCTCTTCATAAAAAATAGGAGGTAGAACCAATAAAGATTTCTTTTTCGATT
CATCCCTGGAGTTGAATACCTCATTCAAGAATTGTTTTTGATCCAATCCGTAGGAATCAA
TAGAAAAGGCAAATCTCTTATGATACACCAGATCCGGCTCGGTTATTGATAGAGTGAATA
GATCTGCCATTTCTTGAAATCTCTCTTCTGATTCAAAATCGTGGTGTAACGTGTATCCTC
CCCTGTTCCAGTCATGGAATAGATGAAATAAATCAAAAAATGGATTTTTGTTCAAGAATG
AAATCTTATTGGAACTGTCCATATCTGGTTCATCCTTCGGAACCATATCACATCCCGGAT
CTGATGAAATAGGATGAATTGAGACGGTATTTTGTAAATACGTAATTATCTTGAATATAT
TAACCATTTCTTTATTTTCCGATCGCCTTGAAGGGACAAAAGAAAGATCTTGCTCTTTCT
TCAACAATTTCTGATCTCTAGTGGACCTCTCAGTAGGATTCGAACCCAGATGAAGTTCTG
ACCATCTGTCAGAGAAAAAAGAACGAACGGATCTTGTAGGATTCCCAAGAACTTCTTCGA
TTTCTTCCGGAAGCAGATGATTAATCATCTGCTTCTCACGTTCCGTGAATAGACGGGACA
TTGAGGAATATCCAGAAAGGCATTTCGGGAATCGGTCTGATTCTATCTCTGTTCGTTCCG
TTTGAAGAAAGGAAGGATCCCAAAGAATCGATCTTTCTTTTAGTTGTTGAATCTCTCTTT
GATTGATCAATGTGTGATATGCCGAATCCTCATTACTAATGCAATCCAAATGATCTCTGG
ATTGATCAGAAGATCCTTTCAATTGGCTAGAATCCGTTACTTGAACGAAACTAGATCTTG
TGAAATCATATTGAATATTTGACGATACATTCCGTACCTTGCTAAAAAACCGATTAGTTA
GTGGGAGAACCCAAGTACTCTCTTTCGGATTCAGGAAACAACTCTCAGAGATCTTTTTTC
CTTTTGGAAGATACAGGAGCGAAACAATCAACCTATTGATATTGGAAGACCCAACGGATT
CTTCCAATGTATCATTTCTGGGTCCAATGGAATTCATAGGTATAGGAAGAAGCCCTATCA
AATAGAGATTTTTTCTTTCGACCATATTTCGATTGTTAATACGATATATAAGGACCGCTA
CTACAAAGAGTATTACACCCTTGATCGTGAAATATCGATTGCTTGTTGAACCCTGTGAAT
TGCGTGAAAGTAGGATACTCCAAATTCGGGGGTCAAAGAGTTTTATAAAACGTTCTTGGT
GGAAAAAAATGTGAATGAAAGATCCCACTGAATTGAATTGGGTCCATGAATCTAAGAAAT
AGTGAGAATTCTTGATCTCTCTCAATATCTCTCTCAATTCGAAAATCCAGGATTTGAATT
GATGTCCTTTCATTTATTCCTCCTAAATTGCATTGATTTATCCTAAAGATTTCATTTCAA
TTGGAATTTGGTTATTCACCATGTACGAGGATCCCCGCTAAGCATCCATGGCTGAATGGT
TAAAGCGCCCAACTCATAATTGGCGAATTCGTAGGTTCAATTCCTACTGGATGCACGCCA
ATGGGACCCTCCAATAAGTCTATTGGAATTGGCTCTGTATCAATGGAATCTCATCATCCA
TACATAACGAATTGATGTGGTATATTCATATCATAATATATGAACAGTAAGAACTAGCAT
TCTTATTGAGAATAGAACTCAACTCATAGGGAAGAAAATAGATTTATGGATGGAATCAAA
TATGCAGTATTTACAGACAAAAGTATTCGGTTATTGGGAAAAAATCAATATACTTCTAAT
GTCGAATCAGGATCAACTAGGATAGAAATAAAGCGTTGGGTCGAACTCTTCTTTGGTGTC
AAGGTAATAGCTATGAATAGTCATCGACTTCCGGGAAAGGGTAGAAGAATGGGACCTATT
ATGGGACATACAATGCATTACAGACGTATGATCATTACGCTTCAACCGGGTTATTCTATT
CCACCTCTTAGAAAGAAAAGAACTTAAATCAAAATACTTAATAGCATGGCGATACATTTA
TACAAAACTTCTACCCCGAGCACACGTAATGGAACCGTAGACAGTCAAGTGAAATCCAAT
CCACGAAATAATTTAATCTATGGACAGCATCGTTGTGGTAAAGGTCGTAATGCCAGAGGA
ATCATTACCGCAGGGCATAGAGGGGGAGGTCATAAGCGTCTATACCGTAAAATCGATTTT
CGACGGAATGAAAAAGACATATATGGTAGAATCGTAACCATAGAATACGACCCTAATCGA
AATGCATACATTTGTCTCATACACTATGGGGATGGTGAGAAGAGATATATTTTACATCCC
AGAGGGGCTATAATTGGAGATACCATTGTTTCTGGTACAGAAGTTCCTATAAAAATGGGA
AATGCCCTACCTTTGAGTGCGGTTTGAACTATTGATTTACGTAATTGGAAGTAACCAATT
AGGTTTACGACGAAACCTAGAAATCGATCACTGATCCAATTTGAGTACCTCTACAGGATA
GACCTCAACAGAAAACTGAAGAGTAACGGCAGCAAGTGATTGAGTTCAGTAGTTCCTCAT
ATCAAATTATTGACTCTAGAGATATAGTAATATGGAGAAGACAAAATTGTTTCAAGCACC
GACAGAACCGGAAGCGCCCCTTCTTTCAAAGAGAGGAGGACGGGTTATTCACATTTCATT
TGATGGTCAGAGGCAAATTGAAAGCTAAGCAGTGGTAATTCTAAAGATTCCCCGGGAAAA
AATAGAGATGTCTCCTACATTGCCAATAATATGTGGAAGTATCGACGTAATTTCATAGAG
TCATTCGGTCTGAATGCTACATGAAGAACATAAGCCAGATGATGGAACGGGAAGACCTAG
GATGTAGAAGATCATAACATGAATGATTCGGCAGATTTGGATTCCTATATATCCACCTAT
GTGGTACTTCATTGCACGATAGATATAAGATCCATCTGTATAAATATCATCATCTACATC
CAGAAAGCCGTATGCTTTGGAAGAAGCTTGTACAGTTTGGGAAGGGGTTTTGATTGATCA
AAAAGAAGAATCTACTTCAACCGATATGCCCTTAGGTACGGCCATACATAACATAGAAAT
CACACTTGGAAAGGGTGGACAATTAGCTAGAGCAGCGGGTGCTGTAGCGAAACTGATTGC
AAAAGAGGGGAAATCGGCCACATTAAAATTACCTTCTGGGGAGGTACGTTTGATATCCAA
AAACTGCTCAGCAACAGTCGGACAAGTGGGGAATGTTGGGGTGAACCAGAAAAGTTTGGG
TAGAGCCGGATCTAAGCGTTGGCTAGGTAAGCGTCCTGTAGTAAGAGGAGTAGTTATGAA
CCCTGTAGACCATCCCCACGGAGGGGGGGAAGGGAGGGCCCCAATTGGTAGAAAAAAACC
CACAACCCCTTGGGGTTATCCTGCACTTGGAAGAAGAAGTAGAAAAAGGAATAAATATAG
TGATAATTTGATTCTTCGTCGCCGTAGTAAATAGGAGAGAAAATCGAATTTCTTTCTTCG
TCTTTACAAAAAAAAAATAGGAGTAAGCTGTGACACGTTCACT
NNNNNNNNNNNNNNNNNNNNNNNNNNNNNNNNNNNNNNNNNNNNNNNNNN
