# Supplementary material for: Complete plastome sequence of Iodes cirrhosa Turcz., the first in the Icacinaceae, comparative genomic analyses and possible split of Idoes species in response to climate changes
Source: PeerJ. 2019 Apr 1;7:e6663. doi: 10.7717/peerj.6663 (PMC6448556; doi:10.7717/peerj.6663)
Supplement: Dataset S5 [file peerj-07-6663-s007.fasta]

>Iodes scandens plastome scaffolds
AAAAAATCGTATACACTAAGGCCGGGGCCTTACCCATTTGTAGATGGAGCTTCAATAGCA
GCTAGGTCTAGAGGGAAGTTATGAGCATTACGTTCATGCATAACTTCCATACCAAGGTTA
GCACGGTTAATGATATCAGCCCAAGTATTAATTACACGTCCTTGACTATCAACTACTGAT
TGGTTAAAATTGAAACCATTTAGGTTGAAAGCCATAGTGCTAATACCTAAAGAAGTGAAC
CAGATACCTACTACAGGCCAAGCAGCTAGGAAGAAGTGTAACGAACGAGAGTTGTTAAAA
CTAGCATATTGGAAGATCAATCGGCCAAAATAACCATGAGCAGCTACGATATTATAAGTT
TCTTCCTCTTGACCGAATCTGTAACCTTCATTAGCGGATTCGTTTTCGGTAGTTTCCCTG
ATCAAACTAGAAGTTACCAAGGAACCATGCATAGCACTGAATAGGGAGCCGCCGAATACA
CCAGCTACGCCTAACATGTGAAATGGGTGCATAAGGATGTTGTGCTCAGCTTGGAATACA
ATCATGAAGTTGAAAGTACCAGAGATTCCTAGAGGCATACCATCAGAAAAACTTCCTTGA
CCAATTGGGTAGATCAAGAAAACAGCAGTAGCGGCTGCAACAGGAGCTGAATATGCAACA
GCAATCCAAGGTCGCATACCTAGACGGAAACTTAGCTCCCACTCACGACCCATGTAACAA
GCTACACCAAGTAAAAAGTGTAGAACAATTAGTTCATAAGGACCACCATTGTATAACCAT
TCATCAACGGATGCCGCTTCCCATATTGGGTAAAAGTGCAAACCGATAGCTGCAGAAGTA
GGAATAATGGCACCTGAGATAATGTTGTTTCCATAAAGTAGAGATCCGGAAACAGGTTCA
CGAATACCATCAATATCTACTGGAGGTGCAGCAATGAAGGCGATAATAAATACAGAAGTT
GCGGTCAATAAGGTAGGGATCATTAAAACACCAAACCATCCAATGTAAAGACGGTTTTCA
GTGCTGGTTATCCAGTTACAGAAGCGACCCCATAGGCTTTCGCTTTCGCGTCTCTCTAAA
ATTGCAGTCATGGTAAAAATCTTAGTTTATTTAATCATCAGGGACTCCCAAGCACACGAA
TTTTCTGTAAACAGAACTAAAAAATGGAGGGCTTGTTATTCAACAGTATAACATGACTTA
TATGCCTGTGTCAACCAACATCTATCTGGA
NNNNNNNNNNNNNNNNNNNNNNNNNNNNNNNNNNNNNNNNNNNNNNNNNN
GTAAATGAATTGAATAAAGTTGAATTGCAAAAAAAAATACGGATTTCTATACATAAAATT
TCAATATGACAATGGGTTGCCCGGGATTCGAACCCGGAACTAGTCGGATGGAGTAGATAA
TTTCCTTGTTAAATTAAATAAGTAAGAACCCCTCCCCAAACCGTGCTTGCATTTTTCATT
GCACACGGCTTTACCTATGTATACATTAATTCCTTCTTTCTTTAGATAAGACTTTCAAAA
AGTTGAATACTCAGTTGATTTAACCCTTTTTACATGACATGCTACATCAACATTTCAGAA
TCAAAAAAAATCCAAATTTTTGTTATCTCTTTGTCATTTATCTTCATAATGGAAATTATT
TAGAAAAGATTTCCATTTACATGGTCTCAGAACAAATCATTCATAATTGGCCGGATCATT
AATAAAAATAATATCCAAATACCAAATCCGCCTTTTATATAACCCCCGCAAAATAGAAGA
AACTATTGGAAAGGTCAAAGACAGAACTTCCCCTTCCGCCGTAAGGAACTTTTCCAAAAA
TTCCGGTTTCAAAAAAGCACGTACAGTACTTTTGTGTTTTCGAGCCAAAGTTCTGGCACA
CGAAAGTCGAAGTATATACTTTATTCGATACAATCTCTTTTTTGTTGAGGATCCACTATA
ATAATGAAAAAGATTTCTGCATATACGCCCAAATCGGTCAATAATATCAGAATCAGATAA
ATGAGCCCGGACCGGCTTACTAATGGGATGCCCTAATGTGTTACAAAATTTCGCTTTAGC
CAATGATCCAATCAGAGTAATAATTGGAAGAATAGTATCAAACTTCTTAATAGCATTATC
GACTAGAAATGAATTTTCTAGCATTTGACTCCGTATGATTGAAGAGTTTAGTTGCACACT
TGAAAGATAACCCATAAAGTCAAGGGAATGCTTGCATAATCGGTTTATATAGATCCTTCC
CGGATTAGACCACAGATGAAAATAAGATTGACAAAAATTTACAAGGTAATATTTCCATTT
ATTCATCAAAAGAAACGTCCCTTTTGAAGCCAAAATCGATTTTCCTTGATACCTAACATA
ATACATGAAAGGATCTTTG
NNNNNNNNNNNNNNNNNNNNNNNNNNNNNNNNNNNNNNNNNNNNNNNNNN
GTAAAAGAGAAGATTGATTACAGAGAAAGACAAAGACGGATTCATATTCACATACATAAG
AATTATATAAAAAGAAGAAGAATCTGTGATTTCTTTTTGAAAAAGAATAACTGACTTTCT
TTGAAGTAATAGGACTATTCAAATTACCATATTCATGGAGAAAGAATCGTAATAAATGCA
AGGA
NNNNNNNNNNNNNNNNNNNNNNNNNNNNNNNNNNNNNNNNNNNNNNNNNN
ATAAGTGGACTCCTGAAAGATAAGTGGATATAAGAAGTCGTGTTGTTGAGATCTATCTAT
CCGTAAATATTTTTTGAATTCCTCCATTGGAACTTCGATTTGAACCAAGGGTAAAGGATT
TTGGGATTATCAAATAATACATAGTGCGATACAGTGAAAACAAGGTATTCTAGTAAGAAT
AAGAAAAAAATAGATACCTCGGGAACAGGTAAACTTATCAACAGATTCTCTATCCTCTCG
TTTTCCATTTCATTTAATTGATTTATGTTACTTATAGGATAACAAGATGATTAGAAATCC
TTTATTTTTTCAACCCCATCGCTCTTTTGATTTTGAAAAAAAGTTTCTTTATCAATATAC
TGCTTCTTCTACACACACAGCTCCTTTCCATAATGAAGAATGGCAATAGTTAGGATTCAG
TAAAAAAATAGAGAAACTGCTCATGAGAGAGACCCGCATCAGGTACTAATATATTTTTAA
CGTCTAATTAGATTCGATCGGGTAATTATTCAAATTAAGAATAGAAGCTCGTTGCTTTTT
CTTTCCCTATAATTAATTGAAGCCGTAGGGCTCTATCCATTTATTCATTCGACCCACCAA
ATTATTTAAATAAATTGAATCTCTTTTGTTCCCTTCCAAAAATTCAAACAAACAAAATAC
CGATCAGGTAAGAATGAAATATTCTCAGAACTCTCCATTGATACGACATGCTATTTTTTC
CATTCATTTCCTTTCAGGATCAGTCGCGGTCTTCCAAACTTTACCAATTGTATAGACGAA
TCCCTCACTTCATCCAAATGTGTAAAAGATCCTAGTCGCACTTAAAAGCCGAGTACTCTA
CCGTTGAGTTAGCAACCCGAAGAGAATAGAATAAAAAAGAATAACAAAAAAAAGCGTGTA
GATACAATTAGAATCAAAATAAAGAAAGAGGAAATCAAAC
NNNNNNNNNNNNNNNNNNNNNNNNNNNNNNNNNNNNNNNNNNNNNNNNNN
TATCAAAAAGAATCCAACGAGCCCACTATTCGAATGAAGTAAAGTAAAAAACCAAACGTA
TGATTTGGAAATAAATATAATCTAAATAGATAAACTTCCTTTATCACGATGCATTATATT
TGTTCGATACACTGTTGTCAATAAAAATGTTGA
NNNNNNNNNNNNNNNNNNNNNNNNNNNNNNNNNNNNNNNNNNNNNNNNNN
TTTGTTATTTATTAGTAGTAAAACCACCCAATAGAAGGGAATGTCCTAATTTAAAATTTT
AGATTTCTAGGATCAATAAAATAAGGTTTTGTCATTATAGAACATGGGATTCTATGAAAG
CAATGATAAATAGATACAAAGAGAGGAAGAAAGGGGGAGAAAGGAAAAAA
NNNNNNNNNNNNNNNNNNNNNNNNNNNNNNNNNNNNNNNNNNNNNNNNNN
TATAGAATAGCCGTAACATTTAAATAAGTTTGATTCTTTATCGGATCATAAAAACCCACT
TTCCGAAGATCTCTTCCCTCTCTTCGAGATCGAACATCAATTGCAACGATTCGATAAACG
GCTCAGTGGGATAGATATAGATGAGCAATACCCCCCCCTAGAAACGTATAGGAAGTTTTC
TCCTCGTACGGCTCGAGAAAAAATGATTCGAGGTTTTGTCTATCTTATGTATGGAATTCT
AAAAACGGCAAATGGGTCCATAAAATCATCAAATCAATTAGACTACTA
NNNNNNNNNNNNNNNNNNNNNNNNNNNNNNNNNNNNNNNNNNNNNNNNNN
CTATAATTTAAGTATTTTTTCTTCTTCCGCCTTGAAACAG
NNNNNNNNNNNNNNNNNNNNNNNNNNNNNNNNNNNNNNNNNNNNNNNNNN
TTGGGTAACTCTCAAATAGCTCAAAGAAAAATCTTGAAGCAATTAATTTCATTTATTGAG
TAGTCTTTATTCCCCTGTTTGTCTCGTTTAAAATATATTTTGCTTCTTTATTATGATATA
GTTATTGAGACAATTCAAACGGTGTTTCCTTGTTCTGAGATCCTTTATCTTGGTTTTAAA
TCATTGGGTTTAGACATTACTTCGGTACTCCTTTATCCTTTCAAAACAAAATGGCAGCAA
CATACCTTTTTGTGTTGTGATTTCTTTGTATC
NNNNNNNNNNNNNNNNNNNNNNNNNNNNNNNNNNNNNNNNNNNNNNNNNN
GGTAGAGATTTTTCTGAATATGTTAACTAGAAAAGAATCTAACAAAATTTTAACCTTTTT
CACAAAAATCGAAAAACTATTGTCACTGAAATAGAACAGCAACAATACATACATATAAAC
TAAACATTTCTTATATGTTTATATATATGTATTTTGCTTAACCTGGTTCAGTAATATTTC
TGTAGTTTTAACATAAAGTGAATAAAATGTATGAATCATCTCTCTTTCTGGATCAATCGT
TAAATAGGTTTACAATTATTCATTAGAGCCAACTAAAAAATACAAAGTTAAACAAGTCCA
GATTAAGGCCCTGCTCCTAATTCTTTATTTTACCCTAATCTAGT
NNNNNNNNNNNNNNNNNNNNNNNNNNNNNNNNNNNNNNNNNNNNNNNNNN
AATTCTTTATTTTACCCTAACCTAGTCTTTCTTATCTTAAGAGACTTAATCCTATTGATT
GGATTTAATTAGTACCAAGAACTCCCTCTTGGTTAGAATTCAAAGATCTCCAACAAATGA
AAAATTTTGCCCTCATTTAAGGGAATAAGAAATATAAAATAGAGGTTCTTTCACATCTCT
ATTCAAAATGGATCTATCATTGAAAATTCAACCGCTTGTAATCTATGTT
NNNNNNNNNNNNNNNNNNNNNNNNNNNNNNNNNNNNNNNNNNNNNNNNNN
TAATATCGTAAATTTGATCTGTATCTGTCTTAATTCTGCCCTTTATTCGAGTAGTTTTTT
CTTCGCTAAATTGCCCGAGGCCTATGCTTTTTTGAATCCAATAGTGGATCTTATGCCAGT
CATACCCGTGCTCTTTTTTCTCTTAGCTTTTGTTTGGCAAGCTGCTGTAAGTTTTCGATG
AGATCTTTATTTAATAGGATCCTAGAAAATTCATGATTTATTTG
NNNNNNNNNNNNNNNNNNNNNNNNNNNNNNNNNNNNNNNNNNNNNNNNNN
ATAAGATCAGATAAGTCTTACCGTATGAATCCTCAATTCAAACATTGAAATTCTTGGATA
GTCGCGAAAAATCCGGCTCACCCCATTTCTACG
NNNNNNNNNNNNNNNNNNNNNNNNNNNNNNNNNNNNNNNNNNNNNNNNNN
CAGTGAAAGGCCCTAACTCTCTTAGGGTACCTACAACATCTAATTTAATTGTGGGTATGA
AAGAAATTTTTGGTAATCAAAGACTCTTATTACAAATAAATTCGAATTTCTAAGAATTCT
TTTCTATTTCTAGAAAAGACTTTATTTCTTAATGGGAAACTAGAATATGGGGTTGAAAAA
ATGGAGTATCTATTCTC
NNNNNNNNNNNNNNNNNNNNNNNNNNNNNNNNNNNNNNNNNNNNNNNNNN
CAAAAAATCATCTTGGAGATTGTGTAATGCTTACTCTCAAACTCTTCGTTTACACAGTAG
TGATATTCTTTGTTTC
NNNNNNNNNNNNNNNNNNNNNNNNNNNNNNNNNNNNNNNNNNNNNNNNNN
CGGAAAGAGAGGGATTCGAACCCTCGGTA
NNNNNNNNNNNNNNNNNNNNNNNNNNNNNNNNNNNNNNNNNNNNNNNNNN
AGAGGGATTCGAACCCTCGGTACGAATAACTCGTACAACGGATTAGCAATCCGCCGCTTT
AGTCCACTCAGCCATCTCTCCCAATTGAAATAATTACTATGTTACATTAC
NNNNNNNNNNNNNNNNNNNNNNNNNNNNNNNNNNNNNNNNNNNNNNNNNN
AAGGGTCAAAAATTGGATTAGAAAATTGCGAAACATAATTTTAAAATTAGATCAATACTT
CCAATTGAATGAGTATGAGTAAAGGGTCCATGGATGAAGA
NNNNNNNNNNNNNNNNNNNNNNNNNNNNNNNNNNNNNNNNNNNNNNNNNN
TAACTAGAAATGTTATAATAACCCTCTTCTAGAGGGATCATCTAGAAAGCGAGTCGTTTT
GAATGTATTCAGACAAAAAGCTGACATAGATGTTATGTGTAGAATCTTTTGTAATTTAGT
TCACATTTTAGATCTAGGAATTTATCCATCTTACATAAAGGAGCTGAATGAAACTAAAGT
TTCATGTTCAGTTTTGAATTAGAGACGTTAAAAATTAAAATACTAAATTGACGTCGACTA
TAACCCCTAGCCTTCCAAGCTGATGATGCGGGTTCGATTCCCGCTACCCGCTC
NNNNNNNNNNNNNNNNNNNNNNNNNNNNNNNNNNNNNNNNNNNNNNNNNN
GTAAGCGAGCTCGAGCCTTTTCCAGCTGTTCAATGGCCCTCCCGCGCAGTTCTGC
NNNNNNNNNNNNNNNNNNNNNNNNNNNNNNNNNNNNNNNNNNNNNNNNNN
GTAAGCGAGCTCGAGCCTTTTCCAGCTGTTCAATGGCCCTCCCGCGCAGTTCTGCTGAAT
TTTGAA
NNNNNNNNNNNNNNNNNNNNNNNNNNNNNNNNNNNNNNNNNNNNNNNNNN
TAGTATTCAAGATCCTCTGTTTTCGATTATCTAATAAATCACTTAATGAAAGTAGATTAT
CTTTCCATTCAT
NNNNNNNNNNNNNNNNNNNNNNNNNNNNNNNNNNNNNNNNNNNNNNNNNN
GCTCGCTTACTTCAATTACTTATGGTAAATTCCCATATGTAATGAGCCTATCCTCTCTTC
TCTGTTCCTATTCC
NNNNNNNNNNNNNNNNNNNNNNNNNNNNNNNNNNNNNNNNNNNNNNNNNN
GGCCAAAATATTCGGAGGACTCTTCTGACC
NNNNNNNNNNNNNNNNNNNNNNNNNNNNNNNNNNNNNNNNNNNNNNNNNN
CGTCAAATCCAAAAATTCTTCTTACCTTATACATAAGATATAGGTCGTCGATTCAGCATT
GGATAAAAAGGGGGTTAAATACCCATTTTTACAATAAGTGTTTCAAATCATTTTATCGCA
ATGAGTGTTCTATATTGATAAAATATTCATTTTGAAACCGCCCCTTAAGTAACATAGGGG
TAGAAAGAGTACCATGCTGCGTATGTACTTCAAACGGTTTAGCTTTAACCATGTTAACGG
TCCTACATTATTGGTTGATAGAGAATCAAAGTAGATTTACCAATGAATCACGAAATGCTA
TGGTTCCTACATATAATTTATTAATTTATTCAGAAGTAATTCGCGAGATCATGCACCTCT
CTTTCCTAGTTATAACAGACTGGTTAGAACGGAAAAAAGTACAACTGGTTGGATCCAGCT
TATTCTTGAAATAAACAACTCGCACACACTCCCTTTCCAAAAAAGATCAATACACCAAGT
ACTACACTTAGATTTATTGGATTTGTTGCTAAAATATCGGTATTAAACCCGAAACTCCCG
GCGGATGGCCAGTAGCCCAAAGAAAGGAAAGAGTCGGTTACAGTTTTCATATGATCTCCT
CTTATAGATAGACTAAAAAATCGAACTGAGTTCTTTACTTCGCCCA
NNNNNNNNNNNNNNNNNNNNNNNNNNNNNNNNNNNNNNNNNNNNNNNNNN
AGAAATCGAGTCAAAAAATATTTGATTTAGAAATTGTGAACTACTCCTTTTGTTGCAACA
CTTACTAAAAGGGGTTTTTCCTTGGCCTACAAACGGGAAGGATGAAAGAGCGTCGATATG
CTAATTCCTCATCCGCAAATCAGCCCTTCCCGTAGGTTATTTTCTCAATAAGTAATTATA
GAAGTTAAATCTTGATATAATTCGAAAAAGCAAACGACAAGTCCAAGGCAATAAAATATG
AAAAATATGTTTTTTCATATTTCTAAGATTAAACAAAAGGATTCGCAAATAAAAGTGCTA
ATGCTACAACCAGTCCATAAATTGTTAAAGCTTCCATAAAAGCTAGACTAAGCAATAAAG
TGCCCCGGATTTTTCCTTCAGCCTCGGGCTGTCTCGCGATACCTTCTACAGCTTGACCCG
CAGCAGTGCCTTGACCAACTCCAGGTCCAATAGAAGCAAGCCCTACGGCCAATCCAGCAG
CAATAACGGAAGCAGCAGAAATCAGTGGATTCATGATAAGTTCCTCGTATCAAAAAAAAA
TGGTTAATGATACAATCAACCAATGAATTAGGACTTAATTAGTCTATTGCTAGGATTCAT
ACAGTTGAAGTAACTAATAATTTCGAATTGAAGTAATAATATTAGTGAATCATCAGAACT
ACTTCGATATCTCTTTTTTAGTTTCTATCCACAAAGTCTTTGCCATATTCCTTTCGTTCT
TCCATTTCTTTGTTCCGAACCCTTCTTT
NNNNNNNNNNNNNNNNNNNNNNNNNNNNNNNNNNNNNNNNNNNNNNNNNN
ATTCTCTTTTTTATTTAATCGTACGTCGTA
NNNNNNNNNNNNNNNNNNNNNNNNNNNNNNNNNNNNNNNNNNNNNNNNNN
ATTCGGATTATGGCTCCTAATA
NNNNNNNNNNNNNNNNNNNNNNNNNNNNNNNNNNNNNNNNNNNNNNNNNN
AAAAAAGAGAATATTCATTGAGGGCAAGTATGATATTAAGTGGACCAAAGGAGAATTTTA
GGAAAAAGATCTGTTAGATCTCTTTCCACTTTTTTACAACTCGCCAATATCCTAATCTTT
TTTGCTATTACTCTAGATCATATAGCGTAGTTGTATATTTATATTCCCTAAGTAGATTAG
CTTGGGCCGCGCATACATTGCTTTTGGCTAAGCT
NNNNNNNNNNNNNNNNNNNNNNNNNNNNNNNNNNNNNNNNNNNNNNNNNN
AGTTAATGATGGCCCTCCATGGATTCACCTATATAAGCTGCGGCTAAAGTTGCAAAAATA
AGAGCTTGGATACCACTTGTAAATAATCCAAGGAACATCACAGGTATAGGAACTACTAAA
GGTACTAAAGAAACAAGAACAACAACTACTAATTCATCAGCCAATATATTCCCGAAAAGT
CGAAAACTAAGCGATAAGGGCTTTGTGAAATCTTCTAAGATGTTAATGGGTAAAAGTATT
GGAGTTGGTTGAATATATTTACCGAAATAACCTAATCCTTTTTTGCTAAGGCCCGCATAG
AAATATGCCACTGACGTGAGTAAAGACAAAGCAACAGTAGTATTTATATCATTCGTAGGT
GCGGCTAACTCCCCATGAGGTAATTGGATGATTTTCCAGGGTAAAAGAGCCCCTGACCAA
TTAGAAACAAAAATAAATAGAAACATAGTTCCAATAAAAGAAACCCAAGGACCATATTCT
TCTCCAATTTGAGTTTTACTCACATCTCGAATGAATTCAAGGACATATTCGAAGAAATTC
TGAGCTCTGGTCGGAATGGTTTGTGGATTCCGGGCAGCTATAGTAGCTGAACCTAATAAG
ATAGCAATTACAACCCAAGAAGTAATAAGTACCTGGCCGTGGATTTTGAAACCCCCTATT
TGCCAATCCAAATGTTGGCCGACTTCCACGCCGGATATATCGTATAACCCCTTTAGGGTG
TTGATGGAACATGATAGAACATTCATATTGCCCCCTGACAAAAATAGAATTTTAAAACGA
AATTCTTTTGATTCACTCTTTCTCGACTTACCTACTTAAATCACAGATACTTTGAATATC
AACTAATATCTTGAATACTAACTAATCACATAATATCCCCATTTTTT
NNNNNNNNNNNNNNNNNNNNNNNNNNNNNNNNNNNNNNNNNNNNNNNNNN
CGATTAAACAAATTGTTGGAATTCCCAAAGTGATACACTCTCGAAGGGCCGTATATTCTT
CGTGCTGATCAACAATGATTACAATATCGGGTAACCCTGTCATATATTTAATCCCGCCCA
GATATGTTTGAAGACGAGATAATTGTCTTTTCAACATAGCAGCATCTCTTTTCGGAAGAC
GGTTGAGTCTCCCTGTTTTTTGTTCCGTTCTCAAGTCCCTGAACTTCGAAAGTCTAGTTT
CTGTAGTGGACCAATTCGTTAACATACCGCCGAGCCATTTTTTATTAACATAATGGCACC
GAGCCCTTATTGCAGCCCATGCTACTGAATCAGCTGCTTTATTTTTGGTGCCAACAATTA
AGAATTGTTTTCCCCTACTTGCCGCATCAAAAACCAAATCACAGCCTTCCGATAGAAAAC
GAGCAGTTCTAGTAAGATTTGTAATATGAATACCTTTACGCTTTGCGGAGATATAGGGTG
CCATTTTAGGATTCCATTTCCTAGTACCGTGTCCAAAATGAACTCCTGCTTCCATCATCT
CTTCCAAATTTATGTTCCAATATCTTCTTGTCATTTCCCACCCCCCCCTTTTTTTTTG
NNNNNNNNNNNNNNNNNNNNNNNNNNNNNNNNNNNNNNNNNNNNNNNNNN
GAAACGAGGGACCCTGAAATAAATAATTAAATAATCTTTTGTTCCGATGGAACCTTCTTT
TATATCGTAGATTGTCCGCAGATACACGATGCAAGCCATTATTCTTTTCTGTTCGTT
NNNNNNNNNNNNNNNNNNNNNNNNNNNNNNNNNNNNNNNNNNNNNNNNNN
TCAAAATGGTCGGACCAAATACAGAAAAGAGCGAACCTGCTCTTAGGAATCATTAAATCC
TATAAATGATTGTTCTGATGTATCATAGAAATTCTTTGAAAGGCAAGAATCAAATAATTT
TCGGTGGTGAAACAAAATATCTCCTATTTCCCCCTCGAATAAATTCTTCTTTTTGATTTC
AAAAGGAATGTTGTTATAGTGCCTTGAAGTATGCACTAATCCTTTGAATCCAGTACCAAC
AGGTATCATCCCCCCCAGAACAACGTTCTCTTTCAGACCTTTCAACCAATCGATACGACC
CCGGAGAGCTGCTTTTGCTAAAACTCGAGTGGTTTCTTGAAAACTCGCCTCAGATATAAA
ACTTTGAGTATTGAGAGATGCTCTTGTTATTCCTAATAAGATGGCTCGGTAACAGATCGC
TTCTTCCAAAGCACGTCCCATTCGTTCCGCCCGCAACAATCCAATTAGTTCTCCGGGTAA
AAAAACATTAGACATTCCATCTTCTGAAACCAAAACTTTTGATGTTATTTGACGTACAAT
AATTTCTATATGTCTATTATGGATCTGCACCCCCTGGGATCGATAAACCTTTTGTATTTT
ATTAACCAAAGAGATACGACTTTGTGCTATAGTTAGCTCAGCACCAATCAAGAATCCCCA
CGGAATTCCAAGAATTCTTGGTATACATTCGTTCCAGCCCTCAATCCTATTTTCTAAATT
CATCGATATTGAATCAACCGAGCGCACTTCTAATACCTGTTCCACTTTTGGAAGACCTTG
CGTTATATCACCAGATCTCGATTTTTCATATATAAATGTAACTAATGTATCTCCTTCATA
AAGGATTTTACCATAATGGCCATGAACGGTTGCTCCTGGGGTGGCCAAATAAGACCTGGC
TGATCGTATTACTACAGAGTTAACTTGAACAATTAGAACTTGACCCGATTTTAGATGTGG
TCCATTTTTGGCTA
NNNNNNNNNNNNNNNNNNNNNNNNNNNNNNNNNNNNNNNNNNNNNNNNNN
AAAGATTGGCATTCCTTATTTCTATTCACCAACGTATGAATAGTTCCTTGATTTTGGTTA
AAGTATTGTCGAATCCCTGTCTTGGAAATGTAAAAAAACGGATTGGTATTAGCGCGGTCT
AATCCATTATCAGAGATCAATCCCAAACTCGATGGATCTTTACGTTTTCTGCTATACGAA
ATAGGGGATTTCACTAAGTCAACTCTTAGAAAATCTCGAATTAAACCATTTGTTTTTATT
TCAACAAAGGAAGCGCGGGCTTCCTCGCTAGAAGAATTTTTTGTGTCTTGGTCCCAATTC
AATACTAAACAAGTCCGAACCAATTGAATACTTGTGTCAGAAATTCCTCGAATTGGTTTG
CCATTTCCATAAAGGATATAATTGACAATTCGAAGTTGCACATTATCCCCTTCCTGCAAC
AGATCCGGGGGAAAAAGTGTTGATAAATTTATACCGTCCGTTATTTCATATGCGACGACC
GGTCGAACCAAAAGAAAATACTTTTTCTTGCGAGGTGTGATCCGTTGAACATAGATCCAA
TTTTTAAATTTTTTGGATTCCTTGGAATTTGCTTTTCCCATTCCTGGTGGTATCAAAACG
CCACTATGCCGGGATATCTTATCTGTTTCTCCGGGAAAATGAATATCTCCAGAAAATATT
TTAAGTTCAATTCTTTTTTTTTTTCTCTCCACTCGAACCAATCCGCCGACTCGGCTTCTT
CTATTTAAAGTGATTTGTGTATCTACCCCAATGATACTATTGTTCCGTACCATTATGGAA
GAAGATTCAGATAAGATATGAACTTCCTCGGGAATGAAAAAAAATCGATCTACCTTCGTT
TGGTTTTGGTACTTTGGCCTAAATTCCTTGACTCCTTGATACTCAACCAAATCCTCTTTT
TTGACAATTGAATGCACTTCTAAAGTACC
NNNNNNNNNNNNNNNNNNNNNNNNNNNNNNNNNNNNNNNNNNNNNNNNNN
TTCGTTTGGTTTTGGTACTTTGGCCTAAATTCCTTGACTCCTTGATACTCA
NNNNNNNNNNNNNNNNNNNNNNNNNNNNNNNNNNNNNNNNNNNNNNNNNN
GTGCATTTCTCCCTCTGAGTCAGAATAAATATGTTTTCGAACCTTCTCTTTAAAATTGAA
AATGAATGCTCTCGCGCGAATCTCAGCAATCACTTGTTCTGATTCGACATATTGATCGTT
TTGAACTAAAAGAAAACTTTTGGGTGGAATATATACATTATGTATAATATCTTCACTCTC
AATAGTTACATACAAGTCTATAGAACACAGAAAGGCAGGATGCCCATGACGTGTACGTGT
TGGATGAACCAAATTCTCATTGAATTTTATTTTTCCATTAGATGGTGCTCGCACATGTTC
TGCAGTACCCCCCGTGAATACTCCGCCAGTATGAAAAGTTCTTAATGTTAATTGAGTACC
CGGTTCTCCAATAGATTGACCCGCAATAATACCTACAGCTTCCCCCAATTCAACCAGATC
ACCATGAGCAGGACTCCGTCCATAACATAATCGACAGATCCAAGATGTACTCCTACAAGT
AAAGGGAGTTCGAATAGATATTGGCTGTGCTCGAAGGGTTATGAATCGATTGACAAGCTT
AATCCCAATATCTTGATTTCGAGTGGCAATACATCGCGGGCCCATATATATATCATCCGC
TAATACACGACCAATTAGTGTTTGGATAAAAATCCTTTCTGACATCATTCCATTTCGAGG
ACTCACAGAAAAACTTCGGGCGGTGCCACAATCTGTTCGACGTACAACAATATGTTGAAC
TACTTCAACAAGTCTGCGGGTGAGATATCCAGCATCTGATGTTCGTACAGCAGTATCCAC
AACCCCTTTACGGGCTCCGTAGCAAGAAATGATATATTCTGTTAAAGAGAGCCCTTCGCG
TAAATTGCTTTGAATGGGTAAATCAATCATTTGTCCTTGGGGATCCGACATTAATCCCCT
CATGCCTACTAATTGATGTACCTGAGATG
NNNNNNNNNNNNNNNNNNNNNNNNNNNNNNNNNNNNNNNNNNNNNNNNNN
TGCACGGCACTCCTAATAATATCCATAAATGACTTGGTTTTGGTAAGAGATGAACATTAC
CATATATAAATTCCGGTGTATGATACACATCGGTACTCCAGTGCATTTCTCCCTCTGAGT
CAGAATAAATATGTTTTCGAACCTTCT
NNNNNNNNNNNNNNNNNNNNNNNNNNNNNNNNNNNNNNNNNNNNNNNNNN
TTCTTCTCCCTTCTTTCATTTTGATAGTTTCTTTGATTACATGGATTATACCTATTTACA
CAAATACCTCGACGATTCCCGCTCGTTAGTATATAGAGTCCAATAAGCATATCTTGAGTT
GGTATGGAAATGGGATCCCCAATAGCTGGGGACAAAAGATTCATATGAGAAAACATAAGT
AAACGAGCTTCTGCTTGAGCCTCCAAAGATAAAGGCACATGAACAGCCATTTGGTCCCCA
TCAAAGTCTGCATTGAATCCCTTACAAACTAATGGATGTAAACAAATAGCACGACCTTCT
ACTAAAACGGGATGGAATGCCTGTATGCCTAATCTATGCAGAGTAGGCGCTCTATTCAAC
AATAGAGGATGCCCTCGCATAACTTCTTGAAGTATTTCCCATACAATGGGTTCTTTTTCC
CGAATTTTACTTTTAGCAACTCCTATGTTCGAAGCAAGATATTGTCTAATTAAACCGCGA
ATTAAAAATGTCTGGAAAAGCTCTATTGCTATTTCACGAGGCAATCCACATTGATGTAAT
GAAAGTGAAGGGCCCACGACAATGACGGAACGTCCTGAATAATCGACCCGTTTGCCAAGC
AGAGTCTCGCGAAATCTTCCCTCTTTGCCTTCAATTACATCTGAAAACGATTTATAAACT
TTATTATGACCATCCCTCATTGGTTGTCCGCGGATTCCATTATCAAGAAGGGTATCCACG
GCTTCTTGTACCAATTTCTCCTGACACATTACTAATTCTCCTGGCGTAGATCTACTTGTT
GTTAATAGATCGGTAAGGGTATTGTTCCGATAGATAACTCTTCTATAGAGTTCATTAATA
TCTGAGCTCATTAGTTTACCCCCATCTATCTGGATGATCGGTCTCAACTCAGGAGGAAGA
ACTGGTAATAGACACAAAACCATCCATTCTGGTTCTATATTTGTTCGAATAAAATGCTTA
GCCAATTCCATGCGTCTAACCAAAAAATCCTTCCTTCTTCCAACTTTTCGATCTTCCCAT
TCATTCCCTGTGGGCCCATCTTCCCCTAATTCTTTCCATTCTACCAATGAATTATCTACA
ATAATTCGTAAATCTAGATCGGCTAATTGTTCTCGGACAGCACCCGCTCCAGTAGAGATT
TCTCGATTGCAAAATGTATCGAAGTCTTGGGTAGTAAAGAAAAGGGGAATGCTGTATTTC
CAGGATTGGATTTCATATTCGAATGAACCGCGTAATCGTAAGAAAGTAGGTTTTTTAGCT
ATGGGCCTAGCAAAAGAAAAATTTGGATAGGATCCTATAGGATTTCCCCCCCCTTCAAAA
TCGGACGTGAAGGTTTCCTTTCATCCGGCTCAAGTAGGTACAACAAATAAAGAAAGGAGT
TCTCGCTTTCAAATTCTAGAAAACCCCAAAGCAAAAAGATCTACTCCTTACTCAAGTTCC
AGTTGAAGACCAAGCAAAATTTCAT
NNNNNNNNNNNNNNNNNNNNNNNNNNNNNNNNNNNNNNNNNNNNNNNNNN
TGAATTTCGATCAAATCACACATCGCAGTATACTAGGCCTTCTAATTCTTTAAGGGGTTT
ATCTAAAAGATTCGCAATATAACTAGGAAGACGTTTCAAATACCACACGTGGGTTACTGG
GCATGCGAGTTTGAT
NNNNNNNNNNNNNNNNNNNNNNNNNNNNNNNNNNNNNNNNNNNNNNNNNN
GATTTACTTGTCTATGTATCGTTCCATTCGATCTTTTAGGTTCCGACTTTACCTGGACGG
TTATCCTACCCTTAATTAAATAAAGCCTATATGCGATAGAGACTCCAGTAACCATAACAT
ATTTGGTATTTTTGAACATAACCTCTTTTTAAAAGAAATGGTTAATTCCACAAAAAAAGT
CTTTTTTTACGAGGTACAACTAGAAATTCCTATTTCTTTTTGTTACGAAATCGACCATAG
ATCAATTACCCTTTTTATTTGAGAGTATTGACTACACCCCTAATTCTGAGCTTCATGTTC
CTCCTCCCAAGCAACATGTCGGGTCCAGGGCATCCCAATTTGATTGAATGGGATGACAGT
TTCTCATTCCGAATCTGTAAAATCTGAATTTCGATCAAA
NNNNNNNNNNNNNNNNNNNNNNNNNNNNNNNNNNNNNNNNNNNNNNNNNN
GGTTTTGTCACCTCTCCAACTATCTCTCCATTAGGTAGGATTTTATTGGCCCAAGCACTT
ATTTGTTGAGGAGAAACTGATCCAATTCGGAGCTGTTGATGTTTATACCGATCAATCATA
GAAGAAAAATTCTAATTCATTCCGATTAAGCTTCCTTCCTATTAATCTGGAAGTTCTTCT
CAGATACAAGGAAATGATTCAGTTCCAGAGCCAAAGATCGTAGTTCTCGAACGAGCAATC
GAAAAGATTCTGGAGCATCTTCAGGATTAGGTATTGTTCCTCCAATGATTGTAGTACCAA
GCGCTTCCTGGCGAGCTCTAATATGATCCGATTTATAAGTAAGCATCTCTTGTAAAATAT
GAGCAACACCGAATCCTTCTAGAGCCCAAACCTCCATTTCTCCTACCCGTTGTCCCCCTT
GCTTGGCTTTTCCTCTAAGGGGTTGTTGTGTAACAAGTGCATAATGTCCACTGGAACGCC
CGTGGATTTTATCATCAACTTGATGAATTAATTTCAAGATATAAGGCTTTCCTATTATAA
CGGGTTGTTCAAAAGGATATCCCGTCCTTCCATCAAGTATTCTGCTTTTTCCTGGATATT
CGGGTTCAAATACCCACGGATTCGCTGTTTGCTTACTGGCTTCATATAATTCAGAAAACA
CTAGTTTTCTCGAAGCTTCTTGTTCATATCTCTCATCAAAAGGCACTATTCGATAATGTC
TGTCTAACAGACCTCCTGCTAACCCGAGTGAACATTCAAATATCTGTCCTACATTCATTC
GTGAAGGTACTCCTAATG
NNNNNNNNNNNNNNNNNNNNNNNNNNNNNNNNNNNNNNNNNNNNNNNNNN
GAAGGTACTCCTAATGGGTTGAAGACCATATCAACAGGCCTTCCATCTTGCAAATAAGGC
ATATCTTGTCGAGACAAAATTTTTGAAATGATACCTTTATTTCCATGTCTTCCAGCTACT
TTATCGCCTACTTTTATTTCACGTTTCTGTGAAATATATACACGAATCATTTCTGGATTA
TAAGCGGAACCCCCCTTTTTCTGGATCCATCTCACATCAATAACCCGACCCCTACCACCT
ATAGGTAATTTTAGACAAGTTTCTTTTGAAGTAGATACCTGAATGCCAAGTATGGCCCGT
AACAATCTATCTTCCGGGGCATACGACGACTCTTTCACTATCTGGGGCGTTAATTTACCT
ACTAAAATATCACCCGTCTCCACCCAAGATCCCAGCATCACAATTCCATTTTTGTCTAAA
TTGCGAAGTAAGCGGGCTTCTAAATGTGGTATTTCCTTAGTGACCCTTTCGGGTCCTTGA
CTTGTTACATGAATCTTAATTTCATATTTACGTATGTGAAAAGAAGTATAAATATCTTCA
TATACCAAGCGCTCACTAATGAGCACTGCATCTTCAAAATTGTACCCTTCCCATGGCATA
TAAGCTACTAATACGTTTTTCCCCAAAGCGAGTTCGCCGCCAACTGTAGCAGCACCATCC
GCTAAAATTTGTCCCCTTTTAATGCATTTACCCCGCGGAACCTGGGGTTTTTGATGCATA
CAAGTATTTTTGTTGGAACGTTGATACGTAACTAATGGAATGCTTAGAGTATCTCCATTA
CCTGATAAAAGTATCTTGCCAGTATCGGTATAAATGATCTTTCCCTCGCGTTCGGCTATA
GCGAGAGCCCCTGAATCTAGAGCGGCTTGGCGTTCCAAGCCAGTTCCAACAATACATTTC
TCGGACCGAGAAAGAGGAACTGCTTGACGTTGCATATTAGAACTCATTAAAGCTCGATTC
GCATCATTATGTTCGATAAAAGGAATGAGGGAAGCTCCAATAGAAAAATATTGAAAGGGA
AAAATACTTCTAAGATGAACCTGTTCCCATGCAATAGTCAGGAATTCTTGACGGTATCGA
GTTGGAACAACCTGTTCTTCTTGAATACCCTGATTTAACGCCAAAGAATTGCCCCCCGCT
ACCATATAGTATTCATCTATCCCGGGCGATAAATAACGTATCCGTACCCCTGTTGATCTC
TCATAAATTTCATAAAACGGGGTTTCTAGAAACCCCCAATGACCAATTCTCGCATGAATT
GCTAAGGATCCAATAAGTCCAACATTGATTCCTTCAGATGTGTCAATTGGACAAATACGC
CCATAGTGACTAGGATGGATATCTCGTATCCGAAAACTGGCAGTTCGCCCTGTCAGTCCT
CCAGGGCCCAAATAACTCAATTTTCTCCCATGAACTATTTGTGTCAATGGATTAGTTCGA
TCCAAAACTTGAGATAATGGGTGTAAGCCGAAAAAAGATTCATAAGTAGTTGTTAATGGA
GTTGAAGTTACCAAATTCTGCGGAGTCGGTATCAATTTATGCCTAATTGCTCCACATATA
GTGCCTCGAACCACATTTTCTAAACGAACCAGAGCCAATCCGAATTGATCTTGTAAAAGA
TCCGCTACAGAACGAATACGTTTATTTTTCAAATGATTGATATCGTCAAGTGTACCCATT
CCAAATTTCATTCCAATCAAATGATCCGCGGCTGCCAATATATCTCGTGGTAACAAAAAT
GTATTGTTCTGGGGTATATCAAGGTTGAGTCTCTGGTTTATATTTCGTCGACCAATCTTT
CCTAATTCACATCTTTGTTGAAAGAATTTCTTTTGTAATTCCTTACATAAGGATTCAGAA
AATACCGGATCCCCACCTACACAAGCAAATTGTTGATAAAACTCCAAAATGGCATTTTCT
TTTAACCCAATCTTTTTTCTCTCCTTATCATTCAGAAAAGACAAAAAAATTTCAGGATAG
CAAACATTCTCTAGAATTTCTCTTAGATTCGAACCCATAGCTGATGATAGAACTAGAATA
GATATTTTTTGTTTCCTACTCACACGAGCCCATATCCTTGCTTTTCTATCAATCTCTAAT
TCTGATCTTCCTCCCCAATCTGATATTATGGTGCCGGTATAGACCGAAATTCCGTTATGG
TCCAATTCTGACCTGTAATAAATACCGGGACTTTGCAATATTTGATTGATCACAATTCTA
TAGATTCCATTTACTATAGAAGTTCCCAAGGAATTCATTAGAGGAATGTT
NNNNNNNNNNNNNNNNNNNNNNNNNNNNNNNNNNNNNNNNNNNNNNNNNN
TTTCGTAGAATACGATTGTGAAGTGTCTAATAAAATAAGGGTTGTTTTTATTAAATATGG
GCAGAGATCTATATATCCGTCTTCCCCTTTATTGCCGCTCTTTTCAGGGCAGCACGGGGC
GTGCTCTATCAAAACAAAATTTCGATTTTCTATTCAATGAAAGCACCATAATTTTTTGAT
AAGTCCCGAGAAGCAACATATATAAACAAGATACCCGATTAGATATCTGTCTTAGATTAG
TTGTGTAACAATTTCTGTTTCGGGGTTTACATATACTCCCAATTGTTGTTATAATTGAAA
TTGAGA
NNNNNNNNNNNNNNNNNNNNNNNNNNNNNNNNNNNNNNNNNNNNNNNNNN
CCAGCCCAACAAAAGAATTTTCATCTATTTTGTATCATTTTGGCGGCATGGCCGAGTGGT
AAGGCGGAGGACTGCAAATCCTTTTTTCCCCAGTTCAAATCCGGGTGTCGCCTGATCAAC
AAAAGACTTGAAATCTCTTATTCTGCTCTGCTGATATAACTTGCCTAATTATTCCCCAGC
AGAAGCAGGGGGACTGGGCTGCTGATAGTTGTTTGATTCTAAGCATCTCGTCCGGAATTT
TTCTAAAAAATAGTAAGTATTTAGGATTCAAGGGCTATCAACACTTCCCGATTCTCGTTC
TACTACTAATGTGTCTAA
NNNNNNNNNNNNNNNNNNNNNNNNNNNNNNNNNNNNNNNNNNNNNNNNNN
GGGCTGCTGATAGTTGTTTGATTCTAAGCATCTCGTCCGGAATTTTTCTAAAAAATAGTA
AGTATTTAGGATTCAAGGGCTATCAACACTTCTCGATTCTCGTTCTACTACTAATGTGTC
TAA
NNNNNNNNNNNNNNNNNNNNNNNNNNNNNNNNNNNNNNNNNNNNNNNNNN
TTGTGGAAAGGACAAATTTATATACCAACTCACGAGAATCTCGGGCCTCAATCAATATTA
AATTGGATGAATGATTGACC
NNNNNNNNNNNNNNNNNNNNNNNNNNNNNNNNNNNNNNNNNNNNNNNNNN
TAGGCCTTATATCACTATGTATCCCATTAGTAATATTCCATTGAGATGTCACTGCATATT
TTGCTTGTGTTTCATTTTTCCAATTCGAAATCATATAGGAATTTTTTAGAAAAAAGAATG
TATTTATTGGATTGGTTCATCAATAG
NNNNNNNNNNNNNNNNNNNNNNNNNNNNNNNNNNNNNNNNNNNNNNNNNN
GAGGAGTAATGAAACAATTCCTTCATAGAGATAGGGGACATAATTATGGATATAGTAAGT
CTCGCTTGGGCTGCTTTAATGGTAGTCTTTACATTTTCCCTTTCACTCGTCGTGTGGGGA
AGAAGTGGACTCTAGAGGTACTACTAATTGAGTTTAGCAATCAAATTGTATCAATTTATT
TATAGAT
NNNNNNNNNNNNNNNNNNNNNNNNNNNNNNNNNNNNNNNNNNNNNNNNNN
TTTCATCGGATTCTAATGGAAGAACGTATTATATGAAT
NNNNNNNNNNNNNNNNNNNNNNNNNNNNNNNNNNNNNNNNNNNNNNNNNN
GTATTATATGAATAATACTCTTTCAATCAAAGATATATTTCAACGATTCTCAC
NNNNNNNNNNNNNNNNNNNNNNNNNNNNNNNNNNNNNNNNNNNNNNNNNN
AAAGAGATATAAATGATAGGAAATTGATTCTAATCTAATTTTTCTTAAATTTTCTATTTC
AATGGGT
NNNNNNNNNNNNNNNNNNNNNNNNNNNNNNNNNNNNNNNNNNNNNNNNNN
TTTACTGTTCAAAGAAGAAGTCCTGTTGTTAAGTGTATACGCACTTTCTATGAAAAACGC
TATAGACATTGCGGTTGTCTAACGAGATACTATGCATAATAAGATCTTGTCTAGGGCGCG
TCACATATTGCACATTTCCCTTTTTTTTTTATTTAATTTATGCTTTACCAACTCATTGCA
TATGGTGGTTCAAGGGTTAAAAATCGATGAGGTTTACTTTTACTATCTATTCCTTTTCGA
TAGATACCGAAATTCATATTGGAAATCAGATTGATCGGAACAAATAGATGTAGCAAAGAA
ATAGAATTGGGTGCTATTTCAACTCCATATATGGAGTTGATATCTACATATATGAAGATT
TTTTTTTATTGTAAAAATGGATATTAAGCCCCTATCTTTCTTTATTCTAGAGTACAACTT
TATCCGCTAAAAGAAAACTAATAAAAAAATAGTATGGTAAGAAAGAAATAGACGAATCTT
TTCTTTCTACCATACTATCGGATCTCATAGAATGCTGCCGGTTATAGCCCGCTCATTTCA
TTTAAGACGCGAAATTGGAATTC
NNNNNNNNNNNNNNNNNNNNNNNNNNNNNNNNNNNNNNNNNNNNNNNNNN
TCAACTCCATATATGGAGTTGA
NNNNNNNNNNNNNNNNNNNNNNNNNNNNNNNNNNNNNNNNNNNNNNNNNN
ATTTCTTCAATCATTGATAAGAACTCAGAAGTCAAGTTTCATTCAAATTAATTAGTCATT
TTTACTGACTGTTTTTACGTAAATGATAAGTAGAAAAGCAGTAGGAACTAAAATGAACAG
TGCAGTAGCAATAAATGCAAGAATATTTACTTCCATAATATCATCGTTTTTTTTTACTTC
GCAATAACTCGGGATTTAATCCCATAGAGATGATAAATCTTTCGCCTGTAAATTCAATGA
ATTGCCTCTCGATGATCTTGAATCGGATCAATATCATGAATAACAATATTTAAACTATCA
AGTAAATTCGTCGTCGAGAATTGAATAGTATAACACAGAAAGTTCTTTTATCCATACCGA
ATCAAAAATAGGATTCCTGAACCAATCAAAAAAGAATT
NNNNNNNNNNNNNNNNNNNNNNNNNNNNNNNNNNNNNNNNNNNNNNNNNN
TTTTTTAGGGTTTGTTCTTTTCTTTCTTCGATGGGACCT
NNNNNNNNNNNNNNNNNNNNNNNNNNNNNNNNNNNNNNNNNNNNNNNNNN
GAGTCATTACCATTCTAAGGGGGATGATCTTTCTTTTACCCCCCATACCATAGATTATTA
ATAATGGGACACA
NNNNNNNNNNNNNNNNNNNNNNNNNNNNNNNNNNNNNNNNNNNNNNNNNN
TCATACTATGATCATAGTATGA
NNNNNNNNNNNNNNNNNNNNNNNNNNNNNNNNNNNNNNNNNNNNNNNNNN
CAAGAAACATATAGTACTCTATTCCATTACATGGACGTGTAGCACAGACCCAGTATTTCT
TGGAATACTGACTATAATGCTACCAAAAATCGTACTATACTACTTCACATATGTCTTTCT
CTCACAAATGGGTATTAGTTGAAATAATGAAAACTCCCTTTTTTGTTTGATGCGAAACGA
AAAAAGAAAGAAGGCCCCCGTTTGGAAATGAAATTATGGCCCTTGCCTTTCACAGAAAGT
GAAAGAGATGAGTTGATGTATTTATTGGATCCGTCGGGACTGACGGGGCTCGAACCCGCA
GCTTCCGCCTTGACAGGGCGGTGCTCTGACCAATTGAACTACAATCCCAGGGAAATAAGG
GATCTGGCAGAAATTTGGATTCTTTTTTATTCCTCTCTCTCAGGTATTTATGAAGGACAA
GGGAGTTATAACGTCTCATGGTAGATTGGCGAATTTTTGGGCCGAGCTGGATTTGAACCA
GCGTAGACATATTGTCAACGAATTTACAGTCCGTCCCCATTAACCGCTCGGGCATCGACC
CGGGAAGAATCCATTTTAGGCTTATTTTATTGGTAATCCACCATCAACTTCCTTTCGTAG
TACCCTACCCCCAGGGGAAGTCGAATCCCCGCTGCCTCCTTGAAAGAGAGATGTCCTGAA
CCGCTAGACGATGGGGGCATACTTGCACAACCAACATCATACTATGATCATAGTATGAAC
AGTTTTTTGAAATTGTCAA
NNNNNNNNNNNNNNNNNNNNNNNNNNNNNNNNNNNNNNNNNNNNNNNNNN
ATTCTAAAATTGAACATTTGTTCAGTAAATTTCATTCTAATTATTATGAATAATGATAAG
TCGTATCTTGAATCACT
NNNNNNNNNNNNNNNNNNNNNNNNNNNNNNNNNNNNNNNNNNNNNNNNNN
CACGAACAAGATCTAAGAATAACATTAGTTGATGGAACAAGAAGGGGTTAGATCTGAGGA
TCTGATGGTAACGAGATAGGAGATCACCTGTTCCTTAAAAAGTTCTTTCAAAAAAATCAT
ATATCTGATTGATGAGTCATAAGAAAACAATTCATGGTTCAGGTGCTTAGTAAGAATAAA
ATAAAAAGGAATAATAAAATTGAGTTCATGGATTTATCTAGGTCAGTTTCTAGGCCGAAA
AATTTTATCTTCGAAACCCATTAGAAAAGGTAGTACGCGAGAAATCATACAGAAATGATC
GAATCTTCGAACGCCCCGAAAATGCTATGCGGTGCTCGGAAATGGTCGAAGTAGTTGAAT
AGGAGGATCACTATGACTATAGCCCTTGGTAAATTTACCAAAGACGAAAATGATTTATTT
GATATTATGGATGACTGGTTGCGGAGGGACCGTTTCGTTTTTGTAGGCTGGTCCGGCCTA
TTGCTCTTTCCTTGTGCCTATTTCGCTTTAGGGGGTTGGTTCACAGGTACAACCTTTGTA
ACTTCGTGGTATACCCATGGATTGGCTAGTTCCTATTTGGAAGGCTGCAATTTCTTAACT
GCCGCAGTTTCTACTCCTGCTAATAGTTTAGCGCATTCTTTATTGCTACTATGGGGTCCT
GAAGCACAAGGAGATTTTACTCGTTGGTGTCAATTAGGTGGTCTATGGACTTTTGTTGCT
CTCCATGGCGCTTTCGGACTAATAGGTTTCATGTTACGTCAATTCGAGCTTGCTCGATCT
GTTCAATTGCGACCTTATAATGCAATCGCATTCTCTGCCCCAATTGCTGTTTTTGTTTCT
GTATTCCTGATTTATCCACTAGGCCAGTCTGGTTGGTTCTTTGCGCCTAGTTTTGGTGTA
GCGGCTATATTTCGATTCATACTCTTTTTTCAAGGGTTTCATAATTGGACGTTGAACCCA
TTTCATATGATGGGAGTTGCCGGCGTATTGGGCGCTGCTTTGCTATGCGCTATTCATGGT
GCTACTGTAGAAAATACTTTATTTGAAGATGGTGATGGTGCAAATACATTCCGTGCTTTT
AACCCAACTCAAGCTGAAGAAACTTATTCAATGGTCACCGCTAACCGCTTTTGGTCCCAA
ATCTTTGGGGTTGCTTTTTCCAATAAACGTTGGTTACATTTCTTTATGTTATTTGTACCG
GTAACCGGTTTATGGATGAGTGCTCTTGGAGTAGTCGGTCTGGCCCTGAACCTACGTGCC
TATGACTTTGTTTCTCAGGAAATTCGCGCAGCGGAAGATCCTGAATTTGAGACTTTCTAC
ACCAAAAATATTCTCTTAAACGAAGGTATTCGTGCTTGGATGGCGGCTCAAGATCAGCCT
CATGAAAACCTTATATTCCCTGAGGAGGTTCTACCCCGTGGAAACGCTCTTTAATGGAAC
TTTAGCTTTAGCTGGTCGTGACCAAGAAACCACCGGTTTCGCTTGGTGGGCAGGGAATGC
CCGACTTATCAATTTATCCGGTAAACTACTAGGGGCTCATGTAGCCCATGCCGGATTAAT
CGTATTCTGGGCCGGAGCAATGAACCTATTTGAAGTAGCTCATTTCGTACCAGAGAAACC
TATGTATGAACAAGGACTTATTTTACTTCCCCACCTAGCTACTCTAGGTTGGGGGGTAGG
TCCTGGGGGAGAAGTTATAGACACTTTTCCATACTTTGTATCTGGAGTACTTCATTTAAT
TTCCTCTGCAGTATTGGGCTTTGGCGGTATTTATCATGCACTTCTGGGACCTGAGACGCT
TGAAGAATCTTTTCCATTCTTTGGTTATGTATGGAAAGATAGAAATAAAATGACCACCAT
TTTAGGTATTCACTTAATCTTGTTAGGTCTAGGTGCTTTTCTTCTAGTATTCAAGGCTCT
TTATTTTGGGGGCGTATATGATACCTGGGCTCCGGGAGGGGGAGATGTAAGAAAAATTAC
CAACTTGACCCTTAGCCCAAGTATTATATTTGGTTATTTACTGAAATCGCCCTTTGGAGG
GGAAGGGTGGATTGTTAGTGTGGACGATTTGGAAGATATAATCGGAGGACATGTATGGTT
AGGTTCCATTTGTATACTTGGTGGAATCTGGCATATCTTAACCAAACCATTTGCCTGGGC
TCGACGGGCACTTGTATGGTCTGGAGAGGCTTACTTATCTTATAGTTTAGGAGCTTTAGC
TGTCTTCGGTTTCATTGCTTGTTGTTTTGTCTGGTTCAATAATACGGCTTATCCTAGCGA
ATTTTATGGACCCACTGGACCAGAAGCTTCTCAAGCCCAAGCATTTACTTTTCTAGTTAG
AGACCAACGTCTTGGGGCTAACATAGGATCCGCTCAAGGACCTACTGGTTTAGGTAAATA
TCTAATGCGTTCCCCGACCGGAGAAGTCATTTTTGGAGGAGAAACTATGCGTTTTTGGGA
TCTGCGCGCTCCCTGGTTAGAACCTCTAAGGGGTCCAAATGGGTTGGACTTGAGTAGGCT
GAAAAAAGACATACAACCTTGGCAAGAACGGCGTTCCGCAGAATATATGACTCATGCTCC
TTTAGGTTCTTTAAATTCCGTAGGTGGCGTAGCTACGGAGATCAATGCAGTCAATTATGT
CTCTCCTCGAAGTTGGTTAGCTACCTCTCATTTTGTTCTAGGATTCTTCTTCTTCGTAGG
TCATTTGTGGCACGCAGGAAGGGCTCGTGCAGCTGCAGCAGGATTTGAAAAAGGAATTGA
TCGTGATTTTGAACCTGTTCTTTCCATGACCCCTCTTAATTGAGACAGAAGATCCAATGC
TTGAAGTAGGAATCACTTTGATTCCATCATCTACATTAGATTGGGATCGGGTCATACTTA
AAAAGTATTCCTCTCTTTTTTTCAACTCATTTAATTTATATCTAATCCATTTTTTTTGGC
TTGGCTAGGTGGGATAGCCGAGCCATCCC
NNNNNNNNNNNNNNNNNNNNNNNNNNNNNNNNNNNNNNNNNNNNNNNNNN
TCTATTCAACGAGCAAAACAAGGAGAGAGAGGGATTCGAACCCTCGATAGTTCTTTGGTC
AAAACTATACCGGTTTTCAAGACCGGAGCTATCAACCACTCAGCCATCTCTCCGAAAGAC
AATTTTTATTTTATTTCTCCGAATGGAACATGGCCATAGGGGTGGATACCACCTCTATCT
GTAGAAAGATCTCAGGTGTGAATCTACCGGTAAATCTATCGATACGTATAGATAGATGGA
TGATCCAGCATGCCCATTTGTTTGTGAAATAACTAAAACTAAGAAAAATCAAAGAAAATC
TCATTCCCTTAACTACATGTACGAAGAATAAAATGATAAAAGGATAGTGAAGTCATATCC
AATCAATGAATTCGTGGTAAAATCCATCGATGAGATATTTTATTACAAATTTTTGGATGA
TAAAGGGATCAAATGGTATAGCTCATTTGTTTGTTGGTAGCTTGGAGGATTAAAAAGATG
ACTCTTGCTTTCCAATTGGCTGTTTTTGCATTAATTGCTACTTCATCAATCTTATTGATT
AGCGTACCCGTTGTATTTGCTTCTCCTGAAGGTTGGTCAAGTAACAAAAATGTTCTATTT
TCCGGTACATCATTATGGATTGGGTTAGTCTTTCTGGTAGGTATCCTTAATTCTCTCATC
TCTTGAACCTATTCGTCCCAGACCAAAAACCGAAATGACCCCCCCCCCGAATTCTTCTCG
GTTGTGACATACATTAAAATAAAATAGAAGTCCCCCC
NNNNNNNNNNNNNNNNNNNNNNNNNNNNNNNNNNNNNNNNNNNNNNNNNN
AAATTAGAGGGGGGGTCAAACTTCTTGAATAAAAAAAGGAAAATGAATTTTTTTAATAAA
ATAATTGGAATTTGGAATCGCTCCGCAGAGAGTCTCTGGCTCGTCACTGCACAAATATGA
TCCAAGCATATATATCATATATGTGTGGACATATTGTGTATCAAGAACGAAAAAACGCGG
ATATGGTCGAATGGTAAAATTTCTCTTTGCCAAGG
NNNNNNNNNNNNNNNNNNNNNNNNNNNNNNNNNNNNNNNNNNNNNNNNNN
GATGCGGGTTCGATTCCCGCTACCCGC
NNNNNNNNNNNNNNNNNNNNNNNNNNNNNNNNNNNNNNNNNNNNNNNNNN
GGTTCGATTCCCGCTATCCGCCCAAGTAATTTATTTAATATGATTAATGATAA
NNNNNNNNNNNNNNNNNNNNNNNNNNNNNNNNNNNNNNNNNNNNNNNNNN
AAAACTAAAAAGTGTTAATTAATTACTAGAGTCAACCCTAAAATTTTTGACAAAAAAAGA
TGTTGCGGAGACAGGATTTGAACCCGTGACCTCAAGGTTATGAGCCTTGCGAGCTACCAA
ACTGCTCTACCCCGCGTTGAAGAGAAGGACTGAGAACGAATAGATTGAAGACGCCCCTCT
ACCATATCTGTACAAATAGAATAACTCATTTATACAGAATGGTAAAGGGACCCCTTTATG
ATCGACGATCATAGAAATAAAATGAAGGGATTATTTGAATCCTTACCAACTTGATCTTGT
TGCCCCTGGCAACAAACATGCATGAACCATTTCACGAAGTATGTGTCCGGATAGTCCAAA
GTATCTATAGTTCGCTCTCGGTCTTCCGGTCGAAAAACAACGTCGATGAAGGCGTGTAGG
TGCACTATTCCGCGGTAGGGATTGTAACTTTCCATAAATTTCCCATTTGTCACTCAACAA
CGTAACTTTGCTCATTTCTTTTTTTAAGGATCGACGAATCAACTGATATTTCTGTTCCAA
TTTTTGCCTCTTCTTTTCCCTCTGAATCAAACTTTTCCTTGCCATAATGGTTCAGTTCCT
ATTAGTATCCATGATACAAGTCGAATCCTAGATGTAGAAATATAAGAAGGTGGACCTCCT
TTCCGTAGGAAAGAAATAAGATTATCGCGGATCCAACACATTAAAAAGATTAACCAAATT
TGCCTGATGTAGAGGCAATCAAGAAAGCCGCATAAGTGAATATATAACCTACAGAAAAGT
GGGCTAATCCAACCAATCTTGCTTGCACAATGGAAAGGGCCACTGGTTTATCTCTCCAGC
GAATCAAATTGGCCAAAGGTGTGCGTTCATGAGCCCATGCTAAAGTTTCAATCAATTCCT
GCCAATATCCACGCCAGGAAATTAAGAACATAAATCCAATAGCCCAAACAAGATGTCCAA
ATAAGAACATCCACGCCCAGACCGATAAACTGTTCATACCAAAAGGGTTATATCCATTGA
TAAGTTGTGAAGAGTTTAACCATAAATAATCTCTTAACCAGCCCATCAAATAAGTGGAAG
ATTCATTAAACTGGGAAACGTTACCCTGCCATAATGTGATGTGCTTCCAATGCCAATAAA
AAGTAACCCATCCAATAGTATTTAACATCCAAAAAACTGCCAAATAAAATGCGTCCCAAG
CCGAAATATCACAAGTACCGCCTCGTCCAGGGCCATCACACGGAAAACTATAACCGAAAT
CCTTTTTATCTGGCATTAACTTGGAACCACGTGCATCTAAAGCACCTTTTACTAAAATCA
ATGTAGTTGTATGTAAACCCAGAGCAATAGCATGATGAACCAAAAAGTCTCCAGGACCTA
TTGTTAAGAATAGCGAATTACTATTTTCATTAACAGCATTTAACCAACCGGGCAACCAGA
TGCTTCGACCCGCATTGAATGCCGGGCCATTCGTTGAAGATAAAAGTACATCGAACCCAT
ATGAAGTTTTACCATGAGCAGATTGTATCCATTGAGCAAATATAGGTTCGATCAAGATTT
GTTTCTCCGGAGTACCAAAGGCAAGCATGACATCATTATGAACATAAAGTCCCAAGGTAT
GGAATCCCAGAAAGAGGCTGGCCCAACTTAAATGAGATGTGATAGCTTCTTTATGATCTA
ACATTCGTGCCAATACATTATCTTCATTCTGTTCCGGATTGTAATCCCTAATGAAAAATA
TAGCTCCATGAGCAAAAGCTCCTGTCATGATGAATCCTGCGATATATTGGTGATGAGTAT
ATAACGCAGCTTGAGTAGTAAAGTCCTGTGCTATGAATGCGTAAGCAGGTAAAGAATACA
TGTGTTGAGCTACCAAAGAAGTAATAACCCCTAAAGAAGCGAGAGCAAGGCCTAATTGAA
AATGAAGCGAATTGTTGATTGTGTCATAAAGGCCTTTATGCCCACGCCCCAATCGCCCCC
CCGGAGGAATATGTGCATCTAAAAGATCTTTCATACTGTGCCCAATCCCGAAGTTAGTTC
TATACATATGACCAGCAACGAGAAAAATAAATGCAATAGCTAAATGATGATGAGCAATAT
CAGTCAGCCATAAACTTTGCGTTTGTGGATGGAATCCCCCGAGAAGGGTTAGAATGGCAG
TTCCCGCTCCTTGAGAGGTACCAAATAGATGACTACTTGAATCGGGGTTTTGGGCATAAA
GATTCCACTGACCTGTAAAAAGTGGGCCTAAGCCTTGGGGATGCGGTAATACATCTAAGA
AATTATTCCATCGAACATACTCCCCTCTGGATGCAGGAATAGCTACATGGACTAAATGCC
CTGTCCAAGCCAAGGAACTTACGCCGAAGAGTCCTGACAAATGATGATTCAGACGAGATT
CGGCATTTTTGAACCACGAAACACTTGGTTTCCATTTCGGTTGTAGGTGTAACCAACCTG
CTATTAAGGATATGGCAGAAAGAAATAATAGAAAAAGAGCTCCAGTATAAAGATCTTCAT
TAGTTCGTAAACCGATTGTATACCACCACTGATAAACACCAGAATAAGCGATATTCACTG
GTCCGAGAGCGCCCCCCCGAGTAAAAGCTTCCACAGCCGGTTGACCAAAATGAGGATCCC
AAATTGCATGAGCAATAGGTCTTACATGTAAAGGGTCCTGTACCCATGATTCAAAATTTC
CTTGCCAAGCTACATGAAACAGATTTCCGGAAGTCCACAGAAAAATTATTGCTAATTGCC
CAAAGTGAGAAGCAAAAATATTTTGATAAAGACGTTCCTCAGTAATATCATCATGACTCT
CAAAGTCATGTGCGGTAGCAATACCAAACCAAATACGACGAGTAGTGGGGTCCTGGGCTA
AACCTTGGCTAAACCTTGGAAATCGTAATGCCATAATGCCTTTCAAATCCTCCTAGCCAT
TATCCTACTGCAATAATTCTTGCTAAGAAGAACGCCCATGTTGTGGCAATTCCACCCAGA
AGGTAATGGGTTACTCCTACAGCACGTCCTTGTACAATGCTCAAGGCTCTCGGCTGAGTA
GCAGGAGCAACTTTTAATTTATTATGAGCCCAAACGATGGATTCAATAAGTTCTTGCCAA
TAACCACGTCCACTGAATAGAAACATTAAACTAAAAGCCCATACAAAATGAGCACCCAGG
AAAAAAAGGCCATATGCAGAGAATGAAGAACCATAAGACTGAATTACCTGAGATGCCTGC
GCCCATAAGAAATCGCGGAGCCACCCATTAATAGTAATAGAACTCTGCGCAAAATTTCCT
CCCGTGATATGAGTTACTATCCCTTGATCACTTATATTGCCCCAAACATCTGACTGCATT
TTCCAACTGAAATGGAATATTACTACTGAAATTGAATTGTACATCCAGAATAGTCCTAAG
AAGACATGATCCCAAGCCGATACTTGGCATGTCCCCCCTCTTCCAGGGCCATCACAAGGA
AAACGAAACCCAAGATTTGCTTTATCCGGTATCAAACGGGAGCTACGAGCAAATAGAACA
CCTTTCAGGAGTATCAATACTGTCACATGAATTGTAAATGCATGAATATGATGTACCAAA
AAATCTGCGGTTCCTAATGGAATAGGTAACAAAGCTACTTTGCCACCCACTGCTACTAAA
TCACCACCCCCCCAAGTTAAACTGGTACTTGTTGTTGCGCCAGGAGCCGTTGCACCAGGT
GCTAAAGCATGGGTGTTTTGTATCCATTGAGCAAAGACGGGTTGTAATTGTATAGCAGTA
TCTGAAAACATATCTTGAGGGCGCCCTAAAGCGCTCATGGTATCATTATGAATATACAAA
CCAAAACTGTGAAAGCCTAGAAAGATACATGCCCAGTTGAGATGTGATATGATTGCATCA
CGATGCCGAAGAACACGATCTAATAGATCGTTGTATCGAGTAGTTGGATCATAGTCTCTT
ACCATAAAAATGGCTGCATGCGCAGCAGCACCAACTATGAGAAATCCACCAATCCACATG
TGATGTGTGAACAATGACAGTTGTGTACCATAGTCAGTAGCTAGATATGGATAGGGAGGC
ATGGCATACATATGGTGAGCTACAATAATCGTTAAAGAGCCTAACATAGCTAGGTTAAGA
GATAATTGAGCATGCCATGACGTTGTTAGGATCTCATATAATCCTTTATGGCCTTGGCCT
GTAAATGGACCTTTGTGGGCTTCTAAAATATCTTTTAGACCATGACCGATGCCCCAGTTG
GTCCTATACATGTGACCCGCTATCAAGAAAAGAATTGCAATAGCTAAATGATGGTGTGCA
ATATCGGTTAACCACAGACCCCCAGTTACTGGATCTAATCCTCCACGAAAAGTAAGAAAT
TCCGCGTATTTTGACCAATTCAAGGTGAAAAATGGAGTTGCTCCCTCAGCAAAAACGGGA
TAAAGTTGAGTTAAAAGATCCCGATTCAAGATAAATTCATGAGGAAGTGGTATCTCTTTA
GGATCTACTCCAGCGTTTAGAAATTGGTTAATCGGTAAAGATACATGTACTTGATGCCCC
GCCCAAGCAAGAGACCCAAGTCCTAATAGCCCCGCTAAATGGTGATTCAACATAGATTCT
ACATCTTGAAACCAAGCCAATTTTGGGGCCGCTTTATGATAATGAAACCAACCAGCAAAA
AGCATTAACGCTGCAAAGACCAATGCACCAATTGCGGTACAGTAGAGTTGTAATTCATTA
GTTATTCCAGATGCTCGCCACATCTGAAAAAGGCCAGAGGTTATTTGTATTCCTCGGAAA
CCCCCGCCCACATCACCATTCAATATTTCTTGGCCCACTATTGGCCAAACCACCTGGGCA
CTAGGCCCAATGTGAGTTGGATCACTTAGCCATGCTTCATAATTGGAAAAACGAGCACCA
TGGAAATACATGCCACTCAGCCAAAGAAAGATGATGGAGAGTTGACCAAAATGGGCACTA
AATACTTTTCGAGAGATCTCCTCCAAATCACTGGTATGGCTATCGAAATCGTGAGCATCA
GCATGTAGGTTCCAGATCCAAGTGGTAGTATCAGGGCCTTTAGCTATTGTTCTTGAAAAA
TGACCCGGTCTAGCCCATTCCTCGAAAGAAGTTTTTATGTGATCCCTATCTACCAAGATT
TTTACTTCTGGTTCTGGCGAACGAATAATCATTGAGTCCTCCTCTTTCCGGACAACGCAT
ACAAAGAGACCCGCCAACAGTCAAATAACTAATT
NNNNNNNNNNNNNNNNNNNNNNNNNNNNNNNNNNNNNNNNNNNNNNNNNN
GTCAAATAACTAATTAGTGAATTATGAGAGATATCTCTATAATTATTAGTTGATTTCTCT
TCTATTTTTCTATCTCCCATCTATCTATTTTCTTTAATTATTCGCTAGAGCAATTAGGAT
CTGAAAGTCGATCCGGGGCAAGTGTTCGGATCTATTATGACATAGCCGTGAGGCGCTCAA
CGGACCTTTTTCGTCTTATATTATAAAACTTTTTTGAATTGATACAAAAAAGTATTTCTT
GTGCAACCTAGTGTATATTCATATTTCAATTAGAATTTCTTAGCTTTATACATAAAACAT
ATTAATTACTATTAACCATTACTCTATTCCAATTCAAATCACGCGAGCAACCATTAGCCA
TTACTAAGAGACATTGCAGTATGTATTTATAGTATATATTTCTAGTTAGTTATTCGAAGG
TCTTTTGTATTCGTTTTAATAGAAAAAAGAAAGATGCACTCTATCTATGTATCCTTTATC
CCTACGAAATAACAAACAAAATAGAACGCTTAGAAGAGATATAATGAAATTCTTTGGTTG
GCTCTTCCCAAAGGAATGATCCATTTTATTTGACAG
NNNNNNNNNNNNNNNNNNNNNNNNNNNNNNNNNNNNNNNNNNNNNNNNNN
CTATATATAAATAAACTAATACAGAAATGGCGTCTTCTTTTATTCGAAACGCCGCGTGAT
CTTCAACCAATTATGCGCTTCAATATAATTACCAGGAGTAAGCGCTATAGCCTGTTTCCA
ATACTCAGCAGCTTGATCGAACCAAGCCTCCGCAATTTCAGAATCTCCCTGTC
NNNNNNNNNNNNNNNNNNNNNNNNNNNNNNNNNNNNNNNNNNNNNNNNNN
TCTACCGTAGGAATTTTCTGAAAGGTAACTATCTCGATTTCATATAGAAATTTCTTTTAT
ATAGAATCTTTGAAAAAGACTTTTCTTCACAAGTATGAAAGAAAAGACTTACTATCTTTG
GGATCTGATCCTACACCGCTGCTCAAGACCTTAGTGGATCAACTCTATTACATAAGTGGA
TTCCTAATTTTTATCTCATATCATGACATAAATAAGCAGTTATTATTGTAAACCTCGCTA
ATTGATCTTTACGGCGCTTCCTCTATCAATTAGATCCT
NNNNNNNNNNNNNNNNNNNNNNNNNNNNNNNNNNNNNNNNNNNNNNNNNN
TTTTCTTTCTATAGTGGAGATAGTCGCACGTAATGGCAGATCACGGCCATATTATTAAAA
GCTTGTGGTAAGAATGGATTTCGTTCTAGTGCTCGAAAATAATATTCCAAAGCTTTCGTA
TGTTCTCCATTACTTGTGTGGATAAGACCTATATTATAGAGTATATAACTTCGATCATAG
GGATCAATTTCTAGTCGCATAGCTTCATAATAATTCTGTAAAGCTTCCGCATAATTTCCT
TCGGATTGAGCGGACATCCGTTACGGTCGTCATTCAATTCAAAAAATCTCCGCTCCAGAA
CTGTACGTGAGACTTTCATCTCATACGGCTCCTCTCTTATGTGCATAATGAGAATATACA
TGGAATTAAAAAAGATTTTAAAATATTCGTATTATGAACTGAGTAGGGCTAGTGTTTTTA
CAAGAAATCTCTAGCCAACCTTCCTGCAAGAGATCCTTTCTTAACATCAATCGGGTTGAT
ACTAAATAGAAATAATAACTCCAACAATTTCTTTGTTCTCAACGCCTCCTAATTTCCAGG
AATTAGTCGCTTCAACAGTCTTCGATGGGTATACGGGTATCCAAAGTACGAAC
NNNNNNNNNNNNNNNNNNNNNNNNNNNNNNNNNNNNNNNNNNNNNNNNNN
GAATCAAATCGCACCATCTCTGTAGTAGGTAAATGCCTCTTTTTCTCCTGCAGTTGTCGG
CATTATTCGTAATAAGATATTGGCTACAATTGAAAAGGTCTTATCAATAAAATTTGCATT
TATCCGCGATCTAGACATAGGTAGAGCAATCCATTCTATAATTCTTCTCATTCCCTATGG
TGGGAAAATGATCTCACAAAGAAAAGAACAGTACGAAATAACAT
NNNNNNNNNNNNNNNNNNNNNNNNNNNNNNNNNNNNNNNNNNNNNNNNNN
TACCGAGGGTTCGAATCCCTCT
NNNNNNNNNNNNNNNNNNNNNNNNNNNNNNNNNNNNNNNNNNNNNNNNNN
AGTTAGAATTAATTGGTCGTACCTATCCAATAATTTAATATCAATGACTCGCTATTCACT
CGGTTTTTGAGTCATAATCATTATATAGGAGAGATGGCCGAGTGGTTCAAGGCGTAGCAT
TGGAACTGCTATGTAGGCTTTTTGTTTACCGAGGGTTCGAATCCCTCTCTTTCCGGACCT
TCATTTAATTCATTGATTTTACTAACAACAATGGATCCAATGGACACAATTTTTCTAACA
ACCAGACCCTTTTTGATATCTA
NNNNNNNNNNNNNNNNNNNNNNNNNNNNNNNNNNNNNNNNNNNNNNNNNN
AAGATATGAATCGAGAGAATTTTGAATCAGAACTCTAGATTTTTGTTCATCCCTCGCCGT
AATAATATCTCGGGGTTTGCAGCGATAACTTGGTATATCTACTATACCACCATTAACTAA
AATATGTCTATGGTTAACTAATTGTCGGGCTCCGGGAATAGTCGAAGCCATACCCAATCG
AAAAAGGATGTTATCCAAACGCATTTCAAGTAATTGTAGTAAAACCTGACCCGTT
NNNNNNNNNNNNNNNNNNNNNNNNNNNNNNNNNNNNNNNNNNNNNNNNNN
GAATCCTTTTCCTGACATAATTGCAAATTCCTATAACAATAAATCAATCGATGGC
NNNNNNNNNNNNNNNNNNNNNNNNNNNNNNNNNNNNNNNNNNNNNNNNNN
ATTTCAAAAGGGCATTTCATGTAAAAATTGAATAAGAAAAGCCGGCTATCGGAATCGAAC
CGATGACCATCGCATTACAA
NNNNNNNNNNNNNNNNNNNNNNNNNNNNNNNNNNNNNNNNNNNNNNNNNN
GAATCGACCCTTCAAGTATTCCAAATTGCATGGAAAAAATGAGAGGAAGAGAGACATTAT
ATATTAATATATATCCATCTATATTGAATTGCGCATACAGAAATGATAAAATCTTATTTG
ATTGGATCAAATATGGGTCTCCTATAGACGATGAAAGAAGATAGACAAGAAATC
NNNNNNNNNNNNNNNNNNNNNNNNNNNNNNNNNNNNNNNNNNNNNNNNNN
CTTTTTCAAGATAAGAATCAATATCTAATGAATTCAAAGGTTCCACTATAAATGAAAAGG
AAACGGCATCATAATGAGATCCTAATCTCAAAACAAAAAGAAGGGGGATATGGCGAAATT
GGTAGACGCTACGGACTTAAGTGGATTGAGCCTTGGTATGGAAACCTACTAAGTGATAAC
TTTCAAATTCAGAGAAACCCTGGAATTAATAAAAATGGGCAATCCTGAGCCAAATCCTGT
TTTTCCGAAAACAAACAAAGGTTCAGCAAGCGAAAACAAGGGATAGGTGCAGAGACTCAA
TGGAAGCTGTTCTAACAAATGGAGTTGACTGCGTTGGTAGAGAAATCTTTCGATCGAAAC
TTCAGAAAGGATGAAGTGTAAACCTACATACGTACTGAAATACTATGTCAAATGATTAAT
GACAAACCGAATCTGTATCCGTA
NNNNNNNNNNNNNNNNNNNNNNNNNNNNNNNNNNNNNNNNNNNNNNNNNN
ATAGTCTGATAGATCTTTTGAAGAACTAATTAATCTTAATCGGACGAGAATAAAGATAGA
GTCCCGTTCTACATGTCAATACCGGCAACAATGAAATTTAGAGTAAGAGGAAAATCCGTC
GACTTTAGAAATCGTGAGGGTTCAAGTCCCTCTATCCCCAAAAAGTCCATTTCACTCCCT
AATTATTTATCCTATTCCTTTTAGCGATTCCAAATTCTTTATCTTTCTCATTCACTCTAT
TCTCTTACAAACAGATTTTAGCAGAAACATTTTTCTCTTATCACAAGTCTTGTATGATAA
CGTACAAATAAACATCTTTGAGCGAAGGAAGACCATTTGAGTGATTCACGATCGATATCA
TTATTCATA
NNNNNNNNNNNNNNNNNNNNNNNNNNNNNNNNNNNNNNNNNNNNNNNNNN
CTTTTTTAACCAAGAAATTCCAGAACCTGGATAAAACTTTGTAATATCCCCTCGTCCTTT
TAATTGACATGGACCAAAGCCATCTAGTAAAATGAGGATGCTGCATCGGGAATGGTCGGG
ATAGCTCAGCTGGTAGAGCAGAGGACTGAAAATCCTCGTGTC
NNNNNNNNNNNNNNNNNNNNNNNNNNNNNNNNNNNNNNNNNNNNNNNNNN
CTTTTTTATTTCTTTTCTCCTTCTTCAAATTGTCTTTTTTTGTTAGCCTGTCCATAATAC
AAATGAGACTTCAATTACTCTGCTTAATCTATAAGTAAATCTTTGAATATCTGGAATTGT
AGACGCGACGATTCCTTTCTTATCATTCAATGGGCATCTTGTATTTCATAAAAA
NNNNNNNNNNNNNNNNNNNNNNNNNNNNNNNNNNNNNNNNNNNNNNNNNN
TATCTAAACAAATTAGATTCTACTTCCTCTTCTTTTTTAT
NNNNNNNNNNNNNNNNNNNNNNNNNNNNNNNNNNNNNNNNNNNNNNNNNN
TAGATGGCCTTTGATAAAGGAATCCTTGATCATAATTTCCAGTATTCATACTGCGTCCAA
CATTAAACTTGTGTTTGGTAGTAAAACAACGATTCTCTCGTTGAGACCTAATTCTATCTT
CATAGATTTCTCGAGATACTTTCTTACGAAGTTTTGTTAGAGCATCTATAACTGCTTCCG
GTTTAGGTGGACAACCCGGCAAATAGACATCTACAGGAATTAGTTTATCGACTCCCCGAA
CAGTA
NNNNNNNNNNNNNNNNNNNNNNNNNNNNNNNNNNNNNNNNNNNNNNNNNN
ACAGAAAAGAAAAGGAGGAAAATTCATATGGAATTCACTTCCAAATCAAAGATTAATGAG
TTTGCTTATCTGCGATTGGATCCATTGAAATGCGTTCTTACTTTCAGTTTTATGTTCTTC
TTTAAACGATCCTCGTGAGTGAACTTTTCTTATAGAAAAAATTTTATTATTTCGATGAAC
CAATCGGTTAGTTACAAGTAACAAACAATAACAATAATGAGGAAATGAAAATTATAC
NNNNNNNNNNNNNNNNNNNNNNNNNNNNNNNNNNNNNNNNNNNNNNNNNN
ATAGGGCTATACGGACTCGAACCGTAGACCTTCTCGGTAAAACAGATCAAACTTATTATT
ATCAAAATGATCTGAACTGTTTCAAAGACCCAACATGCATTTTTTTTTGCATTGGGCTCT
TTCATTAACTGATAGAAATATCAGCCAGTCTGCCATA
NNNNNNNNNNNNNNNNNNNNNNNNNNNNNNNNNNNNNNNNNNNNNNNNNN
AGAAATAAAGGAGATGGCTCCATGTGCTCTGATTCATTATTTTTATTTCTGATCCAGGAG
CACTACCAAAGTGTTTCAAGAGGGTTATCTTGACGTAGGTTTGCCTCTGGCCTAGATCAA
CCTAAGTTAAATGAAGTCTCTATCGCTTTTGTAAAAATCAAATATGAAACTTCATACACC
TTAAAGTTCATAGGACGAAAAGAGATTTTTTGAGATCCTTATACTCATTATGCCTAGCAT
TGAATAGACTGTGTATTCACCTTATCAAGATCTCAAATCCGTGATGGGGTCCGTTCTAAA
TAGATACCGAATCGGACCGAACCATCTGCCAGGCTATTGTTCTCTTGTTTCCTCAAAGTT
ATGGGGTAAGACATCGATTTCTCAATAAGATCAATTCTTTTGATTGTATGATGGACTCCC
CTGAAAAACATTGGCGCACGTGTAAACGAGGTGCTCTACCTAACTGAGCTATAGCCCTGT
CCTTAGCTTAGTGCTTGTAATACATATTTTATTATGTAGATAATTTATTGTCAAGATGAA
TATTTCATGATCCAACATCATAAATCTTTGATCTCTTTGAATGTTATTGCTTAGAAGCAA
TA
NNNNNNNNNNNNNNNNNNNNNNNNNNNNNNNNNNNNNNNNNNNNNNNNNN
TCCATCGATGGGATGGGTTACATTTGGTTCTCTTTAGGATGATAAATGACCTACTTAACT
CAGCGGTTAGAGTATTGCTT
NNNNNNNNNNNNNNNNNNNNNNNNNNNNNNNNNNNNNNNNNNNNNNNNNN
TGACCTACTTGACTCAGCGGTTAGAGTATCGCTTTCATACGGCGAGAGTCATTGGTTCAA
ATCCAATAGTAGGTA
NNNNNNNNNNNNNNNNNNNNNNNNNNNNNNNNNNNNNNNNNNNNNNNNNN
TTGATAGCCTCTACTCGTGTCCTCGCTCGACGGAGGGCTAAATTTGCCTCAATTGTTTGT
CTCTTTCCCTCAGCCTTTCTCAAGTTAGCTTCCGCTATTTCAAGAGTTTTCTGAGCTTCT
TGTGGATCAATGTCACTACTCTTCTCTGCATCATTTACTAAAATAGTGATCTCATTTTTG
CCTATTCTAGCAAAACCACCCATCAAGGCCATTGCTAACCATTGGTCGTTAAGGCGTATT
TTCAAAATACCTATATCTACAGCTGTGGCAATAGGGGCATGATTTGGTAATACGCCAATT
TGACCATTATTAGTAGATAAAATGATTTCTTTCACTTCTGAATCCCAAACAATTCGGTTA
GGGGTCAGTACACAAAGATTTAAGGTCATTTCTTCAAATTGCTCTCCATTTCTAAGTTCA
TAGCCTTCGCGGTAGCTTCATCGATGTTACCTACCAAATAAAAGGCCTGTTCAGGAAGAC
CGTCTAATTCTCCGGAAAGGATTAATTGAAACCCTCTAATTGTTTCTGTTAGACCAACAT
ATTTCCCTGGAGAACCAGTAAATACTTCTGCTACAAAAAAGGGTTGTGATAAGAAACGTT
CTATTTTTCGCGCTCTTGCTACGGTTAAACGATCCTCTTCGGATAATTCGTCCAACCCAA
GGATAGCTATAATGTCCTGAAGTTCTTTGTAACGTTGTAAAGTTTGCTTAACTCTTTGCG
CGGTTTCATAATGTTCCTCACCAACGATCCTAGGTTGAAGCATAGTTGACGTTGAATCTA
AAGGGTCTACTGCTGGATAGATACCTTTGGCAGCTAATCCTCTTGATAGTACGGTAGTCG
CATCTAAATGTGCAAATGTCGTAGCAGGAGCAGGGTCAGTCAAATCGTCTGCAGGTACAT
AAACTGCTTGAATAGAAGTTATGGACCCTTCTTTGGTAGAAGTAATTCTTTCTTGTAAAG
AACCCATTTCGGTACTCAGGGTGGGTTGATAACCTACGGCGGAAGGCATTCTACCCAATA
AGGCAGATACTTCGGATCCTGCTTGGACGAAACGGAAAATATTGTCGATAAATAAAAGTA
CGTCTTGTTCATTAACATCGCGGAAATATTCCGCCATAGTTAGGGCAGTCAAACCAACTC
TCATACGAGCTCCTGGCGGTTCATTCATCTGACCGTAAACTAGAGCCACTTTTGATTCTG
CAATATTTTGTTCATTAATCACTCCAGATTCTTTCATTTCCATGTAAAGATCATTTCCTT
CACGAGTACGTTCACCCACTCCTCCAAATACGGATACACCCCCGTGAGCTTTGGCAATAT
TGTTAATCAATTCCATAATGAGTACTGTTTTACCCACTCCAGCCCCCCCGAATAGTCCGA
TTTTTCCTCCACGTCGATAGGGGGCTAAAAGATCTACTACCTTAATTCCTGTTTCAAAAA
TAGATAATTTTGTATCTAACTGTATAAAGGCGGGCGCAGATCTATGAATAGGAGATGTTG
TACGAGTATCTACAGGACCTAAATTATCAACAGGCTCTCCAAGCACATTGAAAATTCGTC
CAAGAGTCGCCCCGCCGACCGGAACACTTAGAGGAGCTCCTGTGTCAATCACTTCCATTC
CTCTCGTTAGACCATCTGTAGCACTCATAGCCACAGCTCTAACTCGATTGTTTCCTAATA
ATTGCTGTACCTCACAAGTCACATTAATTGGTTGACCAGCAGTATCTCGACCCTTAACTA
CCAGAGCGTTATAAATATTAGGCATCTTGCCCGGCGCAAAAGCTACATCGAGTACCGGAC
CAATGATTTGTGCAATACGTCCAAGGTTTTTTTTGTCAAGCGTGGAAATCCCAGAACCAG
AAGTAGTAGGATTTGTTCCCATAATAATAAATAGTAAAATATGTCGAAATTCTTTGTGAA
AATTATCAAATTCAAAATAAATATAAATGTCCGATAGCAAGTTGATCGGTTAATTCAATA
GTTATCA
NNNNNNNNNNNNNNNNNNNNNNNNNNNNNNNNNNNNNNNNNNNNNNNNNN
TAAGAATTGGGTTGCGCTATATATATGAAAGAGTATACAATAATGATGTATTTGGCGAAT
CAAATACCATGGTCTAATAATCTCTAATAATCAAAGATTCTGATTAGTTGATAATATTAG
TATTAGTTAGGAATTTTGTAAAAGATTCCCGTGAAAAGTTTCAGTAACGCCTAATTCATG
TCGAGCAGACCTTGTTGTTGTGAGAATTCTTAATTCATGAGTTGTAGGGAGGGATTTATG
TCACCACAAACAGAGACTAAAGCAAGTGTTGGATTCAAAGCTGGTGTTAAAGATTACAAA
TTGACTTATTATACTCCTGAGTATCAAACCAAAGCTACTGATATTTTGGCAGCATTCCGA
GTAACTCCTCAACCTGGAGTTCCGCCTGAAGAAGCGGGGGCCGCGGTAGCTGCTGAATCT
TCTACGGGTACGTGGACAACTGTGTGGACCGATGGACTTACCAGCCTTGATCGTTACAAA
GGGCGATGCTACGGGATCGAGCCCGTTGCTGGAGAAGAAAATCAATATATTGCTTATGTA
GCTTACCCCTTAGACCTTTTTGAAGAAGGTTCTGTTACTAACATGTTTACTTCTATTGTG
GGTAATGTATTTGGGTTCAAAGCCCTGCGCGCTCTACGTTTGGAAGATCTGCGAATCCCT
CCTGCTTATTCTAAAACTTTCCAGGGTCCGCCTCATGGTATCCAAGTTGAGAGAGATAAA
TTGAACAAGTATGGTCGTCCCCTGTTGGGATGTACTATTAAACCTAAATTGGGGTTATCT
GCTAAAAACTATGGTAGGGCAGTTTATGAATGTCTTCGCGGTGGGCTTGATTTTACCAAA
GATGATGAGAACGTGAACTCCCAACCATTTATGCGTTGGAGAGACCGTTTCGTATTTTGT
GCCGAAGCTATTTATAAAGCGCAAGCTGAAACAGGTGAAATCAAGGGGCATTACTTGAAT
GCTACTGCAGGTACATGTGAAGAAATGATGAAAAGGGCTATATTTGCTAGAGAATTGGGA
GTTCCTATCGTAATGCATGACTACTTAACAGGGGGATTCACTGCAAATACTAGTTTGGCT
CATTATTGCCGAGATAATGGTTTACTTCTTCACATCCACCGTGCAATGCATGCAGTTATT
GATAGACAGAAGAATCATGGTATACACTTTCGTGTACTAGCTAAAGCGTTACGTATGTCT
GGTGGAGATCATATTCACGGTGGTACCGTAGTAGGTAAACTTGAAGGAGAAAGAGAGATC
ACTTTGGGCTTTGTTGATTTACTGCGCGATGATTATATTGAAAAAGATCGAAGTCGCGGT
ATTTATTTCACTCAAGATTGGGTCTCTCTACCAGGTGTTATACCCGTGGCTTCGGGGGGT
ATTCACGTTTGGCATATGCCTGCTCTGACCGAGATCTTTGGGGATGATTCCGTACTACAA
TTCGGTGGAGGAACTTTAGGACACCCTTGGGGAAATGCACCCGGTGCTGTAGCTAATCGA
GTAGCTCTAGAAGCATGTGTACAAGCTCGTAATGAGGGACGTGATCTTGCTCGTGAGGGT
AATGAAATTATCCGCGAGGCTAGCAAATGGAGTCCTGAACTAGCTGCTGCTTGTGAGGTA
TGGAAAGAAATCAAATTTGAATTTCCAGCAATGGATACTTTATAATCCAGGTAATCCAGC
AATTACCCTTCGTTTT
NNNNNNNNNNNNNNNNNNNNNNNNNNNNNNNNNNNNNNNNNNNNNNNNNN
TACTAAAAGGATTGAGCCGAATACAAAAATTCTATTGCATATATTTTGGTTTGGATAAAT
ACATACTTATATATACAAGATTTAAAATAAAAAGACTAAACAACTCAAATGGTTCTATTG
TTGTTTTGGATCCACAATTAATCCTATGGATCCTTAGGATTGGTATATTCTTTTATATTC
TGTAGTTTCCTTGGATCGAGCCAAGTATCACAACTTTTTTTACCCATCCTATATATTGTC
CTTTTCGTTCCGTGTTGGAATAAAAACGAAATTTATTACTTAGTATTAGCTATTCAGACA
AGATTTTACG
NNNNNNNNNNNNNNNNNNNNNNNNNNNNNNNNNNNNNNNNNNNNNNNNNN
TCTTATAAAGACCGCATTGATTCTTATCAAAGAAAGACAGGATTAACCGAGGCTGTTCAA
ACAGGCATAGGCCAATTAAATGGTATTCCCATAGCAATTGGGGTTATGGATTTTCAGTTT
ATGGGTGGGAGTATGGGATCTGTAGTTGGGGAGAAAATCACCCGTTTGATTGAATACGCT
ACCAATAAATGTCTACCTCTTGTCATAGTATGTGCTTCGGGGGGGGCACGCATGCAAGAA
GGAAGTTTGAGTTTGATGCAAATGGCTAAAATATCGTCTGCTTTATATGATTATCAATCA
AATAAAAAGTTATTCTATGTATCAATCCTTACATCTCCTACGACGGGTGGGGTGACAGCG
AGTTTTGGTATGTTGGGGGATATCATTATTGCCGAACC
NNNNNNNNNNNNNNNNNNNNNNNNNNNNNNNNNNNNNNNNNNNNNNNNNN
CATTTGCGGGTAAAAGAGTAATTGAACAAACATTGAATAAAACAGTACCTGAAGGTTCAC
AGGAGGCTGAATATTTATTCCAGAAAGGCTTATTCGATCTAATCGTACCACGTAATCCTT
TAAAAAACGTTTTGAAGGAGTTATTTCAACTCCACGCTTTCTTTCCTTTGAATAAAAATT
AAG
NNNNNNNNNNNNNNNNNNNNNNNNNNNNNNNNNNNNNNNNNNNNNNNNNN
ATAAAAAATGGTAAATCGAGGTACCGATTCTATGACAACTTTAAGCTTTCCCTCTATTTT
TGTACCTTTAGTAGGCCTAGTATTTCCGGCAATTGCAATGGCTTCTTTATTTCTTCATGT
TCAAAAAAACAAGATTGTTTAGATCCGAGAGGAC
NNNNNNNNNNNNNNNNNNNNNNNNNNNNNNNNNNNNNNNNNNNNNNNNNN
TCACATCAAACTAGTACTAGTTTGATGTGA
NNNNNNNNNNNNNNNNNNNNNNNNNNNNNNNNNNNNNNNNNNNNNNNNNN
ATATATGTATGGCGATATCTATAGTGGGATCATATGAAGGGTATGCTATTATTTTAGATC
TAAGCAATTTGATGAATTACTCCTAAAGATTCACATCAAACTAGTACTAGTTTGATGTGA
GTTACTTCGGAAACAAAAAAAGTAAAGTTAAATTTAGGTTATTCTCTCAATTCCAAAAAA
AAAGCAACGGGATTAAGTATGAGTTGGCGATCAGAACATATATGGATAGAACTTATAAGG
GGGTCTCGAAAAACAAGTAATTTCTGCTGGGCTTTTATCCTTTTATTCGGTTCATTAGGA
TTCTTATTGGTTGGAACTTCCAGTTATCTTGGTAGAAATTTGATATCTTTTTTTCCGTGT
CCGCAAATCATTTTTTTTCCGCAAGGACTCGTGATGTCTTTCTATGGGATCGCGGGTCTC
TTTATTAGTTCATATTTGTGGTGCACAATTTCGTGGAATGTAGGTAGTGGTTATGATCGA
TTCGACAGAAAAAAAGGAATAGTGTGTATTTTTCGTTGGGGATTTCCTGGAAAAAATCGT
CGCATATTCCTCCGATTCTTTATAAAAGATATTCAATCCATCCGAATAGAAGTTAAAGAC
GGTATTTCTGCTCGTCGTGTCCTTTATATGGCCATCAGAGGCCAGGGGGCCGTTCCCTTG
ACTCGTACTGATGAGAATTTTACTCCGCGAGAAATTGAACAAAAAGCTGCCGAATTGGCT
TATTTCTTGCGTATACCAATTGAAGTATTTTGAGAAATTAAATGGGCTGAAAAATGAAGG
CCTTCTCAGCGGGAGGGAAAAAACTCAAGAATCCTCTCTTTTCTATTCTATAACATAACT
TAACTGAAGTTTCGTCAGAACCTTAATTCGA
NNNNNNNNNNNNNNNNNNNNNNNNNNNNNNNNNNNNNNNNNNNNNNNNNN
TCTTGTTTTGCCACCCATTTTTGGCCATCACAATATTCTTACGAAATTTCCCTCAATTAT
TCTATTCCTGACTATTCATAGTCAGTGAAATCTTTTCGAAATATTGGATATTTTTATAGA
ATGATAGAAAAAACTCCTTTTTTCGTCTCAAAATGGGAATATATTCATTACTTAATTACG
TCTTTCGGTCATTCATCGAAGGGAGAC
NNNNNNNNNNNNNNNNNNNNNNNNNNNNNNNNNNNNNNNNNNNNNNNNNN
AATCCACAAAGAAATGATCCAATTAATCAAGATATACAATGAGGATCATATTAATACGAT
TTTGCACTTCTCAACAAATATAATCTGCTTCGTTATTCTAAGCGGTTATTCTATTTTGGG
TAATGACGAACTTGTTCTTCTTAACTCTTGGGTTCAGGAATTTCTATATAACTTAAGCGA
CACAATAAAAGCTTTTTCTATTCTTTTATTAACTGATTTATGTATTGGATTCCATTCACC
C
NNNNNNNNNNNNNNNNNNNNNNNNNNNNNNNNNNNNNNNNNNNNNNNNNN
ACTCATCCCGGAGATTGATCCTATATTTATATTATTCCAGTTTCCAGTAAAATTATTCCA
GTAAATAGCAGAATCGTGGATAGGGAACTATACTAGGGACCTACCCCATTTATTGTTTAT
TGTAGAATTCTTTTTTGGGATAAATGATTGGACCATGCAAACTAGAAATACTCTTTTTTG
GATAAAGGAACAGATTACTAGATTCATT
NNNNNNNNNNNNNNNNNNNNNNNNNNNNNNNNNNNNNNNNNNNNNNNNNN
CGATTCATTTCCGCATCGCTCATGATATATATCATAACTCGGACATCCATTTCAAGTGCA
TATCCCATTTTTGCACAACAGGGTTATGAAAATCCACGAGAAGCGACTGGGCGTATTGTA
TGTGCCAATTGCCATTTAGCTAATAAGCCTGTGGATATTGA
NNNNNNNNNNNNNNNNNNNNNNNNNNNNNNNNNNNNNNNNNNNNNNNNNN
ATCTTAGTTTCGCTTTTTTCCAGACGTATCAAAACCTTTTTAGGGTTTTTTACATATACT
ATAT
NNNNNNNNNNNNNNNNNNNNNNNNNNNNNNNNNNNNNNNNNNNNNNNNNN
TTTATTGATTAAATAGAATCTATTTAACTTAAAAAGAAATTTTCATTTTGATGAGATACT
AAAATAAATAGAGTAAGGTTTTATTAGAAAATATTTGCATGATATCTAATCTACAGAAAT
AGATATTATGTTATGCCATCCAGTAAATCGAGTAAT
NNNNNNNNNNNNNNNNNNNNNNNNNNNNNNNNNNNNNNNNNNNNNNNNNN
TGAATCAAATTCTTTTTATATGCCTGTCACTTTATCTTTCTTAGTGTCGTCTATAATAAT
AGATGAATAAAAAACTTTCAATTGAACTTATTTTTTCAATTGGTATTTTTGCTTATCTTC
CTATTTGATTTTGCAAAAATTGAAACTTTTGTAAGTGCTTTATAAACATATGTATAAAAA
ATTTCATTTAGCTCCTTCATGCCTACTATAACTAGTTATTTCGGTTTTCTACTAGCAGC
NNNNNNNNNNNNNNNNNNNNNNNNNNNNNNNNNNNNNNNNNNNNNNNNNN
CTACTTTCAAACAAATTGAAATGATTGAAGTTTCTCTATTTGGAATCGTGTTAGGTCTAA
TTCCTATTACCTTGGCTGGATTATTCGTAACTGCCTATTTACAATATAGGCGCGGTGATC
AGTTGGACCTTTGATTAATTATTATTTCTTTTTTGATTGACCTCCTCCCTTCTTTAATTC
ACAGGAGGTCAAATTCAGATTGATGTTCAAGTTATTGAATCGATCTCAGATTAATCTTTT
TTAAGAAGAACAAAATCACGCCCTGTAGGATTTGAACCTACGACATTGGGTTTTGGAGAC
CCACGTTCTACCGAGCTGAACTAAGAGCGCTTTCTTATCAGAATAGATAAGACTGTAAAG
AAAATAATTTTCTTTGTAAACCCAATACATTCTGTATCCATATACTATATAGTATCATAA
AAATGATAGATTATGCCCAATTTGAAGCGATCTCAGTTGGTCCCTCGTTACTGCTCAAAG
GAGCAGTAATAGGTAGGGATGACAGGATTTGAACCCGTGACATTTTGTACCCAAAACAAA
CGCGCTACCAAGCTGCGCCACATCCCTTCCATTGGTCTACAGTGTCATTGTAGAGAATTT
CTGTCTTGTTTTCC
NNNNNNNNNNNNNNNNNNNNNNNNNNNNNNNNNNNNNNNNNNNNNNNNNN
TCTCATTTCATTTAAATGAATTAAAATTTAAC
NNNNNNNNNNNNNNNNNNNNNNNNNNNNNNNNNNNNNNNNNNNNNNNNNN
TCTCCCCTCTTTTCTCTTTTTTCCCTTTTAGGGGAGGAAAGAGAAAGTGGATTCAATATC
TGCGAGACTTGGGTTCAAGATTTATTGCAGAGAAATCTTTCCTAATTGGATTTCAAGTTA
NNNNNNNNNNNNNNNNNNNNNNNNNNNNNNNNNNNNNNNNNNNNNNNNNN
CGGATCAAAAATGGAAAAGTTGAGTAAATCAAAAATCCAAAGGAGGTTCATGGCCAAGGG
TAAAGATGTTCGAGTAACGGTCATTTTGGAATGTACCAGTTGTGTCCAAAACGGTGTTAA
TAAGGTATCACCGGGCATTTCTC
NNNNNNNNNNNNNNNNNNNNNNNNNNNNNNNNNNNNNNNNNNNNNNNNNN
CGTCACAACACGCCTAATCGATTGGAATTGAGAAAATTCTGCCCCCATTGTTACAAACAT
ACGATTCATGGAGAAAT
NNNNNNNNNNNNNNNNNNNNNNNNNNNNNNNNNNNNNNNNNNNNNNNNNN
AAGCTCGTATTTTATCTTCGTTACCTTTTCTTAATAATGAGAAACAATTTGAAAGAAGTG
AGTACCATTATAACTCCTGGTCTTAGAAACAGAAAAAAATAGTCCATTTTTTCTTCATTT
GAGTCCAAATTCCAATCTGAACTTAAACGCCGATTAATGTTTTGCTTTTGTTCGAAAAAT
CCGAGAATCTATATTTTCTTATCGTGTCGTAAG
NNNNNNNNNNNNNNNNNNNNNNNNNNNNNNNNNNNNNNNNNNNNNNNNNN
AAAAGAATCGGAAAAGAAGAAATCTTTTTTTTTATTAAAGGTTCTATGTTCATTTATTTT
GACTACTTGATTCTATTTTATCATATTAATTTCTACTCCACCTTCCCGGAGTTCATTCTC
CGGGGAACTCAGTTTAATTGAAATTCTTCTGGTGGATTCCTTCCATATTTTTTTTTTATT
TTATGATCTCTTTGGAAATCATATAAAGAAAATTCCTATTTGATATAGCTATTTGTCCAA
GTATTTTACGATTAAGAAGTAACTGTCTCTTGTACAGATTGTGTATTAATCTACTATAAC
TATTCGATACTCCCCTTTCGCGAATTATTGCGTTTATCCGAGTGATCCACAAACGACGAA
AATTTATCTTTTGCCGACCCCTATCCCGATGAGCCGAAACCAAAGCTCTTATTTTCTGTT
GAGTAATCGTTCGAGTAAGTCTTGAATGAGCCCCTCGAAAGCTTGATGCAAATAAACGAA
TTTTTGTTCTACGTCTTCGAGCTATATAGCCCCGTCTAACTCTGGTCATTGAATAAATGA
AACTTTGACGAATAACTAAATAACTAATTGATTTCCTTTCTTTCAGTTATTCTTTTTCCC
CTTGCGAGTCCATTAATAACAAAACGGATTTTTCCAATGTATAAAATAAAAATTCCAATG
GCTTTGGCTACTATAACCTTCCCAACCACGA
NNNNNNNNNNNNNNNNNNNNNNNNNNNNNNNNNNNNNNNNNNNNNNNNNN
GCATTACTCTTCGAAATAAGAAAGAAATTGTATTTTATTTTACTAGGTATCAAAAATAGA
GT
NNNNNNNNNNNNNNNNNNNNNNNNNNNNNNNNNNNNNNNNNNNNNNNNNN
GGATAAGTAGAAATGTATAAAGAAATAGTGGGTTCCATCGTTTCTATGGTTACTTCTTAA
ACGGTGAGGTCTTCTCTATACACCGGAGCCTTTATTTAATCAATGGTATTGGTAACTTGT
ATAGTTCGCATTCTTT
NNNNNNNNNNNNNNNNNNNNNNNNNNNNNNNNNNNNNNNNNNNNNNNNNN
TTGCAAGAGTGGGAACCTAATCTTTTTAAAATATGATTTCCTCCGCTTAATGGATAGCTA
TTTGCTACCAATGGAGAATTGCTTCTCGTCTTAAATTGAGGTGATTGGATTTGCACCAAC
GGAAACCATAAATTTCAAACACAATATATAATAGAGGCATCTAATAGATTTTATTAT
NNNNNNNNNNNNNNNNNNNNNNNNNNNNNNNNNNNNNNNNNNNNNNNNNN
GTTTTAGATAGTGAATGGAGTTCTTTTGTCCATTCTATCCTATTCACTGGTACTGATCAT
TGATACTGTAAAAGTGGTTTTCTTTTGTACGAGCTCATGATCTAAACGAGTCACACATAC
ACCCTAGTACATGTTCCTCTACGCTGAGGGCATCCCCGAAGAGCGGGGGATTTTGTGACA
TTTCTGATTGGCTGTCTTGTATTTC
NNNNNNNNNNNNNNNNNNNNNNNNNNNNNNNNNNNNNNNNNNNNNNNNNN
CCGCTACAAGATCAACAATTCCATACGCTTGTGCTTCTGTTGCTGACATAAAAACATCTC
TTTCCATGTCTTCGGATACAAGCCATAAGGGTTTGCCCGTTCTTTGGACATAAACCCTTG
TTAGGGTTTCACGCAGTTTCAGCAATTCTTCCGCTTCCAGGATAAATTCTCCCGTTTGTG
ACTCGTAAAAAGAACTAGCGGGTTGATGGATCATTACCCTGATGATATAACATACTAAAA
GGTTCCTCTATCTCGCATGATGAAGCGAAGAGAAAAGAAAGATAAAGAATAAGAAGAAAA
AAAAAAGATAGAATTGAACAACCGTACGGGCATCTTTTGTGCATTGCATACGGCTCTACA
ATAAAATTAACCTTTACTTTCATTTTACCTTTCATCAAAGAAAGAGAAAATAGGATCTAT
CAGACCCATATGAGTAAATGAAAAAATCGCCACCCTTCTTTTCAGAGGAGTTTTAGAAAA
TACTATGATGGCTCCGTTGCTATATTATTATTATATTTTTTTTGTCTGTGATTCAGCAAT
CCCAAAGTTTCTTTTTAATCCGATCAAATAATTTTTTAAGTTTCGGACTCTTTGAACTCT
TTCATAACCATAACATAAATATTGTTAATTGTTAAGAGCTCGTTGGTATGAAAATAAAAA
AGTTTGTGACGCTGAACTGGATTCCCGATGGCTAAAATAAAATCGGAATACCCCTTATCT
CATACTACTCTCTCGATACATAATCTAATGTTTTGAACAAACAATAAAAAAATTTCTCAT
ATCGAATTCGAAGTGCCATGCTATTATTACTTAATATTCTATTCATATGGCGAAGGCATA
GTCTTATTTTTTTTCTCTCAAATCCCAATAAAACCCTCATTGGCGCCAAGCGTGAGGGAA
TGCTAGACGTTTGGTAATTTCTCCTCCAACCAAGATAAAGGATCCCATTGAAGCGGCTAA
TCCCATGCATATTGTATGTACATCTGGTCGCACAAATTGCATAGTATCATAAATACCTAC
TCCAGGTATTACCCATCCACCAGGAGAGTTTATAAACAAATGCAGATCTTTGGTATCATC
CTCGATACTGAGATATACCATAAGACCAATAAGTTGATTCGAGATCTCGCTATCAACCGC
TTGTCCTAAAAAAAGTAATCTTTCTCGATAAAGTCGGTTGGTTAGGATAAAATTGTATCC
GTTAGAAACCGTACACGCACCTTTTGATGCATACGGTTC
NNNNNNNNNNNNNNNNNNNNNNNNNNNNNNNNNNNNNNNNNNNNNNNNNN
TAGATTCCAGTCCTCTTTCTGGAGGCTCTTTATGACTTCTAACGCCAAGACTTTTTC
NNNNNNNNNNNNNNNNNNNNNNNNNNNNNNNNNNNNNNNNNNNNNNNNNN
GGATTCAATAAACTTATTGAATTAACTGCTCATTGATCTATTGTTTTATCGAGATTTAAA
TCACGATGTTTTTTTCTTGTTGAATATGGGCCTCTTTAATTTAATCTTTTTAGGTTTATG
CTCTACTCCGGGTAAAGATCCTCCCGATTTTTATTTGCACATATAGGACAAATGCTCCCA
TTACCACTTC
NNNNNNNNNNNNNNNNNNNNNNNNNNNNNNNNNNNNNNNNNNNNNNNNNN
CAATTCATTTCATACCTTCCGTCAAATCTTTGGTGTATTCATCCATATTACTCGATTGAT
TAACAGTTTGAAATCGCCTCTCTTTAGAAATACAAAAAAATAGGATCTATTTACAAATAA
CAAAGAGAATAGGATCCAAGTAGTAATCATAGATAAAAATTGGGTTTTTTAAACGGAGCC
TGGATACTTCATTTTAGTAGTCCAATCAAGCTAACCATAAATTATTCTAATTGATAATAC
TAATCTGAATCCCCCCAAAATGGATCTAATTGCATTGCACTTCACGCTCCAAATT
NNNNNNNNNNNNNNNNNNNNNNNNNNNNNNNNNNNNNNNNNNNNNNNNNN
AATTAAATTTTTGATGATTCAATTAATTAATCTTTCTTGGGCGAAGGGGGGGATATCGCG
AGCGGGGCAGAGAACGGGGAACTCCCATATGACTCAATATATCTGACAAGTCGCACTATA
TGTCAACCCAAGATGCATCTTCTTCTCCAGGACTGCGGAAAGGTACTTTTGGAACACCAA
CAGGCATTACATTAAATAAAAAATAATTAAGTACTATATTTTATTTGATGTGTAAACCTA
AAATAAAAA
NNNNNNNNNNNNNNNNNNNNNNNNNNNNNNNNNNNNNNNNNNNNNNNNNN
TTGATGTGTAAACCTAAAATAAAAAAGGTTTTATTATATTTATAATATTGGCCTTTATCA
TATTTTATCCATAGATTAGAAAAATTCATTCA
NNNNNNNNNNNNNNNNNNNNNNNNNNNNNNNNNNNNNNNNNNNNNNNNNN
AAAGAAAGACAGAATGAATAAAGGAAAATTATAAAATTATTCTGAAT
NNNNNNNNNNNNNNNNNNNNNNNNNNNNNNNNNNNNNNNNNNNNNNNNNN
TCTTTGTTCCTACGAACGGAATTTTTCTATTATTATCAACAGAATAGAACAAATATTAAC
CCTTGTTCTGAAATAATCCACTGAACAAAGGGAGTCCATAGCATAGTCATAGTATAGTCT
TTTCCACTGCAATAAAGTCACGTAGTGTCTATTTTTCTTTGATAAAGGGGTATTTCCATG
GGTTTGCCTTGGTATCGTGTTCATATCGTTGTATTGAATGATCCCGGTCGATTGCTTTCT
GTTCATATAATGCATACAGCTCTGGTTGCTGGTTGGGCCGGGTCGATGGCTCTATATGAA
TTAGCTGTTTTTGATCCTTCTGACCCTGTTCTTGATCCAATGTGGAGACAAGGTATGTTC
GTTATACCCTTCATGACTCGTTTAGGAATAACCAATTCATGGGGTGGTTGGAGTATCACA
GGAGGAACTATAACGAATTCGGGTATTTGGAGTTACGAAGGCGTAGCCGGGGCACATATC
GTGTTTTCTGGCTTATGCTTCTTGGCAGCTATCTGGCATTGGGTGTATTGGGATCTAGAA
ATATTTTGTGATGAACGTACGGGAAAACCTTCTTTGGATTTGCCCAAGATCTTTGGAATT
CATTTATTTCTCTCAGGAGTAGCTTGCTTTGGTTTTGGTGCATTTCATGTAACAGGTTTG
TATGGTCCTGGAATATGGGTGTCCGATCCTTATGGACTAACGGGAAAAGTACAACCTGTA
AATCCAGCTTGGGGTGTGGAAGGTTTTGATCCTTTTGTTCCGGGAGGAATAGCCTCTCAT
CATATTGCAGCAGGGACATTGGGCATATTAGCGGGTCTATTTCATCTTAGCGTCCGTCCG
CCACAACGTCTATACAAAGGATTGCGTATGGGCAATATCGAAACCGTCCTTTCCAGCAGT
ATCGCTGCTGTCTTTTTTGCAGCTTTTGTTGTTGCCGGAACTATGTGGTACGGTTCAGCA
ACTACCCCAATCGAATTATTTGGGCCCACTCGTTATCAATGGGATCAGGGGTATTTTCAG
CAAGAGATATATCGAAGAGTTAGTGCTGGGCTAGCAGAAAATCAAAGTTTATCAGAAGCC
TGGTCTAAAATTCCCGAAAAATTAGCTTTTTATGATTACATCGGCAATAATCCGGCAAAA
GGAGGATTATTCAGGGCGGGTTCAATGGATAATGGGGATGGAATAGCGGTTGGATGGTTA
GGGCACCCTATTTTTAGAGATAAAGAAGGACGTGAACTTTTTGTACGTCGTATGCCCACT
TTTTTTGAAACATTTCCAGTCGTTTTGGTAGACGGCGACGGAATTGTTAGAGCCGATGTT
CCTTTTAGAAGGGCCGAATCGAAGTATAGTGTCGAACAAGTAGGTGTGACTGTTGAGTTC
TATGGTGGCGAACTCAATGGAGTCAGTTATAGTGATCCTGCTACTGTGAAAAAATATGCT
AGACGTGCTCAATTGGGTGAAATCTTTGAATTAGATCGGGCTACTTTAAAATCCGACGGT
GTTTTTCGTAGCAGTCCAAGAGGTTGGTTTACTTTTGGGCATGCCTCATTTGCTTTGCTT
TTCTTCTTCGGACACATTTGGCATGGCGCTAGAACTTTGTTCAGAGATGTTTTTGCTGGT
ATTGACCCAGATTTGGATGCGCAAGTAGAATTTGGAGCATTCCAAAAAATTGGAGATCCA
ACTACAAGAAGACAAGGAGTCTGATACAAACAACAGTATCTTTCGCCTCTATTTTATTTT
TGTGAGTTGACACCGGGTACCAGATAAATTTTTATTTGAATCACTTTTACTATTGTTC
NNNNNNNNNNNNNNNNNNNNNNNNNNNNNNNNNNNNNNNNNNNNNNNNNN
CAGGTAGGGAAGCTATAATTGTAAACCACGATCGAATCCATGGAAGCATTGGTTTATACA
TTCCTTTTAGTCTCGACTCTAGGGATAATCTTTTTCGCTATCTTTTTTCGAGAACCGCCT
AAAGTTCCAACTAAAAAGATGAAATGATTTTTCATTATCTCAATTAAAGTAATGAGTGAA
GTAATGAG
NNNNNNNNNNNNNNNNNNNNNNNNNNNNNNNNNNNNNNNNNNNNNNNNNN
AAGTAATGAGTGAAGTAATGAGCCTCCCAATATTGGGAGGCTCGTTACTTCAACTAGTCC
CCATGTTCCTCGAATGGATCTCTTAGTTGTTGAGAAGGTTGCCCAAAAGCGGTATATAAG
GCATACCCAGTAAAACTTACAAGTAAACCAGATATAAAGATGGCGACTAGGCTTGCTGTT
TCCATTATTATATAATTTCAAGACCACAATGGATCTATGATAAGATCGTTTATTTACAAT
GGAATGGTATACAAAGTCAACAGATATCAATGAATACAATAGGATTTATGGCTACACAAA
CTGTTGAGAACAGTTCTCGATCTGGTCCAAGACGAACTACTGTAGGGAGTTTATTGAAAC
CATTGAATTCGGAATATGGTAAAGTAGCTCCTGGATGGGGAACAACTCCTTTGATGGGTG
TCGCAATGTCTTTATTCGCGATATTTCTATCTATTATTTTGGAGATTTATAATTCTTCCG
TTTTATTGGATGGAATTTCAATGAATTAGATCTATAAGAACCGCAAAGTCCTAGCTTTTC
AATACAAAACATTTAGAGCTCGGATTTCTAACCTATTTTATTTTGATTTTGGTAGCTCGA
CCGCGGAATTTCTTTGTTTCTGTATTTCGGGAATATGAGTGTGTGACTTGTTAAATTGGA
TCCTATTGATAGTACAGAAAAAGGGCCTGTCGTCTTGATATAGATGGTTCTCCTTCGTCG
GATAGTTATTCTAGTATCCGGAACACGGAATATCTGAAATAGATTAAGAAATATTTGAAC
TATGATTCATACTTAATTTTTAGACCCCGCAGCCAGACTTCAAAAGATTTTCAAGGAATT
TTTAAATCTTTCTTTGGATTTTTAGTTATTATATATATTCATGGAATAAGTGATGATCCA
ATGGTTCTTACTCAAAGAATCTTTGGGCTTAACTTAGGATTTTTATTGAATCATCGTGGT
TATAGTATGAATTTGAGGTTTTAATCGATTTATAGGGCCTTAACAAGAAAATTCCTATCA
ATAATAACG
NNNNNNNNNNNNNNNNNNNNNNNNNNNNNNNNNNNNNNNNNNNNNNNNNN
TGAAGTAACGAGCCTCCCAATATTGGGAGGCTCATTACTTCA
NNNNNNNNNNNNNNNNNNNNNNNNNNNNNNNNNNNNNNNNNNNNNNNNNN
TAGGGAAAGAGAGGATTCAAGAGGCCCGTAAGGATTATGACTGAGCCAACTTGATATTTT
CAATTTTGGTATTATCGCCACAAAGAAGAGCTTTCGGATTTTTCTTCTTTCGTATCTTCG
ATTGAATCAAAGATTAAAAAGTTTCAAACTTTCTATTACATATCCGTTGGTTGCAACCAG
TATTGGGGTGTTTTGCTTGAGCTGTACGAGATGAAAGTCTCATATACGGTTCTCAGAGGG
GGGTCCTACCTATCTCAATAAAGTCTATGATTGGTTCGAAGAGCGTCTCGAGATTCAGTC
GATTGCGGATGATATAACTAGTAAATACGTCCCTCCTCATGTTAACATATTTTATTGTCT
AGGAGGAATTACGCTTACTTGTTTTTTAGTTCAAGTAGCTACGGGGTTCGCTATGACTTT
TTACTATCGTCCGACCGTTACTGAGGCTTTTGCTTCTGTTCAATACATAATGACTGAAGC
TAACTTTGGCTGGTTAATCCGATCAGTTCATCGATGGTCGGCAAGTATGATGGTCCTAAT
GATGATCCTGCATGTATTTCGTGTGTATCTTACCGGTGGATTTAAAAAACCTCGCGAATT
GACTTGGGTTACAGGTGTGGTTCTGGCTGTATTGACCGCATCTTTTGGCGTAACTGGTTA
TTCCTTACCTTGGGATCAAATTGGTTATTGGGCAGTTAAAATTGTAACAGGTGTACCTGA
AGCTATTCCTGTAATAGGATCTCCTTTGGTAGAATTATTGCGCGGAAGCGCTAGTGTGGG
ACAATCCACTTTGACTCGTTTTTATAGTTTACACACTTTTGTATTGCCACTTCTTACTGC
CGTATTTATGTTAATGCACTTCCCAATGATACGTAAACAGGGTATTTCTGGTCCTTTAAA
AATATATCATAGATCTTTGTAATCAATT
NNNNNNNNNNNNNNNNNNNNNNNNNNNNNNNNNNNNNNNNNNNNNNNNNN
ATCGAATTCTTTGCAATGGATAGTCGCAACTTCGAAAAAAAGAATCCAGCAAAATTCTTT
TTATATAGAACCATTTATTTCATATATGTGCGAATCTAGATAACATATCGATCCT
NNNNNNNNNNNNNNNNNNNNNNNNNNNNNNNNNNNNNNNNNNNNNNNNNN
TCGATCCTATGTGGATTTATTTGGTTCTTTTGATTCTTGCTCGAGCCGGATGATGAAAAA
TTATCATGTCCGGTTCCTTCGGGGGATGGATCTATAAGAATTCACCTATCCCAATAACAA
AAAAACCTGACTTGAATGATCCTGTATTAAGAGCTAAATTGGCTAAAGGCATGGGTCATA
ATTATTACGGAGAGCCCGCATGGCCCAACGATCTTTTATATATTTTTCCAGTAGTAATTC
TCGGTACTATTGCATGCAACGTAGGCTTAGCGGTTCTAGAACCATCAATGATTGGTGAAC
CAGCCGATCCATTTGCAACCCCTTTGGAAATATTACCTGAATGGTATTTCTTTCCCGTAT
TTCAAATACTTCGTACAGTACCCAATAAATTATTGGGTGTTCTTTTAATGGTTTCAGTAC
CCGCGGGATTATTAACAGTACCTTTTTTAGAGAATGTTAATAAATTCCAAAACCCATTTC
GTCGTCCAGTAGCAACAACCATCTTTTTAATTGGTACCGCAGTGGCCCTTTGGTTGGGTA
TTGGTGCAACATTACCTATTGAGAAATCC
NNNNNNNNNNNNNNNNNNNNNNNNNNNNNNNNNNNNNNNNNNNNNNNNNN
AATTAAATTCTGGATTTCTTCCGAATATATTATATGGGTTGTACTAAAGATTCAAAACGG
ATTTTCATC
NNNNNNNNNNNNNNNNNNNNNNNNNNNNNNNNNNNNNNNNNNNNNNNNNN
CGGTAAATCAATTGCGAAATGCTTTTCTAGAATTCCCAATATCTGTTTTACATCTTCTAG
GTGAAGATGCTCAATTTTCATAAGATCTTCTTGACTGTTATTCAAAAGGTCCAATAATGT
ATATATATTGGATCCTTTGAGGCAATTATAGATCCTGGAGGGCAATTCTGATTGGTCAAT
AAAAATCGATTTCAATGCTG
NNNNNNNNNNNNNNNNNNNNNNNNNNNNNNNNNNNNNNNNNNNNNNNNNN
CTTAGTTTAGACAATTTATCATGAAAGATAAAAGGAGATAAAGGAACCATGTGTTGATTG
TCCTCTAAATGTAAATTTTCTTCTTCCGTATGTAAAAAAGTAATAAAGAAATCAATCAAA
TTTCGGGAGGCCTCATGAAGTGCTTCTTTTGGAGTTAAACTTCCATTTGTCCATATTTCG
AGAAAAAGTATTTCTTGTTTTTCATTCCCAGTCCCATAAGAATGAATACTATGAT
NNNNNNNNNNNNNNNNNNNNNNNNNNNNNNNNNNNNNNNNNNNNNNNNNN
CATATAGATTACTTCTCAATACAATTTCTTTCAAATTCATTCGAATTTCATGTACTGATT
CTTGAATACCCCGTATAGTAGAATATTCATGTGGTATTTTCTCAGATTTTGCGCGTGTGA
TACATGTTCCTTCTATTTCTCCAAGTAAGGCTCTTCGCATCGCAATGCCTATTGTGTCGG
CTTGGCCTTTCATAAGTGGAGACAGAATAAAACGTCCATAATAAAGACGCTTACTGTCTG
CTCTTGATTCAACACACCTCCACTGTAGTGTCCGAGTAGATACTGTTACTTTCTCTCGAA
CCATAGTAATATTATTTGATTAGATCATTGAATCATTTATTTCTCTTGTTTTTCTTGAAA
TCTCTTTAATTTAATGTTTATTTTTACACCCGTCTTTTTTTCGGAGGTCTACAGCCATTA
TGTGGCATAGGGGTTACATCCCGTATGAAAGTTAATAGTATACCACTTCTACGAATAGCT
CGTAATGCTGCGTCTCTCCCGAGACCGGGACCTTTTATCATGACTTCCGCTCGTTGCATA
CCCTGATCCACTACTGTACGA
NNNNNNNNNNNNNNNNNNNNNNNNNNNNNNNNNNNNNNNNNNNNNNNNNN
CTATATGCTGTCTATTATCAACGATTTCTATATAAGGCGGTAAGATAATATCTTGAGCAG
TTACATATCTAGGGCCCTTGACACAAATAGAGGCGTCGCAAGTTCCATATAGATTACTT
NNNNNNNNNNNNNNNNNNNNNNNNNNNNNNNNNNNNNNNNNNNNNNNNNN
ATGAATAACTCCCTTTGGGATTCTACGTGCATTCTTACGTGAACCAATACGTCCATTTCT
ACGTGAACCAATTCTCGTTATAGCTTTTGCCATATTTTATCATCTCATAAATATGAGTCA
GAAATAGATGGATATATCCATTTC
NNNNNNNNNNNNNNNNNNNNNNNNNNNNNNNNNNNNNNNNNNNNNNNNNN
ATGTCTCGGGTTAGAACAAATTACTATAATTCGTCCTCG
NNNNNNNNNNNNNNNNNNNNNNNNNNNNNNNNNNNNNNNNNNNNNNNNNN
GACATTTTTCACAAATTTTACGAATAGAAGTTCTTATTTTCATATTTGCCATGCCCTCTC
TTAATTCTGAATCTACTTCTTGGAAGAAAATAAGTTTCTTTAAATTTTGTATCTCGAATC
GTATTCCTACGAACACAAAAGGAATGTTGAGATTACAAAACCGTCTAATCCTTCGAATCC
TTGTTGCGGAGTCGATAAATTATACGTCCTCTAGTTGAATCATAACGACTTACTTCAATT
TTTACTCTATCTCCCGGCAGTATCCGTATAAAACTACGTCGGATCTTTCCTGAAACATAG
CCTAGAATCGGATCCTCATTATTTAAACGAACCCGGAACATACCATTGGGAAGCGATTCA
GTAATTAAACCTTCATGAATCCATTTTTGTTCTTTCATTCCAGGTAAAACCCCTTGAAGT
ATCAACTAATCGAGGAGGCACGATATTAGACAACTCGCCCCTTTTCTTTTT
NNNNNNNNNNNNNNNNNNNNNNNNNNNNNNNNNNNNNNNNNNNNNNNNNN
ATATTAGAAGGATTACCAGATATAACACAAGATTTCTCCGCCGATTCCTTCTAGTCGAGC
CTCTCGGTCTGTCATTATACCGCGAGAAGTAGAAAGGATTACAATCCCCATCCCGCCTAA
AATTCTAGGAATTCGTTGATAGTTAGAATAGATTCGCAGACCGGGTCGACTGATCCGTTT
TAGATTTAAAATATTTCTATAGGGCCTTTTCCTATTCTTTCTATGTTGTAGGGTTAAAAC
NNNNNNNNNNNNNNNNNNNNNNNNNNNNNNNNNNNNNNNNNNNNNNNNNN
ATGAATTAAAAAAGGTATATGCGTAAGACACAATCTACAAATTAATTTAATCTTAATTTA
TTTTACCTACTCTAATTTAGAATTTATTATAGTTTTATTTTATAATACCTCGGGAGCTAA
TGAAACTATTTTAGTAAAATTTAACTGTCTCAATTCCCGGGCGATTGCACCAAAAACTCG
AGTTCCTCTTGGATTTCCTTCTTGGTCAATGACAACTGCTGCATTGTCATCATATCGTAT
TATCATACCGTTGTCACGTTTGAGTTCTTTACAGGTACGCACAATTACAGCTCTGACTAT
TTCTGATCTTTCTAAGGGCATATTTGGTAATGCTTCTTTGATTACAGCAACAATAACGTC
ACCAATATGAGCATATCGGCGATTGCTAGCTCCTATGATTCGAATACACATCAATTCTCG
AGCCCCGCTGTTATCTGCTACATTCAAATGGGTCTGAGGTTGAATCATATCATTTTTTTT
ATCTGTTCTTTCAATGAAAAAGAAAGGTTG
NNNNNNNNNNNNNNNNNNNNNNNNNNNNNNNNNNNNNNNNNNNNNNNNNN
CCCGCGATTTTTTTATTCCTAAGATCCATTTTCTTTGGTTCTACTTCTTTTTTTTTATCC
GGAAATAATGAATTGAGTTCGTATAGGCATTTTGGATGCTGCTATTGAAATAGCCTTTCT
GGCTATATTTTCTGGTACTCCACCCATTTCATAAAGTATTCGACCAGGTTTAACAACAGC
TACCCAATATTCGGGGGATCCTTTCCCCGAACCCATACGTGTTTCCGTAGGTCTTACTGT
AACTGGTTTGTCTGGAAATACCCGTACCCATATTTTTCCACCACGACGTGCATTTCGTGT
CATTGCTCGTCGACCTGCTTCGATTTGTCTAGATGTGACCCAAGCGGGTTCAAGTGCCTG
AAGAGCATATTTGCCGAAACAAATATGATTACCTCGATAAGATATTCCCTTCATTCTTCC
TCTATGTTGTTTACGAAATCTGGTTCTTTTGGGGTTATAGTCGATGGTTCTTTCTGAATT
CCATCTCTACTGCAGAACCGGACATGAGAGTTTCTTCTCATCCAGCTCCTCGCGAATTAA
AGGATTCAAAAATATTTTAATTAAGATAGAATAATCTTAATTAAGATATACATTTATTTA
CTGAGGAATACACTAC
NNNNNNNNNNNNNNNNNNNNNNNNNNNNNNNNNNNNNNNNNNNNNNNNNN
CTTTGAGATTTCACTTAATCTAATTTATTAGTAATTTGTATATCTTGTTCGAATAAATAA
TTAAATGTTTTCTAATTTTTTTATAATAGTGTTTTTCATAACTTACTTATACCAGATCTT
TATTTTGTTTTGCCCCTTATCGTATAGCTCCAAATTTAGTAATCCAAGAAAAGAAAGGTT
TCGCGGGCGAATATTTACTCTACTCTTTCAATCTCTATTTCATTTCAGTTATAGAGTTAG
CTCATTACTTACTTCTTAGAATAGATGAATTGGTCTCTGGTACATTCCGCCATCCCGACC
AGTAAATCATTAAGATTCGCTTTTCATTTCAATAGAATCTTTTGTATTCACAGGTTCCAT
CGTCCCATCCCTTCTTACTTAATGGTTAGGTCTGAAT
NNNNNNNNNNNNNNNNNNNNNNNNNNNNNNNNNNNNNNNNNNNNNNNNNN
TTTCCGTCGATACGCCCTGCAATTTGTATTTGAATTCCTTTTGTATCGGCTTGTTCAGTT
AATTCAATAGCCTTTTTCATTGCTTTTCGAAATGAAACTCTATTCTTTAATTGTCCGGC
NNNNNNNNNNNNNNNNNNNNNNNNNNNNNNNNNNNNNNNNNNNNNNNNNN
GAAAGAATAGTAGGGTTTCTGTAGGGTTTTGAAATTCTTGCAACAGAAATGTTAAGTTTT
CGGTTTACACAATTCAATTCTTTTTG
NNNNNNNNNNNNNNNNNNNNNNNNNNNNNNNNNNNNNNNNNNNNNNNNNN
TTTTAATAACGATTATTAACGACGAGATCTATTATCGCTTTTTGCATGTCCTCGAAAATT
TAAAGTAGGTGCAAATTCTCCCAATTTGTGTCCCACCATACGATCTGTTATATAAATAGG
TAAATGCCCCTTTCCATTATGGATAGCAATAGTATGACCAATCATTGTAGGTATAATGGT
AGATGCCCGGGACCAAGTTATTATTATTTCTTTTTCTGCTTTTGTATTAAGCTTATCCAT
TTTTCTTAGTAAATGATTCGATACAAAAGGATTTTTTTTTAGTGAACGTGTCACAGCTTA
CTCCTA
NNNNNNNNNNNNNNNNNNNNNNNNNNNNNNNNNNNNNNNNNNNNNNNNNN
GTAAAGACGAAGAAAGAAATTCGATTTTCTCTCCTATTTACTACGGCGACGAAGAATCAA
ATTATCACTATATTTATTCCTTTTTCTACTTCTTCTTCCAAGTGCAGGATAACCCCAAGG
GGTTGTGGGTTTTTTTCTACCAATTGGGGCCCTCCCTTCCCCACCTCCGTGGGGATGGTC
TACAGGGTTCATAACTACTCCTCTTACTACAGGACGCTTACCGAGCCAACGCTTAGATCC
GGCTCTACCCAAACTTTTCTGGTTCACCCCAACATTCCCCACTTGTCCGACTGTTGCTGA
GCAGTTTTTGGATATCAAACGTACCTCCCCAGAAGGTAATTTTAATGTGGCCGATTTCCC
CTCTTTTGCAATCAGTTTCGCTACAGCACCCGCTGCTCTAGCTAATTGTCCACCCTTTCC
AAGTGTGATTTCTATGTTATGTATGGCCGTACCTAAGGGCATATCGGTTGAAGTAGATTC
TTCTTTTTGATCAATCAAAACCCCTTCCCAAACTGTACAAGCTTCTTCCAAAGCATACGG
CTTTCTGGATGTAGATGATGATATTTATACAGATGGATCTTATATATATCGTGCAATGAA
GTACCACATAGGTGGATATATAGGAATCCAAATCTGCCGAATCATTCATGTTATGATCTT
CTACATCCTAGGTCTTCCCGTTCCATCATCTGGCTTATGTTCTTCATGTAGCATTCAGAC
CGAATGACTCTATGAAATTACGTCGATACTTCCACATATTATGGGTAACGTAGGAGACAT
CTCTATTTTTTCCCGGGGAATCTTTAGAATTACCACTGCTTAGCTTTCAATTTGCCTCTG
ACCATCAAATGAAATGTGAATAACCCGTCCTCCTCTCTTTGAAAGAAGGGGCGCTTCCGG
TTCTGTCGGTGCTTGA
NNNNNNNNNNNNNNNNNNNNNNNNNNNNNNNNNNNNNNNNNNNNNNNNNN
ACTTCCCAAAAATCGAAATTCTTGATCAATGGAGGAACAATATCACCATTTTTGTAATAA
GATACCAAAGTGGATGATTGACTCATTCCATACTAGAAATAATCGCAGGAAATCCTTTGA
TAACACGGATTCCTATTTCTCAATGATATTCCACGATCAAGACAATTGGCTGAATCCCGT
GAAACCATTTCATAGAAGT
NNNNNNNNNNNNNNNNNNNNNNNNNNNNNNNNNNNNNNNNNNNNNNNNNN
TTCTTTTTATAAAGCAAATCGACTTC
NNNNNNNNNNNNNNNNNNNNNNNNNNNNNNNNNNNNNNNNNNNNNNNNNN
CTTCTGCTTCTATTGTAACAAAAGATTCCCTTTTTATGTGGAAAAGGCCCGTATCAATAA
TTATGATTTTACGTATGGACAATTCCTCAATATCTTGTTCATTCGCAACAAAATAGTTTC
TTTGTGCGTCGGTAAAAAAAAACATGCTTTTGGGGGGAGAGATACTATTTCATCAATCGA
GTCACAGGTATCTAACATATTCATACCTAACGGTTTTCCACAAAGTGGTAACGAAACGTA
TAACTTGTACAAATCTTTCCATTTTCCAAGTCGATCCGATCCGTTCGTTCGTAGAGCTAT
TTACTCGATCGCAGACATTTCTGGAACGCCTCTAACAAAGGGACAAATAGTCAATTTTGA
AAGAACTTATTGTCAACCTCTTTCAGATATGAATCTATCTGATTCAGAAGGGAAGAGCTT
GCATCAGTATCTCAATTTCAATTCAAACATGGGTTTGATTCACACTCCATGTTCTGAGAA
ATATTTACCATCCGAAAAGGGGAAAAAACGGAATCTTTGTCTAAAGAAATGCGTTGAGAA
AGGGCGGATGTATAGAACCTTTCAACGAGATAGTGCTTTTTCAACTCTCTCAAAATGGAA
TCGATTCCAAACATATATGCCATGGTTCCTTACTTCGACAGGGTACAAATATCTAAATTT
GATATTTTTAGATACTTTTTCAGACCTATTGCCGATACTAAGTAGCAGTCAAAAATTTGT
ATCCATTTTTCATGATATTATGCATGGATCAGATATATCATGGCGAATTCTTCAGAAAAA
ATGGTGTCTTCCACAATGGAATCTGATAAGTGAGATTTCGAGTAAGTGTTTACATAATCT
TCTTCTGTCCGAAGAAATGATTCATCGAAATAATGAGTCACCATTGATATCGACACATCT
GAGATCGCCAAATGTTCGGGAGTTCCTCTATTCAATCCTTTTCCTTCTTCTTGTTGCTGG
ATATCTCGTTCGTACACATCTTCTCTTTGTTTCCCGGGCCTCTAGTGAGTTACAGACAGA
TTTCGAAAAGGTCAAATCTTTGATGATTCCATCATCTATGATTGAGTTGCGAAAACTTCT
GGATAGGTATCCTACATCTGAACCGAATTCTTTCTGGTTAAAGAATCTCTTTCTAGTTGC
TCTGGAACAATTAGGAGATTCTATAGAAGAAATACGGAGTTCCGCTTCTGGCGGCAACAT
GCCATTGGGTGGTGGTCCCGCTTATGGGGTCAAATCAATACGTTCTAAGAAGAAATATTT
GAATATCAATCTCATCGATCTCATAAGTCTCATACCAAATCCCATCAATCGAATCACTTT
TTCGAGAAATACGAGACATCTAAGTCATACAAGTAAAGAGATCTATTCATTGATAAGAAA
AGGAAAAAACGTGAACGGGGATTGGATTGATGATAAAATAGAATCCTGGGTCGCGAACAG
TGATTCGATTGATGATGAAGAAAGAGAATACTTGGTTCAGTTCTCCACCTTAACGACAGA
AAAAGGGATTGATCAAATTCTATTGAGTCTGACTCATAGTGATCATTTATCAAAGAATGA
CTCTGGTTATCAAATGATTGAACAACCGGGAGCAATTTACTTAGGATACTTAGTTGACAT
TCATAAAAAGTATCTAATGAATTATGAGTTCAATACATCCTGTTTAGCAGAAAGACGGAT
ATTCCTTGCTCATTATCAGACAATCACTTATTCACAAACTTCGTGTGGGGCTAATAGTTT
TCATTTCCCATCTCATGGAAAACCCTTTTCGCTCCGCTTAGCCTTATCCCCCTCTAGGGG
TATTTTAGTGATAGGTTCTATAGGAACTGGACGATCCTATTTGGTCAAATACCTAGTGAC
AAACTCCTATGTTCCTTTCATTACGGTATTTCTGAACAAGCCTAAAGGTTTTCTTATTGA
TTATATCGATATT
NNNNNNNNNNNNNNNNNNNNNNNNNNNNNNNNNNNNNNNNNNNNNNNNNN
AATCCTTTTCCTTCTTCTTGTTGCTGGATATCTCGTTCGTACACATCTTCTC
NNNNNNNNNNNNNNNNNNNNNNNNNNNNNNNNNNNNNNNNNNNNNNNNNN
CGATATTGATGCTAGTGACGATAT
NNNNNNNNNNNNNNNNNNNNNNNNNNNNNNNNNNNNNNNNNNNNNNNNNN
CGATATTGATGCTAGTGACGATATCGATCGTGACCTTGATACGGAGCTGGGACTGCTAAC
TATGATGAATGCGGTAACTATGGATATGATGCCGGAACCGGAAATAGACCGATTTTATAT
CACCCTTCAATTCGAATTAGCAAAAGCAATGTCTCCTTGCATAATATGGATTCCAAACAT
TCATGATCTGGATGTGAATGAGTCGAATTACTTATCCCTCAGTCTATTAGTGAACTATCT
CTCCAGGGATTGTGAAAGATGTTCCACTAGAAATATTCTTGTTATTGCTTCGACTCATAT
TCCCCAAAAAGTG
NNNNNNNNNNNNNNNNNNNNNNNNNNNNNNNNNNNNNNNNNNNNNNNNNN
ATTAAATACGTGCATTAAGATACGAAGGCTTCTTATTCCACAACAACGAAAGCACTTTTT
CACTATTTCATATACTAGGGGATTTCACTT
NNNNNNNNNNNNNNNNNNNNNNNNNNNNNNNNNNNNNNNNNNNNNNNNNN
GAAGTAGAAGGCGCTCTGGTGGGATCTTCACGGACAGAAAAAGATTGCAGTCAGTTTGAT
AATGATCGAGTGACATTGCTTCTTCGGCCCGAACCAAGGAATCCCTTAAATATGATGCAA
AACGGATTTTTTTCTATCCTTGATCAGAGATTTCTCTATGAAAAAAACGAATCGGAGTTT
GAAGAAGGGGAAGTTGACCTAGAGGAGGATTTATTCAATCACATAGTTTGGGCTCCTAGA
ATATGGCGCCCTTGGGGCTTTCTATTTGATTGTATCGAAAGGCCCAATGAATTGGGATTT
CCCTATTGGTCCAGGTCATTTCGGGGCAAGCGGATCATTTATGATGAA
NNNNNNNNNNNNNNNNNNNNNNNNNNNNNNNNNNNNNNNNNNNNNNNNNN
CCAAAGAGGCGAATAGGGTCCCAAATAACGAGAGATATGTAAAAAGCGGGTCCGATTACG
CCTATTCCTAATCCTAAATGGAATGTAACGACGTAGAGACCCATATGTAAACATAGTATC
TATTTAGATACGCTCGAATGCCCCCTTCGTATAATGAGAATGTAGATAACCCTATTCCGG
TC
NNNNNNNNNNNNNNNNNNNNNNNNNNNNNNNNNNNNNNNNNNNNNNNNNN
ATAATCATGGAATCGACTCGATCATCAGATTATAAGTTCATAACCTTAGCCCATTCCCAT
TTTGGGCGGAACAGATCTACTAATTCTTTTCTTTGATTCCAGTTAGTAAGAGGGATCCTG
AACTAAGAAATAGACCCTAGAAGCTAAAAAAGGGTATCCTGAGCAATTGCAATAATCGGG
TTCATTGATATTCCTGGTATAGTAGATGCTATCACACATACAATCATACTCAATTC
NNNNNNNNNNNNNNNNNNNNNNNNNNNNNNNNNNNNNNNNNNNNNNNNNN
TGAGACTTTCATCTCATACGGCTCCT
NNNNNNNNNNNNNNNNNNNNNNNNNNNNNNNNNNNNNNNNNNNNNNNNNN
CAGAACTGTACGTGAGACTTTCATCTCATACGGCTCCTC
NNNNNNNNNNNNNNNNNNNNNNNNNNNNNNNNNNNNNNNNNNNNNNNNNN
GGGAGAATAAAACTTCCATCGAGGAGAAGCAAATGAAAGGCTTTCATAAAAATTCTCGTA
GAATCGAGAATGACGTTTTCATTCTGTACATGCCAGATCATGAATTAGTAACTGCATCCA
ATTTCAAAAAAGAATTTCAATTGTTTCCATTTTTGGAATGGAATATTTACGGAATCCCCA
TGAATAGGATCAAACCTTATTCCATGGTATTTACATGAGGTTCTTCTTTCCTTTCTTATT
CTTAATTCTTAAGAAAAAAGCCCCCGAGAGGGCTTAGTTGATCCATGATTTATGTTTCAT
CTTTCGTTTCCTTTTCGTTTGTTTCGAGAAATATATCGATCAATTCCGACTCTTTCTTTT
TCTCTTGATTCTTTTCCGATCGAGATGTATAGATCCATGGATCTATGTGTCTATATAGAT
CCTGTTCATGGATTAACGAAAATGGGCAAAAGCTCTATTTGCCTCTGCCATTCTATGAGT
CTCTTCCTTTTTGCGTATGGCATCGCCACTCCCTTTGGCAGCATCCACTAATTCGGAACT
TAATTTGAAAGCCATATTTCGACCCGGACGTTTTCGGGATGCCGCTAATAACCAACGAAT
GGCAAGTGCTTTGCCTTGTGTGGATCCTATTTCAATGGGAACTTGATGAGTCGATCCACC
TACACGTCTTGCTTTTACTGCTATATCGGGAGTTCCCCCACGTATTGCTTGACGTAAAAC
AGATAGTGGATTTGTTTCTGTCTTTTGTTGAATCTTTTTCACGGCTCGATAGATAATTTG
ATAAGCCAATGATTTTTTTCCGTGTTTCAGAATACGGTTAACCAACATGTTAACTAATCG
ATTACGATAAATTGGATCGGATTTTGTAGTTTTTTTTTCTGCAGTACCTCGACGTGACAT
GAGCGTGAAAGGGGTTCAAGAATCAGTTTTCTTTTTATAAGGACTAAAATCACTTATTTT
GGCCTTTTTACCCCATATTGTAGGGTGGATCTCGAAAGATATGAAGGATCTCCCTCCAAG
CCGTACATACAACTTTCATCGAATACGGCTTTCCGCAGAATTCTATATGTATCTATGAGA
TCGAGTATGGAATTCTGTTTACTCACTTTAAATTGAGTATCCGTTTCCCTCCCTTTCCTG
CTAGGATTGGAAATCCTGTATTTTACATATCCATACGATTGAGTCCTTGGGTTTCCGAAA
TAGTATAAAAAGAAGTGCTTCGAATCATTGCTATTTGACTCGGACCTGTTCTAAAAAAGT
CGAGGTATTTCGAATTGTTTGTTGACACGGACAAAGTCAGGGAAAACCTTTGAAATTATT
TCAATATTGAACCTTGGACGTATAAGAGTTCCGAATCGAATCTCTTTAGAAAGAAGATCT
TTTGTCTCATGGTAGCCTGCTCCAGTTCCCTTACGAAACTTTCGTTATTGGGTTAGCCAT
ACACTTCATATGTTTCTAGCGATTCACATGGCATCATCAAATGATACAAGTCTTGGATAA
GAATCTACAACGCACTAGAACGCCCTTGTTGACGATCCTTTACTCCGACAGCATCTAGGG
TTCCTCGAACAATATGATATCTCACACCAGGTAAATCCTTAACCCTTCCCCCTCTTACTA
AAACTACAGAATGTTCTTGTGAATTATGGCCAATACCGGGTATATAAGCAGTGATTTCAA
ATCCAGAGGTTAATCGTACTCTGGCAACTTTACGTAAGGCAGAGTTTGGTTTTTTGGGGG
TGATAGTGGAAAAGTTGACAGATAAGTCACCCTTACTGCCACTCTACAGAACCGTACATG
AGATTTTCACCTCATACGGCTCCTCGTTCAATTCTTTCGAAGTCATTGGATCCTTTTCCG
CCCCCTCCCTTCTTCCACTCCGTCCCGAAGAGTAACTAGGACCAATTTAGTCACGCTTTC
ATGTTCCAATTGAACACTTTCCATTTTTGATTATTCTCAAAGGAGAAGATTATTCTCAAA
CATATGCGAATCCAATCGCGCACGATCTTATAATAAGAACAAGAGATCTTTCTCGATCAA
TCCCTTTGCCCCTCATTCTTCGAGAATCAGAAAGATCCTTTTTTTGAATTTGTTCATTTG
GAATCTGGGTTCTTCCACTTCATTTTTATTTACTA
NNNNNNNNNNNNNNNNNNNNNNNNNNNNNNNNNNNNNNNNNNNNNNNNNN
CATTCCTTCCTTAAGTCCCATAGGTTTGATCCTGTAGAATTTGACCTATTTTCTTGAGCG
AAGGGTACGAACTAAATCAGATTGATTTTTCGATCAAATATGTGAAATCTTCGGTTTTTT
CCTCTTCCTCTATCCCTATCCCATAATAGGTACAGTGTTTGAATCAATAGAGAACCCTTT
CTTCTGTATGAATCGATA
NNNNNNNNNNNNNNNNNNNNNNNNNNNNNNNNNNNNNNNNNNNNNNNNNN
CCGCCTGGGGAGTACGGTCGCAAGACCGAAACTCAAAGGAATTGACGGGGGCCTGCACAA
GCGGTGGAGCATGTGGTTTAATTCGATACAACGCGCAAAACCTTACCAGCCCTTGACAT
NNNNNNNNNNNNNNNNNNNNNNNNNNNNNNNNNNNNNNNNNNNNNNNNNN
ACAGGTGCTGCATGGCTGTCGTCAGCTCGTG
NNNNNNNNNNNNNNNNNNNNNNNNNNNNNNNNNNNNNNNNNNNNNNNNNN
GAATCGGTATTATTATTCCAATTCCTTTCCGATACCTCCCAAGGAAAGTCTCGAATTGGA
TCCCAAATTGACGGGTTAGTGTGAGCTTATCCATGCGGTTATGCACTCTTCGAATAGGAA
TCCTTTTTCTGAAAGATCCTGGCTTTCGTGCTTTGGTGGGTCTCCGAGATCCTTTCGATG
ACCTATGTTGTGTTGAAGGGATATCTATATAATCCGATCGATTGCGTAAAGCCCGCGGTA
GCAACGGAACCGGGGAAAGTATACAGAAAAGACAGTTCTTTTCTATTATATTAGTTAGTA
TTCGTTAGTGATCCCGGCTTAGTGAGTCCTTTCTTCCGTGATGAACTGTTGACACCAGTC
CTACATTTTGTCTCTGTGGACCGAGGAAAAAAGGGACTCCGCGGGAAGAGGAGTGTACCA
TGAGAGAAGCAAGGAGGTCAACCTCTTTCAAATATACAACATGGATTCTGGCAATGCAAT
GTAGTTGGACTCTCATGTCGATCCGAATGAATCATCCTTTCCACAGAGGTAAATCTTTGC
CTGCTAGGCAAGAGGATAGCAAGTTACAAATTCTGTCTCGGTAGGACATGTATTTCTATT
ACTATGAAATTCATAAATGAAGTAGTTAATACCCGTATCGAATAGAACATGCTGAGCCAA
ATCTTCTTCATGTAAAACCTGCTTGATTTAGATCGGGAAAATCGTGCAGTTTTATGAAAC
CATGTGCTATGGCTCGAATCCGTAGTCAATCCTATTTCTCGATCGGGGCAGGGAAGGGAT
ATAACTCAGCGGTAGAGTGTCACCTTGACGTGGTGGAAGTCATCAGTTCGAGCCTGATTA
TCCCTAAACCCAATGTTAATTCTTCTATTTTGATTTGCTCCTCCGCCGTGAGAATGGATA
AGAGGCTCGTGGGATTGACGTGAGGGGGCAGGGATGGCTATATTTCTGGGAGCGAACTCC
GGGCGAATATGAAGCGCATGGATACAAGTTATGCCTTGGAATGAAAGACAATTTCGAATT
AGCTTTGTCTACGAACAAGGAAGCTATAAGTAATGCAACTATGAATCTCATGGAGAGTTC
GATCCTGGCTCAGGATGAACGCTGGCGGCATGCTTAACACATGCAAGTCGGACGGGAAGT
GGTGTTTCCAGTGGCGGACGGGTGAGTAACGCGTAAGAACCTGCCCTTGGGAGGGGAACA
ACAGCTGGAAACGGCTGCTAATACCCCGTAGGCTGAGGAGCAAAAGGAGGAATCCGCCCG
AGGAGGGGCTCGCGTCTGATTAGCTAGTTGGTGAGGCAATAGCTTACCAAGGCGATGATC
AGTAGCTGGTCCGAGAGGATGATCAGCCACACTGGGACTGAGACACGGCCCAGACTCCTA
CGGGAGGCAGCAGTGGGGAATTTTCCGCAATGGGCGAAAGCCTGACGGAGCAATGCCGCG
TGGAGGTAGAAGGCCCACGGGTCATGAACTTCTTTTCCCGGAGAAGAAGCAATGACGGTA
TCTGGGGAATAAGCATCGGCTAACTCTGTGCCAGCAGCCGCGGTAATACAGAGGATGCAA
GCGTTATCCGGAATGATTGGGCGTAAAGCGTCTGTAGGTGGCTTTGTAAGTCCGCCGTCA
AATCCCAGGGCTCAACCCTGGACAGGCGGTGGAAACTGCTAAGCTGGAGTACGGTAGGGG
CAGAGGGAATTTCCGGTGGAGCGGTGAAATGCGTAGAGATCGGAAAGAACACCAACGGCG
AAAGCACTCTGCTGGGCCGACACTGACACTGAGAGACGAAAGCTAGGGGAGCGAATGGGA
TTAGATACCCCAGTAGTCCTAGCCGTAAACGATGGATACTAGGCGCTGTGCGTATCGACC
CGTGCAGTGCTGTAGCTAACGCGTTAAGTATCCCGCCTGGGGAGTACGTTCGCAAGAATG
AAACTCAAAGGAATTGACGGGGGCCCGCACAAGCGGTGGAGCATGTGGTTTAATTCGATG
CAAAGCGAAGAACCTTACCAGGGCTTGACATGCCGCGAATCCTCTTGAAAGAGAGGGGTG
CCTTCGGGAACGCGGACACAGGTGCTGCATGGCTGTCGTCAGCTCGTGTCGTGAGATGTT
GGGTTAAGTCCCGCAACGAGCGCAACCCT
NNNNNNNNNNNNNNNNNNNNNNNNNNNNNNNNNNNNNNNNNNNNNNNNNN
CGGAGGAAGGTGGGGATGACGTCAAGTCATCATGCCCCTTATGCCCTGGGCGACACACAT
GCTACAATGGCCGGGACAAAGGGTCGCGATCCCGCGAGGTGGAGCCGATCTCAAAAACCC
GTCCTCAGTTCGGATTGCAGGCTGCAACTCGCCTGCATGAAGCCGGAATCGCTAGTAATC
GCCGGTCAGCCATACGGCGGTGAATTCGTTCCCGGGCCTTGTACACACCGCCCGTCACAC
TATGGGAGCTGGCCATGCCCGAAGTCGTTACCTTAACCGCAAGGAGGGGGATGCCGAAGG
CAGGGCTAGTGACTGGAGTGAAGTCGTAACAAGGTAGCCGTACTGGAAGGTGCGGCTGGA
TCACCTCCTTTTCAGGGAGAGCTAATGCTTGTTGGGTATTTTGGTTTGACACTGCTTCAC
ACCCAAAAAGAAGGGAGCTGCGTCTGAGTTAAACTTGGAGATGGAAGTCTTCTTTCGTTT
CTCGACGGTGAAGTAAGACCAAGCTCATGAGCTTATTATCCTAGGTCGGAACAAGTTGAT
AGGATCCCCTTTTTTACGTCCCCATGCCCTCCCCGTGTGGCGACATGGGGGCGAAAAAAG
GAAAGAGAGGGATGGGGTTTCTCTCGCTTTTGGCATAGCGGGCCCCCAGTGGGAGGCTCG
CACGACGGGCTATTAGCTCAGTGGTAGAGCGCGCCCCTGATAATTGCGTCGTTGTGCCTG
GACTGTGAGGGCTCTCAGCCACATGGATAGTTCAATGTGCTCATCGGCGCCTGACCCTGA
GATGTGGATCATCCAAGGCACATTAGCATGGCGTACTCCTCCTGTTCGAACCGGGGTTTG
AAACCAAACTTCTCCTCAGGAGGATAGATGGGGCGATTCAGGTGAGATCCAATGTAGATC
CAACTTTTGATTCACTCGTGGGATCCGGGCGGTCCGGGGGGGACCACCACGGCTCCTCTC
TTCTCGAGAATCCATACATCCCTTATCAGTGTATGGACAGCTATCTCTCGAGCACAGGTT
CGGCCTCAATGGGAAAATAAAATGGAGCACCTAACAACGCATCTTCACAGACCAAGAACT
ACGAGATCACCCCTTTCATTCTGGGGTGACGGAGGGATCGTACCATTCGAGCCG
NNNNNNNNNNNNNNNNNNNNNNNNNNNNNNNNNNNNNNNNNNNNNNNNNN
CATGCTTTTCCCGGAGGTCTGGAGAAAGCTGCAATCAATAGGATTTCCCTAATCCTCCCT
TCCCGAAAGGAAGAGCGTGCAATTCTTTTTCCTTTCTGCAGGGACCAGGAGATTGGATCT
GGCCGTAAGAAGAATGCTTGGTATAAATAACTCACTTCTTGGTCGTCGACCCCCTCAGTC
ACTACGAACGTCCCCGATCAGTGTAATGGGATGTGTCTATTTATCTATCTCTTGACTCGA
AATGGGAGCAGGTTTGAAAAGGATCTTAGAGTGTCTAGGGTTGGGCCAGGAGGGTCTCTT
AACGCCTTCTTTTTTCTTCTCATCGGAGTTATTTCACAAAGACTTGCCAGGGTAAGGAAG
AAGGGGGGAACAAGCACACTTGGAGAGCGCAGTACGACGGAGAGTTGTATGCTGCGTTCG
GGAAGGATGAATCACTTCCGAAAAGGAATCTATTGATTCTCTCCCAATTGGTTGGACCGT
AGGTGCGATGATTTACTTCACGGGCGAGGTCTCTGGTTCAAGTCCAGGATGGCCCAGCTG
CGCCAGGGAAAATAATAGAAGAGGCATCTGACTCCTTCATGCATGCTCCACTTGGCTCGG
GGGGATATAGCTCAGTTGGTAGAGCTCCGCTCTTGCAATTGGGTCGTTGCGATTACGGGT
TGGATGTCTAATTGTCCGGGCGGTAATGATAGTATCTTGTACCTGAACCGGTGGCTCACT
TTTTCTAAGTAATGGGGAAGAGGACCGAAACATGCCACTGAAAGACTCTACTGAGACAAA
GATGGGCTGTCAAGAACGTAGAGGAGGTAGGATGGGCAGTTGGTCAGATCTAGTATGGAT
CGTACATGGACGGTAGTTGGAGTCGGCGGCTCTCCCAGGGTTCCCTCTTCTGGGATCCCT
GGGGAAGAGGATCAAGTTGGCCCTTGCGAACAGCTTGATGCACTATCTCCCTTCAACCCT
TTGAGCGAAATGCGGCAAAAGGAAGGAAAATCCATGGACCGACCCTATCATCTCCACCCC
GTAGGAACTACGAGATCACCCCAAGGACGCCTTCGGCATCCAGGGGTTACGGACCGACCA
TAGAACCCTGTTCAATAAGTGGAACGCATTAGCTGTCCGCTCTCAGGTTGGGCAGTAAGG
GTCGGAGAAGGGCAATCACTCATTCTTAAAACCGGCGTTCTTAACGGAAGGGGGGGGAAG
TTCTCCGTTCCTGGTTCTCCTGTAGCTGGATCCTCCGGAACCACAAGAATCCTTAG
NNNNNNNNNNNNNNNNNNNNNNNNNNNNNNNNNNNNNNNNNNNNNNNNNN
CTTTGGAGAGCACAGTACGATGAAAGTTGTAAGCTGTGTTCGGGGGGGAGTTATTGTCTA
TCGTTGGCCTCTATGGTAGAATCAGTCGGGGGCCTGAGAGGCGGTGGTTTACCCTGCGGC
GGATGTCAGCGGTTCGAGTCCGCTTATCTCCAACTCGTGAACTTAGCCAATACAAAGCTA
TATGATAGCACCCAATTTTTCCGATTCGGCGGTTCGATCTATGATTTATCATTCATGGAC
GTTGATAAGATCCATCCATTTAGCAGCACCTTAGGATGGCATAGCCTTAAAGTTAAGGGC
NNNNNNNNNNNNNNNNNNNNNNNNNNNNNNNNNNNNNNNNNNNNNNNNNN
AAAGTTAAGGGCGAGGTTCAAACGAGGAAAGGCTTACGGTGGATACCTAGGCACCCAGAG
ACGAGGAAGGGCGTAGTAAGCGACGAAATGCTTCGGGGAGTTGAAAATAAGCATAGATCC
GGAGATTCCCGAATAGGTCAACCTTTCGAACTGCTGCTGAATCCATGGGCAGGCAAGAGA
CAACCTGGCGAACTGAAACATCTTAGTAGCCAGAGGAAAAGAAAGCAAAAGCGATTCCCG
TAGTAGCGGCGAGCGAAATGGGAGCAGCCTAAACCGTGAAAACGGGGTTGTGGGAGAGCA
ATACAAGCGTCGTGCTGCTAGGCGAAGCGGTGGAGTGCTGCACCCTAGATGGCGAAAGTC
CAGTAGCCGAAAGCATCACTAGCTTACGCTCTGACCCGAGTAGCATGGGGCACGTGGAAT
CCCGTGTGAATCAGCAAGGACCACCTTGCAAGGCTAAATACTCCTGGGTGACCGATAGCG
AAGTAGTACCGTGAGGGAAGGGTGAAAAGAACCCCCATCGGGGAGTGAAATAGAACATGA
AACCGTAAGCTCCCAAGCAGTGGGAGGAGCCCAGGGCTCTGACCGCGTGCCTGTTGAAGA
ATGAGCCGGCGACTCATAGGCAGTGGCTTGGTTAAGGGAACCCACCGGAGCCGTAGCGAA
AGCGAGTCTTCATAGGGCAATTGTCACTGCTTATGGACCCGAACCTGGGTGATCTATCCA
TGACCAGGATGAAGCTTGGGTGAAACTAAGTGGAGGTCCGAACCGACTGATGTTGAAGAA
TCAGCGGATGAGTTGTGGTTAGGGGTGAAATGCCACTCGAACCCAGAGCTAGCTGGTTCT
CCCCGAAATGCGTTGAGGCGCAGCAGTTGACTGGACATCTAGGGGTAAAGCACTGTTTCG
GTGCGGGCCGCGAGAGCGGTACCAAATCGAGGCAAACTCTGAATACTAGATATGACCTCA
AAATAACAGGGGTCAAGGTCAGCCAGTGAGACGGTGGGGGATAAGCTTCATCGTCGAGAG
GGAAACAACCCAGACCACCGACTAAGGCCCCTAAGCGTGTGCTAAGTGGGAAAGGATGTG
GAGTTGCATAGACAACCAGGAGGTTGGCTTAGAAGCAGCCACCCTTGAAAGAGTGCGTAA
TAGCTCACTGGTCAAGTGATTCCGCGCCGACAATGTAACGGGGCTAAGCGATCTGCCGAA
GCTGTGGGATGTAAAAATACATCGGTAGGGGAGCGTTCCGCCTTAGAGGGAAGCACCCGC
GCGAGCAGTGGTGGACGAAGCGGAAGCGAGAATGTCGGCTTGAGTAACGCAAACATTGGT
GAGAATCCAATGCCCCGAAAACCTAAGGGTTCCTCCGCAAGGTTCGTCCACGGAGGGTGA
GTCAGGGCCTAAGATCAGGCCGAAAGGCGTAGTCGATGGACAACAGGTGAATATTCCTGT
ACTACCCCTTGTTGGTCCCGAGGGACGGAGGAGGCTAGGTTAGCCGAAAGATGGTTATCG
GTTCAAGGACGTAAGGTGACCCTGCTTTTTCAGGGTAAGAAGGGGTAGAGAAAATGCCTC
GAGCCAATGTTCGAGTACCAGGCGCTACGGCGCTGAAGTAACCCATGCCATACTCCCAGG
AAAAGCTCGAACGACCTTCAACAAAAGGGTACCTGTACCCGAAACCGACACAGGTGGGTA
GGTAGAGAATACCTAGGGGCGCGAGACAACTCTCTCTAAGGAACTCGGCAAAATAGCCCC
GTAACTTCGGGAGAAGGGGTGCCTCCTCACAAGGGGGGTCGCAGTGACCAGGCCCGGGCG
ACTGTTTACCAAAAACACAGGTCTCCGCAAAGTCGTAAGACCATGTATGGGGGCTGACGC
CTGCCCAGTGCCGGAAGGTCAAGGAAGTTGGTGACCTGATGACAGGGGAGCCGGCGACCG
AAGCCCCGGTGAACGGCGGCCGTAACTATAACGGTCCTAAGGTAGCGAAATTCCTTGTCG
GGTAAGTTCCGACCCGCACGAAAGGCGTAACGATCTGGGCACTGTCTCGGAGAGAGGCTC
GGTGAAATAGACATGTCTGTGAAGATGCGGACTACCGACAGAAAGACCCTATGAAGCTTT
ACTGTTCCCTGGGATTGGCTTTGGGCCTTTCCTGCGCAGCTTAGGTGGAAGGCGAAGAAG
GCCCCCTTCCGGGGGGGCCCGAGCCATCAGTGAGATACCACTCTGGAAGAGCTAGAATTC
TAACCTTGTGTCAGGACCTACGGGCCAAGGGACAGTCTCAGGTAGACAGTTTCTATGGGG
CGTAGGCCTCCCAAAAGGTAACGGAGGCGTGCAAAGGTTTCCTCGGGCCGGACGGAGATT
GGCCCTCGAGTGCAAAGGCAGAAGGGAGCTTGACTGTGAGAGTGACAGCTCGAGCAGGGA
CGAAAGTCGGAACTAGTGATCCGGCGCTGGCATGTGGAAGCGGCGTCGCTCAACGGATAA
AAGGTACCCCGGGGATAACAGGCTGATCTTGCCCAAGAGTCCATATCGACGGCATGGTTT
GGCACCTCGATGTCGGCTCGTCGCATCCTGGGGCTGGAGTAGGTCCCAAGGGTTGGGCTG
TTCGCCCATTAAAGCGGTACGTGAGCTGGGTTCAGAACGTCGTGAGACAGTTCGGTCCAT
ATCCGGTGTGGGCGTTAGAGCATTGAGAGGACCTTTCCCTAGTACGAGAGGACCGGGAAG
GACGCACCTCTGGTGTACCAGTTATCGTGCCCACGGTAAACGCTGGGTAGCCAAGTGCGG
AGCGGATAACTGCTGAAAGCATCTAAGTAGTAAGCCCACCCCAAGATGAGTGCTCTCCTA
TTCCGACTTCCCCAGAGCCCCCGGTAACACAGCCGAGACAGCGACGGGTTCTCTACCCCT
GCGGGGATGGAGCGACAGAAGAGAATTCAAGAGAAGGTCACGGCGAGACGAGCCGTTTAT
CATTACGATAGGTGTCAAGTGGAAGTGCAGTAATGTATGCAGCTGAGGCATCCTAACAGA
CCGGTAGACTTGAACCTTGTTCCTACATGACCCGATCAATTCGATCAGGCACTCGCCATC
TATTTTCATTGTTCAACTCTTTGACAACATGAAAAAACCAAGGGCTCCGCCCTCCCTCTC
TATATATCCAAGGGATGGAAGGGCAGAGGCCTTTGGTATCCCCTTCAGTCAAGAATTGGG
GCCTCACAATCACTAGCCAATATGCTTTTCTCTCATGCCTTTCTTCGTTCATGGTTCGGT
ATTCTGGTGTCCTAGGCGTAGAGGAACCACACCAATCCATCCCGAACTTGGTGGTTAAAC
TCTACTGCGGTGACGATACTGTAGGGGAGGTCCTGCGGAAAAATAGCTCGACGCCAGGAT
GATAAAAAGCTTAACACCTCTCATTCTTATTACTTTTTCAATAT
NNNNNNNNNNNNNNNNNNNNNNNNNNNNNNNNNNNNNNNNNNNNNNNNNN
GGTCGTCTTATTCAAAACCCCAATTATGACATCCTTTCTCTCCCACTTCACACCTCGGAA
CGAACCGTTCTTATAGAAATCAACGCGCTTTCACCCGAAATGGCTGGGGAGAGGAAAGGT
TCCTTTTTTTGAGGGTACTCCCGGGAACAGATCCAGTGGAGACGGGGTGGGGCCTGTAGC
TCAGAGGATTAGAGCACGTGGCTACGAACCACGGTGTCGGGGGTTCGAATCCCTCCTCGC
CCACAACCGGCCGGGAAGGACCTTTCCCTCTGGGGGTAGGAAAATCATGATCGGAATAGC
GGACCAAAAGCAATGGAACTTGGGTGTGGTTGTCGAAATGGAATGGCCCTTTC
NNNNNNNNNNNNNNNNNNNNNNNNNNNNNNNNNNNNNNNNNNNNNNNNNN
ATTCTGAATTATTTAATTCAGAAT
NNNNNNNNNNNNNNNNNNNNNNNNNNNNNNNNNNNNNNNNNNNNNNNNNN
CGTGAATGAAGGAATCATTACGCATAGTATGCCTGGCCCCCATCAGCATATTTTCATATT
TTTTTGTTTTACGCCCCGTAACTCTTCCTCAGCCAGGCTTGGGCAGAATAGCAGAGCAAG
TACAAGTATTAGTAGCATAACAAAAATGCGTTCCTCGTCATTAATATGTTTGCTCGCGAC
AATTGTGGCCTCTCGGGAGAATCGATGGCTGCATCTTTGATGCACTGCTAGTTGAGAATT
TTTAATTGGCTATGGAACAAAGGATTATCCCGGACCTACACCGAGGTATTGACGGTGATT
TTCAAATCTCGCAGAACAGAATGTGATACAATGAGATAGAATGCAATAGAAACAGGTACT
CTTAACGGTCAAAATGAGCCCCCTTATTTTATTCTGAATTAAATAATTCAGAATGAATCA
AATCTCCCCAAGTAGGATTCGAACCTACGACCAATCAGTTAACAGCCGACCGCTCTACCA
CTGAGCTACTGAGGAACAACGGGAGATTAGATCTCATAGAGTTCAATTCCCGTTCTCAAC
CCATGACCAATATGAGCCTTCGTAACTCCCGGAACTTCTTCGTAGTGGCTCCCTTCCATG
CCTCATTTCATAGGGACCCTCAAAATGGCTCTATTTCATTATATTCCATCCATATCCCAA
TTCCATTCATTTAATACCCCTTTGGTGTCATTGACATAACAGATGTCATTTCTAGTCTAT
CTCTTTCTATTTCTTTTCTATATATGGAAAGTTAAAAAATTATCATATAATAATCCAGAA
ATTGCAATAGAAAAGAAAAAGGGAGGTTTGTGATGATTTTAAAATCTTTTCTACTAGGTA
ATCTAGTATCCTTATGCATGAAGATAATCAATTCGGTCGTTGTGGTCGGACTCTATTATG
GATTTCTGACCACATTCTCCATAGGGCCCTCTTATCTCTTCCTTCTCCAAGCTCAGGTTA
TGGAAGAAGGAACCGAGAAGAAGGTATCAGCAACAACTGGTTTTATTACGGGACAGCTCA
TGATGTTCATATCGATCTATTATGCACCTCTGCATCTAGCATTGGGTAGACCTCATACAA
TAACTGTCCTAGCTCTACCATATCTTTTGTTTCATTTCTTCTGGAACAATCACAAACACT
TTTTTGATTATCGATCTACTACCAGAAATTCAATGCGTAATCTCAGCATTCAATGTGTAT
TCCTGAATAATCTCATTTTTCAATTATTCAACCATTTCATTTTACCAAGTTCAATGTTAG
CTCGATTAGTCAACATTTATATGTTTCGATGTAACAACAAGATGTTATTTGTAACAAGTA
GTTTTGTTGGTTGGTTAATTGGTCACATTTTATTCATGAAATGGGTTGGATTGGTATTAG
TCTGGATACGGCAAAATCATTCTATTAGATCGAATAAGTACATTCGATCTAATAAGTACA
TTCGATCTAATAAGTACCTTGTGTCAGAATTGAGAAATTCTATGGCTCGGATCTTTAGTA
TTCTCTTATTTATTACCTGTGTCTACTATTTAGGCAGAATACCCTCACCCATTCTTACTA
AGAAACTGAAAGAAACCTCAAAAACGGAAGAAAGGGTGGAAATTGAGGAAGAAACAGATG
TAGAAATAGAAAGAGATTCCGAAATGAAGGGGACTAAACAGGAACAAGAGGGATCCACCG
AAGAAGATCCTTCTCCTTCCCTTTTTTCGGAAGAAAAGGGGGATCCGGACAAAATCGATG
AAACGGAAGAGATCCGAGTGAATGGAAAGGAAAAAACAAAGGATGAATTCAAC
NNNNNNNNNNNNNNNNNNNNNNNNNNNNNNNNNNNNNNNNNNNNNNNNNN
AACAATAGCCCAGTTTATGAAGTTTCTTATCTAGATAGGAATAAAGATTGGAAT
NNNNNNNNNNNNNNNNNNNNNNNNNNNNNNNNNNNNNNNNNNNNNNNNNN
TGAAGATAAAGACTTCTTCTGGTTTGAAAAACCTCTTGTTACTCTTCTTTTCGATTATAA
GCGA
NNNNNNNNNNNNNNNNNNNNNNNNNNNNNNNNNNNNNNNNNNNNNNNNNN
ACTCATAGTATACTTCTTACTAATACGGATTACCTAAAATTTGAACAAAAAGTGGATACA
TTTGATAAAAAAGCATTATCAAGAGAAATGGATGATTTCTTTACTTTA
NNNNNNNNNNNNNNNNNNNNNNNNNNNNNNNNNNNNNNNNNNNNNNNNNN
ATGAGTGAGTTTTCTAAGGAATCAAGATTTAATTTTGATTTGAAAGGATTTTCCTTATTT
TCAG
NNNNNNNNNNNNNNNNNNNNNNNNNNNNNNNNNNNNNNNNNNNNNNNNNN
ATATATTGAAGGTGTAGGTGTGCCTGTGGATCATGAAATTCGTTCAAGAATAGCCGAACG
AGTAGTGATTTTTTCTGCTAAAAAGGATGGTGATCCTAATACCAAGGGTACTACTACTGA
TCAACCGGACGACGTGTCTTTGATACGCTATCCGAAAGAACCGGATTTTCGTCGAGACAT
AATCAAAGGTTCTATGCGTGCTCAAAGACGTAAAACAGTTATTTGGAAACTGTTTCAAGC
AAATGCGCATTCCCAGCTTTTTTTCAATAGAATACATAAACGCTCATTGTTTTCTTTTGA
TATACCTGTACTGACTAAATTCGTTTTTATAAATTGGATGGAAAAATTAAAAATAGTGGA
GTATACAGAAGAACAAAC
NNNNNNNNNNNNNNNNNNNNNNNNNNNNNNNNNNNNNNNNNNNNNNNNNN
TGCGGATAAAGGCAGAAGAAGAATGGGATACTTTTCTATTTGCACAAGCAATAAGAGGTT
CCCTGTTAATAACTCAATCTATCCTGAGAAAATATATTATATTACCTTCATTGATAATAA
AAAAAAATATTGGCCGGATTCTTTTATTTCAACTTCCTGAGTGGTCTGAAGATTTCAAAG
AATGGAATAGAGAAATACATATTAAATGTAACTATAATGGTGTTCCATTAACCAAATTTC
CGAAAAATTGGTTAATGGACGGTATTCAGATAAAAATCCTATCTCCTTTCTATCTGAAAC
CTTGGCATAAACATAAGATACGATCTTCTCATAGAGATGTAATG
NNNNNNNNNNNNNNNNNNNNNNNNNNNNNNNNNNNNNNNNNNNNNNNNNN
GATTTTTGCTTTTTAACAGTTTTTGGAAACGAAGTTGAAATTCCTTTTGGTGCTACCCGA
AAGCGACCCTCTTTTTTTGAACCTATTTTTAAGGAACTCAAAAAAAAAATTGGAAAACTT
CAAAAGAAGGATTTTCTCATCTTAACAATTTTAGAAAGAAGAACAAAGTCACTTCTAAGG
GTTTCAAAAGAAACCCAAAAATGGGTTGTCAAAAGCCTTCTATTTAGATTGAGAGAAGTA
TATAAATCGAGTGAAACTAAAAAAGACGAAAATTCTAGAATCAACAATCAGATAATTTAT
GAATCAGTTACTCAAATTCGACCTTCAGATTCGAAAAATTTTTCGTTAACAGAAAAAAAA
ATAAAGGATGTAACTAATAAAACAAGTACAATCAGAAATCAAATAGAAAGAATTATAAAA
GAGAAAAAAAAAGTAATTCCAGGAACAAATATTAGTTCTAACAAAAAAAATTATAATACT
ACTAATGTTAAAGTTAAAAGAGTCGAATCAACAAAAAGTATTTTACAAATAGTAAAAAGA
AGAAATGACCAATTCATCTGTAAATTACATTATTTTATAAAAATTTTCATTGAAAGAATA
TACATAAATATATTTCTATGTATCATTAATATTCCCAAAATCAATACACAATTTTTTCTT
GAATCAACAAAAAAAATTCTTGATAAATCCATTTCCAATAATGAAACAAATCAAGAAAGA
ATTAATAAAACAAATCAAAATGGAATTCACTTTATTTCGACTATAAAAAAGTCGCCTTAT
AC
NNNNNNNNNNNNNNNNNNNNNNNNNNNNNNNNNNNNNNNNNNNNNNNNNN
TACCACAAAAATGGAGAAATAGAGTCAATTTACGTAGTACGGCCCAATTTGATTTATATG
AAAAAGAATAAATGATTCATTAC
NNNNNNNNNNNNNNNNNNNNNNNNNNNNNNNNNNNNNNNNNNNNNNNNNN
TCTGAAGCATATTCATTATTGAATCAAAAATCAAAAGATAATTTTCAAAAATACTATAGA
TATAATCTTTTATCATATAAATCTATTAATTATGAAAATAAGAAAAATAAGAAGAACTCA
TATATTTACGGATCGTCATTTCAGTTAAATAAAAGCCAAAAGCTTTTTTCTAATTACAAC
ACGCATAAACATAAATTTTTTGACATGCTGAGAAGCATTCCTACCAATAATTATCTAGGA
AAAAAAGATTACAATTCTATATCTATATATATGGAAAA
NNNNNNNNNNNNNNNNNNNNNNNNNNNNNNNNNNNNNNNNNNNNNNNNNN
AATACAAAATCCTTCCATATTGAATCTGGAGCGTTGGTTCTTCCCTGAATTTGTGCCACT
TTATAATGAATATAAAAAAAAACCGTGGATTATACCAAGAAAATTACTTCTTTTAAATTG
GAATATATACCAAAATATTAGTAAAAATAAAAACATCAATGGAGAGCAAAAAGACATTTT
TTTTATACCACCGAGTGACAAAAAATCCATAGAACTAGACTTCTTACTAGAACATTATTT
GCTTTTTCAATTGAGATGGGACGATGCTTTGAATGAAAGAATGATCGATAGTATCAAAAT
ATATTGTTTCTTGCTTAGACTGATAAATCCAAGAAAAATGACTATATCCTCGATTCAAAG
GAGAGAGATTAGTCTGGATCTAATACTGATTGATAAAAATGTAATTTTTACAGAATTGAT
GAAAAGAGGGGTTTTCACTATCGAACCTGTTCGTCTATTTGTAAAAAATGATGGACAATT
TATTATGTATCAAACCGTAGCTATTTCATTGGTTCATAAGAGTAAACACAAAACGAATCA
AAGATATCAAGAACAAAGATATGT
NNNNNNNNNNNNNNNNNNNNNNNNNNNNNNNNNNNNNNNNNNNNNNNNNN
ATTAGAAGATTTAGCTTGTATGAATCGCTATTGGT
NNNNNNNNNNNNNNNNNNNNNNNNNNNNNNNNNNNNNNNNNNNNNNNNNN
CTAATAATGGTAGTCGTTTCAATATGTTAAGGATACACATGTATCCACTATTTAAAAGTT
GTTGATGATACATTTTTTCTACATATCCTGTACCATATGTGGTAGTAATGTAATATTGTA
GTACATGAAAGCAAATAGCTGTACACATGGAGATGCATACGTGCCTTGCCTTACATCCCA
TTCGAATATTCAATATTAAGGCATCAAT
NNNNNNNNNNNNNNNNNNNNNNNNNNNNNNNNNNNNNNNNNNNNNNNNNN
TCTAGAAATGAATCAAGAGAATCATTAATCTTCCATCTAAATTATTCACTTTTGTGAGTA
CAAAAATTACCATACTTTTATACCCCTATCTGAATAAAATTAAAAATTTTATTGATTATG
GATTCTTTTGAATTGAGAAAATTAGGAGTTCCTAACGAAATTCAGATTATTGGTATATAC
CACATTCAAATTATTG
NNNNNNNNNNNNNNNNNNNNNNNNNNNNNNNNNNNNNNNNNNNNNNNNNN
CCACATTCAAATTATTGGCATTATTATTACTGATCGTTAAAATACATAT
NNNNNNNNNNNNNNNNNNNNNNNNNNNNNNNNNNNNNNNNNNNNNNNNNN
AGGTCCTTTTATGGTGAAAAAATCATTGATTTCAGTAGTTCACAAGAAGAAAACAGAGGG
TCCGTTGAATTTCAAGTATTCAGTTTCACCACTAAGATACGAAGATTAACTTTTCATTTA
GAATTGCACAAAAAGGACTATTCATC
NNNNNNNNNNNNNNNNNNNNNNNNNNNNNNNNNNNNNNNNNNNNNNNNNN
GAACCAATACTGGGTTATTTACACAGGGGAATGGAGAAAATTGCGGAAAACCGAACAATT
CTACAATATTTGCCGTATGTAACACGTTGGGATTATTTAGCTACTATGTTCACAGAAGCA
ATAACCGTAAATGCACCAGAGCAATTAGGCAATATTCAAGTTCCTAAAAGGGCCAGTTAT
ATCCGAGTCATTATGTTGGAGTTGAGTCGTATAGCTTCCCATTTGTTATGGCTTGGCCCA
TTTATGGCAGATATTGGCGCACAAACCCCCTTCTTTTATATTTTTCGAGAAAGAGAATTG
ATATACGACCTATTCGAAGCTGCCACCGGTATGCGAATGATGCATAATTATTTTCGTATC
GGAGGAGTAGCTGCTGATCTACCCCATGGATGGATAGATAAATGTTTGGATTTTTGCGAT
TATTTTTTAACAGGGGTTGCCGAATATCAGAAGCTTATTACACGGAATCCTATTTTTTTA
GAACGAGTTGAAGGAGTCGGCATTATTGGAAGAGAGGAAGCAATAAACTGGGGTTTATCA
GGACCAATGCTACGAGCTTCTGGAATACAATGGGATCTTCGTAAAATTGATCATTATGAA
TGTTACGACGAATTTGATTGGGGGATTCAATGGCAAAAAGAAGGAGATTCATTAGCTCGT
TATTTAGTACGAATTAGTGAAATGAAAGAATCTGTAAAAATTATTCAACAGGCTCTGGAA
GGGATTCCAGGGGGGCCCTATGATAATTTAGAAATCCGACGCTTTGATAAAGTAAGGGAT
CCCGAATGGAATGATTTTGAATATCGATTTTTTAGTAAAAAGCCTTCTCCGACTTTTGAA
TTGTCGAAACAAGAACTTTATGTAAGAGTCGAAGCTCCGAAAGGAGAATTGGGAATTTTT
CTAATAGGAGACCAGAACGTTTTTCCTTGGAGATGGAAAATTCACCCGCCCGGTTTTATC
AATTTGCAAATTCTTCCTCAGTTAGTTAAAAGAATGAAATTGGCTGATATTATGACGATA
CTAGGGAGCATAGATATCATTATGGGAGAAATTGATCGTTGAAATGATAATTGATACAAC
AGAGGTACAAGCTATAAAGTCTTTTTCCAGATTGGAATTAGAATCCTTAAAAGAGGTCTA
TGGAATCATAGGGGGGCTTGTGCCTATTTTAACTCTTGTCTTAGGAATTACAATAGGTGT
ACTAGTAATTGTTTGGTTAGAAAGAGAA
NNNNNNNNNNNNNNNNNNNNNNNNNNNNNNNNNNNNNNNNNNNNNNNNNN
ACAAAATTACTTTTCAAAGAGAATCTTCTGCCATCTAGAGGAAATATCCCTTTATTCAGT
ATCGGACCATCCATAGCAGTCATATCAATTTTACTAAGTTATTTAGTAATTCCTTTTGGC
TATCACCTTGTTCTAGCCGATCTCAGTATTGGTCTTTTTTTATGGATCGCCATTTCAAGT
ATTGCTCCTGTTGGACTTCTTATGTCAGGATATGGATCAAATAATAAATATTCCTTTTTA
GGTGGTCTCCGAGCTGCTGCTCAATCAATTAGTTATGAACTACCATTAACTTTATGTGTA
TTATCAATATCTCTACGTGTGATTCGTTGATATAGAAATTTTACCTATTTCTTTTATAGG
AAGGAAGCTAAATGACTTGAATATATATTTTATTCATCATTCGGATTAATGAACTAAACC
AGATAGTTATATGAGTGAAAGAGACGGCTTATAAATTTTGCAGTACAAAAAAAAGTAAAT
GGAGTCTCGTTTTCTATGTACAAGAATTAAGTGAAAATAAACATAAACA
NNNNNNNNNNNNNNNNNNNNNNNNNNNNNNNNNNNNNNNNNNNNNNNNNN
CGTAATCGAAAATGATAGGTTGAAATATCTATTAATATTGCTACAAGAAGCATTTTATTT
AAGGATTAAGTTATTATTCACC
NNNNNNNNNNNNNNNNNNNNNNNNNNNNNNNNNNNNNNNNNNNNNNNNNN
GAGATCAATTCAGAAGTCCTTTTTTATATAGCAGACAGAATTACATTGGCCTAATTCGGG
ACCTTAACATATATTTTTACTCTATCCTACAAACCAAACCTA
NNNNNNNNNNNNNNNNNNNNNNNNNNNNNNNNNNNNNNNNNNNNNNNNNN
AGGAGCCGTATGAGGTGAAAATCTCATGTACGGTTCTGTA
NNNNNNNNNNNNNNNNNNNNNNNNNNNNNNNNNNNNNNNNNNNNNNNNNN
AGGAGCCGTATGAGATGAAAGTCTCACGTACAGTTCTG
NNNNNNNNNNNNNNNNNNNNNNNNNNNNNNNNNNNNNNNNNNNNNNNNNN
GTTCTGTAATAGCGATGGGAACAGTGATGTTATCGTCGACTATGATTATCTAACAGTTCA
AGTACAGTTGATATAGTTGAAGCACAGTCAAAATTTGGTTTTTGGGGATGGAATTTGTGG
CGTCAACCTATAGGGTTTATCGTTTTTCTAATTTCTTCCCTAGCAGAGTGTGAGAGATTA
CCTTTTGATTTACCAGAAGCAGAAGAAGAATTAGTAGCAGGTTATCAAACCGAATATTCA
GGTATCAAATTTGGTT
NNNNNNNNNNNNNNNNNNNNNNNNNNNNNNNNNNNNNNNNNNNNNNNNNN
AACAAGATGGACTTTACCAAGGCTCAGAATGGACCAACTATTAAATCTTGGATGGAAATT
TCTTTTACCTATTTCTCTAGGTAATCTATTATTAACAACTTCTTCACAACTTTTTTCACT
G
NNNNNNNNNNNNNNNNNNNNNNNNNNNNNNNNNNNNNNNNNNNNNNNNNN
TTATGACTTGTCTCAAACAAGAGAAAGAAAGAAGCATAAAATTACTTATTTATAGATATT
CACGATATGCTACCTATGGTAACAGAGTTCATGAATTATGGTCAACAAACAGTACGAGCT
GCAAGGCACATTGGTCAAAGCTTCATGATTACCTTATCTCATGCGAAC
NNNNNNNNNNNNNNNNNNNNNNNNNNNNNNNNNNNNNNNNNNNNNNNNNN
TTTTCAGATAAAGAACGATATTAGTCCAATAACTGTATCTACATTAATTCACACCTCTGA
AAATGGAATTTAATTAACAATTAAGAAGTATCATAAAAATTCTTTGTTCCTGGTCAAATC
AATAAAGTTATGAAATATTTCGAT
NNNNNNNNNNNNNNNNNNNNNNNNNNNNNNNNNNNNNNNNNNNNNNNNNN
TATATATATAAAATGGATTTACCTGGGCCTATACACGATTTTCTTTTAGTTTTTCTGGGA
TTGGGTCTTATATTGGGATGTCTAGGAGTAGTATTACTTCCCAATCCAATTTATTCCGCC
TTTTCATTGGGATTGGTTCTTGTTTGTATATCCTTATTCTATATTTTATCGAA
NNNNNNNNNNNNNNNNNNNNNNNNNNNNNNNNNNNNNNNNNNNNNNNNNN
CCTTTTCATTGGGATTGGTTCTTGTTTGTATATCCTTATTCTATATTTTATCGAA
NNNNNNNNNNNNNNNNNNNNNNNNNNNNNNNNNNNNNNNNNNNNNNNNNN
ATTTATTTTCTTTTACTTCAGTCAATTCTATTTGAATTCATTGTATAAAGAAATACTTTA
CAATCTATTAACAATAGATTTCTTTATTCCATACTTGTTATATTCTAGTCAATTCTAGCG
GTTCACGGAATTGTTGTTCATATTGAAATGATTAATAAGGAGTTGTTTAATGATACTTGA
ATATGTACTTGTTTTGAGTGCCTATTTATTTTCTGTCGGTATTTATGGATTAATTACAAG
TCGAAATATGGTTAGAGCCCTTATGTGTTTTGAACTTATATTGAATGCGGTTAATATCAA
TTTTGTAACATTTTCGGATTTTTTTGATAGTCGTCAATTAAAAGGATCCATTTTCTCAAT
NNNNNNNNNNNNNNNNNNNNNNNNNNNNNNNNNNNNNNNNNNNNNNNNNN
AAATCAAATATAGATCCAATGTCACATTCAGTAAAGATTTATGATACATGTATAGGGTGT
ACTCAATGTGTTCGAGCCTGCCCCACCGATGTATTAGAAATGATACCTTGGGACGGATGT
AAAGCTAAACAAATTGCTTCTGCTCCAAGAACAGAGGACTGTGTCGGTTGTAAGAGATGT
GAATCCGCCTGTCCAACGGATTTCTTAAGTGTTCGAGTTTATTTATGGCATGAAACAACT
CGAAGTATGGGTCTAGCTTATTGATATGTTCCATAAAACTCTACTTGAATCCATTTGACT
TTTTTTATCGACAAAACCCGTGCTCGAAATAAAAAA
NNNNNNNNNNNNNNNNNNNNNNNNNNNNNNNNNNNNNNNNNNNNNNNNNN
GAGCACGGGTTTTTCTGTCCCAAGTGTATCTTGTCTTTACCACGAATTATTTCCCTTGGT
TAACAATAATTGTCGTTTTGCCAATATCTGCAGGTTCCTTAATTTTCTTTCTTCCCCATA
GAGGAAATAGGACAATTCTGTGGTATACTATATGCATATGTATTTTAGAACTCCTTTTAA
CGACCTATACATTCTGTTATCATTTTCAACCAGGTGATCCATTAATACAACTAGTAGAGG
ATTATAAATGGATCAATTTTTTTTATTTCCATTGGAGATTAGGAATAGACGGACTTTCTA
TAGGACCCATTCTACTGACGGGATTCATTACCACTCTAGCCACTTTAGTGGCTCGGCCAG
TTACTCGAGATTCACGATTATTCCATTTTCTGATGTTAGCAATGTACAGCGGTCAAATAG
GATCATTTTCTTCTCAGAACCTTTTACTTTTTTTTATCATGTGGGAATTAGAATTAATTC
CTGTTTATATCCTTCTATCCATGTGGGGAGGAAAGAAACGTCTTTACTCAGCTACAAAAT
TTATTTTGTACACGGCGGGGGGTTCCGTTTTTCTCTTAATGTCAGTTTTGGGTATACATT
TATATGGTTCTAATGAACCAACATTTCATTTTGAAACATTAACCACCCGGTCGTATCCTG
TGGCCCTGGAAATACTATTCTATATTGGATTTTTTATTGCTTTTGCTGTCAAATTGCCGA
TTATACCCCTACATACATGGTTACCAGATACCCATGGAGAAGCCCATTACAGTACTTGTA
TGCTTCTAGCCGGAATCTT
NNNNNNNNNNNNNNNNNNNNNNNNNNNNNNNNNNNNNNNNNNNNNNNNNN
CCGGAATCTTATTAAAAATGGGAGCATATGGATTGATTCGAATCAATATGG
NNNNNNNNNNNNNNNNNNNNNNNNNNNNNNNNNNNNNNNNNNNNNNNNNN
AGGCGCAATACAAATAATCTATGCAGCTTCAACATCTCCTGGACAGCGGAATTTAAAAAA
AAGACTAGCCTATTCCTCTGTATCTCATATGGGTTTTATAATTATAGGAATTGCTTCTAT
AACCGATATGGGGCTCAACGGGGCCCTTTTACAAATAATCTCTCATGGATTTATTGGTGC
TGCACTCTTTTTCTTGGCGGGAACGAATTATGATAGAATACGTCTTGTTTATCTTGATGA
AATGGGTGGAATAGGTAT
NNNNNNNNNNNNNNNNNNNNNNNNNNNNNNNNNNNNNNNNNNNNNNNNNN
AGCTTTTTCTTCTATTAAGTTTTAAGTTAAGTCAAAAAATGATTTTGAACCCGATATCTT
TGGTCGTTGTGAGAACCATGTGAATCACTTATACTTGATTCACATGGTTCTCGCTGGTTC
ACACAAAGTTTTTTTCTATGCGCCGTACCCTCTTGTATTCGTAAGAGTCCTTTTTTAATT
CAATTAGACATTAATGTAAATGAACCATAACTATGTAATCCTATTCCTAATAGATTGACT
CCAAAATAACATATCCAAATGATAAGAAAGCCTATAGATGGCACAATTGCGGAATTTACA
CCTTGCAAATTTTTATTTATTCGAGTATGTAAATAAATCGCAAATATGATCCAAGTAATA
AATGCCCAAGTTTCTTTTGGATCCCAATTCCAATATGATCCCCATGCTTCATTAGCCCAT
ACTGCTCCTGAAAGTATACCTATGGTTAAAAAGATAAATCCTAGACTAATAACACGATAA
CTCCAATAATCCAGTTGCTGAATCAATTGGGACTGGTAATAATTTTTAGCAGAAAAAAGA
GAAGTATTTCGTAAAACATTTCTTTTTTTATTCATGTATTGGATTTCGCCAAAGAAAAAC
GGCTTATTTAATAAATTATAACTTTTAGAATAA
NNNNNNNNNNNNNNNNNNNNNNNNNNNNNNNNNNNNNNNNNNNNNNNNNN
GAGAACCATGTGAATCAAGTATAAGTGATTCACATGGTTCTC
NNNNNNNNNNNNNNNNNNNNNNNNNNNNNNNNNNNNNNNNNNNNNNNNNN
CGAAATGTAATGACTAGAAGTGCTACTGACAATAATGATCCACATAAAAGAGCAGCATAG
CCTAATATCATCATACTTACGTGCATTATTAACCATTCGGATTGAAGAGCGGGTACTAAT
ATTGTGGATTGATTTATTTCAGTTAAAAGACCTGAAGTAGTAAAGCCTTGGCTAAAAATA
GCACTTGGCGCAGTTATTGTCCTTAAAT
NNNNNNNNNNNNNNNNNNNNNNNNNNNNNNNNNNNNNNNNNNNNNNNNNN
GAAATAAGGAATTAGATGAATAATTGAGAAACTCCATGAAAGGAAGATTAATGATTCATA
TAAATCACTTAGTGGAAAATGCCCTGAATAAATGCAACGAGTGACTAATAATCCTGTTAT
ACAAGAAAAAACAGCTATCATGCCCTTTTCTGACGAATCATATAATCTTACAATTTCATC
GACGAATAAGGTTATAAAATGAATTGTAATTACAACTGAAACGATCGAAAAGG
NNNNNNNNNNNNNNNNNNNNNNNNNNNNNNNNNNNNNNNNNNNNNNNNNN
AGATTTCGAAGATGGTATGCCGCCACTCGGACTCGAACCGAGATGCTCTAGCACTGCTTC
CTAAGAGCAGCGTGTCTACCGATTTCACCATAGCGGCAATCTCGAATTCATAATAGCCTA
TTATTAGGCAATCGTCGAGATTGAAGGAGTTAGTTGAATGCAATACTTTTTAGAAAAGAA
TTCCTTTTTATGAATAAGAATTTGTGCAAATAGGGATTTGAAGGTTCATTATTTTAGTTT
ATGGTGTCAGTTTTATTTAACTTAGGACTTTCATATATTTTATGGTCTCCTGAAATTGAA
CTCTTATAACTAGATAGTTCTACCCTCTAACTAGGGATAGAACTAAAGTTTTGGTTTTCT
TTTTTAATGAACCTTTTCTCATTATATTTCGTAAATCTGAAACAAAGAATTTATCAACGA
ACACAAAATAGAACCCTATTTTGGATTTTTGATCACTCACAATTTACATATGTTTCGTAC
ATAACATTCCTACAAAGGACTTTTATATGGGGAAAGATATTTAGGAGAGCCATATAGTAA
A
NNNNNNNNNNNNNNNNNNNNNNNNNNNNNNNNNNNNNNNNNNNNNNNNNN
GAAGTCAGATATAGAATTAAGGGTGCCCGTTTTTAATAAAAAAAGGTTGATTCACTTTAA
CGAAAGATCATGGGAACAAAACGAGTTCCATTTCATATTGATT
NNNNNNNNNNNNNNNNNNNNNNNNNNNNNNNNNNNNNNNNNNNNNNNNNN
GTTATATTAGAAATGAAATAAGACGATTTTTCGAGTAGTCAAGGTGATTGAGATTATTTC
AACCTTTTATTACTTATTTGTTTGTCGCACAAAAAAACTTTTTGAATTCCCAGTAGAAAG
AGATTTTCCTAACGAAAAAGCTTTTAACGCTGACCAATATCCTTTTCTTTTCCAAATCCT
TTTACGAATACGTTTTTTTGATATAGAAGTACGTTTTTTTGGAACTGCCATTTATAAAAA
CTAATTGTTATAGTTGGATGTGAAAGACATTTATTGTTTAAATCTGTTCGTTACCTATCT
ATGGATTTTCTAGCGAATATTCGCTTCGTAAAAAAAAATAGAATGAAAGATATGCGAAAA
TCATATGAAATAGTACTAGCAATACAAAGAAGAATAATACGATATGTTATTATGTCATTC
TTTTTCTATTACATAGAATATCCAAAAAAGAATAATTTGTATTCATTGGTACCTTGCGTT
CTTTTTTATTCAAATCTAGTTGTTTGAACTTAATTTACTAAAATAAAGAATCTGAAAGAC
TCTCTATTT
NNNNNNNNNNNNNNNNNNNNNNNNNNNNNNNNNNNNNNNNNNNNNNNNNN
TAGAATGAAAGATATGCGAAAATCATATGAAATAG
NNNNNNNNNNNNNNNNNNNNNNNNNNNNNNNNNNNNNNNNNNNNNNNNNN
TTTACATCTAATAAAATAGACCAAAAAGTTTAAGAACCCTATTT
NNNNNNNNNNNNNNNNNNNNNNNNNNNNNNNNNNNNNNNNNNNNNNNNNN
CTTAACCGGCCGAAAGAGTACATCTAATTGAAATTTGCGTTTTCATTTTCGGTAACTTCA
TAAATATTTTAGTTAATAACTAACTATTACCTTTTTACAAATAACTTAGTCATATCATTT
GACCAATTGTAA
NNNNNNNNNNNNNNNNNNNNNNNNNNNNNNNNNNNNNNNNNNNNNNNNNN
CTTTGATTTTTATGGAACAGACATATCAATATGCGTGGATCATACCTTTAGTTCCACTAC
CAGTTCCTATGTTGATAGGAGTGGGGCTTCTTCTTTTTC
NNNNNNNNNNNNNNNNNNNNNNNNNNNNNNNNNNNNNNNNNNNNNNNNNN
GGGAACTGGTTGGAATGTGTTCCTATCTATTAATAGGGTTTTGGTTCACACGACCTGCTG
CAGCTAATGCTTGTCAAAAAGCCTTTGTAACTAATCGTGTAGGCGATTTTGGTCTATTAT
TGGGGATTTTGTGTTTTTATTGGATAACTGGTACTTTTGAATTTAGGGATTTATTTGAAA
TATTCACTAATTTGATTTCTAATCGTGAGGTCAATTTTTTATTTGTTACTTTGTCTGCCG
TTCTATTATTTGCCGGTGCGGTTGCTAAATCTGCACAATTTCCTCTTCATGTATGGTTAC
CTGATGCCATGGAAGGGCCTACTCCTATTTCAGCTCTTATACATGCGGCTACAATGGTAG
CAGCGGGAATTTTTCTTGTAGCTCGACTTCTTCCTCTTTTCATAGTCGT
NNNNNNNNNNNNNNNNNNNNNNNNNNNNNNNNNNNNNNNNNNNNNNNNNN
CTTTTTTATTGGGTACACTTTCTCTTTGCGGCATTCCACCTCTTGCTTGTTTTTGGTCCA
AAGATGAAATTCTTAATGATAGTTGGTTGTATTCGCCTATTTTCGGAATAATAGCTTACG
CTACAGCGGGATTAACCGCATTTTATATGTTTCGGATCTATTTACTTACTTTTGAAGGAC
ATTTCCATTTT
NNNNNNNNNNNNNNNNNNNNNNNNNNNNNNNNNNNNNNNNNNNNNNNNNN
GATCTATTTACTTACTTTTGAAGGACATTTCCATTTTCATTTTCAAAAT
NNNNNNNNNNNNNNNNNNNNNNNNNNNNNNNNNNNNNNNNNNNNNNNNNN
ATTCCAATCTTTATTCCTATCTAGATAAGAAACTTCATAAACTGGGCTATTGTT
NNNNNNNNNNNNNNNNNNNNNNNNNNNNNNNNNNNNNNNNNNNNNNNNNN
GTTGAATTCATCCTTTGTTTTTTCCTTTCCATTCACTCGGATCTCTTCCGTTTCATCGAT
TTTGTCCGGATCCCCCTTTTCTTCCGAAAAAAGGGAAGGAGAAGGATCTTCTTCGGTGGA
TCCCTCTTGTTCCTGTTTAGTCCCCTTCATTTCGGAATCTCTTTCTATTTCTACATCTGT
TTCTTCCTCAATTTCCACCCTTTCTTCCGTTTTTGAGGTTTCTTTCAGTTTCTTAGTAAG
AATGGGTGAGGGTATTCTGCCTAAATAGTAGACACAGGTAATAAATAAGAGAATACTAAA
GATCCGAGCCATAGAATTTCTCAATTCTGACACAAGGTACTTATTAGATCGAATGTACTT
ATTAGATCGAATGTACTTATTCGATCTAATAGAATGATTTTGCCGTATCCAGACTAATAC
CAATCCAACCCATTTCATGAATAAAATGTGACCAATTAACCAACCAACAAAACTACTTGT
TACAAATAACATCTTGTTGTTACATCGAAACATATAAATGTTGACTAATCGAGCTAACAT
TGAACTTGGTAAAATGAAATGGTTGAATAATTGAAAAATGAGATTATTCAGGAATACACA
TTGAATGCTGAGATTACGCATTGAATTTCTGGTAGTAGATCGATAATCAAAAAAGTGTTT
GTGATTGTTCCAGAAGAAATGAAACAAAAGATATGGTAGAGCTAGGACAGTTATTGTATG
AGGTCTACCCAATGCTAGATGCAGAGGTGCATAATAGATCGATATGAACATCATGAGCTG
TCCCGTAATAAAACCAGTTGTTGCTGATACCTTCTTCTCGGTTCCTTCTTCCATAACCTG
AGCTTGGAGAAGGAAGAGATAAGAGGGCCCTATGGAGAATGTGGTCAGAAATCCATAATA
GAGTCCGACCACAACGACCGAATTGATTATCTTCATGCATAAGGATACTAGATTACCTAG
TAGAAAAGATTTTAAAATCATCACAAACCTCCCTTTTTCTTTTCTATTGCAATTTCTGGA
TTATTATATGATAATTTTTTAACTTTCCATATATAGAAAAGAAATAGAAAGAGATAGACT
AGAAATGACATCTGTTATGTCAATGACACCAAAGGGGTATTAAATGAATGGAATTGGGAT
ATGGATGGAATATAATGAAATAGAGCCATTTTGAGGGTCCCTATGAAATGAGGCATGGAA
GGGAGCCACTACGAAGAAGTTCCGGGAGTTACGAAGGCTCATATTGGTCATGGGTTGAGA
ACGGGAATTGAACTCTATGAGATCTAATCTCCCGTTGTTCCTCAGTAGCTCAGTGGTAGA
GCGGTCGGCTGTTAACTGATTGGTCGTAGGTTCGAATCCTACTTGGGGAGATTTGATTCA
TTCTGAATTATTTAATTCAGAATAAAATAAGGGGGCTCATTTTGACCGTTAAGAGTACCT
GTTTCTATTGCATTCTATCTCATTGTATCACATTCTGTTCTGCGAGATTTGAAAATCACC
GTCAATACCTCGGTGTAGGTCCGGGATAATCCTTTGTTCCATAGCCAATTAAAAATTCTC
AACTAGCAGTGCATCAAAGATGCAGCCATCGATTCTCCCGAGAGGCCACAATTGTCGCGA
GCAAACATATTAATGACGAGGAACGCATTTTTGTTATGCTACTAATACTTGTACTTGCTC
TGCTATTCTGCCCAAGCCTGGCTGAGGAAGAGTTACGGGGCGTAAAACAAAAAAATATGA
AAATATGCTGATGGGGGCCAGGCATACTATGCGTAATGATTCCTTCATTCACG
NNNNNNNNNNNNNNNNNNNNNNNNNNNNNNNNNNNNNNNNNNNNNNNNNN
ATTCTGAATTAAATAATTCAGAAT
NNNNNNNNNNNNNNNNNNNNNNNNNNNNNNNNNNNNNNNNNNNNNNNNNN
GAAAGGGCCATTCCATTTCGACAACCACACCCAAGTTCCATTGCTTTTGGTCCGCTATTC
CGATCATGATTTTCCTACCCCCAGAGGGAAAGGTCCTTCCCGGCCGGTTGTGGGCGAGGA
GGGATTCGAACCCCCGACACCGTGGTTCGTAGCCACGTGCTCTAATCCTCTGAGCTACAG
GCCCCACCCCGTCTCCACTGGATCTGTTCCCGGGAGTACCCTCAAAAAAAGGAACCTTTC
CTCTCCCCAGCCATTTCGGGTGAAAGCGCGTTGATTTCTATAAGAACGGTTCGTTCCGAG
GTGTGAAGTGGGAGAGAAAGGATGTCATAATTGGGGTTTTGAATAAGACGACC
NNNNNNNNNNNNNNNNNNNNNNNNNNNNNNNNNNNNNNNNNNNNNNNNNN
ATATTGAAAAAGTAATAAGAATGAGAGGTGTTAAGCTTTTTATCATCCTGGCGTCGAGCT
ATTTTTCCGCAGGACCTCCCCTACAGTATCGTCACCGCAGTAGAGTTTAACCACCAAGTT
CGGGATGGATTGGTGTGGTTCCTCTACGCCTAGGACACCAGAATACCGAACCATGAACGA
AGAAAGGCATGAGAGAAAAGCATATTGGCTAGTGATTGTGAGGCCCCAATTCTTGACTGA
AGGGGATACCAAAGGCCTCTGCCCTTCCATCCCTTGGATATATAGAGAGGGAGGGCGGAG
CCCTTGGTTTTTTCATGTTGTCAAAGAGTTGAACAATGAAAATAGATGGCGAGTGCCTGA
TCGAATTGATCGGGTCATGTAGGAACAAGGTTCAAGTCTACCGGTCTGTTAGGATGCCTC
AGCTGCATACATTACTGCACTTCCACTTGACACCTATCGTAATGATAAACGGCTCGTCTC
GCCGTGACCTTCTCTTGAATTCTCTTCTGTCGCTCCATCCCCGCAGGGGTAGAGAACCCG
TCGCTGTCTCGGCTGTGTTACCGGGGGCTCTGGGGAAGTCGGAATAGGAGAGCACTCATC
TTGGGGTGGGCTTACTACTTAGATGCTTTCAGCAGTTATCCGCTCCGCACTTGGCTACCC
AGCGTTTACCGTGGGCACGATAACTGGTACACCAGAGGTGCGTCCTTCCCGGTCCTCTCG
TACTAGGGAAAGGTCCTCTCAATGCTCTAACGCCCACACCGGATATGGACCGAACTGTCT
CACGACGTTCTGAACCCAGCTCACGTACCGCTTTAATGGGCGAACAGCCCAACCCTTGGG
ACCTACTCCAGCCCCAGGATGCGACGAGCCGACATCGAGGTGCCAAACCATGCCGTCGAT
ATGGACTCTTGGGCAAGATCAGCCTGTTATCCCCGGGGTACCTTTTATCCGTTGAGCGAC
GCCGCTTCCACATGCCAGCGCCGGATCACTAGTTCCGACTTTCGTCCCTGCTCGAGCTGT
CACTCTCACAGTCAAGCTCCCTTCTGCCTTTGCACTCGAGGGCCAATCTCCGTCCGGCCC
GAGGAAACCTTTGCACGCCTCCGTTACCTTTTGGGAGGCCTACGCCCCATAGAAACTGTC
TACCTGAGACTGTCCCTTGGCCCGTAGGTCCTGACACAAGGTTAGAATTCTAGCTCTTCC
AGAGTGGTATCTCACTGATGGCTCGGGCCCCCCCGGAAGGGGGCCTTCTTCGCCTTCCAC
CTAAGCTGCGCAGGAAAGGCCCAAAGCCAATCCCAGGGAACAGTAAAGCTTCATAGGGTC
TTTCTGTCGGTAGTCCGCATCTTCACAGACATGTCTATTTCACCGAGCCTCTCTCCGAGA
CAGTGCCCAGATCGTTACGCCTTTCGTGCGGGTCGGAACTTACCCGACAAGGAATTTCGC
TACCTTAGGACCGTTATAGTTACGGCCGCCGTTCACCGGGGCTTCGGTCGCCGGCTCCCC
TGTCATCAGGTCACCAACTTCCTTGACCTTCCGGCACTGGGCAGGCGTCAGCCCCCATAC
ATGGTCTTACGACTTTGCGGAGACCTGTGTTTTTGGTAAACAGTCGCCCGGGCCTGGTCA
CTGCGACCCCCCTTGTGAGGAGGCACCCCTTCTCCCGAAGTTACGGGGCTATTTTGCCGA
GTTCCTTAGAGAGAGTTGTCTCGCGCCCCTAGGTATTCTCTACCTACCCACCTGTGTCGG
TTTCGGGTACAGGTACCCTTTTGTTGAAGGTCGTTCGAGCTTTTCCTGGGAGTATGGCAT
GGGTTACTTCAGCGCCGTAGCGCCTGGTACTCGAACATTGGCTCGAGGCATTTTCTCTAC
CCCTTCTTACCCTGAAAAAGCAGGGTCACCTTACGTCCTTGAACCGATAACCATCTTTCG
GCTAACCTAGCCTCCTCCGTCCCTCGGGACCAACAAGGGGTAGTACAGGAATATTCACCT
GTTGTCCATCGACTACGCCTTTCGGCCTGATCTTAGGCCCTGACTCACCCTCCGTGGACG
AACCTTGCGGAGGAACCCTTAGGTTTTCGGGGCATTGGATTCTCACCAATGTTTGCGTTA
CTCAAGCCGACATTCTCGCTTCCGCTTCGTCCACCACTGCTCGCGCGGGTGCTTCCCTCT
AAGGCGGAACGCTCCCCTACCGATGTATTTTTACATCCCACAGCTTCGGCAGATCGCTTA
GCCCCGTTACATTGTCGGCGCGGAATCACTTGACCAGTGAGCTATTACGCACTCTTTCAA
GGGTGGCTGCTTCTAAGCCAACCTCCTGGTTGTCTATGCAACTCCACATCCTTTCCCACT
TAGCACACGCTTAGGGGCCTTAGTCGGTGGTCTGGGTTGTTTCCCTCTCGACGATGAAGC
TTATCCCCCACCGTCTCACTGGCTGACCTTGACCCCTGTTATTTTGAGGTCATATCTAGT
ATTCAGAGTTTGCCTCGATTTGGTACCGCTCTCGCGGCCCGCACCGAAACAGTGCTTTAC
CCCTAGATGTCCAGTCAACTGCTGCGCCTCAACGCATTTCGGGGAGAACCAGCTAGCTCT
GGGTTCGAGTGGCATTTCACCCCTAACCACAACTCATCCGCTGATTCTTCAACATCAGTC
GGTTCGGACCTCCACTTAGTTTCACCCAAGCTTCATCCTGGTCATGGATAGATCACCCAG
GTTCGGGTCCATAAGCAGTGACAATTGCCCTATGAAGACTCGCTTTCGCTACGGCTCCGG
TGGGTTCCCTTAACCAAGCCACTGCCTATGAGTCGCCGGCTCATTCTTCAACAGGCACGC
GGTCAGAGCCCTGGGCTCCTCCCACTGCTTGGGAGCTTACGGTTTCATGTTCTATTTCAC
TCCCCGATGGGGGTTCTTTTCACCCTTCCCTCACGGTACTACTTCGCTATCGGTCACCCA
GGAGTATTTAGCCTTGCAAGGTGGTCCTTGCTGATTCACACGGGATTCCACGTGCCCCAT
GCTACTCGGGTCAGAGCGTAAGCTAGTGATGCTTTCGGCTACTGGACTTTCGCCATCTAG
GGTGCAGCACTCCACCGCTTCGCCTAGCAGCACGACGCTTGTATTGCTCTCCCACAACCC
CGTTTTCACGGTTTAGGCTGCTCCCATTTCGCTCGCCGCTACTACGGGAATCGCTTTTGC
TTTCTTTTCCTCTGGCTACTAAGATGTTTCAGTTCGCCAGGTTGTCTCTTGCCTGCCCAT
GGATTCAGCAGCAGTTCGAAAGGTTGACCTATTCGGGAATCTCCGGATCTATGCTTATTT
TCAACTCCCCGAAGCATTTCGTCGCTTACTACGCCCTTCCTCGTCTCTGGGTGCCTAGGT
ATCCACCGTAAGCCTTTCCTCGTTTGAACCTCGCCCTTAACTTT
NNNNNNNNNNNNNNNNNNNNNNNNNNNNNNNNNNNNNNNNNNNNNNNNNN
GCCCTTAACTTTAAGGCTATGCCATCCTAAGGTGCTGCTAAATGGATGGATCTTATCAAC
GTCCATGAATGATAAATCATAGATCGAACCGCCGAATCGGAAAAATTGGGTGCTATCATA
TAGCTTTGTATTGGCTAAGTTCACGAGTTGGAGATAAGCGGACTCGAACCGCTGACATCC
GCCGCAGGGTAAACCACCGCCTCTCAGGCCCCCGACTGATTCTACCATAGAGGCCAACGA
TAGACAATAACTCCCCCCCGAACACAGCTTACAACTTTCATCGTACTGTGCTCTCCAAAG
NNNNNNNNNNNNNNNNNNNNNNNNNNNNNNNNNNNNNNNNNNNNNNNNNN
CTAAGGATTCTTGTGGTTCCGGAGGATCCAGCTACAGGAGAACCAGGAACGGAGAACTTC
CCCCCCCTTCCGTTAAGAACGCCGGTTTTAAGAATGAGTGATTGCCCTTCTCCGACCCTT
ACTGCCCAACCTGAGAGCGGACAGCTAATGCGTTCCACTTATTGAACAGGGTTCTATGGT
CGGTCCGTAACCCCTGGATGCCGAAGGCGTCCTTGGGGTGATCTCGTAGTTCCTACGGGG
TGGAGATGATAGGGTCGGTCCATGGATTTTCCTTCCTTTTGCCGCATTTCGCTCAAAGGG
TTGAAGGGAGATAGTGCATCAAGCTGTTCGCAAGGGCCAACTTGATCCTCTTCCCCAGGG
ATCCCAGAAGAGGGAACCCTGGGAGAGCCGCCGACTCCAACTACCGTCCATGTACGATCC
ATACTAGATCTGACCAACTGCCCATCCTACCTCCTCTACGTTCTTGACAGCCCATCTTTG
TCTCAGTAGAGTCTTTCAGTGGCATGTTTCGGTCCTCTTCCCCATTACTTAGAAAAAGTG
AGCCACCGGTTCAGGTACAAGATACTATCATTACCGCCCGGACAATTAGACATCCAACCC
GTAATCGCAACGACCCAATTGCAAGAGCGGAGCTCTACCAACTGAGCTATATCCCCCCGA
GCCAAGTGGAGCATGCATGAAGGAGTCAGATGCCTCTTCTATTATTTTCCCTGGCGCAGC
TGGGCCATCCTGGACTTGAACCAGAGACCTCGCCCGTGAAGTAAATCATCGCACCTACGG
TCCAACCAATTGGGAGAGAATCAATAGATTCCTTTTCGGAAGTGATTCATCCTTCCCGAA
CGCAGCATACAACTCTCCGTCGTACTGCGCTCTCCAAGTGTGCTTGTTCCCCCCTTCTTC
CTTACCCTGGCAAGTCTTTGTGAAATAACTCCGATGAGAAGAAAAAAGAAGGCGTTAAGA
GACCCTCCTGGCCCAACCCTAGACACTCTAAGATCCTTTTCAAACCTGCTCCCATTTCGA
GTCAAGAGATAGATAAATAGACACATCCCATTACACTGATCGGGGACGTTCGTAGTGACT
GAGGGGGTCGACGACCAAGAAGTGAGTTATTTATACCAAGCATTCTTCTTACGGCCAGAT
CCAATCTCCTGGTCCCTGCAGAAAGGAAAAAGAATTGCACGCTCTTCCTTTCGGGAAGGG
AGGATTAGGGAAATCCTATTGATTGCAGCTTTCTCCAGACCTCCGGGAAAAGCATG
NNNNNNNNNNNNNNNNNNNNNNNNNNNNNNNNNNNNNNNNNNNNNNNNNN
CGGCTCGAATGGTACGATCCCTCCGTCACCCCAGAATGAAAGGGGTGATCTCGTAGTTCT
TGGTCTGTGAAGATGCGTTGTTAGGTGCTCCATTTTATTTTCCCATTGAGGCCGAACCTG
TGCTCGAGAGATAGCTGTCCATACACTGATAAGGGATGTATGGATTCTCGAGAAGAGAGG
AGCCGTGGTGGTCCCCCCCGGACCGCCCGGATCCCACGAGTGAATCAAAAGTTGGATCTA
CATTGGATCTCACCTGAATCGCCCCATCTATCCTCCTGAGGAGAAGTTTGGTTTCAAACC
CCGGTTCGAACAGGAGGAGTACGCCATGCTAATGTGCCTTGGATGATCCACATCTCAGGG
TCAGGCGCCGATGAGCACATTGAACTATCCATGTGGCTGAGAGCCCTCACAGTCCAGGCA
CAACGACGCAATTATCAGGGGCGCGCTCTACCACTGAGCTAATAGCCCGTCGTGCGAGCC
TCCCACTGGGGGCCCGCTATGCCAAAAGCGAGAGAAACCCCATCCCTCTCTTTCCTTTTT
TCGCCCCCATGTCGCCACACGGGGAGGGCATGGGGACGTAAAAAAGGGGATCCTATCAAC
TTGTTCCGACCTAGGATAATAAGCTCATGAGCTTGGTCTTACTTCACCGTCGAGAAACGA
AAGAAGACTTCCATCTCCAAGTTTAACTCAGACGCAGCTCCCTTCTTTTTGGGTGTGAAG
CAGTGTCAAACCAAAATACCCAACAAGCATTAGCTCTCCCTGAAAAGGAGGTGATCCAGC
CGCACCTTCCAGTACGGCTACCTTGTTACGACTTCACTCCAGTCACTAGCCCTGCCTTCG
GCATCCCCCTCCTTGCGGTTAAGGTAACGACTTCGGGCATGGCCAGCTCCCATAGTGTGA
CGGGCGGTGTGTACAAGGCCCGGGAACGAATTCACCGCCGTATGGCTGACCGGCGATTAC
TAGCGATTCCGGCTTCATGCAGGCGAGTTGCAGCCTGCAATCCGAACTGAGGACGGGTTT
TTGAGATCGGCTCCACCTCGCGGGATCGCGACCCTTTGTCCCGGCCATTGTAGCATGTGT
GTCGCCCAGGGCATAAGGGGCATGATGACTTGACGTCATCCCCACCTTCCTCCG
NNNNNNNNNNNNNNNNNNNNNNNNNNNNNNNNNNNNNNNNNNNNNNNNNN
AGGGTTGCGCTCGTTGCGGGACTTAACCCAACATCTCACGACACGAGCTGACGACAGCCA
TGCAGCACCTGTGTCCGCGTTCCCGAAGGCACCCCTCTCTTTCAAGAGGATTCGCGGCAT
GTCAAGCCCTGGTAAGGTTCTTCGCTTTGCATCGAATTAAACCACATGCTCCACCGCTTG
TGCGGGCCCCCGTCAATTCCTTTGAGTTTCATTCTTGCGAACGTACTCCCCAGGCGGGAT
ACTTAACGCGTTAGCTACAGCACTGCACGGGTCGATACGCACAGCGCCTAGTATCCATCG
TTTACGGCTAGGACTACTGGGGTATCTAATCCCATTCGCTCCCCTAGCTTTCGTCTCTCA
GTGTCAGTGTCGGCCCAGCAGAGTGCTTTCGCCGTTGGTGTTCTTTCCGATCTCTACGCA
TTTCACCGCTCCACCGGAAATTCCCTCTGCCCCTACCGTACTCCAGCTTAGCAGTTTCCA
CCGCCTGTCCAGGGTTGAGCCCTGGGATTTGACGGCGGACTTACAAAGCCACCTACAGAC
GCTTTACGCCCAATCATTCCGGATAACGCTTGCATCCTCTGTATTACCGCGGCTGCTGGC
ACAGAGTTAGCCGATGCTTATTCCCCAGATACCGTCATTGCTTCTTCTCCGGGAAAAGAA
GTTCATGACCCGTGGGCCTTCTACCTCCACGCGGCATTGCTCCGTCAGGCTTTCGCCCAT
TGCGGAAAATTCCCCACTGCTGCCTCCCGTAGGAGTCTGGGCCGTGTCTCAGTCCCAGTG
TGGCTGATCATCCTCTCGGACCAGCTACTGATCATCGCCTTGGTAAGCTATTGCCTCACC
AACTAGCTAATCAGACGCGAGCCCCTCCTCGGGCGGATTCCTCCTTTTGCTCCTCAGCCT
ACGGGGTATTAGCAGCCGTTTCCAGCTGTTGTTCCCCTCCCAAGGGCAGGTTCTTACGCG
TTACTCACCCGTCCGCCACTGGAAACACCACTTCCCGTCCGACTTGCATGTGTTAAGCAT
GCCGCCAGCGTTCATCCTGAGCCAGGATCGAACTCTCCATGAGATTCATAGTTGCATTAC
TTATAGCTTCCTTGTTCGTAGACAAAGCTAATTCGAAATTGTCTTTCATTCCAAGGCATA
ACTTGTATCCATGCGCTTCATATTCGCCCGGAGTTCGCTCCCAGAAATATAGCCATCCCT
GCCCCCTCACGTCAATCCCACGAGCCTCTTATCCATTCTCACGGCGGAGGAGCAAATCAA
AATAGAAGAATTAACATTGGGTTTAGGGATAATCAGGCTCGAACTGATGACTTCCACCAC
GTCAAGGTGACACTCTACCGCTGAGTTATATCCCTTCCCTGCCCCGATCGAGAAATAGGA
TTGACTACGGATTCGAGCCATAGCACATGGTTTCATAAAACTGCACGATTTTCCCGATCT
AAATCAAGCAGGTTTTACATGAAGAAGATTTGGCTCAGCATGTTCTATTCGATACGGGTA
TTAACTACTTCATTTATGAATTTCATAGTAATAGAAATACATGTCCTACCGAGACAGAAT
TTGTAACTTGCTATCCTCTTGCCTAGCAGGCAAAGATTTACCTCTGTGGAAAGGATGATT
CATTCGGATCGACATGAGAGTCCAACTACATTGCATTGCCAGAATCCATGTTGTATATTT
GAAAGAGGTTGACCTCCTTGCTTCTCTCATGGTACACTCCTCTTCCCGCGGAGTCCCTTT
TTTCCTCGGTCCACAGAGACAAAATGTAGGACTGGTGTCAACAGTTCATCACGGAAGAAA
GGACTCACTAAGCCGGGATCACTAACGAATACTAACTAATATAATAGAAAAGAACTGTCT
TTTCTGTATACTTTCCCCGGTTCCGTTGCTACCGCGGGCTTTACGCAATCGATCGGATTA
TATAGATATCCCTTCAACACAACATAGGTCATCGAAAGGATCTCGGAGACCCACCAAAGC
ACGAAAGCCAGGATCTTTCAGAAAAAGGATTCCTATTCGAAGAGTGCATAACCGCATGGA
TAAGCTCACACTAACCCGTCAATTTGGGATCCAATTCGAGACTTTCCTTGGGAGGTATCG
GAAAGGAATTGGAATAATAATACCGATTC
NNNNNNNNNNNNNNNNNNNNNNNNNNNNNNNNNNNNNNNNNNNNNNNNNN
CACGAGCTGACGACAGCCATGCAGCACCTGT
NNNNNNNNNNNNNNNNNNNNNNNNNNNNNNNNNNNNNNNNNNNNNNNNNN
ATGTCAAGGGCTGGTAAGGTTTTGCGCGTTGTATCGAATTAAACCACATGCTCCACCGCT
TGTGCAGGCCCCCGTCAATTCCTTTGAGTTTCGGTCTTGCGACCGTACTCCCCAGGCGG
NNNNNNNNNNNNNNNNNNNNNNNNNNNNNNNNNNNNNNNNNNNNNNNNNN
TATCGATTCATACAGAAGAAAGGGTTCTCTATTGATTCAAACACTGTACCTATTATGGGA
TAGGGATAGAGGAAGAGGAAAAAACCGAAGATTTCACATATTTGATCGAAAAATCAATCT
GATTTAGTTCGTACCCTTCGCTCAAGAAAATAGGTCAAATTCTACAGGATCAAACCTATG
GGACTTAAGGAAGGAATG
NNNNNNNNNNNNNNNNNNNNNNNNNNNNNNNNNNNNNNNNNNNNNNNNNN
TAGTAAATAAAAATGAAGTGGAAGAACCCAGATTCCAAATGAACAAATTCAAAAAAAGGA
TCTTTCTGATTCTCGAAGAATGAGGGGCAAAGGGATTGATCGAGAAAGATCTCTTGTTCT
TATTATAAGATCGTGCGCGATTGGATTCGCATATGTTTGAGAATAATCTTCTCCTTTGAG
AATAATCAAAAATGGAAAGTGTTCAATTGGAACATGAAAGCGTGACTAAATTGGTCCTAG
TTACTCTTCGGGACGGAGTGGAAGAAGGGAGGGGGCGGAAAAGGATCCAATGACTTCGAA
AGAATTGAACGAGGAGCCGTATGAGGTGAAAATCTCATGTACGGTTCTGTAGAGTGGCAG
TAAGGGTGACTTATCTGTCAACTTTTCCACTATCACCCCCAAAAAACCAAACTCTGCCTT
ACGTAAAGTTGCCAGAGTACGATTAACCTCTGGATTTGAAATCACTGCTTATATACCCGG
TATTGGCCATAATTCACAAGAACATTCTGTAGTTTTAGTAAGAGGGGGAAGGGTTAAGGA
TTTACCTGGTGTGAGATATCATATTGTTCGAGGAACCCTAGATGCTGTCGGAGTAAAGGA
TCGTCAACAAGGGCGTTCTAGTGCGTTGTAGATTCTTATCCAAGACTTGTATCATTTGAT
GATGCCATGTGAATCGCTAGAAACATATGAAGTGTATGGCTAACCCAATAACGAAAGTTT
CGTAAGGGAACTGGAGCAGGCTACCATGAGACAAAAGATCTTCTTTCTAAAGAGATTCGA
TTCGGAACTCTTATACGTCCAAGGTTCAATATTGAAATAATTTCAAAGGTTTTCCCTGAC
TTTGTCCGTGTCAACAAACAATTCGAAATACCTCGACTTTTTTAGAACAGGTCCGAGTCA
AATAGCAATGATTCGAAGCACTTCTTTTTATACTATTTCGGAAACCCAAGGACTCAATCG
TATGGATATGTAAAATACAGGATTTCCAATCCTAGCAGGAAAGGGAGGGAAACGGATACT
CAATTTAAAGTGAGTAAACAGAATTCCATACTCGATCTCATAGATACATATAGAATTCTG
CGGAAAGCCGTATTCGATGAAAGTTGTATGTACGGCTTGGAGGGAGATCCTTCATATCTT
TCGAGATCCACCCTACAATATGGGGTAAAAAGGCCAAAATAAGTGATTTTAGTCCTTATA
AAAAGAAAACTGATTCTTGAACCCCTTTCACGCTCATGTCACGTCGAGGTACTGCAGAAA
AAAAAACTACAAAATCCGATCCAATTTATCGTAATCGATTAGTTAACATGTTGGTTAACC
GTATTCTGAAACACGGAAAAAAATCATTGGCTTATCAAATTATCTATCGAGCCGTGAAAA
AGATTCAACAAAAGACAGAAACAAATCCACTATCTGTTTTACGTCAAGCAATACGTGGGG
GAACTCCCGATATAGCAGTAAAAGCAAGACGTGTAGGTGGATCGACTCATCAAGTTCCCA
TTGAAATAGGATCCACACAAGGCAAAGCACTTGCCATTCGTTGGTTATTAGCGGCATCCC
GAAAACGTCCGGGTCGAAATATGGCTTTCAAATTAAGTTCCGAATTAGTGGATGCTGCCA
AAGGGAGTGGCGATGCCATACGCAAAAAGGAAGAGACTCATAGAATGGCAGAGGCAAATA
GAGCTTTTGCCCATTTTCGTTAATCCATGAACAGGATCTATATAGACACATAGATCCATG
GATCTATACATCTCGATCGGAAAAGAATCAAGAGAAAAAGAAAGAGTCGGAATTGATCGA
TATATTTCTCGAAACAAACGAAAAGGAAACGAAAGATGAAACATAAATCATGGATCAACT
AAGCCCTCTCGGGGGCTTTTTTCTTAAGAATTAAGAATAAGAAAGGAAAGAAGAACCTCA
TGTAAATACCATGGAATAAGGTTTGATCCTATTCATGGGGATTCCGTAAATATTCCATTC
CAAAAATGGAAACAATTGAAATTCTTTTTTGAAATTGGATGCAGTTACTAATTCATGATC
TGGCATGTACAGAATGAAAACGTCATTCTCGATTCTACGAGAATTTTTATGAAAGCCTTT
CATTTGCTTCTCCTCGATGGAAGTTTTATTCTCCC
NNNNNNNNNNNNNNNNNNNNNNNNNNNNNNNNNNNNNNNNNNNNNNNNNN
GAGGAGCCGTATGAGATGAAAGTCTCACGTACAGTTCTG
NNNNNNNNNNNNNNNNNNNNNNNNNNNNNNNNNNNNNNNNNNNNNNNNNN
AGGAGCCGTATGAGATGAAAGTCTCA
NNNNNNNNNNNNNNNNNNNNNNNNNNNNNNNNNNNNNNNNNNNNNNNNNN
GAATTGAGTATGATTGTATGTGTGATAGCATCTACTATACCAGGAATATCAATGAACCCG
ATTATTGCAATTGCTCAGGATACCCTTTTTTAGCTTCTAGGGTCTATTTCTTAGTTCAGG
ATCCCTCTTACTAACTGGAATCAAAGAAAAGAATTAGTAGATCTGTTCCGCCCAAAATGG
GAATGGGCTAAGGTTATGAACTTATAATCTGATGATCGAGTCGATTCCATGATTAT
NNNNNNNNNNNNNNNNNNNNNNNNNNNNNNNNNNNNNNNNNNNNNNNNNN
GACCGGAATAGGGTTATCTACATTCTCATTATACGAAGGGGGCATTCGAGCGTATCTAAA
TAGATACTATGTTTACATATGGGTCTCTACGTCGTTACATTCCATTTAGGATTAGGAATA
GGCGTAATCGGACCCGCTTTTTACATATCTCTCGTTATTTGGGACCCTATTCGCCTCTTT
GG
NNNNNNNNNNNNNNNNNNNNNNNNNNNNNNNNNNNNNNNNNNNNNNNNNN
TTCATCATAAATGATCCGCTTGCCCCGAAATGACCTGGACCAATAGGGAAATCCCAATTC
ATTGGGCCTTTCGATACAATCAAATAGAAAGCCCCAAGGGCGCCATATTCTAGGAGCCCA
AACTATGTGATTGAATAAATCCTCCTCTAGGTCAACTTCCCCTTCTTCAAACTCCGATTC
GTTTTTTTCATAGAGAAATCTCTGATCAAGGATAGAAAAAAATCCGTTTTGCATCATATT
TAAGGGATTCCTTGGTTCGGGCCGAAGAAGCAATGTCACTCGATCATTATCAAACTGACT
GCAATCTTTTTCTGTCCGTGAAGATCCCACCAGAGCGCCTTCTACTTC
NNNNNNNNNNNNNNNNNNNNNNNNNNNNNNNNNNNNNNNNNNNNNNNNNN
AAGTGAAATCCCCTAGTATATGAAATAGTGAAAAAGTGCTTTCGTTGTTGTGGAATAAGA
AGCCTTCGTATCTTAATGCACGTATTTAAT
NNNNNNNNNNNNNNNNNNNNNNNNNNNNNNNNNNNNNNNNNNNNNNNNNN
CACTTTTTGGGGAATATGAGTCGAAGCAATAACAAGAATATTTCTAGTGGAACATCTTTC
ACAATCCCTGGAGAGATAGTTCACTAATAGACTGAGGGATAAGTAATTCGACTCATTCAC
ATCCAGATCATGAATGTTTGGAATCCATATTATGCAAGGAGACATTGCTTTTGCTAATTC
GAATTGAAGGGTGATATAAAATCGGTCTATTTCCGGTTCCGGCATCATATCCATAGTTAC
CGCATTCATCATAGTTAGCAGTCCCAGCTCCGTATCAAGGTCACGATCGATATCGTCACT
AGCATCAATATCG
NNNNNNNNNNNNNNNNNNNNNNNNNNNNNNNNNNNNNNNNNNNNNNNNNN
ATATCGTCACTAGCATCAATATCG
NNNNNNNNNNNNNNNNNNNNNNNNNNNNNNNNNNNNNNNNNNNNNNNNNN
GAGAAGATGTGTACGAACGAGATATCCAGCAACAAGAAGAAGGAAAAGGATT
NNNNNNNNNNNNNNNNNNNNNNNNNNNNNNNNNNNNNNNNNNNNNNNNNN
AATATCGATATAATCAATAAGAAAACCTTTAGGCTTGTTCAGAAATACCGTAATGAAAGG
AACATAGGAGTTTGTCACTAGGTATTTGACCAAATAGGATCGTCCAGTTCCTATAGAACC
TATCACTAAAATACCCCTAGAGGGGGATAAGGCTAAGCGGAGCGAAAAGGGTTTTCCATG
AGATGGGAAATGAAAACTATTAGCCCCACACGAAGTTTGTGAATAAGTGATTGTCTGATA
ATGAGCAAGGAATATCCGTCTTTCTGCTAAACAGGATGTATTGAACTCATAATTCATTAG
ATACTTTTTATGAATGTCAACTAAGTATCCTAAGTAAATTGCTCCCGGTTGTTCAATCAT
TTGATAACCAGAGTCATTCTTTGATAAATGATCACTATGAGTCAGACTCAATAGAATTTG
ATCAATCCCTTTTTCTGTCGTTAAGGTGGAGAACTGAACCAAGTATTCTCTTTCTTCATC
ATCAATCGAATCACTGTTCGCGACCCAGGATTCTATTTTATCATCAATCCAATCCCCGTT
CACGTTTTTTCCTTTTCTTATCAATGAATAGATCTCTTTACTTGTATGACTTAGATGTCT
CGTATTTCTCGAAAAAGTGATTCGATTGATGGGATTTGGTATGAGACTTATGAGATCGAT
GAGATTGATATTCAAATATTTCTTCTTAGAACGTATTGATTTGACCCCATAAGCGGGACC
ACCACCCAATGGCATGTTGCCGCCAGAAGCGGAACTCCGTATTTCTTCTATAGAATCTCC
TAATTGTTCCAGAGCAACTAGAAAGAGATTCTTTAACCAGAAAGAATTCGGTTCAGATGT
AGGATACCTATCCAGAAGTTTTCGCAACTCAATCATAGATGATGGAATCATCAAAGATTT
GACCTTTTCGAAATCTGTCTGTAACTCACTAGAGGCCCGGGAAACAAAGAGAAGATGTGT
ACGAACGAGATATCCAGCAACAAGAAGAAGGAAAAGGATTGAATAGAGGAACTCCCGAAC
ATTTGGCGATCTCAGATGTGTCGATATCAATGGTGACTCATTATTTCGATGAATCATTTC
TTCGGACAGAAGAAGATTATGTAAACACTTACTCGAAATCTCACTTATCAGATTCCATTG
TGGAAGACACCATTTTTTCTGAAGAATTCGCCATGATATATCTGATCCATGCATAATATC
ATGAAAAATGGATACAAATTTTTGACTGCTACTTAGTATCGGCAATAGGTCTGAAAAAGT
ATCTAAAAATATCAAATTTAGATATTTGTACCCTGTCGAAGTAAGGAACCATGGCATATA
TGTTTGGAATCGATTCCATTTTGAGAGAGTTGAAAAAGCACTATCTCGTTGAAAGGTTCT
ATACATCCGCCCTTTCTCAACGCATTTCTTTAGACAAAGATTCCGTTTTTTCCCCTTTTC
GGATGGTAAATATTTCTCAGAACATGGAGTGTGAATCAAACCCATGTTTGAATTGAAATT
GAGATACTGATGCAAGCTCTTCCCTTCTGAATCAGATAGATTCATATCTGAAAGAGGTTG
ACAATAAGTTCTTTCAAAATTGACTATTTGTCCCTTTGTTAGAGGCGTTCCAGAAATGTC
TGCGATCGAGTAAATAGCTCTACGAACGAACGGATCGGATCGACTTGGAAAATGGAAAGA
TTTGTACAAGTTATACGTTTCGTTACCACTTTGTGGAAAACCGTTAGGTATGAATATGTT
AGATACCTGTGACTCGATTGATGAAATAGTATCTCTCCCCCCAAAAGCATGTTTTTTTTT
ACCGACGCACAAAGAAACTATTTTGTTGCGAATGAACAAGATATTGAGGAATTGTCCATA
CGTAAAATCATAATTATTGATACGGGCCTTTTCCACATAAAAAGGGAATCTTTTGTTACA
ATAGAAGCAGAAG
NNNNNNNNNNNNNNNNNNNNNNNNNNNNNNNNNNNNNNNNNNNNNNNNNN
GAAGTCGATTTGCTTTATAAAAAGAA
NNNNNNNNNNNNNNNNNNNNNNNNNNNNNNNNNNNNNNNNNNNNNNNNNN
ACTTCTATGAAATGGTTTCACGGGATTCAGCCAATTGTCTTGATCGTGGAATATCATTGA
GAAATAGGAATCCGTGTTATCAAAGGATTTCCTGCGATTATTTCTAGTATGGAATGAGTC
AATCATCCACTTTGGTATCTTATTACAAAAATGGTGATATTGTTCCTCCATTGATCAAGA
ATTTCGATTTTTGGGAAGT
NNNNNNNNNNNNNNNNNNNNNNNNNNNNNNNNNNNNNNNNNNNNNNNNNN
TCAAGCACCGACAGAACCGGAAGCGCCCCTTCTTTCAAAGAGAGGAGGACGGGTTATTCA
CATTTCATTTGATGGTCAGAGGCAAATTGAAAGCTAAGCAGTGGTAATTCTAAAGATTCC
CCGGGAAAAAATAGAGATGTCTCCTACGTTACCCATAATATGTGGAAGTATCGACGTAAT
TTCATAGAGTCATTCGGTCTGAATGCTACATGAAGAACATAAGCCAGATGATGGAACGGG
AAGACCTAGGATGTAGAAGATCATAACATGAATGATTCGGCAGATTTGGATTCCTATATA
TCCACCTATGTGGTACTTCATTGCACGATATATATAAGATCCATCTGTATAAATATCATC
ATCTACATCCAGAAAGCCGTATGCTTTGGAAGAAGCTTGTACAGTTTGGGAAGGGGTTTT
GATTGATCAAAAAGAAGAATCTACTTCAACCGATATGCCCTTAGGTACGGCCATACATAA
CATAGAAATCACACTTGGAAAGGGTGGACAATTAGCTAGAGCAGCGGGTGCTGTAGCGAA
ACTGATTGCAAAAGAGGGGAAATCGGCCACATTAAAATTACCTTCTGGGGAGGTACGTTT
GATATCCAAAAACTGCTCAGCAACAGTCGGACAAGTGGGGAATGTTGGGGTGAACCAGAA
AAGTTTGGGTAGAGCCGGATCTAAGCGTTGGCTCGGTAAGCGTCCTGTAGTAAGAGGAGT
AGTTATGAACCCTGTAGACCATCCCCACGGAGGTGGGGAAGGGAGGGCCCCAATTGGTAG
AAAAAAACCCACAACCCCTTGGGGTTATCCTGCACTTGGAAGAAGAAGTAGAAAAAGGAA
TAAATATAGTGATAATTTGATTCTTCGTCGCCGTAGTAAATAGGAGAGAAAATCGAATTT
CTTTCTTCGTCTTTAC
NNNNNNNNNNNNNNNNNNNNNNNNNNNNNNNNNNNNNNNNNNNNNNNNNN
TAGGAGTAAGCTGTGACACGTTCACT
NNNNNNNNNNNNNNNNNNNNNNNNNNNNNNNNNNNNNNNNNNNNNNNNNN
