# Supplementary material for: Complete plastome sequence of Iodes cirrhosa Turcz., the first in the Icacinaceae, comparative genomic analyses and possible split of Idoes species in response to climate changes
Source: PeerJ. 2019 Apr 1;7:e6663. doi: 10.7717/peerj.6663 (PMC6448556; doi:10.7717/peerj.6663)
Supplement: Dataset S6 [file peerj-07-6663-s008.fasta]

>Iodes seretii plastome scaffolds
AATCGTATACACTAAGACCAGGGCCTTATCCATTTGTAGATGGAGCTTCAATAGCAGCTA
GGTCTAGAGGGAAGTTATGAGCATTACGTTCATGCATAACTTCCATACCAAGGTTAGCAC
GGTTAATGATATCAGCCCAAGTATTAATTACACGTCCTTGACTATCAACTACTGATTGGT
TGAAATTGAAACCATTTAGGTTGAAAGCCATAGTGCTAATACCTAAAGCAGTGAACCAGA
TACCTACTACAGGCCAAGCAGCTAGGAAGAAGTGTAACGAACGAGAGTTGTTAAAACTAG
CATATTGGAAGATCAATCGGCCAAAATAACCATGAGCAGCTACGATATTATAAGTTTCTT
CCTCTTGACCGAATCTGTAACCTTCATTAGCAGATTCGTTTTCGGTAGTTTCCCTGATCA
AACTAGAAGTTACCAAGGAACCATGCATAGCACTGAATAGGGAGCCGCCGAATACACCAG
CTACGCCTAACATGTGAAATGGGTGCATAAGGATGTTGTGCTCAGCTTGGAATACAATCA
TGAAGTTGAAAGTACCAGAGATTCCTAGAGGCATACCATCAGAAAAACTTCCTTGACCAA
TTGGGTAGATCAAGAAAACAGCAGCAGCGGCTGCAACAGGAGCTGAATATGCAACAGCAA
TCCAAGGTCGCATACCTAGACGGAAACTTAGCTCCCACTCACGACCCATGTAACAAGCTA
CACCAAGTAAAAAGTGTAGAACAATTAGTTCATAAGGACCACCATTGTATAACCATTCAT
CAACGGATGCCGCTTCCCAGATTGGGTAAAAGTGCAAACCGATAGCTGCAGAAGTAGGAA
TAATGGCACCTGAGATAATGTTGTTTCCATAAAGTAGAGATCCGGAAACAGGTTCACGAA
TACCATCAATATCTACTGGAGGGGCAGCAATGAAGGCGATAATAAATACAGAAGTTGCGG
TCAATAAGGTAGGGATCATTAAAACACCAAACCATCCAATGTAAAGACGGTTTTCAGTGC
TGGTTATCCAGTTACAGAAGCGACCCCATAGGCTTTCGCTTTCGCGTCTCTCTAAAATTG
CAGTCATGGTAAAAATCTTAGTTTATTTAATCATCAGGGACTCCCAAGCACACGAATTTT
CTGTAAACAGAACTAAAGGAGGGCTTGTTATTCAACAGTATAACATGACTTATATGCCTG
TGTCAACCAACATCTATCTGGATTTATTCGAATTTTTTGTAAATGAATTGAATAAAGTTG
AATTGCAAAAAAAAATACGGATTTCTATACATAAAATTTCGATATGACAATGGGTTGCCC
GGGATTCGAACCCGGAACTAGTCGGATGGAGTAGATAATTTCCTTGTTAAATTAAATAAG
TAAGAACCCCTCCCCAAACCGTGCTTGCATTTTTCATTGCACACGGCTTTCCCTATGTAT
ACATTAATTCCTTCTTTCTTTAGATAAGACTTTCAAAAAGTTGAATACTCAGTTGATTTA
ACCCTTTTTACATGACATAATAAACATTTCAGAATAAAAATAAATAAATTTTTTTTTTAT
CTCTTTGTCATTTATCTTCATAATGGAAATTATGTAGAATAAATTTCCATTTACATGGTC
TCAGAACAAATCATTCATAATTGGCCAGATCATTAATACAAATAATATCCAAATACCAAA
TTCGCCTTCTATATAAACCCCGCAAAATAGAAGAAACTATTGGAAAGGTCAAAGACAGAA
CTTCCCCTTCCGCCGTAAGGAACTTTTCCAAAAATTCCGGTTTCAAAAAAGCACGTAGAG
TACTTTTGTGTTTTCGAGCCAAAGTTCTGGCACACGAAAGTCGAAGTATATACTTTATTC
GATACAATCTCTTTTTTTTTGAGGATCCACTATAATAATGAAAAAGATTTCTGCATATAC
GCCCAAATCGGTCAATAATATCAGAATCAGATAAATGGGCCCGGACCGGCTTACTAATGG
GATGCCCTAATGTGTTACAAAATTTCGCTTTAGCCAATGATCCAATCAGAGTAATAATTG
GAAGAATAGTATCAAACTTCGTAATAGCATTATCGACTAGAAATGAATTTTCTAGCATTT
GACTCCGTATGATTGAAGAGTTTAGTTGCACACTTGAAAGATAACCCATAAAGTCAAGGG
AATGTTTGCATAATCGGT
NNNNNNNNNNNNNNNNNNNNNNNNNNNNNNNNNNNNNNNNNNNNNNNNNN
AGAAAAGACTTCTACAACACATTCCATTTTTAGATAGAAAGATATTCGTTCAATAAAGGC
CCCGTAGGATGTTGATCGTAAATGAGAAGATTGATTACAGAGAAAGACAAAGACGGATTC
ATATTGACATACATAAGAATTATATAAAAAGAAGAAGAATCTCTGATTTCCTTTTGAAA
NNNNNNNNNNNNNNNNNNNNNNNNNNNNNNNNNNNNNNNNNNNNNNNNNN
AATAGTACTAGTCAAATTACCATATTCATGGAGAAAAAATCGTAATAAATGCAAAGAAGA
GGCATCTTTGACCCAGTAGCGAATAGTTTGAACCAAGATTTCCAGATGAATAGGGTGGGG
TATTAGTATATCTAACGCATAATTTAAATGTAAAAAGTTGTCCTCTAAAAAAGGAAATAT
TGAATGAATTGATCGTAAAGTATGAGATTGTATTATATCTTTCCCTTCTAGGAAAGACGT
TAATCGTAGAGAAAATGGAATTTCCACAATGACTGCAAATCCTTCTGATATAATTTGCGA
ATACAAATTCTTGTTGCGTCCAAAAAATTGATTTTGGTTAGAATCATTAGCAAAGGGAAT
CAAATGATTCTGT
NNNNNNNNNNNNNNNNNNNNNNNNNNNNNNNNNNNNNNNNNNNNNNNNNN
ATCAAATAATACATAGTGCGATACAGTGAAAACAAGATATTCTAGTAAGAATAATAAAAA
AATAGATACCTCGGGAACAGGTAAACTTATCAACAGATTCTCTATCCTCTCGTTTTCCAT
TTCATTTAATTGATTTATGTTCCTTATAGGATAAGGAGATGATTAGAAATCCTTTATTTT
TTCAACCCCATCGCTCTTTTGATTTTGGAAAAAAGTTTCTTTATCAATCTACTGCTTCTT
CTACACA
NNNNNNNNNNNNNNNNNNNNNNNNNNNNNNNNNNNNNNNNNNNNNNNNNN
AGCTGGATTTTTTGTCATAACCTCTATTTTCTAACAAAATAGATCTATTTAAACCATGAT
CATGAGCAAGTATATAAGTGGACTCCTGAAAGATAAGTGGATATAAGAAGTCGTGTTGTT
GAGATTTATCTATCCGTAAATATTTTTTGAATTCCTCCATTGGAACTTCGATTTGAACCA
AGGGTAAAGGATTTTGGGATTATCAA
NNNNNNNNNNNNNNNNNNNNNNNNNNNNNNNNNNNNNNNNNNNNNNNNNN
TCTACACACACAGCTCCTTTCCATAATGAAAAATGGAAATAGTTAGGATTCAGTAAAAAA
ATAGAGAAACTGCTCATGAGAGAGACCCGCATCAGGTACTAATATATTTTTAACGTCTAA
TTAGATTCGATCGGGTAATTATTCAAATTAAGAATAGAAGCTCGTTGCTTTTTCTTTCCC
TATAATTAATTGAAGCCGTAGGGCTCTATCCATTTATTCATTCGACC
NNNNNNNNNNNNNNNNNNNNNNNNNNNNNNNNNNNNNNNNNNNNNNNNNN
GCGTGTAGATACAATTAGAATCAAAATAAAGAAAGAGGAAATC
NNNNNNNNNNNNNNNNNNNNNNNNNNNNNNNNNNNNNNNNNNNNNNNNNN
TATCAAAAAGACTCCAACGAGCCGACTATTCGAGTGAAGTAAAGTAAAAAACCAAACGTA
TGATTTGGAAATAA
NNNNNNNNNNNNNNNNNNNNNNNNNNNNNNNNNNNNNNNNNNNNNNNNNN
CTTCCTTTATCACGATGCATTATATTTGTTCGATACACTGTTGTCAATATAAATGTTGAA
AATAGAAT
NNNNNNNNNNNNNNNNNNNNNNNNNNNNNNNNNNNNNNNNNNNNNNNNNN
TTTAATATTAAAGAACTACTTTTGTCGGATTGGCACTACATATATAATTTACATATATGC
AAAAGAGGGTAAATGCAGAAATGGAAATAAAGAAGAAAGAAGTGAAAAAATAATCTCGGA
TTTATTCATATTTAAGTAAAATAAGAAAATTTTATTCCTTGTTTGTTATTTATTAGTAGT
AAAACCACCCAATAGAAGGGAATGCCCGAATTTTAAATTTTCTAGGATCAATAAAATGTG
TCATTATAGAACACGGGATTCTATGAAAACAATGATAAATAGATACAAAGAGAGGAAGAA
AGGGGGAGAAAGG
NNNNNNNNNNNNNNNNNNNNNNNNNNNNNNNNNNNNNNNNNNNNNNNNNN
AGAGAAAAGTTATGCAAAATCATATACGAATCACTATACCCCCCTTTCTTTTATTTACTT
AATTGGCTTTCGTTTGATTCGGGTGAAACTT
NNNNNNNNNNNNNNNNNNNNNNNNNNNNNNNNNNNNNNNNNNNNNNNNNN
GTTTGATTCTTTATCGGATCATAAAAACCCACTTTCCGAAGATCTCTTCCCTCTCTTCGA
GATCGAACATCAATTGCAACGATTCGATAAACGGCTCAGTGGGATAGATATAGATAAACA
ATACCCCCCCTAGAAACGTATAGGAAGTTTTCTCCTCGTACGGCTCGAGAAAAAATGATT
CGAGGTTTTGTCTATTTTATGTATGGAATTCTAAAAACGTCAAATGGGT
NNNNNNNNNNNNNNNNNNNNNNNNNNNNNNNNNNNNNNNNNNNNNNNNNN
TCATTCGTACTCATAACTCAAGTTGGGTAACTCTCAAATAGCTCAAAGAAAAATCTTGAA
GCAATTAATTTCATTTATTGAGTAGTCTTTATCCCCCTGTTTGTCTCGTTTAAAATCTAT
TTATTTTGCTTCTTTATTATGATATAGTTATTGAGACAATTCAAATAGTGTTTCCTTGTT
CTGAGATCCTTTATCTTGGTTTTAAATCATTGGGTTTAGACATTACTTCGGTACTCCTTC
ATCCTTTCAAAACAAAATGGCAGCAACATACCCTTTTTGTGTTGTGATTTCTTTGTATCA
GAAAATCATACAGACGGTCGATTCT
NNNNNNNNNNNNNNNNNNNNNNNNNNNNNNNNNNNNNNNNNNNNNNNNNN
ATCAATTCCAACAAATTTAAATTTTGAATGAATTGGAAACTTGCTTGAATTGGATCCTTT
CAATTTCGATTTCGATATCAAAGATATACTTACGAAGTTGTTCCAATTTAGTGATTGGCA
TTAACCCTAGATCCTTGCCCCCGAGAAATGAATCAATACTTTCTACTCGAGCTCCATCAT
AGACTATTTGCACTACAACCCCCAAGGGAGGTTTTTGTGAAACAGAACAAAGAATGTCGA
ACCAAGAGCATCTTTAATCCTATATAAAATGGTGGATGTAAAAATCCACAACGGATCATG
TCCTTCAAGTCGCACGTTGCTTTCTACCACATCGTTTCAAGCGAAGTTTTACCATAACAT
TCCTCTAATTTGGAACCGGTATTGAATTGATTCAATTATGGAATCATGAATAGTCATTGG
TTCAGTTGGTACATAGACATAGTAATCTACAC
NNNNNNNNNNNNNNNNNNNNNNNNNNNNNNNNNNNNNNNNNNNNNNNNNN
TTCTATATAGGGTAGAGATTTTTCTGAATATGCTAACTATAAAA
NNNNNNNNNNNNNNNNNNNNNNNNNNNNNNNNNNNNNNNNNNNNNNNNNN
ACTATTGTCACTGAAATAAAACAGCAACAATACATACATATAAACTCAACATTTCTTATA
TGTTTATATATATGTATTTTGCTTAACCTGGTTCAGTAATATTTCTGTAGTTTTGCCATA
AAGTGAATAAAATGTATGAACCATCTCTCTTTCTGGATCAATCGTTAAATGGGTTTACAA
TTAGTCCCCAACTAAAAAATACAAAGTCAAACAAGTCCAGATTAAGGCCCTGCTCCTAAT
TCTTTATTTTACCCTAACCTAGTCTTTCTTATCTTAAGAGACTTAATCCTATTGATTGGA
T
NNNNNNNNNNNNNNNNNNNNNNNNNNNNNNNNNNNNNNNNNNNNNNNNNN
AATCACATTCTCTCAAATATTAGACCTTTAACCAGAACGTTGTTCAAAAATCTTTATTTT
TTTATTTAATAGAATGGATATACTCTGGGACGGAAGGATTCGAACCTCCGAATAGCGGGA
CCAAAACCCGTTGCCTTACCACTTGGCCACGCCCCATTTAGATTCATTGTCTTTTCTATT
CGACCCTAATACTAATAAAAAAGAGATATTGATTGTTCGTCAATTCCAGTCCAAATATCT
ATAATAGAATTCTTGTTAGGATTTTAACATACGT
NNNNNNNNNNNNNNNNNNNNNNNNNNNNNNNNNNNNNNNNNNNNNNNNNN
GTGGGTTCAAAGAAAAGAAGAATTTTTTGTTTACTATTCTTCATTTGTCTTATATCAAGA
ACTCAATCAAAATACAATTATTTCCAAAAACAAAATGTCTGTTATGCTTAATATCGTAAA
TTTGATCTGTATCTGTCTTAATTCTGCCCTTTATTCGAGTAGTTTTTTCTTGGCTAAATT
GCCCGAGGCCTATGCTTTTTTGAATCCAATAGTGGATCTTATGCCAGTCATACCCGTGCT
CTTTTTTCTCTTAGCTTTTGTTTGGCAAGCTGCTGTAAGTTTTCGATGAGATCTTTAATA
GGATCCTAGAAAATTCATGATTTATTTG
NNNNNNNNNNNNNNNNNNNNNNNNNNNNNNNNNNNNNNNNNNNNNNNNNN
ATAAGATCAGATAAGTCTTACCGTATGAACCCTCAATTCAAACATTGAAATTCTTGGATA
GTCGCGAAAAATCCGGCTCACCCCATTTCTACG
NNNNNNNNNNNNNNNNNNNNNNNNNNNNNNNNNNNNNNNNNNNNNNNNNN
CAGTGAAAGGCCCTAACTCTCTTAGGGTACCTACAATATCTAAT
NNNNNNNNNNNNNNNNNNNNNNNNNNNNNNNNNNNNNNNNNNNNNNNNNN
TTTATTTCTTAATGGGAAACTAGAATATGGGGTTGAAAAAATGGAGTATCTATTCTC
NNNNNNNNNNNNNNNNNNNNNNNNNNNNNNNNNNNNNNNNNNNNNNNNNN
ATCTTGGAGATTGTGTAATGCTTACTCTCAAACTCTTCGTTTACACAGTAGTGATATTCT
TTGTTTCTCTCTTTATCTTTGGATTTCTATCTAATGATCCAGGACGAAATCCTGGACGTG
AAGAATAAAAAC
NNNNNNNNNNNNNNNNNNNNNNNNNNNNNNNNNNNNNNNNNNNNNNNNNN
AAAAAGGGATTTTCAAAATTGGAAATAAAATAGCAAGTTATAAACGAAAACGGAAAGAGA
GGGATTCGAACCCTCGGTACGAATAACTCGTACAACGGATTAGCAATCCGCCGCTTTAGT
CCACTCAGCCATCTCTCCCAATTGAAACAATTACTATGTTACA
NNNNNNNNNNNNNNNNNNNNNNNNNNNNNNNNNNNNNNNNNNNNNNNNNN
ACGGAAAGAGAGGGATTCGAACCCTCGGTA
NNNNNNNNNNNNNNNNNNNNNNNNNNNNNNNNNNNNNNNNNNNNNNNNNN
GTTACATTACACATAAAGGAAAGTAGGGAGTATTTCTTTCTC
NNNNNNNNNNNNNNNNNNNNNNNNNNNNNNNNNNNNNNNNNNNNNNNNNN
TTAGATCAATACTTCCAATTGAATGAGTATGAGTAAAGGGTCCATGGATGAAGATAGAAA
AGAAAAGTTGATTTATAATCGTAACTAAATCTTCCATTTTTTTTTTGTAGAGAAGAAATT
GAAGCAAAATAGCTATTAAACGATGACTTTGGTTTACTAGAGACATCGACATATTCTTTT
AGCTCGGTGGAAACAAAATTCTTTTCCTCAGGATCCTTTGAAATAGAAATATAGAACGAA
ATAACTAGAAA
NNNNNNNNNNNNNNNNNNNNNNNNNNNNNNNNNNNNNNNNNNNNNNNNNN
GATGCGGGTTCGATTCCCGCTATCCGC
NNNNNNNNNNNNNNNNNNNNNNNNNNNNNNNNNNNNNNNNNNNNNNNNNN
TTCAAACAAGAGGGAGATACAAAATCGGAACGGAATGAAAGGCGTCCATTGTCTAATGGA
TAGGACAGAGGTCTTCTAAACCTTTGGTATAGGTTCAAATCCTATTGGACGCAA
NNNNNNNNNNNNNNNNNNNNNNNNNNNNNNNNNNNNNNNNNNNNNNNNNN
AGATTTCGATATCAAAAGTTTTGAATAATTTGAATCCGAGACGCTTGATTACTT
NNNNNNNNNNNNNNNNNNNNNNNNNNNNNNNNNNNNNNNNNNNNNNNNNN
GTTGTTCCTGAAGTCTAAAGCGTTCCATTTGTTCCTGAATAGCTTCTTTCAAAATGGCTT
CTGCTTCTTCGGTGAATGTCTTGGTAGAAGATATGATTTTTTTGAATTCGGGTTTATTAC
TTTTTAAGTAAGTACGTAACTCAACAAGAAATTTTCTTACCTGTCCAATTTCTAATGAAT
CAAGATAACCATTTGTTCCGGTATAAATAGTCATTATCTGTTCTTCTACCGCGAGAGGTG
CGGATTGGGATTGTTTGAGTAATTCACGTAATCGTTGACCTCTTGCCAATTGATTCTGAG
TAGCTTTATCGAGATCCGAAGCAAATTGTGCAAAAGCTTCTAATTCTGCGAATTGCGCCA
GTTCCAATTTTAATTTGCCGGCTACTTGTTTCATGGCTTTAATTTGAGCTGCAGATCCAA
CTCT
NNNNNNNNNNNNNNNNNNNNNNNNNNNNNNNNNNNNNNNNNNNNNNNNNN
ACATTAATAGCTGGTCTGATTCCAGCATTGAATAGATCGGCGGATAAAAATATTTGGCCA
TCAGTAATAGAAATTACATTAGTAGGAATATAAGCCGAAACATCTCCCGATTGAGTTTCA
ACTATTGGTAAAGCAGTCATACTTCCTTCACCTAAACTAGAACTTGATTTAGCGGCTCTT
TCCAAAAGGCGTGAGTGCAAATAAAAAACATCCCCTGGGTAAGCTTCATGACCAGGAGGT
CTTCGTAGTAGAAGAGACATTTGGCGATAAGCTTGTGCTTGTTTGGAGAGATCATCATAA
ATGATTGAAGTGTGTCGTTCACGGTACATAAAAGATTCAGCCAGGGCTGCTCCTGTATAA
GGAGCAAGATATTGTAATGTAGCAGGGGAATCCGCTGTTTCGGCTACCACAATAGTGTAT
TCCATCGCTCCCCTTTCCTGTAACGTGGTCACTACCTGAGCCACAGAAGATGCTTTTTGA
CCAATAGCCACATAAACACATATTACATTTTGACCTTGTTGATTGAGAATCGTATCTGTG
GCTACTGCTGTTTTACCAGTCTGTCTGTCCCCAATAATTAATTCTCGTTGACCACGTCCT
ATAGGTATCATCGAATCAATAGCAATAAGCCCTGTTTGAAGAGGCTCATATACGGAACGC
CGCGAAATAATACCCGGAGCGGGAGATTCTATTAACCTAGACTCAGAAGCTGAAATTTCA
CCTCTACCATCAATAGGTTTAGCCAAGGCATTTAGAACACGACCCAAATAGGCTTCACTC
ACCGGTATCTGAGCAATTCTTCCTGTTGCTTTCACAGAACTTCCTTCTTGTATCATCAAA
CCATCACCCATTAATACAACACCAACATTATTTGATTCCAAATTCAGAGCAATGCCTATT
GTACCCTCTTCAAATTCTACTAATTCACCCGCCATTACTTCATCAAGACCATGAATACGA
GCAATGCCATCGCCCACTTGAAGTACGGTACCAGTATTTACAATCTTTACCTCTCTATTA
TATTGTTCAATCCGTTCGCGGATAATATTACTAATTTCGTCGGCTCGAATGGTTACCATG
AGTATTTCTTAATTCTATTCTTTTTG
NNNNNNNNNNNNNNNNNNNNNNNNNNNNNNNNNNNNNNNNNNNNNNNNNN
TAATTCCTCCAGTAGACAGCAGAAAGACTAATCAGTTATTTCTTTCATAGACCCCAACAT
GCCAATATTGGCACTGATAGTACGTAAATGTAACTCGTTGTTCAAACAACTATTCAGAGT
TCCTAGAGCTCCTTGTAAGGCTTGTTGGAAAACCCGTTGTCGGACTTGATTAATTGCCCT
TTGTTGTTCAAAACGAATAGTTTCGTTTTTGTAGTTTTCGAATTGTTCCAAAGCCTTATA
AGTCGAATTAATCAAATTCCCTTTTTCTCGTTCTATCTCAGAGTATCCATTCACTCGAAA
CTGATCCGCTTCCATTTCTACTTTCCGTAAGCGAGCTCGAGCCTTTTCCAGCTGTTCAAT
GGCCCTCCCACGCAGTTCTGCTGAATTTTGAATAGTATTCAAGATCCTCTGTTTTCGATT
ATCTAATAAATCACTTAATGAAAGTAGATTATCTTTCCATTCATTTCAAAATTTCCATGA
TCCCTTCCCAAACCAAACATGAATCTTTCGATTCATTTGGCTCTCACGCTCACTTACTTC
AATTACTTATGGTAAATTCCCATATGTAATGAGCCTATCCTCTCTTCTCTGTTCCTATTC
CAAAAAAATATCGAAACGAATCCAAGGCCAAAATATTCGGAGGACTCTTCTGACCAAAAA
TATGTATCAGCAAAGTTGTTTC
NNNNNNNNNNNNNNNNNNNNNNNNNNNNNNNNNNNNNNNNNNNNNNNNNN
CGTCAAATCCAAAAATTCTTCTTATCTTACCTTATACATAAGATATAGGTCGTCGATTCA
GCATTGGATAAAAAGGGGGTTAAATACTCATTTTTACAATAAGTGTTTCAAATCCAAATC
ATTTTATCGCAATGAGTGTTCTATATTGATAAAATATTCATTTTGAAACCACCCCTTAAG
TAACATAGGGGTAGAAAGAGTACCATGCTGCGTATGGACTTCAAACGGTTTAGCTTTAAC
CATGTTAATGGTCCTACATTATTGGTTGATAGAGAATCAAAGTGGATTTACCAATGAATC
ACGAAATGCTATGGTTCTTACATATAATTTAT
NNNNNNNNNNNNNNNNNNNNNNNNNNNNNNNNNNNNNNNNNNNNNNNNNN
ATAATTTATTAATTTATTCAGAAGTAATTCGCGAGATCATGCACCTCTCTTTCCTAGTTA
TAACAGACTGGTTAGAACGGAAAAAAGTACAGCTGGTTGGATCCAGCCTATTCTTGAAAT
AAACAACTCGCACACACTCCCTTTCCAAAAAAGATCAATACACCAAGCACTACACTTAGA
TTTATTGGATTTGTTGCTAAAATATCGGTATTAAACCCGAAACTCCCGGCGGATGGCCAG
GAGCCCAAAGAAACGAAAGAGTCGGTTACAGTTTTCATATGATCTCCTCTTATAGATAGA
CTAAAAAATCGAACTGAGTTCTTTACTTCGCCCATTTTTTGTTATTTCTTCTTTTATTTT
TTTTTAGAAATCGAGTCAAAAAATATTTTATTTAGAAATTGTGAACTACTCCTTTTGTTG
CAACACTTACTAAAAGGGGTTTTTCCTTGGCCTACAAACGGGAAGGATGAAAGAGCGTCG
GTATGCTAATTCCTCATCCGCAAATCAGCCCTTCCCGTAG
NNNNNNNNNNNNNNNNNNNNNNNNNNNNNNNNNNNNNNNNNNNNNNNNNN
AATAAGTAATTATAGAAGTTAAATCTTGATATAATTCGAAAAAGCAAACGACAAGTCCAA
GGCAATAAAATATGAAAAATATG
NNNNNNNNNNNNNNNNNNNNNNNNNNNNNNNNNNNNNNNNNNNNNNNNNN
GATTAAACAAAAGGATTCGCAAATAAAAGTGCTAATGCTACAACCAGTCCATAAATTGTT
AAAGCTTCCATAAAAGCTAGACTAAGCAATAAAGTGCCCCGGATTTTTCCTTCAGCCTCG
GGCTGTCTCGCGATACCTTCTACAGCTTGACCCGCAGCAGTGCCTTGACCAACTCCAGGT
CCAATAGAAGCAAGCCCTACGGCCAATCCAGCAGCAATAACGGAAGCAGCAGAAATCAGT
GGATTCATGATAAGTTCCTCGTA
NNNNNNNNNNNNNNNNNNNNNNNNNNNNNNNNNNNNNNNNNNNNNNNNNN
AAATGGTTAATGATACAATCAACCAATGAATTATGACTTAATTAGCCTATTGCTAGGATC
CATACAGTTGAAGTAACTAATAATTTCGAATTGAAGTAATAATATTAGTGAATCATCAGA
ACTACTTCGATATCTCTTTTTTAGTTTCTATCCACAAAGTCTTTGTGAATCCATATTCCT
TTCGTTCTTCCATTTCTTTGTTCCGAACCTTTCTTTGAATTCTTCCATCTTTTTCTTGAT
TTCATACGTTTATTCATTCAACTCCCACCCA
NNNNNNNNNNNNNNNNNNNNNNNNNNNNNNNNNNNNNNNNNNNNNNNNNN
ATCACATATACATGTCTTTCTTCCATAACGTAAACTAACTATTCATTCATCTTAGATTCA
ATCGGATTCGAAAATCATTTGTTAAAACATCCACAAGGGTTGACTTATAACCCTTAAATT
ACATATAT
NNNNNNNNNNNNNNNNNNNNNNNNNNNNNNNNNNNNNNNNNNNNNNNNNN
CTCCCCGAACCAACCCATTTTTATAAATCCCATTCTTTTTTTTATTTAATCGTACGTCGT
AAACATATATCATAAGAATTTTTATTCGGTCGGATTATGGCTCCTAATATTTAATATTGG
AATTGGCCGACCAATAGAAAGAAAAAAGCGAATATTCAGTGAGGGCAAGTATGATATTAA
GTGGACCAAAGGAGAATCTTAGGAAAAAGATCTTTTAGATCTCTTTCCACTTTTTTACAA
CCCGCCAATATCGTAATCTTTTTTGCTATTACTCTAGATCATATAGCGTAGTTGTATATT
TATATTCCCTAAGTAGATTAGCTTGGGCCGCGCATACATTGCTTTTGGCTAAGCTAAAAA
ATTGAAAAACGAGTTAATGATGGCCCTCCATGGATTCGCCTATATAAGCTGCGGCTAAAG
TTGCAAAAATAAGAGCTTGGATACCACTTGTAAATAATCCAAGGAACATCACAGGTATAG
GAACTACTAAAGGTACTAAAGAAACAAGAACAAGAACTACTAATTCATCAGCCAATATAT
TCCCGAAAAGTCGAAAACTAAGCGATAAGGGCTTTGTGAAATCTTCTAAGATGTTAATGG
GTAAAAGTATTGGAGTTGGTTGAATATATTTCCCGAAATAACCTAATCCTTTTTTGCTAA
GACCCGCATAGAAATATGCCACTGATGTGAGTAAAGCCAAAGCAACAGTAGTATTTATAT
CATTCGTAGGTGCGGCTAACTCCCCATGAGGTAATTGGATGATTTTCCAGGGTAAAAGAG
CCCCTGACCAATTAGAAACAAAAATAAATAGAAACATAGTTCCAATAAAAGAAACCCAAG
GACCATATTCTTCTCCAATTTGAGTTTTACTCACATCTCGAATGAATTCAAGGACATATT
CGAAGAAATTCTGACCTCTGGTCGGAATGGTTTGTGGGTTTCGGACAGCTATAGTAGCTG
AACCTAATAAGATAGCAATTACAACCCAAGAAGTAATAAGTACCTGGCCGTGGATTTTGA
AACCCCCTATTTCCCAATACAAATGTTGGCCGACTTCCACGACGGATATATCGTATAACC
CCTTTAGGGTGTTGATGGAACATGATAGAACATTCATATTGCCCTCTGACAAAAATAGAA
TTTTTAAAACGAAATTCTTTTGATTCACTCTTTCTCGACTTACCTACTTAAATCACAGAT
ACTTTGAATATCAACTAATATTTTGAATACTAACTAAGCACATAATATCCCCA
NNNNNNNNNNNNNNNNNNNNNNNNNNNNNNNNNNNNNNNNNNNNNNNNNN
CGACCCTCAGAAATTGCGAATACTAATTTGTTAAGAATTAATCGGATTGAAGATATAGCG
TCATCGTTCGCTGGAATCGAAATATCTGCGAGATCGGGGTCACAATTTGTATCGATTAAA
CAAATTGTTGGAATTCCCAAAGTGATACACTCTCGAAGGGCCGTATATTCTTCGTGCTGA
TCAACAATGATTACAATATCGGGTAACCCTGTCATATATTTAATCCCGCCCAGATATGTT
TGAAGACGAGATAATTGTCTTTTCAACATAGCAGCATCTCTTTTCGGAAGACGGTTGAGT
CTCCCTTTTTTTGTTCCGTTCTCAAGTCCCTGAACTTAGAAAGTCTAGTTTCTGTAGTGG
ACCAATTCGTTAACATACCGCCGAGCCATTTTTTATTAACATAATGGCACCGAGCCCTTA
TTGCAGCCCATGCTACTGAATCAGCTGCTTTATTTTTGGTGCCAACAATTAAGAATTGTT
TTCCTCTACTTGCCGCATCAAAAACCAAATCACAAGCTTCCGATAGAAAACGAGCAGTTC
TAGTAAGATTTGTAATATGAATACCTTTACGCTTTGCGGAGATATAGGGTTCCATTTTAG
GATTCCATTTCCTAGTACCGTGTCCAAAAAGAACTCCTGCCTCCATCATCTCTTCCAAAT
TGATGTTCCAATATCTTCTTGTCATTT
NNNNNNNNNNNNNNNNNNNNNNNNNNNNNNNNNNNNNNNNNNNNNNNNNN
ATTCTTCTTTTTGATTTCAAAAGGAATGTTGTTATAGTGCCTTGAAGTATGCACTAATCC
TTTGAATCCAGTACCAACAGGTATCATCCCCCCCAGAACAACGTTCTCTTTCAGGCCTTT
CAACCAATCGATACGACCCCGAAGAGCTGCTTTTGCTAAAACTCGAGCAGTTTCTTGAAA
ACTCGCCTCAGATATAAAACTTTGAGTATTGAGAGATGCTTTTGTTATTCCTAATAAGAT
GGCTCGGTAACAGATCGCTTCTTCCAAAGCGCGTCCCATTCGTTCCGCTCGCAACAATCC
AATTAGTTCTCCGGGTAAAAAAACATTAGACATTCCATCTTCTGAAACCAAAACTTTTGA
TGTTATTTGACGTACAATAATTTCTATATGTCTATTATGGATCTGCACCCCCTGGGATCG
ATAAACTTTTTGTATTTTATTAACCAAAGAGATACGACTTTGTGCTATAGTTAGCTCAGC
ACCAATCAAGAATCCCCACGGAATTCCAAGAATTCTTGGTATACATTCGTTCCAGCCCTC
AATCCTATTTTCTAGATTCATCGATATTGAATCAACCGAGCGCACTTCTAATACCTGTTC
CACTTTTGGAAGACCTTGCGTTATATCACCAGATCTCGATTTTTCATATATAAATGTAAC
TAATGTATCTCCTTCATAAAGGATTTACCATAATGGCCATGAACGGTTGCTCCTGGGGTG
GCCAAATAAGGCCTGGCTGATCGTATTACTACAGAGTTAACTTGAACAATTAGAACTTGA
CCCGATTTTAGATGTGGTCCATTTTTGGCTATACATACATTTTCACAAATAAACTGTCCA
AGACTAATTATTGTAGACGTCTCTTCACAATAATTGTGATGGAGAAAATACCAATTCAAA
TTGAATGGATTCAAAATGATGTTATTGAATAGATCAGGATTATAAATTTTTCCATTTTCA
TCCATTAAATAATAGTTAAGTACTTGAAAAGTCTGTTTTAAATTGTTAAGTTGCAAATAG
TTAGTTGCCAAAACCTGATTATGCGTTATTAAATGGTAAAATGAATAAAAATTCGCAATT
GGAAGGGCTGTTCCTAAAGGGCCCAATGAATTTCTAATTGGCGTTAGGGGATCCTTTTTA
ATTGATTCCTTTATCCCATTATGATATTTTACATCCTTGAATGGACCCATTCGAAAACAA
TTGGATGATGACAAAATTATTAAAGATTGGCATTGCTTATTTCTATTCACCAACGTATGA
ATAGTTCCTTTATTTTGGTTAAAGTATTGTCGAATCCCTGTCTTGGAAATGTAAGAAAAC
GGATTGGTATTAGCACGGTCTGATCCATTATCAGAGATCAATCCCGAACTCGATGGATCT
TTACGTTTTCTGCTATACGAAATAGGGGATTTCACTAAGTCAACTCTTAGGAAATCTCGA
ATCAAACCATTTGCTTTTATTTCAACAAAGGAAGCGCGGGCTTCCTCGTTAGAAGAATTT
TTTGTGTCTTGGTCCCAATTCAATACTAAACAAGTCCGAACCAATTGAAT
NNNNNNNNNNNNNNNNNNNNNNNNNNNNNNNNNNNNNNNNNNNNNNNNNN
TACTTGTGTCAGAAATTCCTCGAATTGGTTTGCCATTTCCATAAAGGATATAATTGACAA
CTCGAAGTTTCACATTATCCCTTTCCTGCAACAGATCCGGGGGAAAAAGTGTTGATAAAT
TTATACCGTCCGTTATTTCATATGCGACGACCGGTCGAACCAAAACAAAATACTTTTTCT
TGCTAGGTGTGATCCGTTGAACATAGATCCAATTTTGAAATTTTTTGGATTCCTTGGAAT
TTGCTTTTCCCATTCCTGGTGGTATCAAAACGCCACTATGCCGGGATATCTTATCTGTTT
CTCCGGGAAAATGAATATCTCCAGAA
NNNNNNNNNNNNNNNNNNNNNNNNNNNNNNNNNNNNNNNNNNNNNNNNNN
CTCTCCACTCGAACCAATCCGCCGACTCGGCTTCTTGTATTTAAAGTGATTTGTGTATCT
ACCCCAATGATACTATTGTTCCGTACCATTATGGAAGAAGATTCGGGTAAGATATGAACT
TCCTCGGGAATGAAAAAAAATCGATCTACTTTCGTTTGGTTTTGGTATTTTGGCCTAAAT
TCCTTGACTCCTTGATACTCAACCAAATCCTCTTTTTTGACAATTGAATGCACTTCTAAA
GTACCATATTTAGTAATTCCCGAACTCGTTCTTCTGTATCGAGGCTCGTCGAAATAAGCA
AGGATACTATTTCTACTGAAAGTACCATTTATGGGTATTTCAATCGAGATACCTGAACGT
GGCATTAGTTCGTTCTCGCGTTCGTGAATCGATTGAAGTGGGATGATGAATCTATTTCTT
CGCCTCTTTGCCAATAAATCAGAATTCTCGTGAAGAATGTCCGAATATATGAGATTAGAA
CGACTAGTACATAGGATTCGATTTAGTTCTGAATAAGTAGTAATCCTGTCTTCTTTTTTA
CCAGAAAAATTAGAACTAAAGAATTTATGTCTCGCCTGATCATTAGTTACTGAGGGACTA
GAAATAGATCCTTGCTTGACAGAAAGAGAATGGGCGTTCATTTGATCTTGATCCCTGTGA
AGTAAAGGGGAGACTAGACTGGATCTGCACGGCACTCCTAATAATATCCATAAATGACTT
GGTTTTGGTAAGAGATGAACATTACCATATGTAAATTCCGGTGTATGATACACATCGGTA
CTCCAGTGCATTTCTCCCTCTGAGTCAGAATAAATATGTTTTAGAACCTTCTCTTTAAAA
TTGAAAGTGAATGTTCTCGCGCGAATCTCAGCAATCACTTGTTCTGATTCGACATATTGA
TCGTTTTGAACTAAAAGAAAACTTTTGGGTGGAATATATACATTATGTATAATATCTTCA
CTCTCAATAGTTACATACAAGTCTATAGAACACAGAAAGGCAGGATGCCCATGACGTATA
CGTGTTGGATGAACCAAATTCTCATTGAATTTTATTTTTCCATTAGATGGTGCTCGCACA
TGTTCTGCAGTACCCCCCGTGAATACTCCGCCAGTATGAAAAGTTCTTAATGTTAATTGA
GTACCCGGTTCTCCAATAGATTGACCCGCAATAATACCTACAGCTTCTCCCAATTCAACC
AGATCACCATGAGCAGGACTCCGGCCATAACATAATCGACAGATCCAAGATGTACTCCTA
CAAGTAAAGGGAGTTCGAATAGATATTGGTTGTGCTCGAAAGGTTATGAATCGATTTACA
AGCTTAATCCCAATATCTTGATTTCGAGTGGCAATACATCGCGGGCCCATATATATATCA
TCCGCTAATACACGACCAATTAGTGTTTGGATAAAAATCCTTTCCGGCATCATTCCATTT
CGAGGACTCACAGAAATACTTCGGGCGGTGCCACAATCTGTTCGACGTACTTTTTTATGT
TGAACTACTTCAACAAGCCTGCGGGT
NNNNNNNNNNNNNNNNNNNNNNNNNNNNNNNNNNNNNNNNNNNNNNNNNN
TCAACAAGCCTGCGGGTGAGATATCCGGCATCTGATGTTCGTACAGCAGTATCCACAACC
CCTTTACGGGCTCCGTAGCAAGAAATGATATATTCTGTTAAAGAGAGCCCTTCACGTAAA
TTGCTTTGAATGGGTAAATCAATCATTTGTCCTTGGGGATCCGACATTAATCCTCTCATG
CCTACTAATTGATGTACCTGAGATGCATTTCCCCTAGCTCCCGAAAAAGACATTATATGA
ACTGGATTAAAAGGGTCAGTCATGCTAAAATTCGGATTCATTTCTTGTCGCAAATATTCA
CTTGTAGCATACCATATCTCAATGGATTGACGTAATTTTTCGACCGCGTGTACATTCCCA
TAATGATGGTGCTTTTCCAAGATCAAACTTTGTTGTTCAGAATCTTGAACTAACCATCCC
TTAGACGGTATTGTTAAAAGATCATCAATTCCTAACGAAATGGATGTAAGAGTAGCTTGT
TGGAAACCCAGAGTCTTTACTTGGTCCAGGATGTGTGATGTATATGCCATTCCAAAGTGA
TCTATTAACCTACTAATAAGTCCTTTCATGGCAGTTCCGTCTACCATTTTATTGTGAAAG
ACCAGATTGGCCCGTTCTGCCATAAGTACCTCCATATTCTGCTGATAGGATTCGACAATG
GGTTTGAGTTAGTGATTGGAAAACTCCCTTTTCTCGATCTTTATTCGTGTAGAAATTCTG
TAACTATGGTCCTAGTTGAACCGGAGAAAGATGAATCACTACTAATAGAATTATTTAGCT
TCGGTACCATATG
NNNNNNNNNNNNNNNNNNNNNNNNNNNNNNNNNNNNNNNNNNNNNNNNNN
TTCTTACTATTAGATAGTGCCCATAAATCTCATAATAGGTACCTAAAGATTCATAGTGAA
CTTCGAGGGGAGCTTCTCTTGAAGCAATAACGCGTTGATCTAGTCGCCAACGAAGCCACA
AAGGACTATCTAAATTGATTCGTTTCTGGCGAGAAGCTCCAATTGCATCATAGGAATTAC
NNNNNNNNNNNNNNNNNNNNNNNNNNNNNNNNNNNNNNNNNNNNNNNNNN
CGTATACTTATAGTTATTCTTCTCCCTTCTTTCATTTTGATAGTTTCTTTGATTACATGG
ATTATACCTATTTACACAAATACCTCGACGATTCCAGCTCGTTAGTATATAGAGTCCAAT
AAGCATATCTTGAGTTGGTATGGAAATGGGATCCCCAATAGCTGGGGACAAAAGATTCAT
ATGAGAAAACATAAGTAAACGAGCTTCTGCTTGAGCCTCCAAAGATAAAGGTACATGAAC
AGCCATTTGGTCCCCATCAAAGTCTGCATTGAATCCCTTACAAACTAATGGATGTAAACA
AATAGCACGACCTTCTACTAAAACGGGATGGAATGCCTGTATGCCTAATCTATGCAGAGT
AGGCGCTCTATTCAACAATAGAGGATGCCCTCGCATAACTTCTTGAAGTATTTCCCATAC
AATGGGTTCTTTTTCCCGAATTTTACTTTTAGCAACTCCTATGTTCGAAGCAAGATGTTG
TCTAATTAAACCACGAATTACAAATGTCTGGAAAAGCTCTATTGCTATTTCTCGAGGCAA
TCCACATCGATGTAATGAAAGTGAAGGCCCCACGACAATAACGGAACGTCCTGAATAATC
GACCCGTTTGCCAAGCAGAGTCTCGCGAAATCTTCCCTCTTTGCCTTCAATTACATCTGA
AAACGATTTATAAACTTTATTATGACCATCCCTCATTGGTTGTCCGCGGATTCCATTATC
AAGAAGGGTATCCACGGCTTCTTGTACCAATTTCTCCTGACACATTACTAATTCTCCTGG
CGTAGATCTACTTGTTGTTAATAGATCGGTAAGGGTATTGTTCCGATAGATAACTCTTCT
ATAGAGTTCATTAATATCTGAGCTCATTAGTTTACCCCCATCTATCTGGATGATCGGTCT
CAACTCAGGAGGAAGAACTGGTAATAGACACAAAACCATCCATTCTGGTTCTATATTTGT
TCGAATAAAATGCTTAGCCAATTCCATGCGTCTAACCAAAAAATCCTTCCTTCTTCCAAC
TTTTCGATCTTCCCATTCATTCCCTGTGGGCCCATCTTCCCCTAATTCTTTCCATTCTAC
CAATGAATTATCTACAATAATTCGTAAATCTAGATCGGCTAATTGTTCTCGTACAGCACC
CGCTCCAGTAGAGATTTCTCGATTACGAAATGTATCGAAGCCTTGAATAGTAAAGAAAAG
GGGAATGCTGTATTTCCAGGATTGGATTTCATATTCGAATGAACCGCGTAATCGTAAAAA
AGTAGGTTTTTTAGTTATGGGCCTAGCAAAAGAAAAATTTGGATAGGGTCCTATAGGATT
TCCCCCCCTTCAAAATCGGACGTGAAGGTTTCCTTTCATCCGGCTCAAGTAGGTACAACA
AATAAAGAAAGGAGTTCTCGCTTTCAAATTCTAGAAAACCCCAAAACAAAAAGATCTACT
CGTTACTCAAGTTCCAGTTGAAGACCAAGCAAAATGTCATTGATTCCGTCTTCTTTTTTT
TATTTATATTATTTCGATTTTCTTAACTCTTTATTCAATTATGACATAAAGGAAATGTGA
AATTCTTGAGTAGTCTACTTCCCTTCGAATGATAAATCTTTTTTTTGTTGATTTATATTA
ATAATTCAATCTTGGAATTCATATTCATAAAGGATTTACTTGTCTATGTATCGTTCCGTT
CGATCTTGTAGGTTACGACTTTACCTCGACGGTTATGCTACCCTTAATTAAATAAAGCCT
ATATGCGATAGATAGACTCCAGTAACCATAACATATTTGGTATTTTTGAACATAACCTCT
TTTTAAAAGAAATGGTTAATTCCAAAAAAAGTCTTTTTTACGAGGTACAACTAGAAATTT
CTATTTCTTTTTGTTACGAAATCGACCATAGATCAATTACCCTTTTTATTTGAGAGTATT
TACTACACCCCTAATTCTGAGCTTCATGTTCCTCCTCCCAAGCAACATGTCAGGTCCAGG
GCATCCCAATTTGATTGAATGGGATGACAGTTTCTCATTCCGAATCTGTAAAATCTGAAT
TTCGATCAAATCACACATCGCAGTATACTAGGCCTTCTAATTCTTTAAGGGGTTTATCTA
AAAGATTCGCAATATAACTTGGAAGACGTTTCAAATACCACACATGGGTTACTGGGCATG
CGAGTTTGATGTAGCCCATTTGATACCTTCGTATCCGAGAATCAGTAAATTCGACTCCGC
ATTGTTCACAAAATTTCGGGTCTTCTTTTTCATCTCCGATTACTCGATAATTTCCACAAG
CACAAATTCCACTTTTTATAGGTCCAAAAATTCTTTCACAAAATAATCCATCTTTTTCCG
GTTTATTGGTTTTGTAATGAAAAGTATAGGGTTTTGTCACCTCTCCAACTATCTCTCCAT
TAGGTAGGATTTTATTGGCCCAAGCACTTATTTGTTCAGGAGAAACTGATCCAATTCGGA
GCTGTTGATGTTTATACCGATCAATCATAGAAGAAAAATTCTAATTCATTCCGATTAAGC
TTCCTTCCTATTAATCTGGAAGTTCTTCTCAGATACAAGGAAATGATTCAGTTCCAGAGC
CAAAGATCGTAGTTCTCGAACGAGCAATCGAAAAGATTCTGGAGCATCTTCAGGATTAGG
TATTGTTCCTCCAATGATTGTAGTACCAAGCGCTTCCTGGCGAGCTCTAATATGATCCGA
TTTATAAGTAAGCATCTCTTGTAAAATATGAGCAACACCGAATCCTTCTAGAGCCCAAAC
CTCCATTTCTCCTACCCGTTGTCCCCCTTGCTTGGCTTTTCCTCTAAGGGGTTGTTGTGT
AACAAGTGCATAATGTCCACTGGAACGCCCGTGGATTTTATCATCAACTTGATGAATTAA
TTTCAAGATATAAGGCTTTCCTATTATAACGGGTTGTTCAAAAGGATATCCCGTCCTTCC
ATCAAGTATTCTGCTTTTTCCTGGATATTCGGGTTCAAATACCCACGGATTCGCTGTTTG
CTTACTGGCTTCAGATAATTCAGAAAACACTAGTTTTCTCGAAGCTTCTTGTTCATATCT
CTCATCAAAAGGCACTATTCGATAATGTCTGTCTAGCAGACCTCCTGCTAACCCGAGTGA
ACATTCAAATATCTGTCCTACATTCATTCGTGAAGGTACTCCTAATGGGTTGAAGACCAT
ATCAACAGGCCTTCCATCTTGCAAATAAGGCATATCTTGTCGAGACAAAATTTTGGAAAT
GATACCTTTATTTCCATGTCTTCCAGCTATTTTATCGCCTACTTTTATTTCACGTTTCTG
TGAAATATATACACGAATAATTTCTGGATTATAAGCAGAACCCCCCTTTTTCTGGATCCA
TCTCACATCAATAACCCGACCCCTACCACCTATAGGTAATTTTAGACAAGTTTCTTTTGA
AGTAGATACCTGAATGCCAAGTATGGCCCGTAACAATCTATCTTCCGGGGCATACGACGA
CTCTTTCACTATCTGGGGCGTTAATTTACCTACTAAAATATCACCCGTCTCCACCCAAGA
TCCCAGCATCACAATTCCATTTTTGTCTAAATTGCGAAGTAAGCGGGCTTCTAAATGTGG
TATTTCGTTAGTGACCCTTTCGGGGCCTTGACTTGTTACATGAATCTTAATTTCATATTT
CCGTATGTGAAAAGAAGTATAAATATCTTCATATACCAAGCGCTCACTAATGAGCACTGC
ATCTTCAAAATTGTACCCTTCCCATGGCATATAAGCTACTAATACGTTTTTCCCCAAAGC
GAGTTCGCCGCCAACTGTAGCAGCACCATCCGCTAAAATTTGTCCCTTTTTAATGCATTT
ACCCCGCGGAACCTGGGGTTTTTGATGCATACAAGTATTTTTGTTGGAACGTTGATACGT
AACTAATGGAATGCTTAGAGTATCTCCATTACCTGATAAAAGTATCTTGCCAGTATCGGT
ATAAATGATCTTTCCCTCGCGGTCGGCTATAGCGAGAGCCCCTGAATCTAGAGCGGCTTG
GCGTTCCAAGCCAGTTCCAACAATACATTTCTCGGACCGAGAAAGAGGAACTGCTTGACG
TTGCATATTAGAACTCATTAAAGCTCGATTCGCATCATTATGTTCGATAAAAGGAATGAG
GGAAGCTCCAATAGAAAAATATTGAAAGGGAAAAATACTTCGAAGATGAACCCGTTCCCA
TGCAATAGTCAGGAATTCTTGACGGTATCGAGTTGGAACAACCTGTTCTTCTTGAATACC
CTGATTCAACGCCAAAGAATTGCCCCCCGCTACCATATAGTATTCATCTATCCCCGGTGA
TAAATAAAGTATCCGTACCCCTGTTGATCTCTCATAAATTTCATAAAACGGGGTTTCTAG
AAACCCCCAATGACTAATTCTCGCATGAATTGCTAAGGATCCAATAAGTCCAACATTGAT
TCCTTCAGATGTGTCAATTGGACAAATACGCCCATAGTGACTAGGATGGATATCTCGTAT
CCGAAAACTGGCAGTTCGCCCTGTCAGTCCTCCAGGGCCCAAATAACTCAATTTTCTCCC
ATGAACTATTTGTGTCAATGGATTAGTTCGATCCAAAACTTGAGATAATGGGTGTAAGCC
GAAAAAAGATTCATAAGTAGTTGTTAATGGAGTTGAAGTTACCAAATTCTGCGGAGTCGG
TATTAATTTATGCCTAATTGCTCCACATATAGTCCCTCGAACCACATTTTCTAAACGAAC
CAGAGCCAATCCGAATTGATCTTGTAAAAGATCCGCTACAGAACGAATACGTTTATTTTT
CAAATGATTCATATCGTCAAGTGTACCCATTCCAAATTTCATTCCAATCAAATGATCCGC
GGCTGCCAATATATCTCGTGGTAACAAAAATGTATTGTTCTGGGGTATATCAAGGTTCAG
TCTCTGGTTTATATTTCGTCGACCAATCCTTCCTAATTCACATCTTTGTTGAAAGAATTT
CTTTTGTAATTCCTTACATAAGGATTCAGAAAATACCGGATCCCCACCTACACAAGCAAA
TTGTTGATAAAACTCCAAAATGGCATTTTCTTTTAACCCAATTTTTTTTCTCTCCTTATC
ATTCAGAAAAGACAAAAAAATTTCAGGATAGCAAACATTCTCTAGAATTTCTCTTAGATT
CGAACCCATAGCTGATGATAGAACTAGAATAGATATTTTTTGTTTCCTACTCACACGAGC
CCATATCCTTGCTTTTCTATCAATCTCTAATTCTGATCTTCCTCCCCAATCTGATATTAT
GGTGCCAGTATAGACCGAAATTCCGTTATGGTCCAATTCTGACCTGTAATAAATACCGGG
ACTTTGCAATATTTGATTGATCACAATTCTATATATTCCATTTACTATAGAAGTTCCCAA
GGAATTCATTAGAGGAATGTTTCCAATAAAAATGGTTTGTTCTTGCATGTCCCTACTGTT
TT
NNNNNNNNNNNNNNNNNNNNNNNNNNNNNNNNNNNNNNNNNNNNNNNNNN
GTTTTTCAAAATTAATCCCGCGGATACATATAATTCAGAAGAATATGTGAGTGATTCATA
CACAGCATCTCTTTCTTTTATCAACGGTTCTACCAATTGATATGTTTCCACAAATAATTG
AAATTCTATTTCTTGATCTGTATCTTCAATTTTTGGAAACTTATAAAGTTCTTCCGTCAA
GCCTTGATCAATGAACCTACAAAATCCTTCAAATTGTATCTGATTAAAGCTGGGTATTGT
AGACATTTGCTCCTGGAACATTTTTGATTTTCCATTTATTGAAAAATTCCATTATTGTTG
TATTGGTTCATTCTTCATCGAATCATATAGATGTTCTAGCAATGATGGAATTTCTATTCT
GTTTACTAAATCACATGAAATTTTAC
NNNNNNNNNNNNNNNNNNNNNNNNNNNNNNNNNNNNNNNNNNNNNNNNNN
AGCGCTTAACCCCCTAGTAATTATAGGATTCCATTCTTCATTCAAAATGATTCGCAGCGA
AGAGAGATTTGAACTTATTTTGTTAGTAGAATTTCGTAGAATACGATTGTGAAGTGAAGT
GTCTAATAAAAAATAAAATAAGGGTTGTTTTTATTAAATATGGGCAGAGATAGCTATCTA
GATATCCGTCTTCCC
NNNNNNNNNNNNNNNNNNNNNNNNNNNNNNNNNNNNNNNNNNNNNNNNNN
ACAAAATTTGGAGATTCTAAGAATTGTTCATGAATTCGCAGTCAGCGGTCAATAGTTAAT
GGTTCCAATTTGTCATAAATTTTGGCTTTTGTGATCGAAAATCTACATTCACTTTTCAAT
AGAAAAGTGAGAGGAAGTTTTTAGGCATTGTGTGTTTTGCGATACTATACAATCAATCGA
AGGGATAGATCAAATCCAATCAAAAAGGGATTCCTTTTTGATTTTAGGAGAGGAATTAAG
GAAAATAGGGCTCGAGATGGAAATACACTAAAAAAAGAAGTTCAGTAATCCAGCCCAACA
AGAGAATTTTCATCTATTTTGTATCATTTTGGCGGCATGGCCGAGTGGTAAGGCGGAGGA
CTGCAAATCCTTTTTTCCCCAGTTCAAATCCGGGTGTCGCCTGATCAACAAAAGACTTGA
AATCTCTTATTCTGTTCTGCTGATATAACTTGCCTAATTATTCCCCGGCAGAAGCAGGGG
GACCGGGCTGTTGATAGTTGTTTGATTCTAAGCATCTCGTCCGGAATTTTTCTAAAAAAT
TGTAAATCCTTGTATTTAGGATTCAAGGGCTATCAATACTTCCCGATTCTCTTTCTACTA
CTA
NNNNNNNNNNNNNNNNNNNNNNNNNNNNNNNNNNNNNNNNNNNNNNNNNN
TAATGTGTCTAATGACTGGATCTTGAATTCGATTGGAAGGCCGGATAGAAAATCGAATTT
AATTAGTAGTTGTGGAAAGGAAAAATTTATATACCAACTTACGAGAATCTCGGGCCTCAA
TCAATATTAAATTGGATGAATGATTGACC
NNNNNNNNNNNNNNNNNNNNNNNNNNNNNNNNNNNNNNNNNNNNNNNNNN
TACTATGTATTCCATTAGTAATATTCCATTGAGATTTCACTGCATATTTTGCTTGTGTTT
CATTTTTTACAATTCGAAATCATATAGGAATTTTTTAGAAAAAAAAATGTATTTATTGGA
TTGGTTCATCAATAGTGTTCGGTCAGAATACCTTTTTGACTCTGCGCCGTGAATTTCACT
ATTATTAGTGAGGAGTAATGAAACAATTCCTTCATAGAGATAGGGGACATAATTATGGAT
ATAGTAAGTCTCGCTTGGGCTGCTTTAATGGTAGTCTTTACATTTTCCCTTTCACTCGTA
GTATGGGGAAGAAGTGGACTCTAGAGGTACTACTAATTGAGTTTAGGAATCAAATTGTAT
CAATTTATTT
NNNNNNNNNNNNNNNNNNNNNNNNNNNNNNNNNNNNNNNNNNNNNNNNNN
TTCAAATAAGAAGTCCTCTTGGTAAGTGTATACGCACTTTTTATGAAAAACGCTATAGAC
ATTGCGGTTGTCTAACGAGATACTATGCATAATAAGATCTTGTCTTGCCTAGGGCGCATC
ACATATTGCACATTTCCCTTT
NNNNNNNNNNNNNNNNNNNNNNNNNNNNNNNNNNNNNNNNNNNNNNNNNN
ATGGCGGTTCAAGCGTTAAAAATCGGTTAGGTTTACTATCTGTTCCTTTTCGATAGATAC
CGAAATTCATATTGGAAATCAGATTGATCGGAACAAATAGATGTAGGAAAGAAATAGAAT
TGGGTCCTATTTCAACTCCATATATGGAGTTGATATCTACATATAGGAAAATTTTATTGT
AAAAATGGATATTAAGTCCCTATCTTTCTTTATTCTAGAGTACAACTTTATCCGCTAAAA
GAAAACTAATAAAAAAATAGTATGGTAAGAAAGAAATAGATGAATCTTTTCTTTCTACCA
TACTATCGGATCTCATAGAAT
NNNNNNNNNNNNNNNNNNNNNNNNNNNNNNNNNNNNNNNNNNNNNNNNNN
TCAACTCCATATATGGAGTTGA
NNNNNNNNNNNNNNNNNNNNNNNNNNNNNNNNNNNNNNNNNNNNNNNNNN
GGTTATAGCCCGCTCATTTCATTTAAGACACGAAATTGGAATTCTTTTCATTTTATTTCT
TCAATCATTGATAAGAACTCAGAAGTCAAGTTTCATTCAAATTAATTAGTCATTTTTACT
GACTGTTTTTACGTAAATGATAAGTAGAAAAGCAGTAGGAACTAAAATGAACAGTGCAGT
AGCAATAAATGCAAGAATATTTACTTCCATAATATCATCGTTTTTTTTTTACTTCGCAAT
AACTCGGGATTTAATCCCATAGAGATGATAAATCTTTCGCCTGTAAATTCAATGAATTGC
CTCTCGATGATCTTGAATCGGATTAATATCATGAATAACAATATCTGAACTATCAAGTCA
ATTCGTCGTCGAGAATTGAATAGTATAACACATAAAGTTCTTTTATCCATACCGAATCAA
AAATTGGATTCCTGAACCAATCAAAAAAAAATT
NNNNNNNNNNNNNNNNNNNNNNNNNNNNNNNNNNNNNNNNNNNNNNNNNN
TTCTTTCTTTTCTATAACCTACCTCTT
NNNNNNNNNNNNNNNNNNNNNNNNNNNNNNNNNNNNNNNNNNNNNNNNNN
ATACTACTTCACATATGTCTTTCTCTCACAAACGGGTATTAGTTGAAATAATGAAAACTC
CCCTCTTTGTTTGATGCGAAACGAAAAAAGAAAGAAGGCCCCCGTTTGGAAATGAAATTA
TGGCCCTTGCCTTTCACAGAACGTGAAAGAGATGAGTTGATGTATTTATTGGATCCGTCG
GGACTGACGGGGCTCGAACCCGCAGCTTCCGCCTTGACAGGGCGGTGCTCTGACCAATTG
AACTACAATCCCAGGGAAATAAGGGATCTGGCAGAAATTTGGATTCTTTTTTATTCCTCT
CTATCAGGTATTTATGAAGGACAAGGGAGTTTCATGGTAGATTGGCGAATTTTTGGGCCG
AGCTGGATTTGAACCAGCGTAGACATATTGTCAACGAATTTACAGTCCGTCCCCATTAAC
CACTCGGGCATCGACCCGGTAAGAATCCATTTCCATTTTAGGCTTATTTTATTGGTAATC
CACGATCAACGTCCTTTCGTAGTACCCTACCCCCAGGGGAAGTCGAATCCCCGCTGCCTC
CTTGAAAGAGAGATGTCCTGAACCGCTAGACGATGGGGGCATACTTGCACAACCGCCATC
ATACTATGATCATAGTATGAACAGTTTTTTGAAATTGTCAATATAATGGAGATTAGATCC
AAGGGATCTTTCCATTTTCATGATTTCATATAATTTTTTGATTCATCATTCCTATTCATG
AATCATT
NNNNNNNNNNNNNNNNNNNNNNNNNNNNNNNNNNNNNNNNNNNNNNNNNN
TCATACTATGATCATAGTATGA
NNNNNNNNNNNNNNNNNNNNNNNNNNNNNNNNNNNNNNNNNNNNNNNNNN
ATAGTGACTCATTTAGGAATTGAATCAAATAGGCCCTTTTAACTCAGTGGTAGAGTAACG
CCATGGTAAGGCGTAAGTCATCGGTTCAAATCCGATAAGGGGCTTTGGGGATAAAACTCC
AGTCGTAGTATTCATATTTGTTTGAAT
NNNNNNNNNNNNNNNNNNNNNNNNNNNNNNNNNNNNNNNNNNNNNNNNNN
CAAATTTGTAATATGTAATAAAAAAAGTAACCAACTTTATAATACATTATCAT
NNNNNNNNNNNNNNNNNNNNNNNNNNNNNNNNNNNNNNNNNNNNNNNNNN
GAACATTTGTTCAGTAAATTTCATTCTAATTATTATGAATAATTAGAAGTCGTATCTTGA
ATCACTAAATAGTCCTAGTTTCCATTATACCAATCAAATCCATTCTAAAGATTAGAAATC
AACAAAAACAAAAGCAAAAGTAAGTGGACCTGACCCATTGAATCATGACTATATTCGCTA
TTCTGATATTAAAATTCGATAGAGATGAAATTTGACCAGTTGACCTTCTTTCTTCTTTAT
TTTTTATTAT
NNNNNNNNNNNNNNNNNNNNNNNNNNNNNNNNNNNNNNNNNNNNNNNNNN
TTCTTTATTTTTTATTATCTATTTGAATTGAATTTCTTTGGATTCCGCATGAATTTGTCG
ATATTTCTGATTAAATCTTCTTGTTCCTAAATTTTTATTTTGATAGGAATAAATTG
NNNNNNNNNNNNNNNNNNNNNNNNNNNNNNNNNNNNNNNNNNNNNNNNNN
TTAGTATACATAGAAATTTAAAGAATCTATAAATAGATTTTCTTTCTTTTTCTCAATCTC
ACGAACAAGATCTAAGAATAACATTAGTTGATGGAACAAGAAGGGGTTAGATCTGAGGAT
CTGATGGTAACGAGATAGGAGATCACCTGTTCCTTAAAAAGTTCTTTCAAAAAAATCATA
TATCTGATTGATGAGTCATAAGAAAACAATTCATGGTTCAGGTGCTTAGTAAGAATAAAA
TAAAAAAGGAATAATAAAATTGAGTTCATGGATTTA
NNNNNNNNNNNNNNNNNNNNNNNNNNNNNNNNNNNNNNNNNNNNNNNNNN
AGAGAGGGATTCGAACCCTCG
NNNNNNNNNNNNNNNNNNNNNNNNNNNNNNNNNNNNNNNNNNNNNNNNNN
CTAGGTCAGTTTCTAGGCCAACAAATTTTATCTTCGAAACCCATTAGAAAAGGTAGTAGG
CGAGAAATCATACAGAAATGATCGAATCTTCGAACGCCCCGAAAATGCTATGCGGTGCTC
GGAAATGGTCCAAGTAGTTGAATAGGAGGATCACTATGACTATAGCCCTTGGTAAATTTA
CCAAAGACGAAAATGATTTATTTGATATTATGGATGACTGGTTGCGGAGGGACCGTTTCG
TTTTTGTAGGCTGGTCCGGCCTATTGCTCTTTCCTTGTGCCTATTTCGCTTTAGGGGGTT
GGTTCACAGGTACAACCTTTGTAACTTCGTGGTATACCCATGGATTGGCTAGTTCCTATT
TGGAAGGCTGCAATTTCTTAACTGCCGCAGTTTCTACTCCTGCTAATAGTTTAGCGCATT
CTTTATTGCTACTATGGGGTCCTGAAGCACAAGGAGATTTTACTCGTTGGTGTCAATTAG
GTGGTCTATGGACTTTTGTTGCTCTCCATGGCGCTTTCGGACTAATAGGTTTCATGTTAC
GTCAATTCGAGCTTGCTCGATCTGTTCAATTGCGACCTTATAATGCAATCGCATTCTCTG
CCCCAATTGCTGTTTTTGTTTCTGTATTCCTGATTTATCCACTAGGTCAGTCTGGTTGGT
TCTTTGCGCCTAGTTTTGGTGTAGCGGCTATATTTCGATTCATACTCTTTTTTCAAGGGT
TTCATAATTGGACCTTGAACCCATTTCATATGATGGGAGTTGCCGGTGTATTGGGCGCTG
CTTTGCTATGCGCTATTCATGGTGCTACTGTAGAAAATACTTTATTTGAAGATGGTGATG
GTGCAAATACATTCCGTGCTTTTAACCCAACTCAAGCTGAAGAAACTTATTCAATGGTCA
CCGCTAACCGCTTTTGGTCCCAAATCTTTGGGGTTGCTTTTTCCAATAAACGTTGGTTAC
ATTTCTTTATGTTATTTGTACCAGTAACCGGTTTATGGATGAGTGCTCTTGGAGTAGTCG
GTCTGGCCCTGAACCTACGTGCCTATGACTTTGTTTCTCAGGAAATTCGCGCAGCGGAAG
ATCCTGAATTTGAAACTTTCTACACCAAAAATATTCTCTTAAACGAAGGTATTCGTGCTT
GGATGGCGGCTCAAGATCAGCCTCATGAAAACCTTATATTCCCTGAGGAGGTTCTACCCC
GTGGAAACGCTCTTTAATGGAACTTTAGCTTTAGCTGGTCGTGACCAAGAAACCACCGGT
TTCGCTTGGTGGGCAGGGAATGCCCGACTTATCAATTTATCCGGTAAACTACTAGGGGCT
CATGTAGCCCATGCCGGATTAATCGTATTCTGGGCCGGAGCAATGAACCTATTTGAAGTA
GCTCATTTCGTACCAGAGAAACCTATGTATGAACAAGGACTTATTTTACTTCCCCACCTA
GCTACTCTAGGTTGGGGGGTAGGTCCTGGGGGAGAAGTTATAGACACTTTTCCATACTTT
GTATCTGGAGTACTTCATTTAATTTCCTCTGCAGTATTGGGCTTTGGTGGTATTTATCAT
GCACTTCTGGGACCTGAGACGCTTGAAGAATCTTTTCCATTCTTTGGTTATGTATGGAAA
GATAGAAATAAAATGACCACCATTTTAGGTATTCACTTAATCTTGTTAGGTCTAGGTGCC
TTTCTTCTAGTATTCAAGGCTCTTTATTTTGGGGGCGTATATGATACCTGGGCTCCGGGA
GGAGGAGATGTAAGAAAAATTACCAACTTGACCCTTAGCCCAAGTATTATATTTGGTTAT
TTACTGAAATCGCCCTTTGGAGGGGAAGGGTGGATTGTTAGTGTGGACGATTTGGAAGAT
ATAATCGGAGGACATGTATGGTTAGGTTCCATTTGTATACTTGGTGGAATCTGGCATATC
TTAACCAAACCATTTGCCTGGGCTCGACGGGCACTTGTATGGTCTGGAGAGGCTTACTTA
TCTTATAGTTTAGGAGCTTTATCTGTCTTCGGTTTCACTGCTTGTTGTTTTGTCTGGTTC
AATAATACCGCTTATCCTAGCGAATTTTATGGACCCACTGGACCAGAAGCTTCTCAAGCT
CAAGCATTTACTTTTCTAGTTAGAGACCAACGTCTTGGGGCTAACATAGGATCCGCTCAA
GGACCTACTGGTTTAGGTAAATATCTAATGCGTTCCCCGACCGGAGAAGTCATTTTTGGA
GGCGAAACTATGCGTTTTTGGGATCTGCGCGCTCCCTGGTTAGAACCTCTAAGGGGTCCA
AATGGGTTGGACTTGAGTAGGCTGAAAAAAGACATACAACCTTGGCAAGAACGGCGTTCC
GCAGAATATATGACTCATGCTCCTTTAGGTTCTTTAAATTCCGTAGGTGGCGTAGCTACG
GAGATCAATGCAGTCAATTATGTCTCTCCTCGAAGTTGGTTAGCTACCTCTCATTTTGTT
CTAGGATTCTTCTTCTTCGTAGGTCATTTGTGGCACGCGGGAAGGGCTCGTGCAGCTGCA
GCAGGATTTGAAAAAGGAATTGATCGTGATTTTGAACCTGTTCTTTCCATGACCCCTCTT
AATTGAGACAGAAGATCCAATGCTTGAAGTAGGAATCACTTTGATTCCATCATCTACATT
AGATTGGGATCGGGTCATACTTAAAAAGTATTCCTCTTTTTTTTTCAACTCATTTAATTT
ATATCTAATCCATTTTTTCTGGCTTGGCTAGGTGGGATAGCCGAGCCATCCCTCTTTCTT
TATAACTTTATAATAAGTTATAAGTTACCAGTCCGGTCAAAACCAATAAAGAAACAAATT
AAAGAAAAAAATCTATTCAACGAGCAAAACAAGGAGAGAGAGGGATTCGAACCCTCGATA
GTTCTTTGGTCAAAACTATACCGGTTTTCAAGACCGGAGCTATCAACCACTCAGCCATCT
CTCCGAAAGACAATTTGGATTTGATTTCTCCGAATGGAACATGGCCATAGGGGTGGATAC
CGCCTCCATCTGTAGAAGGATCTCAGGTGTGAATCTACCGGTCAATCTATCGATACGTAT
AGATAGATGCATGATCCAGCATGCCCATTTGTTTGTGAAATAACTAAAACTAAGAAAAGA
AAATTTCATTCCCTCAACTACATGTACGAAGAATAAAATGATAAAAGGATAGTGAAGTCA
TATACAATCAA
NNNNNNNNNNNNNNNNNNNNNNNNNNNNNNNNNNNNNNNNNNNNNNNNNN
TGATAAAGGGATCAAATGGTATAGCTCATTTGTTTGTTGGTAGCTTGGAGGATTAAAAAT
ATGACTCTTGCTTTCCAATTGGCTGTTTTTGCATTAATTGCTACTTCATCAATCTTATTG
ATTAGCGTACCTGTTGTATTTGCTTCTCCTGATGGTTGGTCAAGTAACAAAAATGTTCTA
TTTTCCGGTACATCATTATGGGTTGGGTTAGTCTTTCTGGTGGGTATCCTTAATTCTCTC
ATCTCTTGAACCTATTCGTCCAGGACCAAAAACCGAAA
NNNNNNNNNNNNNNNNNNNNNNNNNNNNNNNNNNNNNNNNNNNNNNNNNN
ATCCAAGCATATATATCATATATGTGTGGACATATTGTGTATCAAGAACGAAAAAACGCG
GATATGGTCGAATGGTAAAATTTCTCTTTGCCAAGGAGAAGATGCGGGTTCGATTCCCGC
TATCCGCCCAAGTAATTTATAATTTATTTAATATGATTAATGATAA
NNNNNNNNNNNNNNNNNNNNNNNNNNNNNNNNNNNNNNNNNNNNNNNNNN
AGTGACTTTATCCCCCCTTTTTCCCCCGCCCAAAACAAAAAAGTGTTAATTAATTACTAG
AGTCAACCCTAAAATTTTTGACAAAAAAAGAAGTTGCGGAGACAGGATTTGAACCCGTGA
CCTCAAGGTTATGAGCCTTGCGAGCTACCAAACTGCTCTACCCCGCGTTGAAGAGAAGAA
CTGAGAACGAATAGATTGAAGACGCCCCTCTACCATATCTGTACAAATAGAA
NNNNNNNNNNNNNNNNNNNNNNNNNNNNNNNNNNNNNNNNNNNNNNNNNN
TGGTAAAGGGGCCCTTTATGATCGACGATCATAGAAATAAAATGAAGGTTGAATCCTTAC
CAACTTGATCTTGTTGCCCCTGGCAAAAAGCATGCATGAACCATTTCACGAAGTATGTGT
CCGGATAGTCCAAAGTATCTATAGTTCGCTCTCGGTCTTCCGGTCGAAAAACAACGTCGA
TGAAGGCGTGTAGGCGCACTATTCCGCGGTGGGGATTGTAACTTTCCATAAATTTCCCAT
TTGTCACTCAACAACGTAACTTTGCTTATTTCTTTTTTTAAGGATCGACGAATCAACTGA
TATTTCTGTTCCAATTTTTGCCTCTTCTTTTCCCTCTGAATCAAACTTTTCCTTGCCATA
ATAGTTCAGTTCCTATTAGTATCC
NNNNNNNNNNNNNNNNNNNNNNNNNNNNNNNNNNNNNNNNNNNNNNNNNN
AGTTCCTATTAGTATCCATGATACAAGTCGAATCCTAGATGTAGAAATATAAGAAGGTGG
ACCTCCTTTCCGTAGGAAAGAAATAAGATTATCGCGGATCCAACACATTAAAAAAATTAA
CCAAATTTGCCCGATGTAGAGGCAATCAAGAAAGCCGCATAAGTGAATATATAACCTACA
GAAAAGTGGGCTAATCCAACCAATCTTGCTTGCACAATGGAAAGGGCCACTGGTTTATCT
CTCCAACGAATCAAATTGGCCAAAGGTGTGCGTTCATGAGCCCATGCTAAAGTTTCAATC
AATTCCTGCCAATATCCACGCCAAGAAATTAAGAACATAAATCCAATAGCCCAAACAAGA
TGTCCAAATAAGAACATCCACGCCCAGACCGATAAACTATTCATACCAAAAGGGTTATAT
CCATTGATAAGTTGTGAAGAGTTTAACCATAAATAATCTCTTAACCAGCCCATCAAATAA
GTGGAAGATTCATTAGACTGAGAAACGTTCCCCTGCCATAATGTGATGTGCTTCCAATGC
CAATAAAAAGTAACCCATCCAATAGTATTTAACATCCAAAAAACTGCCAAATAAAATGCG
TCCCAAGCCGAAATATCACAAGTACCGCCTCGTCCAGGGCCATCACACGGAAAACTATAA
CCGAAATCCTTTTTATCTGGCATTAACTTGGAACCACGTGCATCTAAAGCACCTTTTACT
AAAATCAATGTAGTTGTATGTAAACCCAGAGCAATAGCATGATGAACCAAAAAGTCTCCA
GGACCTATTGTTAAGAATAGCGAATTACTATTTTCATTAACAGCATTTAACCAACCGGGC
AACCAGATGCTTCGACCCGCATTGAATGCCGGTCCATTCGTTGAAGATAAAAGTACATCG
AACCCATATGAAGTTTTACCATGAGCAGATTGTATCCATTGAGCAAATATAGGTTCTATC
AAGATTTGTTTCTCCGGAGTACCAAAGGCAAGCATGACATCATTATGAACATAAAGTCCC
AAGGTATGGAATCCCAGAAAGAGGCTGGCCCAACTTAAATGAGATGTGATAGCTTCTTTA
TGATCTAACATTCGTGCCAATACATTATCTTCATTCTGTTCCGGATTGTAATCTCTAATG
AAAAATATAGCTCCATGAGCAAAAGCTCCTGTCATGATGAATCCTGCGATATATTGGTGA
TGAGTATATAACGCAGCTTGAGTAGTAAAGTCCTGTGCTATGAATGCGTAAGCAGGTAAA
GAATACATGTGTTGAGCTACCAAAGAAGTAATAACCCCTAAAGAAGCTAGAGCAAGGCCT
AATTGAAAATGAAGCGAATTGTTGATTGTGTCATAAAGGCCTTTATGCCCACGTCCCAAT
CGCCCCCCCGGAGGAATATGTGCATCTAAAAGATCTTTCATACTGTGCCCAATCCCGAAG
TTAGTTCTATACATATGACCAGCAACGAGAAAAATAAATGCAATAGCTAAATGATGATGA
GCAATATCAGTCAGCCATAAACTTTGCGTTTGTGGATGGAATCCCCCGAGAAGGGTTAGA
ATGGCAGTTCCTGCTCCTTGAGAGGTACCAAATAGATGACTACTTGAATCGGGGTTTTGA
GCATAAAGATTCCACTGACCTGTAAAAAGTGGGCCTAAGCCTTGGGGATGCGGTAATACA
TCTAAGAAATTATTCCATCGAATATACTCCCCTCTGGATGCAGGAATAGCTACATGGACT
AAATGCCCTGTCCAAGCCAAGGAACTTACGCCGAAGAGTCCTGACAAATGATGATTCAGA
CGAGATTCGGCATTTTTGAACCACGAAACACTTGGTTTCCATTTCGGTTGTAGGTGTAAC
CAACCTGCTATTAAGGATATGGCCGAAAGAAATAATAGAAAAAGAGCTCCAGTATAAAGA
TCTTCATTAGTTCGTAAACCGATTGTATACCACCACTGATAAACACCAGAATAAGCGATA
TTCACTGGTCCGAGAGCGCCCCCCCGAGTAAAAGCTTCCACAGCCGGTTGACCAAAATGA
GGATCCCAAATTGCATGAGCAATAGGTCTTACATGTAAAGGGTCCTGTACCCATGATTCA
AAATTTCCTTGCCAAGCTACATGAAACAGATTTCCGGAAGTCCACAGAAAAATTATTGCT
AATTGCCCAAAGTGAGAAGCAAAAATATTTTGATAAAGACGTTCCTCAGTAATATCATCA
TGACTCTCAAAGTCATGTGCGGTAGCAATACCAAACCAAATACGACGAGTAGTGGGGTCC
TGAGCTAAGCCTTGGCTAAACCTTGGAAATCGTAATGCCATAATGCCTTTCAAATCCTCC
TAGCCATTATCCTACTGCAATAATTCTTGCTAAGAAGAACGCCCATGTTGTGGCAATTCC
ACCCAGAAGGTAATGGGTTACTCCTACAGCACGTCCTTGTACAATGCTCAAGGCTCTCGG
CTGAGTAGCAGGAGCAACTTTTAATTTATTATGAGCCCAAACAATGGATTCAATAAGTTC
TTGCCAATAACCACGTCCACTGAATAGAAACATTAAACTAAAAGCCCATACAAAATGAGC
ACCCAGGAAAAGAAGGCCATATGCAGAGAATGAAGAACCATAAGACTGAATTACCTGAGA
TGCCTGCGCCCATAAGAAATCGCGGAGCCACCCATTAATAGTAATAGAACTTTGCGCAAA
ATTTCCTCCCGTGATATGAGTTACTATCCCTTGATCACTTATATTGCCCCAAACATCTGA
CTGCATTTTCCAACTGAAATGGAATATTACTACTGAAATAGAATTGTACATCCAGAATAG
TCCTAAGAAGACATGATCCCAAGCCGATACTTGGCATGTCCCCCCTCTTCCAGGGCCATC
ACAAGGAAAACGAAACCCAAGATTTGCTTTATCCGGTATCAAACGGGAGCTACGAGCAAA
TAGAACACCTTTCAGGAGTATCAATACTGTCACATGAATTGTAAATGCATGAATGTGATG
TACCAAAAAATCTGCGGTTCCTAATGGAATAGGTAACAAAGCTACTTTGCCACCCACTGC
TACTAAATCACCACCCCCCCAAGTTAAACTGGTACTTGCTGTTGCACCAGGAGCCGTTGC
ACCAGGTGCTAAAGCATGGGTGTTTTGTATCCATTGCGCAAAGACGGGTTGTAATTGTAT
AGCAGTATCTGAAAACATATCTTGAGGGCGCCCTAAAGCGCTCATGGTATCATTATGAAT
ATACAAACCAAAACTGTGAAAGCCTAGAAATATACATGCCCAGTTGAGATGTGATATGAT
TGCATCACGATGCCGAAGAACACGATCTAATAGATCGTTGTATCGAGTAGTTGGATCATA
GTCTCTTACCATAAAAATGGCTGCATGCGCAGCAGCACCAACTATGAGAAATCCACCAAT
CCACATGTGATGTGTGAACAATGACAGTTGTGTACCATAGTCAGTAGCTAGATATGGATA
GGGAGGCATGGCATACATATGGTGAGCTACAATAATGGTTAAAGAGCCTAACATAGCTAG
GTTAAGAGATAATTGAGCATGCCATGACGTTGTTAGGATCTCATATAATCCTTTATGGCC
TTGGCCTGTAAATGGACCTTTATGGGCTTCTAAAATATCTTTTAGACCATGACCGATGCC
CCAGTTGGTCCTATACATGTGACCCGCTATCAAGAAAAGAATTGCAATAGCTAAATGATG
GTGTGCAATATCGGTTAACCACAGACCCCCAGTTACTGGATCTAATCCTCCACGAAAAGT
AAGAAATTCCGCGTATTTTGACCAATTCAAGGTGAAAAATGGAGTTGCTCCCTCAGCAAA
AACGGGATAAAGT
NNNNNNNNNNNNNNNNNNNNNNNNNNNNNNNNNNNNNNNNNNNNNNNNNN
CCCGATTCAAGATAAATTCATGAGGAAGTGGTATCTCTTTAGGATCTACTCCAGCGTTTA
GAAATTGGTTAATCGGTAAAGATACATGTATTTGATGCCCCGCCCAAGCAAGAGACCCAA
GTCCTAATAGCCCCGCTAAATGGTGATTCAACATAGATTCTACATCTTGAAACCAAGCCA
ATTTTGGGGCCGCTTTATGATAATGAAACCAACCAGCAAAAAGCATTAACGCTGCAAAGA
CCAATGCACCAATTGCGGTACAGTAGAGTTGTAATTCATTAGTTATTCCAGATGCTCGCC
ACATCTGAAAAAGGCCAGAGGTTATTTGTATTCCTCGGAAACCCCCGCCCACATCACCAT
TCAATATTTCTTGGCCCACTATTGGCCAAACCACCTGGGCACTAGGCCCAATGTGAGTTG
GATCGCTTAGCCATGCTTCATAATTGGAAAAACGAGCACCATGGAAATACATGCCACTCA
GCCAAAGAAAGATGATGGAGAGTTGACCGAAATGGGCACTAAATACTTTTCGAGAGATCT
CCTCCAAATCACTGGTATGGCTATCGAAATCGTGAGCATCAGCATGTAGGTTCCAGATCC
AAGTGGTAGTATCAGGGCCTTTAGCTATTGTTCTTGAGAAATGACCCGGTCTAGCCCATT
CCTCGAAAGACGTTTTTATGTGATCCCTATCTACCAAGATTTTGACTTCTGGTTCTGGCG
AACGAATAATCATTGAGTCCTCCTCTTTCCGGACAACGCATACAAAGAGACCCGCCAACA
GTCAAATAACTAATT
NNNNNNNNNNNNNNNNNNNNNNNNNNNNNNNNNNNNNNNNNNNNNNNNNN
GTCAAATAACTAATTAGTGAATCTATGAGATCTATAATTATTAGTTTCTTTCTCTTCTCG
ATCTCCCATCGATCTATTTTCTTTAGTTATTCGCTAGAGCAATTAGGATCTGAAAGTCGA
TCCGGGGCAAGTGTTCGGATCTATTATGACATAGCCGTGAGGCGCTCAACGGACCTTTTT
CGTCTTATATTATAAAACTTTTTTGAATTGATACAAAAAAGTATTTTTTGTGCAACCTAG
TGTATATTCATATTTCAATTAGAAGTTCTTAGGTAGAGCTGCTTTAT
NNNNNNNNNNNNNNNNNNNNNNNNNNNNNNNNNNNNNNNNNNNNNNNNNN
TACATAAAACATATTAATTACTATTAACCATTACTCTATTCCAATTCAAATCACGCGAGC
AACCATTACTAAGAGACATCGCAGTATGTATTTATAGTATATATTTCTAGTTAGTTATTC
CAAGGTCTCTTGTATTTAATAGAAAAAAGAAAGATGCACTCTATCTATGTATCCTTTATC
CCTACGAAATAACAGACGAAATAGAACGCTTAGAAGAGATATAATGAAATTCTTTGGTTG
GTTCTTCCCAAAGGAATGATCCATTTTATTTGACAGATAGGGGCCAACAAACAATTAATT
ATAACAAATCAAACAAAC
NNNNNNNNNNNNNNNNNNNNNNNNNNNNNNNNNNNNNNNNNNNNNNNNNN
ATATAAATAAACTAATACATAAATGGCGTATTCTTTTATTCGAAACGCCGCGTGATCTTC
AACCAATTATGCGCTTCAATATAATTACCAGGAGTAAGCGCTATAGCCTGTTTCCAATAC
TCAGCAGCTTGATCGAACCAAGCCTCCGCAATTTCAGAATCTCCCTGTCGAATGGCCTGT
TCTCCCCGGTCGGAATAGGTGGGTCGAGTCCTTCCCTTAGAACCGTACTTGAGAGTTTCC
TATCTCATACGGCTCAGTAGCCAATTCTTTTGGTGTTTTAATCTACCATATCTAACCGAA
TGAGATTTCTCATAGATCTATCCCATTTTCGGGTTAACCAAAA
NNNNNNNNNNNNNNNNNNNNNNNNNNNNNNNNNNNNNNNNNNNNNNNNNN
CTGATAAAAATCGTTCTTTTAGACGATGCATATGTAGAAAGCCTTT
NNNNNNNNNNNNNNNNNNNNNNNNNNNNNNNNNNNNNNNNNNNNNNNNNN
GAAATTTCTTTTATATAGAATCTTTGAAAAAGACTTTTCTTCACAAGTCAAGTATTAAAG
AAAAGACTTACTATCTTTGGGATCTGATCCTACACCGCTGCTCAAGACCTTAGTGGATCA
ACTCTATTACATAAGTGGATTCCTCATTTTTATCTCATATCATGACATAAATAAGCAGTT
ATTATTGTAAACCTCGCTAATTGATCTTTACGGCGCTTCCTCTATCAATTAGATCCTTTA
TCCATAGAATAAAGTAGCTAGGCATATCTATTTCTTCGTATTTCATTTCTACTTCTATGA
ATATGAAGTTTCTTTCTTTGCTACAGCTGATAA
NNNNNNNNNNNNNNNNNNNNNNNNNNNNNNNNNNNNNNNNNNNNNNNNNN
ATAGTGGAGATAGTCGCACGTAATGGCAGATCACGGCCATATTATTAAAAGCTTGTGGTA
AGAATGGATTTCGTTCTAGTGCTCGAAAATAATATTCCAAAGCTTTCGTATGTTCTCCAT
TACTTGTGTGGATAAGACCTATATTATAGAGTATATAACTTCGATCATAGGGA
NNNNNNNNNNNNNNNNNNNNNNNNNNNNNNNNNNNNNNNNNNNNNNNNNN
GATTTTAAAATATTCGTATTATGAACTGAGTAGGGCTAGTGTTTTTACAAGAAATCTCTA
GCCAACCTTCCTGCAAGAGATCTTTTCTTAACATCAATCGGGTTGATACTAAATAGAAAT
AATAACTCCAACAATTTCTTTGTTCTCAACGCCTCCTAATTTCCAGGAATTAGTCGCTTC
AACAGTCTTCGATGGGTATACGGGTATCCAAAGTACGAACGAGATGGATATTTGTTGTCC
CAACCATTCTTCTTAGTGCCAAGCCCGATAAGGAAAGGGGCAATTTTTAACAAAGTTTTT
GTGTTGTTGATTCCTAGGTGTAGCGCTTCTTCCCTTATGCCGCCTATTGGTACTAGTGGA
GTAGGATTGACCTGTAATACAGAACCTCTAGGTGTAACCTTTCGCGCAATACTAGAATCA
ACAATTGAAACATAGCATCTGAGGCTGCATTAATCGAGGATACGCGACAGAAGGAGTTGT
TCTATTTCCAAACTTTACCTTCAACAAGCGTAGATTTTTGTTTTCAAAAAATTTCTTTCT
ATCCCGAATCGTGTGTCTTTCTGATAAGACTGAGAGC
NNNNNNNNNNNNNNNNNNNNNNNNNNNNNNNNNNNNNNNNNNNNNNNNNN
GAATCAAATCGCACCATCTCTGTAGTAGGTAAATGCCTCTTTTTCTCCTGAAGTTGTCGG
AATTATTCGTAATAAGATATTGGCTACAATTGAAAAGGTCTTATCAATAAAATTTTCATT
TATCCGCGATCTAGGCATAGGTAGAGCAATCCATTCTATAATTCTTCTCATTCCCTATGG
TGGGAAAATGATCTCACAAAGAAAAAAACAGTACGAAATAACAT
NNNNNNNNNNNNNNNNNNNNNNNNNNNNNNNNNNNNNNNNNNNNNNNNNN
ACCGGAATCAATAAGAACTATTTGAACCCGATTCGATTTCATCCTAATCTAATGTAGTAC
TATACGAATGAAGGGATCTCCTCCGATTTCGTTGAAGTTACAGGTTAGGATAAATTTTGA
TTGAATTAGGATCCAAAGAAGAAAAAGAAAGGGGATTGAAGAATCATTCTATGATAAAAA
TAGAATAACCGC
NNNNNNNNNNNNNNNNNNNNNNNNNNNNNNNNNNNNNNNNNNNNNNNNNN
GTCGTACCTATCCAATAATCTAATATCAATGACTCGCTATTCACTCGGTTTTTGAGTCAT
AATCATTATATAGGAGAGATGGCCGAGTGGTTCAAGGCGTAGCATTGGAACTGCTATGTA
GGCTTTTTGTTTACCGAGGGTTCGAATCCCTCTCTTTCCGTACCTTCATTTAATTCATTG
ATTTTACTAACAACAATGGATCCAATGGACACAATTTTTCTAACAACCAGACCGTTTTTG
ATATCTATTCCTAATTGCATTGCTGTGACACGTAAAATACTAAACTGGAAAATACTGGAA
AGAGTAGACAAGGAATGAAAATCTCCCTCTGGGTCTATGATACATAATTGGGAGAAAACC
TAGATCAAACCCGTATTTATTTATCTTAATTTTATCTTAGGTTAATTTACTTCACCAAAA
GGGAACAAAATTGCCCGAACCTTTGTTATTTTAGTTAGGTTTAAGTCT
NNNNNNNNNNNNNNNNNNNNNNNNNNNNNNNNNNNNNNNNNNNNNNNNNN
TACCGAGGGTTCGAATCCCTCTCTTTCCG
NNNNNNNNNNNNNNNNNNNNNNNNNNNNNNNNNNNNNNNNNNNNNNNNNN
GACGAGAATAATATTCTACGACTAACAATTCGTTTATTTTCAGACCGACCCATTTACTAT
CGATTATTTGATTGACTAATCCTTTATATTGGAATGGGTGAAGGGTCAAATGCTTTGGTA
ATTCCTCATGAAGATATGACTCGAGAGAATTTTGAATCAGAACTCTAGATTTTTGTTCAT
CCTTCACCGTAACAATATCTCGGGGTTTGCAGCGATAACTTGGTATATCTACTATACGAC
CATTAACTAAAATATGTCTATGGTTAACTAATTGTCGGGCTCCGGGAATAGTCGAAGCCA
TACCCAATCGAAAAAGGATGTTATCCAAACGCATTTCAAGTAATTGTAGTAAAACCTGAC
CCGTTGACCCCTTGGCTTTTCTGGCGATACGAACGTATTTAAGTAATTGTCGTTCTGTAA
GACCATAATGAAAACGCAATTTTTGTTTTTCTTCTAAACGAATACGATATTGAGATTTTT
TTCCGGAACGCGACTGGTTTTTAAGATCACTTACGACTCTAGACCTTTTATTAGTTAGTC
CTGGTAAAGCCCCCAAACGGCGTATTTTTTTGAAACGAGGTCCTCGATAACGCGACATAA
AGACTCC
NNNNNNNNNNNNNNNNNNNNNNNNNNNNNNNNNNNNNNNNNNNNNNNNNN
ACAAAATAAACCTAAACTAAAAATGAACTAAATGAAGTGACGTTTACTCAAGTAGTGTAC
TTGTACTATAAAGAATAATGAGATGGATTGGATAAATATCCGGACTCCTTTGTTTTATAT
ATTCATAT
NNNNNNNNNNNNNNNNNNNNNNNNNNNNNNNNNNNNNNNNNNNNNNNNNN
TGAATAAGAAAAGCCGGCTATCGGAATCGAACCGATGACCATCGCATTACAAATGCGATG
CTCTAACCTCTGAGCTAAGCGGGCTCACATAACAGAAATTCTACTGTACATGCATAGGAA
TTTAATAAATTACCTATTCATAATTAACATGAATATAGAAAAGAATATAGAATTTCAAAT
CAATATTGAATATTATATAACATAACGATATAGAATTGAGTTTGATTTATCCAAAACTAT
ATTAGATATTTAACAATTATAGAATTCAAATGTCATTCAATTCTTTTTATTCCATTTA
NNNNNNNNNNNNNNNNNNNNNNNNNNNNNNNNNNNNNNNNNNNNNNNNNN
CTAATGAAAGATTGCTCCACTTTTATTCGGAAAGGTAAAAGAAAGTTAAGACGAAAAAAA
GAATCGACCCTTCAAGTATTCCAAATTGCATGGAAAAAATGAGAGGAAGAGAGACATTAT
ATATTAATATATAGCCATCTATATTGAATTGCGCATACAGAAATGATAAAATACTATTTG
ATTGGATCAAATATGGGTCTCCTATAGACGAT
NNNNNNNNNNNNNNNNNNNNNNNNNNNNNNNNNNNNNNNNNNNNNNNNNN
CTTTTTCAAGATAAGAATCGATATCTAATGAATTCAAAGGTTCCACTATAAATGAAAAGG
AAACGGCATCATAATGAGATCCTAATCTCAAACCAAAAGGAAGGGGGATATGGCGAAATT
GGTAGACGCTACGGACTTAAGTGGATTGAGCCTTGGTATGGAAACCTACTAAGTGATAAC
TTTCAAATTCAGAGAAACCCTGGAATTAAAAAAAATGGGCAATCCTGAGCCAAATCCTGT
TTTTCCGAAAACAAACAAAGGTTCAGCAAGCGAAAACAAGGGATAGGTGCAGAGACTCAA
TGGAAGCTGTTCTAACAAATGGAGTTGACTGCGTTGGTAGAGAAATCTTTCGATCGAAAC
TTCAGAAAGGATGAAGTATAAACGTACATACGTACCGAAATACTATGCCAAATGATTAAT
GACAAACCGAATCTGTATCCGTA
NNNNNNNNNNNNNNNNNNNNNNNNNNNNNNNNNNNNNNNNNNNNNNNNNN
AGAATGGAATATTCATTGATCAAATCATTCACTCCATAGTCTGATAGATCTTTTGAAGAA
CTAATTAATCTTAATCGGACGAGAATAAAGATAGAGTCCCGTTCTACATGTCAATACCGG
CAACAATGAAATTTAGAGTAAGAGGAAAATCCGTCGACTTTAGAAATCGTGAGGGTTCAA
GTCCCTCTATCCCCAAAAAGTCCATTTCACTCCCTAATTATTTATCCTATTCCTTTTAGC
GATTCCAAATTCTTTATCTTGCTCATTCACTCTATTCTCTTACAAACAGATTTTAGCAGA
AACGTTTTTCTCTTATCACAAGTCTTGTATGATACACGTACAAATAAACATCTTTGAGCG
AAGGAA
NNNNNNNNNNNNNNNNNNNNNNNNNNNNNNNNNNNNNNNNNNNNNNNNNN
AAATTCCAGAACCTGGATAAAACTTTGTAATATCCCCTCGTCCTTTTAATTGACATGGAC
CAAAGCCATCTAGTAAAATGAGTATGCTGCATCGGGAATGGTCGGGATAGCTCAGCTGGT
AGAGCAGAGGACTGAAAATCCTCGTGTCACCAGTTCAAATCTGGTTCCTGGCACATGATT
AATTTATATGAGTCTCTCTTTTACAAATTAATTGATATGAATCGACATAGAATAGATAAA
TAGTCTAGATCAGAATACATACTTTTATCCATCTCAGT
NNNNNNNNNNNNNNNNNNNNNNNNNNNNNNNNNNNNNNNNNNNNNNNNNN
TACAAATGAGACTTCAATTACTCTGCTTAATCTATAACAGAACGTAAATCTTTGAATATC
TGGAATTGTAGACGCGACGATTTGTTTCTTATCATTCAATGGGCATCTTGTATTTCATAA
AAATTGGGGGCAATATAATCCTTGCGTAAGGGCCATCCTATCCAACTTTCAGGCATTAAT
ATACGTTTCAAGCGTGGATGATTAGTATAAGAGATTCCCAACATATCATAAGCTTCCCGT
TCTTGAAAATCCACACTTTTCCAAACCCAGAAAACAGACGGAATTCTCGGATTCCTCCTT
GGGGCAAATACTTTTATGCATACCTCTTCTGGTTGATCCACACCATACTCTATTCTCGTA
AGATGATACACACTAGCTAATAGTCCGCCGGGTGCTACATCATAGGCACATTGGGAGCGT
AGATAATTGTAACCATATACATATAAAATGACAGCAATGGAATGCCAATCCTCGGGCTTT
ATTTGTAAAGTCTCTATTCCTTGGTAATCAAAGCCCAAAGACCTATGAATTAGCCCATGC
TTGACTAGCCAAGCAGACAAACGACCCTGCATCTTTTTTATCTCTCCCGTATTTTTATTT
GTATACGATGAAATTTATGAAGATTGACCCTTACTTGTTATTCTGTACTAAAGAAATCCT
ATTTAATTCACTAATTCGTGGGAGGATACTGGACTTTTGTATTTGAAAAATGTTTCAGGA
AGGATTTCGGAAGTAGATGGCCTTTGATAAAGGAATCCTTGATCATAATTTCCAGTATGA
ATACTGCGTCCAACATTAAACTTGTGTTTGGTAGTAAAACAACGATTCTCTCGTTGAAAC
CTAATTCTATCTTCATAGAGTTCTCGAGATACTTTCTTACGAAGTTTTGTTAGAGCATCT
ATAACTGCTTCCGGTTTAGGTGGACAACCCGGCAAATAGACATCTACAGGAATTAGTTTA
TCGACTCCCCGAACAGTACTATAAGAATCAGTACTGAACATCCCCCCTGTAATTGTACAT
GCTCCCATAGCAATAACATATTTTGGTTCGGGCATTTGTTCATATAATCGCACTAAAGAG
GGAGCCATTTTCATTGTTACTGTTCCGGCTGTTAAAATAAGGTCCGCCTGTCTAGGACTT
GATCTTGGTACTAGTCCATAACGGTCAAAGTCGAATCGTGAGCCTATTAGCGAAGCAAAT
TCAATGAAGCAACAACTGGTACCATAGAGAAGCGGCCATAAACTAGAGAGTCTTGACCAA
TTTGAAAGATCAGTTAATGTAGTTGAAATAACTGAAGTTTGGGCTGTTCGATCAAGTAAA
GGAAACTCAATGGAATTCATAAGCGTCTCAATCTTATTTTTTCCTTTTATTGTCTGAATA
TTCAGGAGCTAAGACCATTCCAATGCCCCTTTTCGCCATGCATAAACTAAACCAACAATT
AAGATAAGTACGAAAATCAAAGCTTCTATAAATACAGATACACCTAATACATCGAAACTC
ATTGCCCATGGATAAAGAAAAACGGTTTCAACATCAAAAACAACAAAAACTAGAGCAAAC
ATATAATAACGGATTCGAAATTGTAACCAAGCGTCGCCCATCGGTTCTATACCCGATTCA
TAACTAGAAAACTTCTCTGGGCCTTTGTTAATTGGGGCTAAAACTCTAGAAATGAAAAGT
GCCAAAAAAGGAATAAGACTTGATATAATTAGAAATACCCAAAAAATATCATATTCGTAA
AGCAGAAACATAGACAATACCCCTTGAACGTAGAAAATATATCGGATTAGTCGATTCGAA
TTGGAATTGTCAAGTCATCCATAAATAACTGTTTAGTCAAACAAGAATTC
NNNNNNNNNNNNNNNNNNNNNNNNNNNNNNNNNNNNNNNNNNNNNNNNNN
ATGCATCAAATTCTTCCTAGATTCATGTAAATTACTAATGATTCAATTTGATTTGAATTG
GGTAAAATTGAAGTTATTAACTGGACTCCTGTCATGATTTTCACTTCAAAAATTCACTAG
GTCTAGGTTTAGGTATATTAAAGAAAAAGATTATCACTAACTTAATTGGGGACAGAAAAG
AAAAGGAGTCAAATTCATATGGAATTCACTCCCAAATCAATGATTAATGAGTTTGCTTAT
CTGCGATTGGATTCATTGAAATGCGTTCTTACTTTCAGTTTGATGTTCTTCTTTAAACGA
TCCTCG
NNNNNNNNNNNNNNNNNNNNNNNNNNNNNNNNNNNNNNNNNNNNNNNNNN
ATTATTTCGATGAACCAATCGGTTAGTTACAAGTAACAAACAATAACAATAATGAGAAAA
TGAAAATTATACAA
NNNNNNNNNNNNNNNNNNNNNNNNNNNNNNNNNNNNNNNNNNNNNNNNNN
ATAGGGCTATACGGACTCGAACCGTAGACCTTCTCGGTAAAACAGATCAAACTTATTATT
ATCAAAATGATCTGAACTGTTTCAAAGACCCAACATGCA
NNNNNNNNNNNNNNNNNNNNNNNNNNNNNNNNNNNNNNNNNNNNNNNNNN
GCATTGGGCTCTTTCATTAACTGATAGAAATATCAGCCAGTCTGCCATATTTTTTTCTTG
ACAGAGAAATAAAGGAGATGGCTCCATGTGCTCTGATTCATTATTTTTATTTCTGATCCA
GGAGCACTACCAAAGTGTTTCAAGAGGGTTATCTTGATGTAGGTTTGCCTCTGGCCTAGA
TCAACCTAAGTTAAATGAAGTCTCTATCGCTTTTGTAAAAATAAAATATGAAACTTCATA
CACCTTAAAGTTCATAGGACGAAAAGAGATTTTTTGAGATCCTTATACTCATTATGCCTA
GCATTGAATAGACTGTGTATTCACCTTATCAAGATCTCAAATCCATGACCGGGTCCGTTT
GGTACTTAAATAGACACCGAATTGGACCGAACCATCTGCCAGGCTATTGTTCTCTTGTTT
CCTCAAAGTTATGGGGTAAGACATCGATTTCTCAATAAGATCAATTCTTTTGATTGTATG
ATGGACTCCCCTGAAAAACATTGGCGCACGTGTAAACGAGGTGCTCTACCTAACTGAGCT
ATAGCCCTGTCCTTAGCTTAGCGCTTGTAATACATATTTTATCATGTAGATAATTTATTG
TCAAGATGAATATTTCATGATCCAACATCATAAATCTTTAATCTCTTTGAATGTTATTGC
TTAGAAGTAATATGATATTTAGAATCCATCGATGGGATGGGTTACATTTGGTTCTCTTTA
GGATGATAAATGACCTACTTAACTCAGCGGTTAGAGTATTGCTTTCATACGGCGGGAGTC
ATTGGTTCAAATCCAATAGTAGGTATAACTTATTAGATACCAGTGATTCCGGTACCTAAT
AAG
NNNNNNNNNNNNNNNNNNNNNNNNNNNNNNNNNNNNNNNNNNNNNNNNNN
GTTGCATCAAAATTGGATTCCACTTGATTGTATTCATTCGGAAGAATCAAATAAAAATAG
GGGGTGTCTAT
NNNNNNNNNNNNNNNNNNNNNNNNNNNNNNNNNNNNNNNNNNNNNNNNNN
AGTCTTTCATTTGTCTATCATTATAGACAATCCTATCTATATTATAGTATAGATGGAATT
AGAACCTGAACTCTATTTACCTTATTCTATTCTGTCTCATCGACTTTTCTTATTTCAGCA
TATTGATTTACGTCTAGCCTAGTCTTTTTTTTTCTTTCTTCATAGACGAGTTCTGCATAT
TTTCACATCTAGGATTTACATATACAACATGTATCACTGTCAAGGGGAATTTATTATTAT
TTAGGGTATTTAGA
NNNNNNNNNNNNNNNNNNNNNNNNNNNNNNNNNNNNNNNNNNNNNNNNNN
ATGTACCAACCAGTTACGAAATCATATTGATAGCCTCTACTCGTGTCCTAGCTCGCCGGA
GGGCTAAATTTGCCTCAATTGTTTGTCTCTTTCCCTCAGCCTTTCTCAAGTTAGCTTCCG
CTATTTCAAGAGTTTTCTGAGCTTCTTGTGGATCAATGTCACTACTCTTCTCTGCATCAT
TTACTAAAATAGTGATCTCATTTTTGCCTATTCTAGCAAAACCACCCATCAAGGCCATTG
CTAACCATTGGCCCTTAAGGCGTATTTTCAAAATACCTATATCTACAGCTGTGGCAATAG
GGGCATGATTTGGTAATACGCCAATTTGACCATTATTAGTAGATAAAATGATTTCGTTCA
CTTCTGAATCCCAAACAATTCGGTTAGGGGTCAGTACACAAAGATTTAAGGTCATTTCTT
CAAATTGCTCTCCATTTCTAAGTTCATAGCCTTCGCGGTAGCTTCATCGATGTTACCTAC
CAAATAAAAGGCCTGTTCAGGAAGACCGTCTAATTCTCCGGAAAGGATTAATTGAAACCC
TCTAATTGTTTCTGTTAGACCAACATATTTCCCTGGAGAACCAGTAAAGACTTCTGCTAC
AAAAAAGGGTTGTGATAAGAAACGTTCTATTTTTCGCGCTCTTGCTACGGTTAAACGATC
CTCTTCGGATAATTCGTCCAACCCAAGGATAGCTATAATGTCCTGAAGTTCTTTGTAACG
TTGTAAAGTTTGCTTAACTCTTTGCGCAGTTTCATAATGTTCCTCGCCAACGATCCTAGG
TTGAAGCATAGTTGACGTTGAATCTAAAGGGTCTACTGCTGGATAGATACCTTTGGCAGC
TAATCCTCTTGATAGTACGGTAGTCGCATCTAAATGTGCAAATGTCGTAGCAGGAGCAGG
GTCGGTCAAATCGTCTGCAGGTACATAAACTGCTTGAATAGAAGTTATGGACCCTTCTTT
GGTAGAAGTAATTCTTTCTTGTAAAGAACCCATTTCGGTACTCAGGGTGGGTTGATAACC
TACGGCGGAAGGCATTCTACCCAATAGGGCAGATACTTCGGATCCTGCTTGAACGAAACG
GAAAATCGAGTCGATAAAAAAAAGTACGTCTTGTTCATTAACATCGCGGAAATATTCCGC
CATAGTTAGGGCAGTCAAACCAACTCTCATACGAGCTCCTGGCGGTTCATTCATCTGACC
GTAAACTAGAGCCACTTTTGATTCTGCAATATTTTGTTCATTAATCACTCCAGATTCTTT
CATTTCCATGTAAAGATCATTTCCTTCACGAGTACGTTCACCCACTCCGCCAAATACGGA
TACACCCCCGTGAGCTTTGGCAATATTGTTAATCAATTCCATAATGAGTACTGTTTTACC
CACTCCAGCCCCCCCGAATAGTCCGATTTTTCCTCCACGTCGATAGGGGGCTAAAAGATC
TACTACCTTAATTCCTGTTTCAAAAATAGATAATTTTGTATCTAACTGTATAAAGGCGGG
CGCAGATCTATGAATAGGAGATGTTGTACGAGTATCTACAGGACCTAAATTATCAACAGG
CTCTCCGAGCACATTGAAAATTCGTCCAAGAGTCACCCCACCGACCGGAACACTTAGAGG
AGCCCCCGTGTCAATCACTTCCATTCCTCTTGTTAGACCATCTGTAGCACTCATAGCCAC
AGCTCTAACTCGATTGTTTCCTAATAATTGCTGTACCTCACAAGTCACATTAATTGGTTG
ACCAGCAGTATCTCGACCCTTAACTACCAGAGCGTTATAAATATTAGGCATCTTGCCTGG
TGCAAAAGCTACATCGAGTACCGGACCAATGATTTGTGCAATACGTCCAAGGTTTTTTTT
GTCAAGCGTGGAAATCCCAGAACCAGAAGTAGTAGGATTTGTTCCCATAATAATAAATAG
TCAAATATGTCGAAATTTTTAGTGAAAATTATCGAATTCAAAATAAATATAAATGTCCGA
TAGCAAGTTGATCGGTTAATTCAATAGTTATCACTCTATTTTGATTTTGTTGGTACCATC
CAACCAAATACAATTCAATTGTTTACTTATTGAATGAGTGCATTTTCAAGTTCAACCAAC
CCATTGTTAAAATCTCAAGTGGATGAATAAGAATCTTGAGAAA
NNNNNNNNNNNNNNNNNNNNNNNNNNNNNNNNNNNNNNNNNNNNNNNNNN
GAATTGGGTTGCGCTATATATATGAAAGAGTATACAATAATGATGTATTTGGCGAATCAA
ATACCATGGTCTAATAATCTCTAATAATCAAAGATTCTGATTAGTTGATAATATTAGTAT
TAGTTAGGAATTTTGTAAAAGATTCCCGTGAAAGGTTTCAGTAACGCCTAATTCATGTCG
AGCAGACCTTGTTGTTGTGAGAATTCTTAATTCATGAGTTGTAGGGAGGGATTTATGTCA
CCACAAACAGAGACTAAAGCAAGTGTTGGATTCAAAGCTGGTGTTAAAGATTACAAATTG
ACTTATTATACTCCTGACTATCAAACCAAAGATACTGATATTTTGGCAGCATTCCGAGTA
ACTCCTCAACCTGGAGTTCCGCCTGAAGAAGCAGGGGCCGCGGTAGCTGCTGAATCTTCT
ACTGGTACGTGGACAGCTGTGTGGACCGATGGACTTACCAGCCTTGATCGTTACAAAGGG
CGATGCTACGGGATCGAGCCCGTTGCTGGAGAAGAAAATCAATATATTGCTTATGTAGCT
TACCCCTTAGACCTTTTTGAAGAAGGTTCTGTTACTAACATGTTTACTTCTATTGTGGGT
AATGTATTTGGGTTCAAAGCCCTGCGCGCTCTACGTTTGGAAGATCTGCGAATCCCTCCT
GCTTATACTAAAACTTTCCAGGGTCCGCCTCATGGTATCCAAGTTGAGAGAGATAAATTG
AACAAGTATGGTCGTCCCCTGTTGGGATGTACTATTAAACCTAAATTGGGGTTATCCGCT
AAAAACTATGGTAGGGCAGTTTATGAATGTCTTCGCGGTGGGCTTGATTTTACCAAAGAT
GATGAGAACGTGAACTCCCAACCATTTATGCGTTGGAGAGACCGTTTCTTATTTTGTACC
GAAGCTCTTTATAAAGCGCAAACTGAAACAGGTGAAGTCAAGGGGCATTACTTGAATGCT
ACTGCAGGCACATGTGAAGAAATGATGAAAAGGGCTATATTTGCTAGAGAATTGGGAGTT
CCTATCATAATGCATGACTACTTAACAGGGGGATTCACTGCAAATACTAGTTTGGCTCAT
TATTGCCGAGATAATGGTTTACTTCTTCACATCCACCGTGCAATGCATGCAGTTATTGAT
AGACAGAAGAATCATGGTATGCACTTTCGTGTACTAGCTAAAGGGTTACGTTTGTCTGGT
GGAGATCATATTCACGGTGGTACCGTAGTAGGTAAACTTGAAGGAGAAAGAGAGATCACT
TTGGGCTTTGTTGATTTACTGCGCGATGATTATATTGAAAAAGATCGAAGTCGCGGTATT
TATTTCACTCAAGATTGGGTCTCTCTACCAGGTGTTATACCCGTGGCTTCGGGGGGTATT
CACGTTTGGCATATGCCTGCTCTGACCGAGATCTTTGGGGATGATTCCGTACTACAATTC
GGTGGAGGAACTTTAGGACACCCTTGGGGAAATGCACCCGGTGCTGTAGCTAATCGAGTA
GCTCTAGAAGCATGTGTACAAGCTCGTAATGAGGGACGTGATCTTGCTCGTGAGGGTAAT
GAAATTATTCGCGAGGCTAGCAAATGGAGTCCTGAACTAGCTGCTGCTTGTGAGGTATGG
AAGGAAATCAAATTTGAATTTCCAGCAATGGATACTATATAATCCAGGTAATCCAGCAAT
TATCGTTCGTTTTCTTAATTGAATTGCAATTAAACTCGGCCCAATCTTTTACTAAAAGGA
TTGAGCCGAATACAAAAATT
NNNNNNNNNNNNNNNNNNNNNNNNNNNNNNNNNNNNNNNNNNNNNNNNNN
GAGCCGAATACAAAAATTCTATTGCATATATTTTGG
NNNNNNNNNNNNNNNNNNNNNNNNNNNNNNNNNNNNNNNNNNNNNNNNNN
ATATACAAGATTTAAAATAAAAAGACTAAACAACTCAAATGGTTCTATTGTTGTTTTGGA
TCCACAATTAATCCTATGGATCCTTAGGATTGGTATATTCTTTTATATCCTGTAGTTTCC
TTGGATCAAGCCAAGTATCACAACTTTTTTTACCCATCCTATATATTGTCCTTTTCGTTC
CGTGTTGGAATAAAAACGAAATTTATTACTTAGTATTAGCTATTCAGACAAGATTTTACG
NNNNNNNNNNNNNNNNNNNNNNNNNNNNNNNNNNNNNNNNNNNNNNNNNN
CTGATAGGAAATATTCAAGATTTTGATCGAATGACTATTCATCTATTCTATTTTCATGCA
AATAAATAGGGGGAAGAAAACTCTATGGAAAGATGGTGGTTTAATTCGGTCTTGTTTAAG
AAGGAGTTAAAACACAGGTGTGGGCCAAGTAAATCAATGGATAGTCTTGGTCCTTCTGAA
AATACCAGTCAAAATGAAGATCCTAATATAAATGATACGGCTAAAAACATTCATAGTTGG
AGTGATCGTGGTAATAGCAATCTTGTAGACCTCCAAGACATTCGTAATTTAATCTCTGAT
GACACTTTTTTAGTTAGGGATAGTAATGAAAATAGTTATTCCATATATTTTGATATTGAA
AATCAGATTTTTGAGATTGACAATGATCATTCTTTTCTGAGTGAAGTAGAAAGTTCTTTT
TCTAATTATCGAAATTCTAGTTATCTGAATAATAGATCTAAGAGTGACGATCTACACTAT
GATCGTTACATGTATGATACTCAATCTAGTTGGAATAATCACATTAATAGTTGCATTGAC
AGTTATCT
NNNNNNNNNNNNNNNNNNNNNNNNNNNNNNNNNNNNNNNNNNNNNNNNNN
TGATACTTACATTGAAAGTGGCAGTGACAATTCCAGCGACAGTTACATTTATAGTTACAT
TTGTGGTGAAAGTGGAAAGAGTAGTGAAAGCGGGAGTTCTAGTATACGAACCAGCACAAG
TGGTAGTGATTTAACTCTAAGAGAAAGTTCTAATGATCTCGATGGAGAAAGTTCTAATGA
TCTCGATGG
NNNNNNNNNNNNNNNNNNNNNNNNNNNNNNNNNNNNNNNNNNNNNNNNNN
GAGAAAGTTCTAATGATCTCGATGGAGAAAGTTCTAATGATCTCGATGGGACTCAAAAAT
ACAGGCATTTGTGGATT
NNNNNNNNNNNNNNNNNNNNNNNNNNNNNNNNNNNNNNNNNNNNNNNNNN
CATTGAATTTCATTCGGAGGAGGAGTCTTATAAAGACCGTATTGATTCTTATCAAAGAAA
GACAGGATTAACCGAGGCTGTTCAAACAGGCATAGGCCAATTAAATGGTATTCCCATAGC
AATTGGGGTTATGGATTTTCAGTTTATGGGTGGGAGTATGGGATCTGTAGTTGGGGAGAA
AATCACCCGTTTGATTGAATACGCTACCAATAAATGTCTACCTCTTGTCATAGTATGTGC
TTCGGGGGGGGCACGCATGCAAGAAGGAAGTTTGAGTTTGATGCAAATGGCTAAAATATC
GTCTGCTTTATATGATTATCAATCAAATAAAAAGTTATTCTATGTATCAATCCTTACATC
TCCTACGACGGGTGGGGTGACAGCGAGTTTTGGTATGTTGGGGGATATCATTATTGCCGA
ACCCAATGCCTACATTGCATTTGCGGGTAAAAGAGTAATTGAACAAACATTGAATAAAAC
AGTACCTGAAGGTTCACAGGAGGCTGAATATTTATTCCAGAAGGGCTTATTCGATCTAAT
CGTACCACGTAATCCTTTAAAAAACGTTTTGA
NNNNNNNNNNNNNNNNNNNNNNNNNNNNNNNNNNNNNNNNNNNNNNNNNN
CGAGGTACCGATTCTATGACAACTTTAAGCTTTCCCTCTATTTTTGTACCTTTAGTGGGC
CTAGTATTTCCGGCAATTGCAATGGCTTCTTTATTTCTTCATGTTCAAAAAAACAAGATT
GTTTAGATCCGAGAGGACCCAATCTTATCCATTTTTTTTCCAAAACTTAGACTTGTATCA
TA
NNNNNNNNNNNNNNNNNNNNNNNNNNNNNNNNNNNNNNNNNNNNNNNNNN
GTAAAGTTAAATTTAGGTTATTCTCTCAATTCCAATAAAAAGCAACGGGATTAAGTATGA
GTTGGCGATCAGAACATATATGGATAGAACTTATAAGGGGGTCTCGAAAAACAAGTAATT
TCTGCTGGGCTTTTATCCTTTTATTCGGTTCATTAGGATTCTTATTGGTTGGAACTTCCA
GTTATCTTGGTAGAAATTTGATATCTTTTTTTCCGTGTCAGCAAATCATTTTTTTTCCGC
AAGGACTCGTGATGTCTTTCTATGGGATCGCGGGTCTCTTTATTAGTTCATATTTGTGGT
GCACAATTTCGTGGAATGTAGGTAGTGGTTATGATCGATTCGACAGAAAAAAAGGAATAG
TATGTATTTTTCGTTGGGGATTTCCTGGAAAAAATCGTCGCATATTCCTCAGATTCTTTA
TAAAAGATATTCAATCCATCAGAATAGAAGTTAAAGACGGTATTTCTGCTCGTCGTGTCC
TTTATATGGCCATCAAAGGCCAGGGGGCCGTTCCCTTGAGTCGCACTGATGAGAATTTTA
CTCCACGAGAAATTGAACAAAAAGCTGCCGAATTGGCCTATTTCTTACGTATACCAATTG
AAGTATTTTGAGAAATGAAATGGGCTGAAAAATGAAGGCCTTCTCAGCGGGAGGGAAAAA
ACTCAAGAATCCTCTCTTTTCTATAACATAACTTAACTGAAGTTTCGTCAGAACCTTAAT
TCGAGCCAAGCCAAAGTAGACGGATACAGAACAACCATAAAACGAAACTGTGGTCTTTTC
TGCGTATGGAAATCCACGCAACTCAATTCAATAACAAGTAACAAATCGAAATAATAGATT
CATCTC
NNNNNNNNNNNNNNNNNNNNNNNNNNNNNNNNNNNNNNNNNNNNNNNNNN
GGTAATGAGGAACTTGTTCTTCTTAACTCTTGGGTTCAGGAATTTCTATATAACTTAAGC
GACACAATAAAAGCTTTTTCTATTCTTTTATTAACTGATTTATGTATCGGATTCCATTCA
CCCCATGGTTGGGAACTAATGATTGGCTCTGTCTATAAAGATTTTGGATTTGTTCATAAT
GATCAAATTATATCTGGTCTTGTTTCTACTTTTCCAGTCATTCTAGATACAATTTTAAAA
TATTGGATTTTCCGCTATTTAAATCGTGTATCCCCGTCACTTGTAGTAATT
NNNNNNNNNNNNNNNNNNNNNNNNNNNNNNNNNNNNNNNNNNNNNNNNNN
GTCACTTGTAGTAATTTATCATTCAATGAATGAATGATAAATTATTATAATTACAATGTT
TGTTACTTTGTATACATAAGCAACACATTGAAAATCGTATTTACTCTTTATGTTTCTACT
CATCCCGGAGATTGATCCTATATTTATATTATTCCAGTTTCCAGTAAAATTATTCCAGTA
AATAGCAGAATCGTGGATAGGGAACTATACTAGGGACCTACCCCATTTATTGTTTATTGT
AGAA
NNNNNNNNNNNNNNNNNNNNNNNNNNNNNNNNNNNNNNNNNNNNNNNNNN
GGGATCAATGATTGGACCATGCAAACTAGAAATACTTTTTTTTGGATAAAGGAACAGATT
ACTCGATTCATTTCCGCATCGCTCATGATATATATCATAACTCGGACATCCATTTCAAGT
GCATATCCCATTTTTGCACAACAGGGTTATGAAAATCCACGAGAAGCGACTGGGCGTATT
GTATGTGCCAATTGCCATTTAGCTAATAAGCCCGTGGATATTGAAGTTCCACAAGCGGTA
CTTCCTGATACTGTATTTGAAGCAGTTGTTCGAATTCCTTATGATATGCAACTGAAACAA
GTTCTTGCTAATGGTAAAAAAGGGGCTTTGAATGTCGGGGCTGTTCTTATTTTACCGGAG
GGGTTTGAATTAGCTCCTTCCGATCGTATTTCTCCCGAGATGAAAGAAAAGATAGGCAAT
CTGTCTTTTCAGAGCTATCGTCCCAATAAAAAAAATATTCTTGTGGTAGGCCCTGTTCCT
GGTCAGAAATATAGTGAAATTACCTTTCCTATTCTTTCCCCTTCCCCTGCTACTAAGAAA
GATGTTAATTTCTTAAAATATCCCATATACGTAGGTGGAAACAGGGGAAGGGGTCAGATT
TATCCTGACGGGAGTAAGAGTAACAATACAGTTTATACTGCTACAGCAGCAGGTGTAGTA
AGCAAAATTGTGCGAAAAGAAAAGGGAGGATATGAAATAACCATAACGGATGCATCGGAT
GGACGTCAAGTGGTTGATATTATACCCCCAGGACCAGAACTTCTTGTTTCCGAGGGCGAA
TTTATCAAATTGGATCAACCATTAACAAGTAATCCTAATGTGGGCGGATTTGGTCAGGGA
GATGCAGAAATAGTACTTCAAGATCCATTACGTGTCCAAGGCCTTTTGTTCTTCTTGGCA
TCTGTTATTTTGGCACAAATCTTTTTGGTTCTTAAAAAGAAACAGTTCGAGAAGGTTCAA
TTGTCCGAAATGAATTTCTAGACTCGCTGATTTATCGACAT
NNNNNNNNNNNNNNNNNNNNNNNNNNNNNNNNNNNNNNNNNNNNNNNNNN
AAAGAACCAAATTCTTGTTTGTGATTATGTATGATCAAAAAAAAATTATGAAAAGTCTTT
TGTTTTGCTTGTTTATACTCTTTTTCTACAAGATACTGGTAATTCCTTGTACCGCACTCC
TAGTCGTAGTATGGAGATTTTGAAAAAGACTATTTGACTTTCCACCTCCCGTTTTTTTAT
CAAAATTGGAGTGGT
NNNNNNNNNNNNNNNNNNNNNNNNNNNNNNNNNNNNNNNNNNNNNNNNNN
CGAACCGGTGTTCTGAATCAATTAATGAAGTTCATTTTTCCAAAACATTATCAGAAAAAA
ACGGAATAAGGTTTTTTGAAACAGTATAAAAAGAAATCTCTTTTGTCATTTAGACGAAAA
AATATTATAATAGGAACTCAACGGGACCTTTCCCTTCGAATCAGACAAACAAAGAAGGGA
ATCCCGTTGAGTTCTTACGCTTTCATGTCTACAACTCAATTCATCCGATTACTACAGGGA
TGAACCCAATCCGGAATATGAACCATAAAAGAAAATACCTATTAAACCGATCACAAGAAT
ACCAGTTACAGTACCTATTATCCAAAGAGGAATCCTTCCAGTAGTATCGGCCATTTACCC
TGCTTTCCTCCATATTTCATCAAGTGGTCATGCTAGAGACAAAAATAGTCATGGATAATT
ATTAGATGAGATCCTTCCGAATGGGCTAAGAGAATGCCTAGAATTACGATTCTATTATTC
GTTTTTTTCTTAATTGAAAAAATAATTGGAAAATAAAACAGCAAGTACAAAAATGAGTAA
TAACCCCCAGTAGAGACTGGTACGATTCAATTCTACATTTTGTTCGTTCGGGTTTGATTG
TGTCGTAGCTCTATAATTCGGATTAGGTTTATCGTTGGATGAACTGCATTGCTGATATTG
ACCCCAAAAAAGAAACGGTAGGTACAGCTAGGCCGTGAACAGCCAACCATCGCACTGTAA
AAATGGGATAGGTTCGATCTATAGTCATCGTGGCCTCCTAAAAAGATCTACTAAATTCAT
CGAGTTGTTCCAAAGGGTCAAAACGGCCAGTTATTAATGGAATTCCTTGTCGGCTCTCTG
TGAAATACTCGTTTGGCCGAGGGCTTCCAAACACATCGTAAGCTAAACCAGTGCTGACGA
ATAACCAACCCGCAATAAATAGGGAAGGTATAGTAATGCTATGAATGACCCAGTATCGAA
TACTGGTAATAATATCAGCAAAAGAACGTTCTCCTGTGCTTCCAGACATGCTGAGCTCCA
CATATTCTTATACGGTCAAAAGGGATCATGAGATCAGTAAATGGAAATTCACTGAAATTC
GATCTTTGTAAGATCATCAATATAGTGCCGAGGGCATCTTTAGAGTATACCGAATCAGTA
TAGCTATCCTTCTTCTGACACAGCAACGCAATTTTAATCAATATCG
NNNNNNNNNNNNNNNNNNNNNNNNNNNNNNNNNNNNNNNNNNNNNNNNNN
TAAGGGCTAACTCATTTGTTTCTTCCTTTACTTGTTGATTGTTGATGT
NNNNNNNNNNNNNNNNNNNNNNNNNNNNNNNNNNNNNNNNNNNNNNNNNN
AAAGCGAATGGGTTCTTTTCTAATAATTCATGAGGGAGATTATCATATTTCCACAAAGTA
AATGTGAGATCTAGAAATCTCACTTTTTCTAGTTGTATTGTAGACGTGGTTTTTTGTTGG
AATCTCCTTTTGAATTGATTAGTTTACCAGTAACAAGGAAGAATAGTAGATCATATTCGA
TGAAAGAAAGAGAATAAATATAAAAATAATTGGAATCAATAGTTGTGATGCACTGTTGTA
GTCAATCGAGATCCAAAGGTTCTTTCTCGATCTAGCTACAAGGATGAGGTTTTCTAATAT
GGAAAGATA
NNNNNNNNNNNNNNNNNNNNNNNNNNNNNNNNNNNNNNNNNNNNNNNNNN
TCATTTAGCTCCTTCATGCCTACTATAACTAGTTATTTCGGTTTTCTACTAGCAGCTTTA
ACTATAACCTCGGCTTTATTTATTGGTCTGAGCAAGATACGGCTTATTTGAAATGAATAT
TTGAAATTAATAAAATCAACAATTCATAAAAACCAAATCTTTCTGTGAGATTCCGTGTAT
TCTATAGTTACTTACCGCATCCATTCCCGATTATTAGTCATTGAGATTCATGGCAATTCG
GATTAATATTTAGGTATATATATTACCTCTTTTTTTCTCCTTTCAAACAAATTGAAATGA
TTGAAGTTTCTCTATTTGGAATTGTGTTAGGTCTAATTCCTATTACCTTGGCTGGATTAT
TCGTAACTGCCTATTTACAATATAGGCGCGGTGATCAGTTGGACCTTTGATTAATTATTA
TTTTTTTGATTGACCTCCTCCCTTCTTTAATTCACAGGAGGTCAAATTCAGATTGATGTT
CAAGTTATTGAATCGATCTCAGATTCATTTTATTTAAGAAGAAAAAAATCACGCCCTGTA
GGATTTGAACCTACGACATTGGGTTTTGGAGACCCACGTTCTACCGAGCTGAACTAAGAG
CGCTTTCTTATCAGAATAGATAAGACTGAAAAGAAAATCATTTTCTTTGTAAACCCAATA
CATTCTGTATCCATATACTATATAGTATCATAAAAATGATGGATTATGCCCAATTTGAAG
CGATCTCAGTTGGTCCCTCGTTACTGCTCAAAGGAGCAGTAATAGGTAGGGATGACAGGA
TTTGAACCCGTGACATTTTGTACCCAAAACAAACGCGCTACCAAGCTGCGCCACATCCCT
TCCATTGGTCTACAGTGTCATTGTAGAGAATTTCTGTCTTGTTTTCCACATTAC
NNNNNNNNNNNNNNNNNNNNNNNNNNNNNNNNNNNNNNNNNNNNNNNNNN
TTGGTCTCATTTCATTTAAATGAATTAAAATTTAACATATATATAATA
NNNNNNNNNNNNNNNNNNNNNNNNNNNNNNNNNNNNNNNNNNNNNNNNNN
AGTAAAAGACTTATATACATATGAAATACGGAACCCATCCTAAAATGAATGAGTATGTTT
CGGCAATGCTTGGAAAAAAGGATGTA
NNNNNNNNNNNNNNNNNNNNNNNNNNNNNNNNNNNNNNNNNNNNNNNNNN
ATTTATTGGATCATTGTACATTTCAAAATTAGGGATTCCGTATACAATTCAAATGGTCCT
TAACTACATATGCGTATGATCATATATGTATTATTGTTATGTATTACAATAAAAGAAGGA
GGTTTTCAATGCGAGATCTAAAAACATATCTATCCGTGGCACCGGTACTAAGTGCGTTAT
GGTTCGGTTCTCTAGCAGGTTTATTGATAGAGATTAATCGTTTTTTCCCGGATGCGTTGA
CATTCCCCTTTTTTTCATTTTAGTCATTGACATATGAAGGAATGAAAAAAAATTAGAGAT
AAAATAAAATATCTGTGACTAATCCCTCTCCCCTCTTTTCTCTTTTTTCCCTTTTAGGGG
AGGAAAGAGAAAGTGGATTCAATATCTGCGAGACTTAGGTTCAAGATTTATTGCAGAGAA
ATCCTTCCTAATTGGATTTCAAGTTAGTAAC
NNNNNNNNNNNNNNNNNNNNNNNNNNNNNNNNNNNNNNNNNNNNNNNNNN
CGGATCAAAAATAGAAAAGTGGAGTAAATCAAAAATCCAAAGGAGGCTCATGGCCAAGGG
TAAAGATGTTCGAGTAACGGTCATTTTGGAATGTACCAGTTGTGTCCAAAACGTAATAAG
GCATCACCGGGCATTTCTCGATATATTACTCAAAAGAATCGTCACAACACGCATAATCGA
TTGGAATTGAGAAAATTCTGCCCCCATTGTTACAAACATACGATTCATGGAGAAATAAAG
AAATAGATCGAACCGAAGACCAGTGTGTCACCCTTCCAAGGAGGGAGAAAAACGACATTA
TATTATATATTTAACATATTTAAATAGAAACTTAAACACAACATAAGCAACAAATTCTA
NNNNNNNNNNNNNNNNNNNNNNNNNNNNNNNNNNNNNNNNNNNNNNNNNN
TAAGCAACAAATTCTATTTCTTAATTAGAATTCATTTTAAAATCAGATTGAAATAGGATT
TTCGGGATTAAAGAATAAACTAAACAAGCAAACCATGGATAAATCCAAACGACCCTTTCT
TAAATCGAAGCGATTTTTTCGTAGACGTTTGCCCCCGATTGAATCGGGGGATCGAATTGA
TTATAGAAACATGAGTTTAATTAGTCGATTTATTAGTGAACAAGGAAAAATATTATCTAG
ACGAGTGAATAGATTGACCTTGAAACAACAACGATTAATTACTATTGCTATAAAACAAGC
TCGTATTTTATCTTCGTTACCTTTTCTTAATAATGAGAAACAATTTGAAA
NNNNNNNNNNNNNNNNNNNNNNNNNNNNNNNNNNNNNNNNNNNNNNNNNN
ATTGTGTATTAATCTACTATAACTATTCGATACTCCCCTTTCGCGAATTATTGCGTTTAT
CCGAGTGATCCACAAACGACGAAAATTTCTCTTTTGCCGACCCCTATCCCGATGAGCCGA
AACCAAAGCTCTTATTTTCTGTTGAGTAATCGTTCGAGTAAGTCTTGAATGAGCCCCTCG
AAAGCTTGATGCAAATAAGAGAATTTTTGTTCTACGTCTTCGAGCTATATAGCCCCGTCT
AACTCTGGTCATTGAATAAATGAAACTTTGACGAATAACTAATTGATTTCCTTTCTTTCA
GTTATTCTTTTTCCCCTTGCGAGTCCATTAATAACAAAACGGATTTTTCCAATGTA
NNNNNNNNNNNNNNNNNNNNNNNNNNNNNNNNNNNNNNNNNNNNNNNNNN
ATTTTACTAGGTATCAAAAATAGAGTAATTTGGATAAATAGAAATGTATAAAGAAATAGT
GGGTTCCATCGTTTCTATGGTTACTTCTTAAACGGTGAGGTCTTCTCTATACACCGGAGC
CTTTATTTAATCAATGGTATTGGTAACTTGTATAGTTCGCATTCTTTGGCTCTACTCATG
CCAGTAATAGGTCTTTCACAATTAGATCTACCTATACAGTAACGGTATTTAATTATGAAG
GTTAGCTGGGTAACTGACCCTGTTAGTCCGTTCTTGCAAGAGTGGGAACCTAATCTTTTT
AAAATATGATTTCCTCCGCTTAATGGGTAGCTATTTGCTACCAATGGAGAATTGCTTCTC
GTCTTAAATTGAGGTGATTGGATTTGCACCAACGGAAACCATAAATTTCAAACACAATAT
ATAATAGAGGCGTCTAATAGATTT
NNNNNNNNNNNNNNNNNNNNNNNNNNNNNNNNNNNNNNNNNNNNNNNNNN
GTTTTAGATAGTGAATGGAGTTCTTTTGCCCATTCTATCCTATTCACCGGTACTGATCAT
TGATACTGTAAAAGCTTTGTACGAGCTCAAGATCTAAACGAGTCACACATACACCCTAGT
ACATGTTCCTCTACGCTGAGGGCATCCCCGAAGAGCGGGGGATTTCGTGACATTTCTGAT
TGGCTGTCTTGTATTTCTAATAAGTTGTTTAATAGTTGGCATGTTGAATCATATACATAA
TAGGCTGGTTTAGATCGATCCTAACCGGATGATTCTGAATTACTTCTATTTAATAGAATA
TCCAACTCGGTAAGAAGATAAAATCGCAAATCACCGAAATCCATGCTATTGTCATTCAAC
CGCTACAAGATCAACAATTCCATACGCTTGTGCTTCTGTTGCTGACATAAAAACATCTCT
TTCCATGTCTTCGGATACAAGCCATAAGGGTTTGCCCGTTCTTTGGACATAAACCCTTGT
TAGGGTTTCGCGCAGTTTCAGCAATTCTTCCGCTTCCAGGATAAATTCTCCCGTTTGTGA
CTCCTAAAAAGAACTAGCAGGTTGATGGATCATTACCCTGATGATATAACATACTAAAAG
GTTCCTCTATCTCGCATGATGAAGCGAAGAGAAAAGAAAGATAAAGAATAAGAAGAAAAA
AAAAAGATAGAATTGAACAACCGTACGGGCATCTTTTGTGCATTGCATACGGCTCTACAA
TAAAATTAACCTTTACTTTTATTTTACCTTTCATCGAAGAAAGATAAAATAGGATCTATC
AGACCCATATGAGTAAATGATAAAATTGCCACCCTTCTTTTCAGTTTTCAGAGGAGTTTT
AGAAAATACTATGATGGCTCCGTTGCTATATTATTATTATATTTTTTTGTCTGTGATTCA
GCAATCCCAAAGTTTCTTTTTAATCCGATCAAATAATTTTTTTAGTTTCGGACTCTTTGA
ACTCTTTCATAACATAAGTTAATTATTAAGAGCTCGTTGGTATGAAAATAAAAAAGTTTG
TGACGCTGAACTGGATTCCCGATGGCTAAGATAAAATCGGAATACCC
NNNNNNNNNNNNNNNNNNNNNNNNNNNNNNNNNNNNNNNNNNNNNNNNNN
GCTATTATTACTTAATATTCTATTCATATGGCGAAGGCATAGTC
NNNNNNNNNNNNNNNNNNNNNNNNNNNNNNNNNNNNNNNNNNNNNNNNNN
TCTCGCTATCAACCGCTTGTCCTAAAAAAAGCAATCTTTCTCGATAAAGTCGGTTGGTTA
GGGTAAAATTGTATCCGTTAGGAACCGTACACGCACCTTTTGATGCATACGGTTCAAAAA
AAATTGTGAAAAAAGAATCAATGTGTAGATTCCAGTCCTCTTTCTGCAGGCTCTTTATGA
CTTCTAACGCCAAGACTTTTTCGTCGATTTTTCAATGAGTTTTGACTCCTTT
NNNNNNNNNNNNNNNNNNNNNNNNNNNNNNNNNNNNNNNNNNNNNNNNNN
CTCTCAAATTCCAATAAAACCCTCATTGGCGCCAAGCGTGAGGGAATGCTAGACGTTTGG
TAATTTCTCCTCCAACCAAGATAAAAGATCCCATTGAAGCGGCTAATCCCATGCATATTG
TATGTACATCTGGTCGCACAAATTGCATAGTATCATAAATACCTACTCCAGGTATTACCC
ATCCACCAGGAGAGTTTATAAACAAATGCAGATCTTTGGTATCATCCTCGATACTGAGAT
ATACCATAAGACCAATAAGTTGATTCGAGATCTCGCTATCAACCGC
NNNNNNNNNNNNNNNNNNNNNNNNNNNNNNNNNNNNNNNNNNNNNNNNNN
GGATTCAATAAACTTATTGAATTAACTGCTCATTGATCTATTGTTTTATCGAG
NNNNNNNNNNNNNNNNNNNNNNNNNNNNNNNNNNNNNNNNNNNNNNNNNN
TAGGATCTATTTACAAATAACAAAGAGAATAGGATATCAAGTAGTAATCGTAGATAAAAA
TTGGGTTTTTTAAACGGAGCCTGGATACTTCATTTTAGTAGTCCAATCAAGCTAACCATA
AATTATTCTAATTGATAATACTAATCTAAATCCCCCCAAAATGCATCTAATTGCATTGCA
CTTCACGCTCTAAATTAAAATAAAATTGTTGATAATTCAATTAATTAATCTTTCTTGGGC
GAAGGGGGGGGATATCGCGAGCGGGGCAGAGAACGGGGAACTCCCATATGACTCAATATA
TCTGACAAGTCGCACTATATGTCAACCCAAGATGCATCTTCTTCTCCAGGACTGCGGAAA
GGTACTTTTGGAACACCAACAGGCATTACATTAGATAAAAAATAATTAAGTACTCTATTT
TATTTGATGTGTAAACCTAAAATAAAAA
NNNNNNNNNNNNNNNNNNNNNNNNNNNNNNNNNNNNNNNNNNNNNNNNNN
TTGATGTGTAAACCTAAAATAAAAAAGGTTTTATTATATTTATAATATTGGATTGGCCTT
TATCATATTTTATCCATAGATTAGAAAAATTCATTCATAATCATAAAGAAAGACAGAATG
AATAAAGGAAAATTAGAAAATTATTCTGAATAGGTCTTTCTAATGATGATAAGTATGGAT
GCATTCGCTCATAGAGAAGGGTCTTAACCCCCATTGCGTATTGGTACTTATCGAGTATAG
AATAAATCTGCTTCTCTTTGTTCCTACGAACGTAATTCTTCTATTATTACCAACAGAATA
GAACAAATATTAACCCTTGTTCTGAAATAATCCACTGAACAAAGGGAGTCCATAGCATAG
TCATAGTATAGTCTTTTCCACTGCAATAAAGTTACGTAGTGTCTATTTTTCTTTGATAAA
GAGGTATTTCCATGGGTTTGCCTTGGTATCGTGTTCATATCGTTGTATTGAATGATCCCG
GTCGATTGCTTTCTGTTCATATAATGCATACAGCTCTGGTTGCTGGTTGGGCCGGGTCGA
TGGCTCTATATGAATTAGCAGTTTTTGATCCTTCTGACCCTGTTCTTGATCCAATGTGGA
GACAAGGTATGTTCGTTATACCCTTCATGACTCGTTTAGGAATAACCAATTCATGGGGTG
GGTGGAGTATCACAGGAGGAACTATAACGAATCCGGGTATTTGGAGTTACGAAGGCGTAG
CCGGGGCACATATCGTGTTTTCTGGCTTATGCTTCTTGGCAGCTATCTGGCATTGGGTGT
ATTGGGATCTAGAAATATTTTGTGATGAACGTACGGGAAAACCTTCTTTGGATTTGCCCA
AGATCTTTGGAATTCATTTATTTCTCTCAGGAGTAGCTTGCTTTGGTTTTGGTGCATTTC
ATGTAACAGGTTTGTATGGTCCTGGAATATGGGTGTCCGATCCTTATGGACTAACGGGAA
AAGTACAACCTGTAAATCCAGCTTGGGGTGTGGAAGGTTTTGATCCTTTTGTTCCGGGAG
GAATAGCCTCTCATCATATTGCAGCAGGGACATTGGGCATATTAGCGGGTCTATTTCATC
TTAGCGTCCGTCCGCCACAACGTCTATACAAAGGATTGCGTATGGGCAATATCGAAACCG
TCCTTTCCAGCAGTATCGCTGCTGTCTTTTTTGCAGCTTTTGTTGTTGCCGGAACTATGT
GGTACGGTTCAGCAACTACCCCAATCGAATTATTTGGGCCCACTCGTTATCAATGGGATC
AGGGGTATTTTCAGCAAGAGATATATCGAAGAGTTAGCGCTGGGCTAGCAGAAAATCAAA
GTTTATCAGAAGCCTGGTCTAAAATTCCCGAAAAATTAGCTTTTTATGATTACATTGGCA
ATAATCCGGCAAAAGGAGGATTATTCAGGGCAGGTTCAATGGATAACGGGGATGGAATAG
CGGTTGGATGGTTAGGGCACCCTATCTTTAGAGATAAAGAAGGACGTGAACTTTTTGTAC
GTCGTATGCCCACTTTTTTTGAAACATTTCCAGTCGTTTTGGTAGACGGCGACGGAATTG
TTAGAGCCGATGTTCCTTTTAGAAGGGCCGAATCGAAGTATAGTGTCGAACAAGTAGGTG
TGACTGTTGAGTTCTATGGTGGCGAACTCAATGGAGTCAGTTATAGTGATCCTGCTACTG
TGAAAAAATATGCTAGACGTGCTCAATTGGGTGAAATTTTTGAATTAGATCGGGCTACTT
TGAAATCCGACGGTGTTTTTCGTAGCAGTCCAAGAGGTTGGTTTACTTTTGGGCATACCT
CATTTGCTTTGCTTTTCTTCTTCGGACACATTTGGCATGGCGCTAGAACTTTGTTCAGAG
ATGTTTTTGCTGGTATTGACCCAGATTTGGATGCGCAAGTCGAATTTGGAG
NNNNNNNNNNNNNNNNNNNNNNNNNNNNNNNNNNNNNNNNNNNNNNNNNN
GGAAGCTATAATTGTAAACCACGATCGAATCTATGGAAGCATTGGTTTATACATTCCTTT
TAGTCTCCACTCTAGGGATAATTTTTTTCGCTATCTTTTTTCGAGAACCGCCTAAAGTTC
CAACTAAAAAGATGAAATGATTTTTCATTATCTCAATTTCAATTAAAGTAATGAGTGAAG
TAATGAGCCTCCCAATATTGGGAGGCTAATTACTTCAACTAGTCCCCATGTTCCTCGAAT
GGATCTCTTAGTTGTTGAGAAGGTTGCCCAAAAGCGGTATATAAGGCATACCCAGTAAAA
CTTACAAGTAAACCAGATATAAAGATGGCGACTAGGCTTGCTGTTTCCATTATTATATAA
TTTCTAATTTCAAGACCACAATGGATCTATGATAAGATCGTTTATTTACAATGGAATGGT
ATACAAAGTCAACAGATATCAATGAATACAATAGGATTTATGGCTACACAAACTGTTGAG
AACAGTTCTCGATCTGGTCCAAGACGAACTACTGTAGGGAGTTTATTGAAACCATTGAAT
TCGGAATATGGTAAAGTAGCTCCTGGATGGGGAACAACTCCTTTGATGGGTGTCGCAATG
TCTTTATTCGCGATATTTCTATCTATTATTTTGGAGATTTATAATTCTTCCGTTTTATTG
GATGGAATTTCAATGAATTAGATCTATAAGAACCGCAAAATCCTAGCTTTTCAATACAAA
ATGAATCATTTAGAGCTCGGATTTCTAACCTATTCCATTTTTATTTTGGTAGCTCGACCG
CGGAATTTCTTTGTTTCTGTATTTCGGGAATATGAGTGTGTGACTTGTTAAATTGGATCC
TATTGATAGTACAGAAAAAGGGCCTGTCGTCTTGATATAGATGGTTCTCCTTCGTCGGAT
AGTTATTCTAGTATCCGGAACACGAAATATCTGAAATAGATTAAGAAATATTTGAACTAT
GATTCATACTTAATTTTTAATTTTTAGACCTCGCAGCCGGACTTCAAAAAATTTTCAAGG
ATAAATCTTTCTTTGGATTTTTAGTTATTATATCTATTCATGGAATAAGTGATGATCCAA
TGGTTCTTACTCAAAGAATCTTTGGGCTTAACTTAGGATTTTTATTGAATCATCGTGGTT
ATAGTATGAATTTGAGGTTTTAATCGATTTATAGGGTCTTAACAAGAAAATTCCTATCAA
TAATAA
NNNNNNNNNNNNNNNNNNNNNNNNNNNNNNNNNNNNNNNNNNNNNNNNNN
TGAAGTAATTAGCCTCCCAATATTGGGAGGCTCATTACTTCA
NNNNNNNNNNNNNNNNNNNNNNNNNNNNNNNNNNNNNNNNNNNNNNNNNN
TAGGGAAAGAGAGGATTCAAGAGGCCCGCAAGGATTATGACTGAGCCAACTTGATATTTT
CAATTTTGGTATTATCGCCACAAAGAAGAGCTTTCGGATTTTTCTTCTTTCGTATCTTCA
GAAAAGATTGAATCAAAGATTAAATTCAAACTTTCTATTACATATCCGTTGGTTGCAACT
GGGGTGTTTTGCTTGAGCTGTACGAGATGAAAGTCTCATATACGGTTCTCAGAGGGGGGG
TCCTACCTATCTCAATAAAGTCTATGATTGGTTCGAAGAGCGTCTCGAGATTCAGGCGAT
TGCGGATGATATAACTAGTAAATACGTCCCTCCTCATGTTAACATATTTTATTGTCTAGG
AGGAATTACGCTTACTTGTTTTTTAGTTCAAGTAGCTACGGGGTTCGCTATGACTTTTTA
CTATCGTCCGACCATTACTGAGGCT
NNNNNNNNNNNNNNNNNNNNNNNNNNNNNNNNNNNNNNNNNNNNNNNNNN
ATATTATTTATTTGACATGAATAGTTGGAGGGAATTCTCCGAAGAGAAAATGGATTATGG
GAGTGTGTGACTTGAACTATTGATTGTTCTGTGCAGATATACGCCTTTATCGATCTGCCA
CATTAGAATTCACAACCAAATGTGTCTTTGTTCCAACCACTATGTAAATCCCATACAGAG
GGTAGGCTGGTTCGCTTGAAGAGAATCTTTTCTATGATCAGATCCGAATCATGTCGTACA
CGAGCGGGCTCCGTAAGATCC
NNNNNNNNNNNNNNNNNNNNNNNNNNNNNNNNNNNNNNNNNNNNNNNNNN
GTCCGACCATTACTGAGGCTTTTGCTTCTGTTCAATACATAATGACTGAAGCTAACTTTG
GCTGGTTAATCCGATCAGTTCATCGATGGTCGGCAAGTATGATGGTCCTAATGATGATCC
TGCATGTATTTCGTGTGTATCTTACCGGTGGATTTAAAAAACCTCGCGAATTGACTTGGG
TTACTGGTGTGGTTCTGGCTGTATTGACCGCATCTTTTGGTGTAACTGGTTATTCCTTAC
CTTGGGACCAAATTGGTTATTGGGCAGTTAAAATTGTAACAGGTGTACCTGAAGCCATTC
CTGTAATAGGATCTCCTTTGGTAGAATTATTGCGCGGAAGCGCTAGTGTGGGACAATCCA
CTTTGACTCGTTTTTATAGTTTACACACTTTTGTATTGCCACTTCTTACTGCCGTATTTA
TGTTAATGCACTTCCCAATGATACGTAAACAGGGTATTTCTGGTCCTTTATAGAATATAT
CATAGATCTTTGTAATCAATTTTTTATCACTTAGGGGAGGAACAATAGTATTTCATTGCT
ACGAGTATGGATTATTGAAAATAATAAGACATATATTTGGATATTTCCCTTCAACCCTGC
AGTAATATTAT
NNNNNNNNNNNNNNNNNNNNNNNNNNNNNNNNNNNNNNNNNNNNNNNNNN
AAGTGAAATAGATAAACCATAATCAAGATTATGGTTTATCTATTTCACTTACTTAGATTT
AATAGTATGGAAATGCATTCATTTCCTATGCATTGACACGATCCATAAATACTATCGGAG
TAAAACGGGGGATCTAAAGAAGAACAGGGGCTAGACTATATTAGTAACAAGAAAACCCTT
TGTGTGTATGTAAAAAGTCTTCAAATAGTTTGGGGATAAACACCAGTCGTAAGGTTTGAG
ACGGCCCAGAAAGCACTTGATCATATCATGATCTGTTTTGTAAGCCTATTTGGGTATTGA
GTTGTTACTGTCAAGAATCGAATTCTTTGTAATGGATAGTCGATAGTCGCAACTTCGAAA
AAAAGAATCCAGCAAAATTTTTTTTATATAGAACCATTTATTTCATATATGTGCGAATCT
AGATAACATATGGATCCTATGTGGATTTATTTAGTTCTTTTGATTCTTGCTCGAGCCGGA
TGATGAAAAATTATCATGTCCGGTTCCTTCGGGGGATGGATCTAGAAGAATTCACCTATC
CCAATAACAAAAAAACCTGACTTGAATGATCCTGTATTAAGAGCTAAATTGGCTAAAGGC
ATGGGTCATAATTATTACGGAGAGCCCGCATGGCCCAACGATCTTTTATATATTTTTCCA
GTAGTAATTCTCGGTACTATTGCATGCAACGTAGGCTTAGCGGTTCTAGAACCATCAATG
ATTGGTGAACCAGCCGATCCATTTGCAACCCCTTTGGAAATATTACCTGAATGGTATTTC
TTTCCCGTATTTCAAATACTTCGTACAGTACCCAATAAATTATTGGGTGTTCTTTTAATG
GTTTCAGTACCCGCGGGATTATTAACAGTACCTTTTTTAGAGAATGTTAATAAATTCCAA
AACCCATTTCGTCGTCCAGTAGCAACAACCATCTTTTTAATTGGTACCGCAGTGGCCCTT
TGGTTGGGTATTGGTGCAACATTACCTATTGAGAAATCCCTAACTTTAGGTCTTTTTTAA
ATTGATTCTGAAATAAAATATCACGACGTATGTATCTAGGGAATAGTAGCTTCAAAGCGA
ATTTTCCCTAGATACATCTATCTATTCAATTAAATTCTGGATTTCTTCCGAATATATTAT
ATGGGTTGTACTAAAGATTCAAAACGGATTTTCATCTTTTTTTTTTAAAGATGAAAAAAA
TCCAATAAGATTTAATTAAAACTTTTTTTTCGGTAAATCAATTTCGAAATGCTTTTCTAG
AATTCCCAATATCTGTTTTACATCTTCTAAGCGAAGATGCTCAAT
NNNNNNNNNNNNNNNNNNNNNNNNNNNNNNNNNNNNNNNNNNNNNNNNNN
TAAGTGAAATAGATAAACCATAATCTTGATTATGGTTTATCTATTTCACTT
NNNNNNNNNNNNNNNNNNNNNNNNNNNNNNNNNNNNNNNNNNNNNNNNNN
ATTGGATCCTTTGAGGCAATTATAGATCCTGGAAGGCAATTCTAATTGGTCAATAAAAAT
CGATTTCAA
NNNNNNNNNNNNNNNNNNNNNNNNNNNNNNNNNNNNNNNNNNNNNNNNNN
CTTAGTTTAGCCAATTTATCATGAAAGATAAAAGGAGATAAAGGAACCGTGTGTTGATTG
TCCTCTAAATGTAAATTTTCTTCTTCCGTATGTAAAAAAGTAATAAAGAAATCAATCAAA
TTTCGGGAGGCCTCATGAAGGGCTTCTTTTGGAGTTAAACTTCCATTTGTCCATATTTCG
AGAAAAAGTATTTCTTGTTTTTCATTCCCAGTCCCATAAGAATGAATACTATGATTCGCA
TTTCGAACAGGCATGAATACAGCATCTATCGGATAACTTCCATCTTGAAAGTTATTTGGT
GTTTTTATAAGATATCCACGATTCCTCTCGATTTGTAATCCAATACGCAACTCAATTGGT
TCCGTCAAGCTAGCTATATGCTGTCTATTATCAACGATTTCTATATAAGGCGGTAAGATA
ATATCTTGAGCAGTTACATATCTAGGGCCCTTGACACAAATAGAGGCGCCGCAAGTTCCA
TATAGATTACTTCTCAATACAATTTCTTTCAAATTCATTAAAATTTCATGTACTGATTCT
TGAATACCCCGTATAGTAGAATATTCATGTGGTATTTTCTCAGATTTTGCGCGTGTGATA
CATGTTCCTTCTATTTCTCCAAGTAACGCTCTTCGCATCGCAATGCCTA
NNNNNNNNNNNNNNNNNNNNNNNNNNNNNNNNNNNNNNNNNNNNNNNNNN
AGTAACGCTCTTCGCATCGCAATGCCTATTGTGTCGGCTTGTCCTTTCATAAGTGGAGAC
AGAATAAAACGTCCATAATAAAGACGCTTACTGTCTGCTCTTGATTCAACACACCTCCAC
TGTAGTGTCCGAGTAGATACTGTTACTTTCTCTCGAACCATAGTAATATTATTTGATTAG
ATCATTGAATCATTTATTTCTCTTGTTTTTCTTGAAATCTCTTTAATTTAATTTTTACAC
ACGTCTTTTTTTCGGAGGTCTACAGCCATTATGTGGCATAGGGGTTACATCCCGTATGAA
AGTTAATAGTATACCACTTCTACGAATAGCTCGTAATGCTGCGTCTCTCCCGAGACCGGG
ACCCTTTATCATGACTTCCGCTCGTTGCATACCCTGATCCACTACTGTACGAATAGCATT
TACTGCTGTGGTTTGAGCAGCAAATGGTGTCCCCCTTCTTGTACCTCTGAATCCACAAGT
ACCGGCGGAGGACCAAGAAATCACTCGACCTCGTACATCTGTAACAGTCACAATGGTATT
ATTGAAACTAGCTTGAACATGAATAACTCCCTTTGGTATTCTACGTACATTCTTACGTGA
ACCAATACGTCCATTTCTACGTGAACCAATTCTCGTTATAGCTTTTGCCATATTTTATCA
TCTCATAAATATGAGTCAGAAATAGATGGAT
NNNNNNNNNNNNNNNNNNNNNNNNNNNNNNNNNNNNNNNNNNNNNNNNNN
ATCTCCCGGCAGTATCCGTATAAAACTACGTCGGATCTTTCCTGAAACATAGCCTAGAAT
CGGATCCTCATTATTTAAACGAACCCGGAACATACCATTGGGAAGCGATTCAGTAATTAA
ACCTTCATGAATCCATTTTTGTTCTTTCATTCCAGGTAAAACCCCGTGAAGTATCAACTA
ATCGAGGAGGCACGATATTAGACAACTCGCCCCTTTTC
NNNNNNNNNNNNNNNNNNNNNNNNNNNNNNNNNNNNNNNNNNNNNNNNNN
CACAAATAGGAAGTTCGGATCCAATTCGGATATTAGAAGGATTACCATATATAACACAAA
ATTTCTCCGCCGATTCCTTCTAGTCGAGCCTCTCGGTCTGTCATTATACCGCGAGAAGTA
GAAAGGATTACAATCCCCATCCCGCCTAAAATTCTAGGAATTCGTTGATAGTTAGAATAG
ATTCGCAGACCGGGTCGACTGATCCGTTTTAAATTCAAAATATTTCTATAGGGCCTTTTC
CTATTCCTTCTATGTCGTAGGGTTAAAACAAAAAAATAATTGTTGTTTTCCCGATGTTTT
TTCACGTTTTCGATAAAACCCTCCCGTAAAAGTATTTTAATAATATTTTCGGTAATATTA
GTACATGCTATTCGAACCACTCTTTTTCTATCCATATCCGCATTTCGTATAGAAGTTATT
ATCTCAGCAATAGTGTCTCTACCCATGATTAACTAAAATTATTGGTGCTCCAAAATTTTG
ATATAATCAACATG
NNNNNNNNNNNNNNNNNNNNNNNNNNNNNNNNNNNNNNNNNNNNNNNNNN
ATGAATTATTAAAGGTATATGCGTAAGACACAATCTACTAA
NNNNNNNNNNNNNNNNNNNNNNNNNNNNNNNNNNNNNNNNNNNNNNNNNN
ATAATACCTCGGGAGCTAATGAAACTATTTTAGTAAAATTTAACTGTCTCAATTCCCGGG
CGATTGCACCAAAAACTCGAGTTCCTTTTGGATTTCCTTCTTGATCAATGACAACTGCTG
CATTGTCATCATATCGTATTATCATACCGTTGTCACGTTTGAGTTCTTTACAGGTACGCA
CAATTACAGCTCTGACTATTTCTGATCTTTCTAAGGGCATATTTGGTAATGCTTCTTTGA
TTACAGCAACAATAACGTCACCAATATGAGCATATCGGCGATTGCTAGCTCCTATGATTC
GAATACACATCAATTCTCGAGCCCCGCTGTTATCTGCTACATTCAAATGGGTCTGAGGTT
GAATCATATCA
NNNNNNNNNNNNNNNNNNNNNNNNNNNNNNNNNNNNNNNNNNNNNNNNNN
TTTTTATCCCTAAGATCCATTTTCTTTGGTTCTACTTCTTTTCTTTTTATCCGGAAATAA
TGAATTGAGTTCGTATAGGCATTTTGGATGCTGCTATTGAAATAGCCTTTCTGGCTATAT
TTTCTGGTACTCCACCCATTTCATAAAGTATTCGACCAGGTTTAACAACAGCTACCCAAT
ATTCGGGGGATCCTTTCCCCGAACCCATACGTGTTTCCGCAGGTCTTACTGTAACTGGTT
TGTCTGGAAATACCCGTACCCATATTTTTCCACCACGACGTGCATTTCGTGTCATTGCTC
GTCGACCTGCTTCGATTTGTCTAGATGTGATCCAAGCGGGTTCAAGTGCCTGAAGAGCAT
ATTTGCCGAAACAAATATGATTACCTCGATAAGATATTCCCTTCATTCTTCCTCTATGTT
GTTTACGAAATCTGGTTCTTTTGGGGTTATAGTCGATGGTTCTTTCTGAATTCCATCTCT
ACTGCAGAACCGGACATGAGAGTTTCTTCTCATCCAGCTCCTCGCGAATTAAAGGATTCA
AA
NNNNNNNNNNNNNNNNNNNNNNNNNNNNNNNNNNNNNNNNNNNNNNNNNN
TTAAGATATACATTTATTTACTGAGAAATAC
NNNNNNNNNNNNNNNNNNNNNNNNNNNNNNNNNNNNNNNNNNNNNNNNNN
ATCTTTATTTTGTTTTGCCCCTTATCGTATAGCTCCAAATTTAGTAATCCAAGAAAAGAA
AGGTTTCGCGGGCGAATATTTACTCTTTCAATCTCTATTTCATTTCAGTTATATCGTTAG
CTCATTACTTACTTCTTAGAATAGATGAATTGGTCTCTGGTACATTCCGCCATCCCGACC
AGTAAATCATTAAGATTCGCTTTTCATTTCAATAGAATCTTTTGTATTCACAGGTTCCAT
CGTCCCATCCCT
NNNNNNNNNNNNNNNNNNNNNNNNNNNNNNNNNNNNNNNNNNNNNNNNNN
AATTATGGATGAATCAATATTAATGCTTTATTTACATTGTCTTTTCTGAACTGACTCATA
GACCTTACACATTGGAATTTTATCTCATTGATAGTCTTTTTCTCTCTTTCTCTCATCCTT
CCATTTATCCACATCTTTTTTCCTTATTTTGCTTTACAACGTAAAATCAGATTGATTCTT
TTTTTGTTTTGGTTATGCAAAAAAAGATTTCAGTTGCTACAACAATATGACTGGTATATC
ATATCTTGACTGCTTTTTTGATCCAGATAATGCGAAGCGATGAGTTGGTTATTAGTCTTA
TAGTTATTAGTTCATACTATAGGTTGGTC
NNNNNNNNNNNNNNNNNNNNNNNNNNNNNNNNNNNNNNNNNNNNNNNNNN
AAAAATAAACGAGTCACACACTAAGCATAGCAATTAGATCGAATGGTCAATTGAATTTTT
ATTCAAGCCTATAGAATTAA
NNNNNNNNNNNNNNNNNNNNNNNNNNNNNNNNNNNNNNNNNNNNNNNNNN
GAAAAAGAATGAACGAGTTTATCATTTTGATATTCTATCACCGGAT
NNNNNNNNNNNNNNNNNNNNNNNNNNNNNNNNNNNNNNNNNNNNNNNNNN
TATTCTATCACCGGATAGAAGGAAAAGATAAGTGTTTATTATTCTTCGTCTATAAATATC
CAAATTTTGATGCCTAATACCCCATAAATAGTCCGAACTGTATAGAAACAATAATCTATT
TTAGCTCGAATGGTTTGTAGGGGAACCCTACCTTCTCTGATCCATTCAACACGTGCAATT
TCTTTTCCGTCGATACGCCCTGCAATTTGTATTTTAATTCCTTTTGTATCTGCTTGTTCA
GTTAATTCAATAGCCTTTTTCATTGCTTTTCGAAAGGAAACTCTATTCTTTAATTGTCCG
GCTATAAATTCCGAAAGAATAGTAGGGTTTCCGTAGGGTTTTGAAATTCTTGCGACAGAA
ATGTTAAGTTTTCGGTTTACACAATTCAATTCTTTTTGTAGATTCTTCTGTAATTCTTCA
ATTCCTAGTGGTCGACTTTC
NNNNNNNNNNNNNNNNNNNNNNNNNNNNNNNNNNNNNNNNNNNNNNNNNN
ATTAATAACTTTGTTGGGAATCCCATAAAGATTATGACCTGGATCAGATCGATTCTTTTT
TGAATCTCTATACGTGCAATTCCTTCCACTCCAGAGGATATTCTCATATTCTTTTGTACA
TAATCCTTGATATAATCTCTTATTTTTTGATCTTCTTTTATACCTTCTGAATAATTTTTT
GGTTGCGCAAACCAAAGGGAATGATGATCTTGGGTTGTACCAAGTCGGAAACCAAGTGGA
TTTATTTTTTGTCCCATACTCCTCCACTACTATACATATTATAGTACGTCATAGCTGTAT
ATTTCTTTTTCCATCTAGGTTTTTTTAACCATGGTAAATAGTCTTCCTCTACATATTCAT
CTAAGGACACATCTTTCACTACAATAGTTATATGACAGGTCGGTCTTTTTATCGGATAAC
T
NNNNNNNNNNNNNNNNNNNNNNNNNNNNNNNNNNNNNNNNNNNNNNNNNN
CTTTTTATCGGATAACTCCGTCCCCGAGCCCGAGGTTTAAATTTCTTCACGAAAATACCG
TCGTTGACTTCGGCTTTACTAATAACTAAATTGGTTTCGTTGGAACCCATATTGTAAGTA
GCATTTGCTGCTGCAGAATAAACCAATTTTAAAAGGGGATAACATGCTCGATAAGGCATG
AGTTCTAGTATCATAAGTCTTTCTTCGTAAGAACGTCCACGAATTTGATCAATTACTCTT
CGTGCTTTGTCAGCAGACATAGATATATATTGACCTGAAGCGGATACTTCTGTTTTTCTC
TTCTTTAG
NNNNNNNNNNNNNNNNNNNNNNNNNNNNNNNNNNNNNNNNNNNNNNNNNN
AACGATTATTAACGACGAGATCTATTATCGCTTTTCGCATGTCCTCGAAAATTTAAAGTA
GGTGCAAATTCTCCCAATTTGTGTCCCACCATACGATCTGTTATATAAATAGGTAAATGC
CCCTTTCCATTATGGATAGCAATAGTATGGCCGATCATTGTAGGTATAATGGTAGATGCC
CGGGACCAAGTTATTATTATTTCTTTTTCTGCTTTTGTATTAAGCTTATCCATTTTTCTT
AGTAAATGATTTGATACAAAAGGATTTTTTTTTAGTGAACGTGTCACAGCTTACTCCTA
NNNNNNNNNNNNNNNNNNNNNNNNNNNNNNNNNNNNNNNNNNNNNNNNNN
GAAGCAGATGATTAATCATCTGCTTC
NNNNNNNNNNNNNNNNNNNNNNNNNNNNNNNNNNNNNNNNNNNNNNNNNN
GTAAAGACGAAGAAAGAAATTCGATTTTCTCTCCTATTTACTACGGCGACGAAGAATCAA
ATTATCACTATATTTATTCCTTTTTCTACTTCTTCTTCCAAGTGCAGGATAACCCCAAGG
GGTTGTGGGTTTTTTTCTACCAATTGGGGCCCTCCCTTCCCCACCTCCGTGGGGATGGTC
TACAGGGTTCATAACTACTCCTCTTACTACAGGACGCTTACCTAGCCAACGCTTAGATCC
GGCTCTACCCAAACTTTTCTGGTTCACCCCAACATTCCCCACTTGTCCGACTGTTGCTGA
GCAGTTTTTGGATATCAAACGTACCTCCCCAGAAGGTAATTTTAATGTGGCCGATTTCCC
CTCTTTTGCAATCAGTTTCGCTACAGCACCCGCTGCTCTAGCTAATTGTCCACCCTTTCC
AAGTGTGATTTCTATGTTATGTATGGCCGTACCTAAGGGCATATCGGTTGAAGTAGATTC
TTCTTTTTGATCAATCAAAACCCCTTCCCAAACTGTACAAGCTTCTTCCAAAGCATACGG
CTTTCTGGATGTAGATGATGATATTTATACAGATGGATCTTATATCTATCGTGCAATGAA
GTACCACATAGGTGGATATATAGGAATCCAAATCTGCCGAATCATTCATGTTATGATCTT
CTACATCCTAGGTCTTCCCGTTCCATCATCTGGCTTATGTTCTTCATGTAGCATTCAGAC
CGAATGACTCTATGAAATTACGTCGATACTTCCACATATTATGGGTAACGTAGGAGACAT
CTCTATTTTTTCCCGGGGAATCTTTAGAATTACCACTGCTTAGCTTTCAATTTGCCTCTG
ACCATCAAATGAAATGTGAATAACCCGTCCTCCTCTCTTTGAAAGAAGGGGCGCTTCCGG
TTCTGTCGGTGCTTGAAACAATTTTGTCTTCTCCATATTACTATATCTCTAGAGTCAATA
ATTTGATATGAGGAACTACTGAACTCAATCACTTGCTGCCGTTACTCTTCAGTTTTCTGT
TGAGGTCTATCCTGTAGAGGTACTCAAATTGGATCAGTGATCGATTTCTAGGTTTCGTCG
TAAACCTAATTGGTTACTTCCAATTACGTAAATCAATAGTTCAAACCGCACTCAAAGGTA
GGGCATTTCCCATTTTTATAGGAACTTCTGTACCAGAAACAATGGTATCTCCAATTATAG
CCCCTCTGGGATGTAAAATATATCTCTTCTCACCATCCCCATAGTGTATGAGACAAATGT
ATGCATTTCGATTAGGGTCGTATTCTATGGTTACGATTCTACCATATATGTCTTTTTCAT
TCCGTCGAAAATCGATTTTACGGTATAGACGCTTATGACCTCCCCCTCTATGCCCTGCGG
TAATGATTCCTCTGGCATTACGACCTTTACCACAAGGATGCTGTCCATAGATTAAATTAT
TTCGTGGATTGGATTTCACTTGACTGTCTACGGTTCCATTACGTGTGCTCGGGGTAGAAG
TTTTGTATAAATGTATCGCCATGCTATTAAGTATTTTGATTTAAGTTCTTTTCTTTCTAA
GAGGTGGAATAGAATAACCCGGTTGAAGCGTAATGATCATACGTCTGTAATGCATTGTAT
GTCCCATAATAGGTCCCATTCTTCTACCCTTTCCCGGAAGTCGATGACTATTCATAGCTA
TTACCTTGACACCAAAGAAGAGTTCGACCCAACGCTTTATTTCTATCCTAGTTGATCCTG
ATTCGACATTAGAAGTATATTGATTTTTTCCCAATAACCGAATACTTTTGTCTGTAAATA
CTGAATATTTGATTCCATCCATAAATCTATTTTCTTCCCTATGAGTTCTATTCTCAATAA
GAATGCTAGTTCTTACTGTTCATATATTATGATATGAATATACCACATCAATTCGTTATG
TATGGATGATGAGATTCCATTGATACAGAGCCAATTTCAATAGACTTATTGGAGGGTCCC
ATTGGCGTGCATCCAGTAGGAATTGAACCTACGAATTCGCCAATTATGAGTTGGGCGCTT
TAACCATTCAGCCATGGATGCTTAGCGGGGATCCTCGTACATGGTGAATAACCAAATTCC
AATTGAAATGAAATCTTTAGGATAAATCAATGCAATTTAGGAGGAATAAATGAAAGGACA
TCAATTCAAATCCTGGATTTTCGAATTGAGAGAGATATTGAGAGAGATCAAGAATTCTCA
CTATTTCTTAGATTCATGGACCCAATTCAATTCAGTGGGATCTTTCATTCACATTTTTTT
CCACCAAGAACGTTTTATAAAACTCTTTGACCCCCGAATTTGGAGTATCCTACTTTCACG
CAATTCACAGGGTTCAACAAGCAATCGATATTTCACGATCAAGGGTGTAATACTCTTTGT
AGTGGCGGTCCTTATATATCGTATTAACAATCGAAATATGGTCGAAAGAAAAAATCTCTA
TTTGATAGGGCTTCTTCCTATACCTATGAATTCCATTGGACCCAGAAATGATACATTGGA
AGAATCCGTTGGGTCTTCCAATATCAATAGGTTGATTGTTTCGCTCCTGTATCTTCCAAA
AGGAAAAAAGATCTCTGAGAGTTGTTTCCTGAATCCGAAAGAGAGTACTTGGGTTCTCCC
AATAACTAATCGGTTTTTTAGCAAGGTACGGAATGTATCGTCAAATATTCAATATGATTT
CACAAGATCTAGTTTCGTTCAAGTAACGGATTCTAGCCAATTGAAAGGATCTTCTGATCA
ATCCAGAGATCATTTGGATTGCATTAGTAATGAGGATTCGGCATATCACACATTGATCAA
TCAAAGAGAGATTCAACAACTAAAAGAAAGATCGATTCTTTGGGATCCTTCCTTTCTTCA
AACGGAACGAACAGAGATAGAATCAGACCGATTCCCGAAATGCCTTTCTGGATATTCCTC
AATGTCCCGTCTATTCACGGAACGTGAGAAGCAGATGATTAATCATCTGCTTCCGGAAGA
AATCGAAGAAGTTCTTGGGAATCCTACAAGATCCGTTCGTTCTTTTTTCTCTGACAGATG
GTCAGAACTTCATCTGGGTTCGAATCCTACTGAGAGGTCCACTAGAGATCAGAAATTGTT
GAAGAAAGAGCAAGATCTTTCTTTTGTCCCTTCAAGGCGATCGGAAAATAAAGAAATGGT
TAATATATTCAAGATAATTACGTATTTACAAAATACCGTCTCAATTCATCCTATTTCATC
AGATCCGGGATGTGATATGGTTCCGAAGGATGAACCAGATATGGACAGTTCCAATAAGAT
TTCATTCTTGAACAAAAATCCATTTTTTGATTTATTTCATCTATTCCATGACTGGAACAG
GGGAGGATACACGTTACACCACGATTTTGAATCAGAAGAGAGATTTCAAGAAATGGCAGA
TCTATTCACTCTATCAATAACCGAGCCGGATCTGGTGTATCATAAGAGATTTGCCTTTTC
TATTGATTCCTACGGATTGGATCAAAAACAATTCTTGAATGAGGTATTCAACTCCAGGGA
TGAATCGAAAAAGAAATCTTTATTGGTTCTACCTCCTATTTTTTATGAAGAGAATGATTA
TCGAAGGATCAGAAAAAAATGGGTCCGGATCTCCTGCGGGAATGATTTGGAAGATCCAAA
ACCAAAAATAGTAGTATTTGCTAGCAACAACATAATGGAGGCAGTCAATCAATATAGATT
GATCCGAAATCTGATTCAAATCCAATATAGCACCTATGGGTACATAAGAAATATATTGAA
TCGATTCTTTTTAATGAATAAATCCGATCGCAACTTTGAATATGGAATTCAAAGGGATCA
AATAGGAAAGGATACTCTGAATCATAGAACTATAATGAAATATACGATCAACCGACATTT
ATCGAATTTGAAAAAGAGTCAGAAGAAAGGGTTCGATCCTCTTATTTTTATTTCTCGAAC
CGAGAGATCCATGAATCGGGATCCTGATGCATATAGATACAAATGGTCCAATGGGAGCAA
GAATTTTCAGGAACATTTGGAACATTTCGTTTCTGAGCAGAAGAGCCGTTTTCAAGTAGT
GTTCGATCGATTACGTATTAATCAATATTCGATTGATTGGTCTGAGGTTATCGACAAAAA
AGATTTGTCTAAACCACTTCGTTTCTTTTTGTCCAAGTCACTTCCTTTTTTCTTTGTGAG
TTTCGGGAATATCCCCATTCATAGGTCCGAGATCTACATCTATGAATTGAAAGGTCCGAA
TGATCAACTCTGCAATCAGTTGTTAGAATCAATAGGTTTTCAAATTGTTCATTTGAAAAA
ATTGAAACCCTTCTTATTGGATGATCATGATACTTCCCAAAAATCGAAATTCTTGATCAA
TGGAGGAACAATATCACCATTTTTGTTCAATAAGATACCAAAGTGGATGATTGACTCATT
CCATACTAGAAATAATCGCAGGAAATCCTTTGATAACACGGATTCCTATTTCTCAATGAT
ATTCCACGATCAAGACAATTGGCTGAATCCCGTGAAACCATTTCATAGAAGTTCATTGAT
ATCTTCTTTTTATAAAGCAAATCGACTTCGATTCTTGAATAATCCACATCACTTCTGCTT
CTATTGTAACAAAAGATTCCCTTTTTATGTGGAAAAGGCCCGTATCAATAATTATGATTT
TACGTATGGACAATTCCTCAATATCTTGTTCATTCGCAACAAAATAGTTTCTTTGTGCGT
CGGTAAAAAAAAACATGCTTTTGGGGGGAGAGATACTATTTCATCAATCGAGTCACAGGT
ATCTAACATATTCATACCTAACGGTTTTCCACAAAGTGGTAACGAAACGTATAACTTGTA
CAAATCTTTCCATTTTCCAAGTCGATCCGATCCGTTCGTTCGTAGAGCTATTTACTCGAT
CGCAGACATTTCTGGAACGCCTCTAACAAAGGGACAAATAGTCAATTTTGAAAGAACTTA
TTGTCAACCTCTTTCAGATATGAATCTATCTGATTCAGAAGGGAAGAGCTTGCATCAGTA
TCTCAATTTCAATTCAAACATGGGTTTGATTCACACTCCATGTTCTGAGAAATATTTACC
ATCCGAAAAGAGGAAAAAACGGAATCTTTGTCTAAAGAAATGCGTTGAGAAAGGGCAGAT
GTATAGAACCTTTCAACGAGATAGTGCTTTTTCAACTCTCTCAAAATGGAATCGATTCCA
AACATATATGCCATGGTTCCTTACTTCGACAGGGTACAAATATCTAAATTTGATATTTTT
AGATACTTTTTCAGACCTATTGCCGATACTAAGTAGCAGTCAAAAATTTGTATCCATTTT
TCATGATATTATGCATGGATCAGATATATCATGGCGAATTCTTCAGAAAAAATGGTGTCT
TCCACAATGGAATCTGATAAGTGAGATTTCGAGTAAGTGTTTACATAATCTTCTTCTGTC
CGAAGAAATGATTCATCGAAATAATGAGTCACCATTGATATCGACACATCTGAGATCGCC
AAATGTTCGGGAGTTCCTCTATTCAATCCTTTTCCTTCTTCTTGTTGCTGGATATCTCGT
TCGTACACATCTTCTCTTTGTTTCCCGGGCCTCTAGTGAGTTACAGACAGATTTCGAAAA
GGTCAAATCTTTGATGATTCCATCATCTATGATTGAGTTGCGAAAACTTCTGGATAGGTA
TCCTACATCTGAACCGAATTCTTTCTGGTTAAAGAATCTCTTTCTAGTTGCTCTGGAACA
ATTAGGAGATTCTATAGAAGAAATACGGGGTTCCGCTTCTGGCGGCAACATGCCATTGGG
TGGTGGTCCCGCTTATGGGGTCAAATCAATACGTTCTAAGAAGAAATATTTGAATATCAA
TCTCATCGATCTCATAAGTCTCATACCAAATCCCATCAATCGAATCACTTTTTCGAGAAA
TACGAGACATCTAAGTCATACAAGTCAAGAGATCTATTCATTGATAAGAAAAGGAAAAAA
CGTGAACGGGGATTGGATTGATGATAAAATAGAATCCTGGGTCGCGAACAGTGATTCGAT
TGATGATGAAGAAAGAGAATACTTGGTTCAGTTCTCCACCTTAACGACAGAAAAAGGGAT
TGATCAAATTCTATTGAGTCTGACTCATAGTGATCATTTATCAAAGAATGACTCTGGTTA
TCAAATGATTGAACAACCGGGAGCAATTTACTTAGGATACTTAGTTGACATTCATAAAAA
GTATCTAATGAATTATGAGTTCAATACATCCTGTTTAGCAGAAAGACGGATATTCCTTGC
TCATTATCAGACAATCACTTATTCACAAACTTCGTGTGGGGCTAATAGTTTTCATTTCCC
ATCTCACGGAAAACCCTTTTCGCTCCGCTTAGCCTTATCCCCCTCTAGGGGTATTTTAGT
GATAGGTTCTATAGGAACTGGACGATCCTATTTGGTCAAATACCTAGTGACAAACTCCTA
TGTTCCTTTCATTACGGTATTTCTGAACAAGCCTAAAGGTTTTCTTATTGATTATATC
NNNNNNNNNNNNNNNNNNNNNNNNNNNNNNNNNNNNNNNNNNNNNNNNNN
AAGAGCTCGGATCGAATCGGTATTGATATACCGATTCGATCCGAGCTCTT
NNNNNNNNNNNNNNNNNNNNNNNNNNNNNNNNNNNNNNNNNNNNNNNNNN
GACCAAATAATACAATGCAAGCAAAAGTTCCTAGATTCATGGCGATATAGAACAG
NNNNNNNNNNNNNNNNNNNNNNNNNNNNNNNNNNNNNNNNNNNNNNNNNN
TACAGAACCGTACATGAGATTTT
NNNNNNNNNNNNNNNNNNNNNNNNNNNNNNNNNNNNNNNNNNNNNNNNNN
GCTAGTGACGATATCGATCGTGACCTTGATACGGAGCTGGGACTGCTAACTATGATGAAT
GCGGTAACTATGGATATGATGCCGGAACCGGAAATAGACCGATTTTATATCACCCTTCAA
TTCGAATTAGCAAAAGCAATGTCTCCTTGCATAATATGGATTCCAAACATTCATGATCTG
GATGTGAATGAGTCGAATTACTTATCCCTCAGTCTATTAGTGAACTATCTCTCCAGGGAT
TGTGAAAGATGTTCCACTAGAAATATTCTTGTTATTGCTTCGACTCATATTCCCCAAAAA
GTGGATCCCGCTCTAATAGCTCCGAATAAATTAAATACGTGCATTAAGATACGAAGGCTT
CTTATTCCACAACAACGAAAGCACTTTTTCACTATTTCATATACTAGGGGATTTCACTTG
GAAAAGAAAATGTTCCATACTAATGGATTCGGGTCCATAACCATGGGTTCCAATGCACGA
GATCTTGTAGCACTTACCAATGAGGCCCTGTCGATTAGTATTACACAGAAGAAATCAATT
ATAGACACTAATACAATTAGATCCGCTCTTCATAGACAAACTTGGGATTTGCGATCCCAG
GTAAGATCGGTTCAGGATCATGGGATCCTTTTCTATCAGATAGGAAGGGCTGTAGCACAA
AATGTACTTCTAAGTAATTGCCCCATAGATCCTATATCTATCTATATGAAGAAGAAATCA
TGTAACGAAGGGGATTCTTATTTGTACAAATGGTACTTCGAACTTGGAACGAGCATGAAG
AAATTAACGATACTTCTTTATCTTTTGAGTTGTTCTGCCGGATCGGTCGCTCAAGATCTT
TGGTCTCTACCCGGACCCGATGAACAAAATGGGATCACTTCTTATGGACTCGTTGAGAAT
GATTCTGATCTAGTTCATGGCCTATTAGAAGTAGAAGGCGCTCTGGTGGGATCTTCACGG
ACAGAAAAAGATTGCAGTCAGTTTGATAATGATCGAGTGACATTGCTTCTTCGGCCCGAA
CCAAGGAATCCCTTAAATATGATGCAAAACGGATTTTTTTCTATCCTTGATCAGAGATTT
CTCTATGAAAAAAACGAATCGGAGTTTGAAGAAGGGGAAGTTGACCTAGAGGAGGATTTA
TTCAATCACATAGTTTGGGCTCCTAGAATATGGCGCCCTTGGGGCTTTCTATTTGATTGT
ATCGAAAGGCCCAATGAATTGGGATTTCCCTATTGGTCCAGGTCATTTCGGGGCAAGCGG
ATCATTTATGATGAAGAGGATGAGCTTCAAGAGATTTATGATGAAGAGGATGAGCTTCAA
GAGAATGATTCGGAGTTCTTGCAGAGTGGAACCATGCAGTACCAGACACGAGATAGATCT
TCCCAAGAACAAGGCCTTTTTGGAATAAGCCAATTCATTTGGGACCCCGGAGATCCACTC
TTTTTCCTATTCAAAGATCAGCCCTTTGGCTCTGTGTTTTCACATCGAGAATTATTTGCA
GATGAGGAGATGTCAAAGGGGCTTCTTACTCTTACTTCCCAAACAGATCCTCCTAAATCT
ATATATAAACGCTGGTTTAGCAAGAATATGCAAGAAAAGCACTTCGAATTGTTGATTAAT
CGCCAGAGATGGCTTAGAACCAATAGTTCATTATCTAATGAATCTTTCCGTTCTAATACT
CTATCTGAGAGTTATCAGTATTTATCAAATCTGTTCCTGTCTAACGGAACGCTATTGGAT
CAAATGACAAAGACATTGTTGAGAAAAAGATGGCTTTTCCCGGATGAAATGAAAATTGGA
TTCATGTAACAGGAGAAAGATTTCCCATTCCTTAGCCGGAAAGATATGTGGCCATGAAAG
AGGAATTAAGTGGAACAGAATTGACTGGGTGGTAGAGTTGTGGAAAGGCTTCTTTCTTCC
ATATTTTGGACCTTATTAGCTCCATGGAACAATATGCTACTGCTGAAACACGGAAGAATT
GAAATCTTAGATCAAAACACTATGTATGGATGGTATGAACTGCCTAAACAAGAATTCTTG
AACAGCGAACAACCAGTTCAGATATTCACGACCAAGAAGTACTGTACTGGATTCTCTTTT
GGATGGGCCCTGAAAGGAGAAGGAAGGCTGGAATGCCAACAGGCGTCTATTATTGAATTC
ACCCCACTCGATAGTATCCATTTGGGGAACGTCCAGTGCCAAAGTCACTGAATGGGTAAG
TCGCCAATCTCTAAAACGGACTATGTAATGTACTTTATCTGCTGGGTTACGGGCGGGCAT
TTTACCAGAGGTTTCTAATCTACCCTTGTGTGATTCCTGTTAAAGCATATACTCAGGGGG
GTGGGTGCGGGGCGGACGATTTTAAAGCAGACTCCCCATTCATTAGATAGAGAAGATCGC
CAAGATTTCGTGATCCGCTGCCGAACTTATTCCAATTCCAAGAGCTCGGATCGAATCGGT
ATATCAATACCGATTCGATCCGAGCTCTTTTATTGAATTGCTCATTCAATGAGCATTCTC
AATATTATGCCTTGAAGAGGACTCGAACCTCCACGCTCTTTAGCACGAGATTTTGAGTCT
CGCGTGTCTACCATTTCACCACCAAGGCATCTTGAAAGTGAATCGTATTCCATGAATATG
ATATCTATCTAGTATGATGTATGGAATATATGACAAGGGTGGAGTATTTCTATTGATCGG
CCATGTCATATAGGCCCGAGTTGGACATCCAATTGCTTCGATTTGAATTATCCGAAGAAT
GCCTTATATATCAAATATATCAAAAAGATGGACAATCAAACCTATTTCTCGATTCAATAG
AAGCCCAAAGAGGTGAATAGGGTCCCAAATAACGAGAGATATGTAAAAAGCGGGTCCGAT
TACGCCTATTCCTAATCCTAAATGGAATGTAACGACGTAGAGACCCATATGTAAACATAG
TATCTATTTAGATACGCTCGAATGGCCCCTTCGTATAATGAGAATGTAGATAACCCTATT
CCGGTCTGGTCCGGTATGGAATGAACTTATAATCATGGAATCGACTCGATCATCAGATTA
TAAGTTCATAACCTTAGCCCATTCCCATTTTGGGCGGAACAGATCTACTAATTCTTTTCT
TTGATTCCAGTTAGTAAGAGGGATCCTGAACTAAGAAATAGACCCTAGAAGCTAAAAAAG
GGTATCCTGAGCAATTGCAATAATCGGGTTCATTGATATTCCTGGTATAGTAGATGCTAT
CACACATACAATCATACTCAATTCGATGGAATTGTTTGATCTTAAAGGAGATCTTCTATA
ATTTCGCACGTGAGGGGTTATTTCTTGGTTTCGTCCAGTCATTAATAACTTGATTATTTT
TAGATAATAGTAGATAGAAACAACGCTTGTAAGGAGTCCTATTAAAACCAAGAAATATAG
GCCTGCCTGCCATCCACACCAGAATAAATAGAGTTTTCCGAAAAAACCTGCTAGTGGAGG
AAGACCTCCTAGGGATAAGAGACATAGGGTTAAAGAGAGAGCCAAAAAAGGATCTTTCGT
GTATAATCCTGCATAATCTCGAATGTTATCAGTTCCGGTACGTAGACCAAATAATACAAT
GCAAGCAAAAGTTCCTAGATTCATGGCGATATAGAACAGCATATAAGTTATCATGCTTGC
ATATCCATCATTTGAGTCTCCAACAATTATTCCAATAATTACATATCCGATTTGACCTAT
GGACGAATATGCAAGCATACGTTTCATGCTTGTTTGAGTAATAGCAATGAGATTTCCCAA
TATCATGCTAAGAATACCTAGGATTTCCAGAAGAAGATGCCATTCGTTTGATGAGAAATA
AAAAGGAATATCGAAAATTCGAGTGGCTGAAGCTGAAGCAGCTACTTTCGAAGTAACAGA
AAGAAAAGCAACGACTGGAGTGGGAGAGTCAGAGTCGAAAAGAGGATTCCTCACTTCTTT
CTCTCATTCAAAACCGTGCATGAGACTTTCATCTCACACGGCTCCTAAGTGATAAAAGAA
AGAAGATGAGTTCTTCTTTCTTTTTTGATTACCTTCCTCGCGTATGTATAAGACCGAATC
CATTTTATTTCTAATTCTAAAAAGGATTACTAATCCTTAACTTTTCGAGGAATCCTTCAT
CAGTGGTTGTGAATGACTGATTTTTTCAATCTTTTCCACCTTGGTTCCGTAGGAGCAAGT
CAGAAAGATTGAGAAATAGAACCATCTGATTTGATTCGTTCTCAATAGCCATGAGATGAT
CATCTTAGGGTGATCCTTTTGTCGACGGATGCTCCTATTACACTCGTAGTCTCTGAAGGA
TGAGAACCAACTATGTAGCATCTACATCGAGAATTCAAGTATTGTATACGTCATTAGTCC
GATCCTTTGTAGGAACTACCCGTAATAACGAACTTGCAAAATGGATCTGTTTATCATAAA
GAGATTCGTCGTTCCTAACCCTGCTTCACCTTAATTGTTATTTGAACAAGTAAAAGTTCT
GTCTTGGTCCGAGTGGGGATAGCATTTCTCTTCTGCATGTCCATGGAGTTTTGAAAAATC
CAAACATCTCAGAGATAGATAGAGAGGTAGGAATTTATCGAACGAACCGCACTCCTTCGT
ATACGTCAGGAGTCCATTGATGAGAAGGGGCTAGGGAAAGCTTGAACCCAATTCCTACAG
TGATGAATATGAGCGCAATTGAAATTCCTGGGGAGTTATACATTTGTGTATTGATAAGAC
CATTCACTATTTCTTGAAGCTCGATCTCTCCCCCGGATGAACCATATAGCCAAGAGAAAC
CATGAACCAGAATAGAAGAGCTTGCCCCGCCCATGAGTAAATATTTCATAGTAGCCTCAT
TAGACCGTACATCTTTCTTGGTATATCCAGATAATAGGTAGGAGCATAAACTGAAACATT
CTGGAGCTACAAAGATAGTTATTAAATCATTAGCACCGCATAAAAACATTCCTCCTAGAG
TAGCTGTTAATACGAATAAGAGAAACTCTGTTATAGCCATTTCTGTACATTCAATGTACT
CTACGGATAGAGGAATACATAGAGTTGAACATAGTAAAATAAGAAATTGAAAGATTTCGT
TGAAATTGTTCGTTTGGAAATTTCCCGAAAAGCTAATCATAGGTTCTTCTCTCCATCGGA
ACAATAGGGCCGTTATGCTCATTACTAAACTTGTTGAAGAGATGAAATAGAACCAAGGTA
TGTCTTTTTGATCAGAGGTTGAATCGATCATCAGAAGAAGAATTAGGCCAAAAATTAGGA
TACATTCTGGGAGAATAAAACTTCCATCGAAGAGAAGCAAATGAAAGGCTTTCATAAAAA
TTCTCGTAGAATCGAGAATGACGTTTTCATTCTGTACATGCCAGATCATGAATTAGTAAC
TGCATCCAATTTCCAAAAAAAAAATTCAATTGTTTCCATTTTTGGAATGGAATATTTACG
GAATCTCCATGAATAGGATCAAACCTTATTCCATGGTATTTACATGAGGTTCTTCTTTCC
TTTCTTATTCTTAAGAAAAAAGTCCCCGAGAGGGCTTAGTTGATCCATGATTTATGTTTC
ATCTTTCGTTTCCTTTTCGTTTGTTTCGAGAAATATATCGATCAATTTTCTTTTTCTCTT
GATTCTTTTCCGATCGAGATGTATAGATCCATGGATCTATGTGTCTATATAGATCCTGTT
CATGGATTAACGAAAATGGGCAAAAGCTCTATTTGCCTCTGCCATTCTATGAGTCTCTTC
CTTTTTGCGTATGGCATCGCCACTCCCTTTGGCAGCATCCACTAATTCGGAACTTAATTT
GAAAGCCATATTTCGACCCGGACGTTTTCGGGATGCCGCTAATAACCAACGAATGGCAAG
TGCTTTGCCTTGTGTGGATCCTATTTCAATGGGAACTTGATGAGTCGATCCACCTACACG
TCTTGCTTTTACTGCTATATCGGGAGTTCCTCCACGTATTGCTTGACGTAAAACAGATAG
TGGATTTGTTTCTGTCTTTTGTTGAATCTTTTTCACGGCTCGATAGATAATTTGATAAGC
CAATGATTTTTTTCCGTGTTTCAGAATACGGTTAACCAACATGTTAACTAATCGATTACG
ATAAATTGGATCGGATTTTGTAGTTTTTTTTTCTGCAGTACCTCGACGTGACATGAGCGT
GAAAGGGGTTCAAGAATCAGTTTTCTTTTTATAAGGACTAAAATCACTTATTTTGGCCTT
TTTACCCCATATTGTAGGGTGGATCTCGAAAGATATGAAGGATCTCCCTCCAAGCCGTAC
ATACAACTTTCATCGAATACGGCTTTCCGCAGAATTCTATATGTATCTATGAGATCGAGT
ATGGAATTCTGTTTACTCACTTTAAATTGAGTATCCGTTTCCCTCCCTTTCCTGCTAGGA
TTGGAAATCCTGTATTTTACATATCCATACGATTGAGTCCTTGGGTTTCCGAAATAGTAT
AAAAAGAAGTGCTTCGAATCATTGCTATTTGACTCGGACCTGTTCTAAAAAAGTCGAGGT
ATTTCGAATTGTTTGTTGACACGGACAAAGTCAGGGAAAACCTTTGAAATTATTTCAATA
TTGAACCTTGGACGTATAAGAGTTCCGAATCGAATCTCTTTAGAAAGAAGATCTTTTGTC
TCATGGTAGCCTGCTCCAGTTCCCTTACGAAACTTTCGTTATTGGGTTAGCCATACACTT
CATATGTTTCTAGCGATTCACATGGCATCATCAAATGATACAAGTCTTGGATAAGAATCT
ACAACGCACTAGAACGCCCTTGTTGACGATCCTTTACTCCGACAGCATCTAGGGTTCCTC
GAACAATGTGATATCTCACACCAGGTAAATCCTTAACCCTTCCCCCTCTTACTAAAACTA
CAGAATGTTCTTGTGAATTATGGCCAATACCGGGTATATAAGCAGTGATTTCAAATCCAG
AGGTTAATCGTACTCTGGCAACTTTACGTAAGGCAGAGTTTGGTTTTTTGGGGGTGATAG
TGGAAAAGTTGACAGATAAGTCACCCTTACTGCCACTCTACAGAACCGTACATGAGATTT
TCACCTCATACGGCTCCTCGTTCAATTCTTTCGAAGTCATTGGATCCTTTTCCGCCCCCT
CCCTTCTTCCACTCCGTCCCGAAGAGTAACTAGGACCAATTTAGTCACGCTTTCATGTTC
CAATTGAACACTTTCCATTTTTGATTATTCTCAAAGGAGAAGATTATTCTCTTTACCAAA
CATATGCGAATCCAATCGCGCACGATCTTATAATAAGAACAAGAGATCTTTCTCGATCAA
TCCCTTTGCCCCTCATTCTTCGAGAATCAGAAAGATCCTTTTTTTGAATTTGTTCATTTG
GAATCTGGGTTCTTCCACTTCATTTTTATTTACTA
NNNNNNNNNNNNNNNNNNNNNNNNNNNNNNNNNNNNNNNNNNNNNNNNNN
ATATCATTCCTTCCTTAAGTCCCATAGGTTTGATCCTGTAGAATTTGACCTATTTTCTTG
AGCGAAGGGTACGAACTAAATCAGATTGATTTTTCGATCAAAAATACTATGTGAAATCTT
CGGTTTTTTCCTCTTCCTCTATCCCTATCCCATAATAGGTACAGAATCAATAGAGAACCC
TTTCTTCTGTATGAATCGATATTATTCCATTCCAATTCCTTTCCGATACCTCCCAAGGAA
AGTCTCGAATTGGATCCCAAATTGACGGGTTAGTGTGAGCTTATCCATGCGGTTATGCAC
TCTTCGAATAGGAATCCATTTTCTGAAAGATCCTGGCTTTCGTGCTTTGGTGGGTCTCCG
AGATCCTTTCGATGACCTATGTTGTGTTGAAGGGATATCTATATAATCCGATCGATTGCG
TAAAGCCCGCGGTAGCAACGGAACCGGGGAAAGTATACAGAAAAGACATTTCTATTATAT
TAGTTAGTATTCGTTAGTGATCCCGGCTTAGTGAGTCCTTTCTTCCGTGATGAACTGTTG
ACACCAGTCCTACATTTTGTCTCTGTGGACCGAGGAAAAAAGGGACTCCGCGGGAAGAGG
AGTGTACCATGAGAGAAGCAAGGAGGTCAACCTCTTTCAAATATACAACATGGATTCTGG
CAATGCAATGTAGTTGGACTCTCATGTCGATCCGAATGAATCATCCTTTCCACAGAGGTA
AATCTTTGCCTGCTAGGCAAGAGGATAGCAAGTTACAAATTCTGTCTCGGTAGGACATGT
ATTTCTATTACTATGAAATTCATAAATGAAGTAGTTAATACCCGTATCGAATAGAACATG
CTGAGCCAAATCTTCTTCATGTAAAACCTGCTTGATTTAGATCGGGAAAATCGTGCAGTT
TTATGAAACCATGTGCTATGGCTCGAATCCGTAGTTAATCCTATTTCTCGATCGGGGCAG
GGAAGGGATATAACTCAGCGGTAGAGTGTCACCTTGACGTGGTGGAAGTCATCAGTTCGA
GCCTGATTATCCCTAAACCCAATGTTAATTTTTCTATTTTGATTTGCTCCTCCGCCGTGA
GAATGGATAAGAGGCTCGTGGGATTGACGTGAGGGGGCAGGGATGGCTATATTTCTGGGA
GCGAACTCCGGGCGAATATGAAGCGCATGGATACAAGTTATGCCTTGGAATGAAAGACAA
TTTCGAATTAGCTTTGTCTACGAACAAGGAAGCTATAAGTAATGCAACTATGAATCTCAT
GGAGAGTTCGATCCTGGCTCAGGATGAACGCTGGCGGCATGCTTAACACATGCAAGTCGG
ACGGGAAGTGGTGTTTCCAGTGGCGGACGGGTGAGTAACGCGTAAGAACCTGCCCTTGGG
AGGGGAACAACAGCTGGAAACGGCTGCTAATACCCCGTAGGCTGAGGAGCAAAAGGAGGA
ATCCGCCCGAGGAGGGGCTCGCGTCTGATTAGCTAGTTGGTGAGGCAATAGCTTACCAAG
GCGATGATCAGTAGCTGGTCCGAGAGGATGATCAGCCACACTGGGACTGAGACACGGCCC
AGACTCCTACGGGAGGCAGCAGTGGGGAATTTTCCGCAATGGGCGAAAGCCTGACGGAGC
AATGCCGCGTGGAGGTAGAAGGCCCACGGGTCATGAACTTCTTTTCCCGGAGAAGAAGCA
ATGACGGTATCTGGGGAATAAGCATCGGCTAACTCTGTGCCAGCAGCCGCGGTAATACAG
AGGATGCAAGCGTTATCCGGAATGATTGGGCGTAAAGCGTCTGTAGGTGGCTTTGTAAGT
CCGCCGTCAAATCCCAGGGCTCAACCCTGGACAGGCGGTGGAAACTGCTAAGCTGGAGTA
CGGTAGGGGCAGAGGGAATTTCCGGTGGAGCGGTGAAATGCGTAGAGATCGGAAAGAACA
CCAACGGCGAAAGCACTCTGCTGGGCCGACACTGACACTGAGAGACGAAAGCTAGGGGAG
CGAATGGGATTAGATACCCCAGTAGTCCTAGCCGTAAACGATGGATACTAGGCGCTGTGC
GTATCGACCCGTGCAGTGCTGTAGCTAACGCGTTAAGTATCCCGCCTGGGGAGTACGTTC
GCAAGAATGAAACTCAAAGGAATTGACGGGGGCCCGCACAAGCGGTGGAGCATGTGGTTT
AATTCGATGCAAAGCGAAGAACCTTACCAGGGCTTGACATGCCGCGAATCCTCTTGAAAG
AGAGGGGTGCCTTCGGGAACGCGGACACAGGTGGTGCATGGCTGTCGTCAGCTCGTGCCG
TAAGGTGTTGGGTTAAGTCCCGCAACGAGCGCAACCCTCGTGTTTAGTTGCCATCGTTGA
GTTTGGAACCCTGAACAGACTGCCGGTGATAAGCCGGAGGAAGGTGAGGATGACGTCAAG
TCATCATGCCCCTTATGCCCTGGGCGACACACGTGCTACAATGGCCGGGACAAAGGGTCG
CGATCCCGCGAGGGTGAGCTAACCTCAAAAACCCGTCCTCAGTTCGGATTGCAGGCTGCA
ACTCGCCTGCATGAAGCCGGAATCGCTAGTAATCGCCGGTCAGCCATACGGCGGTGAATT
CGTTCCCGGGCCTTGTACACACCGCCCGTCACACTATGGGAGCTGGCCATGCCCGAAGTC
GTTACCTTAACCGCAAGGAGGGGGATGCCGAAGGCAGGGCTAGTGACTGGAGTGAAGTCG
TAACAAGGTAGCCGTACTGGAAGGTGCGGCTGGATCACCTCCTTTTCAGGGAGAGCTAAT
GCTTGTTGGGTATTTTGGTTTGACACTGCTTCACACCCAAAAAGAAGGGAGCTGCGTCTG
AGTTAAACTTGGAGATGGAAGTCTTCTTTCGTTTCTCGACGGTGAAGTAAGACCAAGCTC
ATGAGCTTATTATCCTAGGTCGGAACAAGTTGATAGGATCCCCTTTTTTACGTCCCCATG
CCCTCCCCGTGTGGCGACATGGGGGCGAAAAAAGGAAAGAGAGGGATGGGGTTTCTCTCG
CTTTTGGCATAGCGGGCCCCCAGCGGGAGGCTCGCACGACGGGCTATTAGCTCAGTGGTA
GAGCGCGCCCCTGATAATTGCGTCGTTGTGCCTGGACTGTGAGGGCTCTCAGCCACATGG
ATAGTTCAATGTGCTCATCGGCGCCTGACCCTGAGATGTGGATCATCCAAGGCACATTAG
CATGGCGTACTCCTCCTGTTCGAACCGGGGTTTGAAACCAAACTTCTCCTCAGGAGGATA
GATGGGGCGATTCAGGTGAGATCCAATGTAGATCCAACTTTTGATTCACTCGTGGGATCC
GGGCGGTCCGGGGGGGACCACCACGGCTCCTCTCTTCTCGAGAATCCATACATCCCTTAT
CAGTGTATGGACAGCTATCTCTCGAGCACAGGTTCGGCCTCAATGGGAAAATAAAATGGA
GCACCTAACAACGCATCTTCACAGACCAAGAACTACGAGATCACCCCTTTCATTCTGGGG
TGACGGAGGGATCGTACCATTCGAGCCG
NNNNNNNNNNNNNNNNNNNNNNNNNNNNNNNNNNNNNNNNNNNNNNNNNN
CATGCTTTTCCCGGAGGTCTGGAGAAAGCTGCAATCAATAGGATTTCCCTAATCCTCCCT
TCCCGAAAGGAAGAGCGTGCAATTCTTTTTCCTTTCTGCAGGGACCAGGAGATTGGATCT
GGCCGTAAGAAGAATGCTTGGTATAAATAACTCACTTCTTGGTCGTCGACCCCCTCAGTC
ACTACGAACGTCCCCGATCAGTGTAATGGGATGTGTCTATTTATCTATCTCTTGACTCGA
AATGGGAGCAGGTTTGAAAAGGATCTTAGAGTGTCTAGGGTTGGGCCAGGAGGGTCTCTT
AACGCCTTCTTTTTTCTTCTCATCGGAGTTATTTCACAAAGACTTGCCAGGGTAAGGAAG
AAGGGGGGAACAAGCACACTTGGAGAGCGCAGTACGACGGAGAGTTGTATGCTGCGTTCG
GGAAGGATGAATCACTTCCGAAAAGGAATCTATTGATTCTCTCCCAATTGGTTGGACCGT
AGGTGCGATGATTTACTTCACGGGCGAGGTCTCTGGTTCAAGTCCAGGATGGCCCAGCTG
CGCCAGGGAAAATAATAGAAGAGGCATCTGACTCCTTCATGCATGCTCCACTTGGCTCGG
GGGGATATAGCTCAGTTGGTAGAGCTCCGCTCTTGCAATTGGGTCGTTGCGATTACGGGT
TGGATGTCTAATTGTCCGGGCGGTAATGATAGTATCTTGTACCTGAACCGGTGGCTCACT
TTTTCTAAGTAATGGGGAAGAGGACCGAAACATGCCACTGAAAGACTCTACTGAGACAAA
GATGGGCTGTCAAGAACGTAGAGGAGGTAGGATGGGCAGTTGGTCAGATCTAGTATGGAT
CGTACATGGACGGTAGTTGGAGTCGGCGGCTCTCCCAGGGTTCCCTCTTCTGGGATCCCT
GGGGAAGAGGATCAAGTTGGCCCTTGCGAACAGCTTGATGCACTATCTCCCTTCAACCCT
TTGAGCGAAAGGCGGCAAAAGGAAGGAAAATCCATGGACCGACCCTATCATCTCCACCCC
GTAGGAACTACGAGATCACCCCAAGGACGCCTTCGGCATCCAGGGGTTACGGACCGACCA
TAGAACCCTGTTCAATAAGTGGAACGCATTAGCTGTCCGCTCTCAGGTTGGGCAGTAAGG
GTCGGAGAAGGGCAATCACTCATTCTTAAAACCGGCGTTCTTAACGGAAGGGGGGGGGAA
GTTCTCCGTTCCTGGTTCTCCTGTAGCTGGATCCTCTGGAACCACAAGAATCCTTAGTTA
GAATGGGATTCCAACTCAGCACCTTTTGAGTGAGATTTTGAGAAGAGTTGTTCTTTGGAG
AGCACAGTACGATGAAAGTTGTAAGCTGTGTTCGGGGGGGAGTTATTGTCTATCGTTGGC
CTCTATGGTAGAATCAGTCGGGGGCCTGAGAGGCGGTGGTTTACCCTGCGGCGGATGTCA
GCGGTTCGAGTCCGCTTATCTCCAACTCGTGAACTTAGCCGATACAAAGCTATATGATAG
CACCCAATTTTTCCGATTCGGCGGTTCGATCTATGATTTATCATTCATGGACGTTGATAA
GATCCATCCATTTAGCAGCACCTTAGGATGGCATAGCCTTAAAGTTAAGGGCGAGGTTCA
AACGAGGAAAGGCTTACGGTGGATACCTAGGCACCCAGAGACGAGGAAGGGCGTAGTAAG
CGACGAAATGCTTCGGGGAGTTGAAAATAAGCATAGATCCGGAGATTCCCGAATAGGTCA
ACCTTTCGAACTGCTGCTGAATCCATGGGCAGGCAAGAGACAACCTGGCGAACTGAAACA
TCTTAGTAGCCAGAGGAAAAGAAAGCAAAAGCGATTCCCGTAGTAGCGGCGAGCGAAATG
GGAGCAGCCTAAACCGTGAAAACGGGGTTGTGGGAGAGCAATACAAGCGTCGTGCTGCTA
GGCGAAGCGGTGGAGTGCTGCACCCTAGATGGCGAAAGTCCAGTAGCCGAAAGCATCACT
AGCTTACGCTCTGACCCGAGTAGCATGGGGCACGTGGAATCCCGTGTGAATCAGCAAGGA
CCACCTTGCAAGGCTAAATACTCCTGGGTGACCGATAGCGAAGTAGTACCGTGAGGGAAG
GGTGAAAAGAACCCCCATCGGGGAGTGAAATAGAACATGAAACCGTAAGCTCCCAAGCAG
TGGGAGGAGCCCAGGGCTCTGACCGCGTGCCTGTTGAAGAATGAGCCGGCGACTCATAGG
CAGTGGCTTGGTTAAGGGAACCCACCGGAGCCGTAGCGAAAGCGAGTCTTCATAGGGCAA
TTGTCACTGCTTATGGACCCGAACCTGGGTGATCTATCCATGACCAGGATGAAGCTTGGG
TGAAACTAAGTGGAGGTCCGAACCGACTGATGTTGAAGAATCAGCGGATGAGTTGTGGTT
AGAGGTGAAATGCCACTCGAACCCAGAGCTAGCTGGTTCTCCCCGAAATGCGTTGAGGCG
CAGCAGTTGACTGGACATCTAGGGGTAAAGCACTGTTTCGGTGCGGGCCGCGAGAGCGGT
ACCAAATCGAGGCAAACTCTGAATACTAGATATGACCTCAAAATAACAGGGGTCAAGGTC
AGCCAGTGAGACGGTGGGGGATAAGCTTCATCGTCGAGAGGGAAACAGCCCGGATCACCA
GCTAAGGCCCCTAAATGACCGCTCAGTGATAAAGGAGGTAGGGGTGCAGAGACAGCCAGG
AGGTTTGCCTAGAAGCAGCCACCCTTGAAAGAGTGCGTAATAGCTCACTGATCGAGCGCT
CTTGCGCCGAAGATGAACGGGGCTAAGCGATCTGCCGAAGCTGTGGGATGTAAAAATACA
TCGGTAGGGGAGCGTTCCGCCTTAGGGGGAAGCACCCGCGCGAGCAGTGGTGGACGAAGC
GGAAGCGAGAATGTCGGCTTGAGTAACGCAAACATTGGTGAGAATCCAATGCCCCGAAAA
CCTAAGGGTTCCTCCGCAAGGTTCGTCCACGGAGGGTGAGTCAGGGCCTAAGATCAGGCC
GAAAGGCGTAGTCGATGGACAACAGGTGAATATTCCTGTACTACCCCTTGTTGGTCCCGA
GGGACGGAGGAGGCTAGGTTAGCCGAAAGATGGTTATCGGTTCAAGGACGTAAGGTGACC
CTGCTTTTTCAGGGTAAGAAGGGGTAGAGAAAATGCCTCGAGCCAATGTTCGAGTACCAG
GCGCTACGGCGCTGAAGTAACCCATGCCATACTCCCAGGAAAAGCTCGAACGACCTTCAA
CAAAAGGGTACCTGTACCCGAAACCGACACAGGTGGGTAGGTAGAGAATACCTAGGGGCG
CGAGACAACTCTCTCTAAGGAACTCGGCAAAATAGCCCCGTAACTTCGGGAGAAGGGGTG
CCTCCTCACAAGGGGGGTCGCAGTGACCAGGCCCGGGCGACTGTTTACCAAAAACACAGG
TCTCCGCAAAGTCGTAAGACCATGTATGGGGGCTGACGCCTGCCCAGTGCCGGAAGGTCA
AGCAAGTTGGTGACCTGATGACAGGGGAGCCGGCGACCGAAGCCCCGGTGAACGGCGGCC
GTAACTATAACGGTCCTAAGGTAGCGAAATTCCTTGTCGGGTAAGTTCCGACCCGCACGA
AAGGCGTAACGATCTGGGCACTGTCTCGGAGAGAGGCTCGGTGAAATAGACATGTCTGTG
AAGATGCGGACTACCTGCACCTGGACAGAAAGACCCTATGAAGCTTTACTGTTCCCTGGG
ATTGGCTTTGGGCCTTTCCTGCGCAGCTTAGGTGGAAGGCGAAGAAGGCCTCCTTCCGGG
GGGGCCCGAGCCATCAGTGAGATACCACTCTGGAAGAGCTAGAATTCTAACCTTGTGTCA
GGACCTACGGGCCAAGGGACAGTCTCAGGTAGACAGTTTCTATGGGGCGTAGGCCTCCCA
AAAGGTAACGGAGGCGTGCAAAGGTTTCCTCGGGCCGGACGGAGATTGGCCCTCGAGTGC
AAAGGCAGAAGGGAGCTTGACTGCAAGACCCACCCGTCGAGCAGGGACGAAAGTCGGCCT
TAGTGATCCGACGGTGCCGAGTGGAAGGGCCGTCGCTCAACGGATAAAAGTTACTCTAGG
GATAACAGGCTGATCTTCCCCAAGAGCTCACATCGACGGGAAGGTTTGGCACCTCGATGT
CGGCTCTTCGCCACCTGGGGCTGTAGTATGTTCCAAGGGTTGGGCTGTTCGCCCATTAAA
GCGGTACGTGAGCTGGGTTCAGAACGTCGTGAGACAGTTCGGTCCATATCCGGTGTGGGC
GTTAGAGCATTGAGAGGACCTTTCCCTAGTACGAGAGGACCGGGAAGGACGCACCTCTGG
TGTACCAGTTATCGTGCCCACGGTAAACGCTGGGTAGCCAAGTGCGGAGCGGATAACTGC
TGAAAGCATCTAAGTAGTAAGCCCACCCCAAGATGAGTGCTCTCCTATTCCGACTTCCCC
AGAGCCCCCGGTAACACAGCCGAGACAGCGACGGGTTCTCTACCCCTGCGGGGATGGAGC
GACAGAAGAGAATTCAAGAGAAGGTCACGGCGAGACGAGCCGTTTATCATTACGATAGGT
GTCAAGTGGAAGTGCAGTAATGTATGCAGCTGAGGCATCCTAACAGACCGGTAGACTTGA
ACCTTGTTCCTACATGACCCGATCAATTCGATCAGGCACTCGCCATCTATTTTCATTGTT
CAACTCTTTGACAACATGAAAAAACCAAGGGCTCTGCCCTCCCTCTCTATATATCCAAGG
GATGGAAGGGCAGAGGCCTTTGGTATCCCCTTCAGTCAAGAATTGGGGCCTCACAATCAC
TAGCCAATATGCTTTTCTCTCATGCCTTTCTTCGTTCATGGTTCGGTATTCTGGTGTCCT
AGGCGTAGAGGAACCACACCAATCCATCCCGAACTTGGTGGTTAAACTCTACTGCGGTGA
CGATACTGTAGGGGAGGTCCTGCGGAAAAATAGCTCGACGCCAGGATGATAAAAAGCTTA
ACACCTCTCATTCTTATTACTTTTTCAATAT
NNNNNNNNNNNNNNNNNNNNNNNNNNNNNNNNNNNNNNNNNNNNNNNNNN
GGTCGTCTTATTCAAAACCCCAATTATGACATCCCTTCTCTCCCACTTCACACCTCGGAA
CGAACCGTTCTTATAGAAATCAACGCGCTTTCACCCGAAATGGCTGGGGAGAGGAAAGGT
TCCTTTTTTTGAGGGTACTCCCGGGAACAGATCCAGTGGAGACGGGGTGGGGCCTGTAGC
TCAGAGGATTAGAGCACGTGGCTACGAACCACGGTGTCGGGGGTTCGAATCCCTCCTCGC
CCACAACCGGCCCAAAAGGGAAGGACCTTTCCCTCTGGGGGTAGGAAAATCATGATCGGA
ATAGCGGACCAAAAGCAATGGAACTTGGGTGTGGTTGTCGAAATGGAATGGCCCTTTC
NNNNNNNNNNNNNNNNNNNNNNNNNNNNNNNNNNNNNNNNNNNNNNNNNN
CGTGAATGATGGAATCTTTACACATAGTATGCCTGGCCCCCATCAGCATATTTTCATATT
TTTTTGTTTTACGCCCCGTAACTCTTCCTCAGCCAGGCTTGGGCAGAATAGCAGAGCAAG
TACAAGTATTAGTAGCATAACAAAAATGCGTTCCTCGTGTTTGCTCGCGACAATTGTGGC
CTCTCGGGAGAATCGATGGCTGCATCTTTGATGCACTGCTAGTTGAGAATTTTTAATTGT
CTATGGAACAAAGGATTATCCCGGACCTACACCGAGGTATTGACGGTGATTTTCAAATCT
CGCAGAACAGAATGTGATACAATGAGATAGAATGCAATAGAAACAAAGCCCGGGTACTCT
TAACGGTCAAAATGAGCCCCCTTATTTTATTCTGAATTAAATAATTCAGAATGAATCAAA
TCTCCCCAAGTAGGATTCGAACCTACGACCAATCAGTTAACAGCCGACCGCTCTACCACT
GAGCTACTGAGGAACAACGGGAGATTAGATCTCATAGAGTTCAATTCCCGTTCTCAACCC
ATGACCAATATGAGCTCGAAGCTTCCTTCGTAACTCCCGGAACTTCTTCGTAGTGGCTCC
CTTCCATGCCTCATTTCATAGGGACCCTCAAAATGGCTCTATTTCATTATATTCCATCCA
TATCCCAATTCCATTCATTTAATACCCCTTTGGTGTCATTGACATAACAGATGTCATTTC
TAGTCTATCTCTTTCTATTTCTTTTCTATATATGGAAAGTTAAAAAATTATCATATAATA
ATCCAGAAATTGCAATAGAAAAGAAAAAGGGAGGTTTGTGATGATTTTTAAATCTTTTCT
ACTAGGTAATCTAGTATCCTTATGCATGAAGATAATCAATTCGGTCGTTGTGGTCGGACT
CTATTATGGATTTCTGACCACATTCTCCATAGGGCCCTCTTATCTCTTCCTTCTCCAAGC
TCAGGTTATGGAAGAAGGAACCGAGAAGAAGGTATCAGCAACAACTGGTTTTATTACGGG
ACAGCTCATGATGTTCATATCGATCTATTATGCACCTCTGCATCTAGCATTGGGTAGACC
TCATACAATAACTGTCCTAGCTCTACCATATCTTTTGTTTCATTTCTTCTGGAACAATCA
CAAACACTTTTCTGATTATCGATCTACTACCAGAAATTCAATGCGTAATCTCAGCATTCA
ATGTGTATTCCTGAATAATCTCATTTTTCAATTATTCAACCATTTCATTTTACCAAGTTC
AATGTTAGCTCGATTAGTCAACATTTATATGTTTCGATGTAACAACAAGATGTTATTTGT
AACAAGTAGTTTTGTTGGTTGGTTAATTGGTCACATTTTATTCATGAAATGGGTTGGATT
GGTATTAGTCTGGATACGGCAAAATCATTCTATTAGATCGAATAAGTACATTCGATCTAA
TAAGTACATTCGATCTAATAAGTACCTTGTGTCAGAATTGAGAAATTCTATGGCTCGGAT
CTTTAGTATTCTCTTATTTATTACCTGTGTCTACTATTTAGGCAGAATACCGTCACCCAT
TCTTACTAAGAAACTGAAAGAAACCTCAAAAACGGAAGAAAGGGTGGAAATTGAGGAAGA
AACAGATGTAGAAATAGAAAGAGCTTCCGAAATGAAGGGGACTAAACAGGAACAAGAGGG
ATCCACCGAAGAAGATCCTTCTCCTTACCTTTTTTCGGAGGAAAAGGGGGATCCGGACAA
AATAGATGAAACGGAAGAGATCCGAGTGAATGGAAAGGAAAAAACAAAGGATGAATTC
NNNNNNNNNNNNNNNNNNNNNNNNNNNNNNNNNNNNNNNNNNNNNNNNNN
AACAATAGCCCTGTTTATGAAGTTTCTTATCTAGATAGGAATAAAGATTGGAAT
NNNNNNNNNNNNNNNNNNNNNNNNNNNNNNNNNNNNNNNNNNNNNNNNNN
GATAAAGACTTCTTCTGGTTTGAAAAACCTCTTGTTACTCTTCTTTTCGATTATAA
NNNNNNNNNNNNNNNNNNNNNNNNNNNNNNNNNNNNNNNNNNNNNNNNNN
GGATTTACTTGTCTAAACTTCCCTTTAAAGAACTAGAAAAATATTGGATTTATACGAACA
AACAAAAAAGTAATAATATAAACAACGAATTAATAAATAGAATAGAAGCTCTAGACAAGG
GATTTCCTTCATTAAATATACTCGAAAAAAAAACTCGATTATGTAATGATGAGACTAAAA
AAGAGCACTTGCCTAAAATGTATGATTCATTCTTGAACGGACCATATCGCGGAACAATTA
AAAAAGGTTTTTCATATTCACTAATAAATGAAACTGCGCTACCAAATTTAATAGAAAAAC
TGGGAATAAATAGAACTCATAGTATAC
NNNNNNNNNNNNNNNNNNNNNNNNNNNNNNNNNNNNNNNNNNNNNNNNNN
ACAAGAGTCAGGAGAATATATTGAAGGTGTAGGTGTGCCTGTGGATCATGAAATTCGTTC
AAGAATAGCCGAACGAGTAGTAATTTTTTCTGCTAAAAAGGATGGTGATCCTAATACCAA
GGATACTACTACTGATCAACCAGACGACGTGGCTTTGATACGCTATCCGAAAGAACCGGA
TTTTCGTCGAGACATAATCAAAGGTTCTATGCGTGCTCAAAGACGTAAAACAGTTATTTG
GAAACAGTTTCAAGCAAATGCTCATTCCC
NNNNNNNNNNNNNNNNNNNNNNNNNNNNNNNNNNNNNNNNNNNNNNNNNN
AGTGGTCTGAAGATTTCCAAGAATGGAATAGAGAAATACATATTAAATGTAACTATAATG
GTGTTCCATTAACCAAATTTCCGAAAAATTGGTTAATGGACGGAATTCAGATAAAAATCC
TATCTCCTTTCTATCTGAAACCTTGGCATAAACATAAGATACGATCTTCTCATAGATATG
TAAT
NNNNNNNNNNNNNNNNNNNNNNNNNNNNNNNNNNNNNNNNNNNNNNNNNN
GGAAACGAAGTTGAAATTCCTTTTGGTACGACCCGAAAGCGACC
NNNNNNNNNNNNNNNNNNNNNNNNNNNNNNNNNNNNNNNNNNNNNNNNNN
ATAAAACAAATAAAAAGGGAATTCACTTTATTTCAACTATAAAAAAATCACCTTATACTA
ATAATATTAGTAATAGTAAAATGAATTCACATATTTTTTGTGACTTATCCTCCTTCTCCT
TGTCACAAGCTCATGTATTTTACAAATTATCACAAACGCAAGTCACTAACTTGTATGAAT
TAAGACCTGTTCTTCAATATCACGGAA
NNNNNNNNNNNNNNNNNNNNNNNNNNNNNNNNNNNNNNNNNNNNNNNNNN
TAAAGGATTCTTTTGGAACACAAGGAATATTTCATCCGGAAGTAAGATATAAGCAATTTC
AGAGTTATGGAATGAATCAATGGAAAAACTGGTTAAGAGGTCATTATCAATACAATTTAT
CTCAAATTAGTTGGTCTAGATTAATACCACAAAAATGGCGAAATAGAGTAAATTTACGTA
GTACGGCCCAATTTTATTTATATGCAAGAGAACAAATGATTCATTACA
NNNNNNNNNNNNNNNNNNNNNNNNNNNNNNNNNNNNNNNNNNNNNNNNNN
GAATATATACCAAAATATTAGTAAAAATAAAAACATCAATGGAGAGCAAAAAGACATCTT
TTTTATACCACCAAGTTACAAAAAATCCATAGAACTAGACTTCTTACTAGAACATTATTT
GCTTTTTCAATTGAGATGGAACGATGCTTTGAATGAAAGAATGATCGATAGTATCAAAAT
ATATTGTTTCTTGCTTAGACTGATAAATCCAAGAAAAATGACTATATCCTCGATTCAA
NNNNNNNNNNNNNNNNNNNNNNNNNNNNNNNNNNNNNNNNNNNNNNNNNN
AAATGACTATATCCTCGATTCAAAGGAGAGAGATTAGTCTGGATCTAATACTGATTGATA
AAAATGTAATTTTTACAGAATTGATGAAAAGAGGGGTATTCACTATCGAACCTGTCCGTC
TATTTGTAAAAAATGACGGACAATTTATTATGTATCAAACCGTAGCTATTTCATTGGTTC
ATAAGAGTAAGCACAAAACGAATCAAAGATAT
NNNNNNNNNNNNNNNNNNNNNNNNNNNNNNNNNNNNNNNNNNNNNNNNNN
CAAAGATATGTTGCTAAGAATAATTTTTATGAATCCATTTCACGATATCAAAAACTAATT
GGAAATAGGAACAAAAATCATTATGATTTGCTCGTGCCTGAGTATAT
NNNNNNNNNNNNNNNNNNNNNNNNNNNNNNNNNNNNNNNNNNNNNNNNNN
AGTAATGTACTATGGTAGTACATGAAAGCAAATAGTTATACACATGGAGATGCATACGCG
CCTTGCCTTACATCCCATTCGAATATTCAATATTAACGCATCAATTAGATCTAGAAATGA
ATCAACAGAATCATTAATCTTCCATCTAAATTATTCACTTTTGTAAGTACAAAAATACCA
TACTTTTATATCCCTATCTGAATAAAATTAAAAATTGGATTGATT
NNNNNNNNNNNNNNNNNNNNNNNNNNNNNNNNNNNNNNNNNNNNNNNNNN
AGGACTATTCATCTCAAAGAGGTTTGAGGAAAATTTTAGGAAAACGCCAACGGCTGCTGA
CTTATTTGTCAAAAAAAAATAGAATACGTTCTAAAGAATTAATTAATCAGTTGGATATTC
GAGAGACAAAAAATCGTTAATTTAAAGAA
NNNNNNNNNNNNNNNNNNNNNNNNNNNNNNNNNNNNNNNNNNNNNNNNNN
TCACTTCAAATTTGATGAACTTCTTTTCACTTTCAACAATTCATGGAAGAATGAATCCGG
AAAAAACTTATGACTGCACAGGTTACAAGAAAAGACCTCATGATAGTCAATATGGGCCCT
CATCACCCATCAATGCATGGTGTTCTTCGACTCATCCTTACTCTAGATGGTGAAGATGTT
ATTGACTGTGAACCAATACTGGGTTATTTACACAGGGGAATGGAGAAAATTGCGGAAAAC
CGAACAATTCTACAATATTTGCCTTATGTAACACGTTGGGATTATTTAGCTACTATGTTC
ACAGAAGCAATAACCGTAAATGCCCCAGAGCAGTTAGGCAATATTCAAGTTCCTAAAAGG
GCCAGTTATATCCGAGTCATTATGTTGGAGTTGAGTCGTATAGCTTCCCATTTGTTATGG
CTTGGCCCATTTATGGCAGATATTGGCGCACAAACCCCCTTCTTTTATATTTTTCGAGAA
AGAGAATTGATATACGACCTATTCGAAGCTGCCACCGGTATGCGAATGATGCATAATTAT
TTTCGTATCGGAGGAGTAGCTGCTGATCTACCCCATGGATGGATAGATAAATGTTTGGAT
TTTTGTGATTATTTTTTAACCGGGGTTGCTGAATATCAAAAGCTTATTACACGGAATCCT
ATTTTTTTAGAACGAGTTGAGGGAGTCGGCATTATTGGAAGTGAGGAAGCAATCAACTGG
GGTTTAGCAGGACCAATGTTACGAGCTTCTGGAATACAATGGGATCTTCGTAAAATTGAT
CATTATGAATGTTATGACGAATTTGATTGGGGGGTTCAATGGCAAAAAGAAGGGGATTCC
TTAGCTCGTTATTTAGTACGAATTAGTGAAATGAAAGAATCTGTAAAAATTATTCAACAG
GCTCTGGAAGGAATTCCAGGGGGACCCTATGAGAATTTAGAAATCCGACGCTTTGATAAA
GTAAGGGATCCTGAATGGAATGATTTTGAATATCGATTTATTAGTAAAAAACCTTCTCCG
ACTTTTGAATTGTCGAAACAAGAACTTTATGTGAGA
NNNNNNNNNNNNNNNNNNNNNNNNNNNNNNNNNNNNNNNNNNNNNNNNNN
GAAGCTCCGAAAGGAGAATTGGGAATTTTTCTAATAGGAGACCAGAACGTTTTTCCTTGG
AGATGGAAAATTCGCCCGCCCGGTTTTATCAATTTGCAAATTCTTCCTCAGTTAGTTAAA
AGAATGAAATTGGCTGATATTATGACGATACTAGGGAGCATAGATATCATTATGGGAGAA
ATTGATCGTTGAAATGATAATTGATACAACAGAGGTACAAGCTATAAAGTCTTTTTCCAG
ATTGGAATTCGAATCCTTAAAAGAGGTCTATGGAATCATAGGGGGGCTTGTGCCTATTTT
AACTCTTGTCTTAGGAATCACAATAGGTGTACTAGTAATTGTTTGGTTAGAAAGAGAAAT
ATCTGCAGGGATACAACAACGTATTGGACCTGAATACGCCGGTCCTTTGGGAATTCTTCA
AGTTCTAGCAGATGGTACAAAATTACTTCTCAAAGAGAATCTTCTGCCATCTAGAGGAAA
TATCCCTTTATTCAGTATCGGACCATCCATAGCAGTCATATCAATTTTACTAAGTTATTT
AGTAATTCCTTTTGGCTATCACCTTGTTCTAGCCGATCTCAGTATTGGTCTTTTTTTATG
GATCTCCATTTCAAGTATTGCTCCTGTTGGACTTCTTATGTCAGGATATGGATCAAATAA
TAAATATTCCTTTTTAGGTGGTCTCCGAGCTGCTGCTCAATCAATTAGTTATGAACTACC
ATTAACTTTATGTGTATTATCAATATCTCTACGTGTGATTCGTTGATATATAAATTATAC
CTAT
NNNNNNNNNNNNNNNNNNNNNNNNNNNNNNNNNNNNNNNNNNNNNNNNNN
TTATAGGAAGGAAGCTAATGAATATATATTTTATTCATGATTCGGATTAATGAACTAAAC
CTGATAGTTATATGAGTGAAAGAGACGGCTTATAAATTTTGCAGTACAAAAAAAGTAAAT
GGAGTCTCGTTTTCTATGTACAAGAATTAAGTGAAAATAAACATAAGCAGTGTTTATCCC
AAGATTGATTGATTAGTTATCATGTCTTGAAGCGGATTCAAAAAATCGATCAACTGTATG
GGGTTTTAACTATCTATTACTATAGATCTATTAACCTAACGGGGGATTAAGCAAAAATTA
GTGGATGATTAGGAACACCGAGATACACAAAGGATTAGTAATGGAGATTATGTAAGTTAT
CTAAGAAGATATTTCGATGCATAAAAGGAATTCTAATTGGAGCTTTAAATTAGTAGAAAT
GATCAAGATGTACTCCCCATGATTCCGATCCAGAGTATGCTCCTATCCACCGATTAAGTA
TAAATAACTATCAAGAACGAAGTAATCGTTTACTTTGACTAAACTTTTCTAAGATAAGAA
AGGAGAATAGGAACGAAATAAAATAGAAAGAATGGAATTC
NNNNNNNNNNNNNNNNNNNNNNNNNNNNNNNNNNNNNNNNNNNNNNNNNN
ATTGCTACAAAAAGCATTTTATTTAAGGATTAAGTTATTATTCACCAAAAAAATGAAAAT
AACTATAAAAAATGAGATCAATTCAGAAGTCCTTTTTTATATAGCAGACAGAATTCCATT
GGCATAATTCGGGACCTTAACATAGATTTTTCCTCTATCCTACAAATCAAACCTATCAAA
AAAAAGTAATAGCAAAAAGGTCCTTAGATTTAGTTGTGACCT
NNNNNNNNNNNNNNNNNNNNNNNNNNNNNNNNNNNNNNNNNNNNNNNNNN
AGGAGCCGTATGAGGTGAAAATCTCATGTACGGTTCTGTA
NNNNNNNNNNNNNNNNNNNNNNNNNNNNNNNNNNNNNNNNNNNNNNNNNN
AAAATCTCATGTACGGTTCTGTAATAGCGATGGGAACAGTGATGTTATCGTCGACTATGA
TTATCTAACAGTTCAAGTACAGTTGATATAGTTGAAGCACAGTCAAAATTTGGTTTTTGG
GGATGGAATTTGTGGCGTCAACCTATAGGGTTTATCGTTTTTCTAATTTCTTCCCTAGCC
GAGTGTGAGAGATTACCTTTTGATTTACCAGAAGCAGAAGAAGAATTAGTAGCAGGTTAT
CAAACCGAATATTCAGGTATCAAATTTGGTTTATTTTACATTGCTTCATATTTGAATCTA
CTTGTTTCTTCATT
NNNNNNNNNNNNNNNNNNNNNNNNNNNNNNNNNNNNNNNNNNNNNNNNNN
AGGCAGGTAGAGTCTTTGGAATAATAATTGATATTTTTATTACATTAGCTAAAACTTATT
TGTTCTTGTGCATTTCTATCACAACAAGATGGACTTTACCAAGGCTCAGAATGGACCAAC
TATTAAATCTTGGATGGAAATTTCTTTTACCTAATTCTCTAGGTAATCTATTATTAACAA
CTTCTTCACAACTTTTTTCACTGTAAAGAACTACGATATTCTATATTTATGACTTGTCTC
AAACAAACAAGAGAAAGAAAGAAGCATAAAATTACTTATTTATAGATATTCACGATATGC
TCCCTATGGTAACTGAGTTCATGAATTATGGTCAACAAACAGTACGAGCTGCGAGGTACA
TTGGTCAAAGTTTTATGATTACCTTATCTCATGCGAACCGTTTACCCGTAACTATTCAAT
ATCCCTACGAAAAATTGATTACATCGGAACGTTTTCGAGGCCGGATCCACTTTGAATTTG
ATAAATGCATTGCTTGTGAAGTATGTGTTCGCGTATGTCCTATAGATCTACCTGTTGTTG
ATTGGAAATTAGAAATGGATATTCGAAAGAAACGATTGCTTAATTACAGTATTGATTTCG
GAATCTGTATATTTTGTGGTAATTGTGTTGAGTATTGTCCAACAAATTGTTTATCAATGA
CTGAAG
NNNNNNNNNNNNNNNNNNNNNNNNNNNNNNNNNNNNNNNNNNNNNNNNNN
AAATGGATTTACCTGGGCCTATACACGATTTTCTTTTAGTTTTTCTGGGATTGGGTCTTA
TATTGGGATGTCTAGGAGTAGTATTACTTCCCAATCCAATTTATTCCGCCTTTTCATTGG
GATTGGTTCTTGTTTGTATATCCTTATTCTATATTTTATCGAACTCTTATTTTGTAGCTG
CTGCGCAGCTCCTTATTTATGTAGGAGCTAT
NNNNNNNNNNNNNNNNNNNNNNNNNNNNNNNNNNNNNNNNNNNNNNNNNN
GAGCTATAAATGTTTTAATCATTTTTGCTCTTATGTTCATGAATGGTTCAGAATATTCCA
AGGATGAAAATCTTTGGAAGGTTGGGGATGGGATTACTTTGATGGTTTGTACAAGCCTTT
TTGTTTCACTAATTACTACTATTTCAAATACGTCATGGTACGGGATTATTTGGGCTACAA
GATCAAACCAAATTTTAGAGCAAGATTTGATAAGTAATAGTCAACAAATTGGAATTCGTT
TATCAACAGATTTTTTTCTTCCATTTGAACTCATTTCAATAATTCTTTTAGTAGCTTTAA
TAGGTGCAATTGCTGTAGCTCGTCAATAAAAAATCTTTAAATTAAAACTAGGAATTCAAA
GAAAAATTATGGGCTATCCCATTTATTTTCTTTTACTTCAGTCAATTCTATTTGAATTCA
TTGTATAAAGAAATACTTTACAATCTATTAACAATAGATTTCTTTATTCCATACTTGTTA
TATTCTAGTCAATTCTATCGGTTCACGGAATTGTTCTTCGTATTGAAATGATTAATAAGG
AGTTGTTTAATGATACTTGAATATGTACTTGTTTTGAGTGCCTATTTATTTTCTATCGGT
ATCTATGGATTAATTACAAGTCGAAATATGGTTAGAGCCCTTATGTGTTTTGAACTTATA
TTGAATGCGGTTAATA
NNNNNNNNNNNNNNNNNNNNNNNNNNNNNNNNNNNNNNNNNNNNNNNNNN
CTCAATTTTTGTTATAGGTATTGCAGCCGCTGAAGCAGCTATTGGATCGGCTATTGTTTC
ATCAATTTATCGTAACAGAAAATCAACTCGTATCAACCAATCGAATTTGTTGAATAAATA
ATATTAATCATATAAA
NNNNNNNNNNNNNNNNNNNNNNNNNNNNNNNNNNNNNNNNNNNNNNNNNN
ATTCATCAATGAATTCGAATTAGTATGTCTGTCACGTAAGGTATGATAGTGGTTGTAAAA
ACATAAGAAATCGAAGTATTTTGGCCTTCTCTGATAAGCTAATCCAGTAGTAGATTGATT
AGAAAAATTTGAGTAACTCATTGATTCGTCTGGTATCTAAATAGATGATTCATTTATAAG
TTTACTAGATCGAAATTTTATGACGTTCAAATCAAATATAGATCCAATGTCACATTCAGT
AAAGATTTATGATACATGTATAGGGTGTACTCAATGTGTCCGAGCCTGCCCCACCGATGT
ATTAGAAATGATACCTTGGGACGGATGTAAAGCTAAACAAATTGCTTCTGCTCCAAGAAC
AGAGGACTGTGTCGGTTGTAAGAGATGTGAATCCGCCTGTCCAACGGATTTCTTAAGTGT
TCGAGTTTATTTATGGCATGAAACTACTCGAAGTATGGGTCTAGCTTATTGATATGTTCC
ATAAAA
NNNNNNNNNNNNNNNNNNNNNNNNNNNNNNNNNNNNNNNNNNNNNNNNNN
TTGTCGTTTTGCCAATATCTGCAGGTTCCTTAATTTTCTTTCTTCCCCATAGGGGAAATA
GGACAATTAAGTGGTATACTATATGCATATGTATTTTAGAACTCCTTTTAACGACCTATA
CATTCTGTTATCATTTTCAACCAGATGATCCATTAATACAACTAGTAGAGGATTATAAAT
GGATCAATTTTTTTGATTTCCATTGGAGATTAGGAATAGACGGACTTTCTATAGGACCCA
TTCTACTGACGGGATTCATTACCACTCTAGCCACTTTAGTGGCTCGGCCAGTTACTCGAG
ATTCGCGATTATTCCATTTCCTGATGTTAGCAATGTACAGCGGTCAAATAGGATCATTTT
CTTCTCAGAACCTTTTACTTTTTTTCATCATGTGGGAATTAGAATTAATTCCTGTTTATA
TCCTTCTATCCATGTGGGGAGGAAAGAAGCGTCTTTACTCAGCTACAAAATTTATTTTGT
ACACGGCGGGGGGTTCCGTTTTTCTCTTAATGTCAGTTTTGGGTATCCATTTATATGGTT
CTAATGAACCAACATTTAATTTTGAAACATTAGCCACCCGGTCGTATCCTGTAGCCTTGG
AAATACTATTCTATATTGGATTTTTTATTGCTTTTGCTGTCAAATTGCCAATTATACCCC
TACATACATGGTTACCAGATACCCACGGAGAAGCCCATTACAGTACTTGTATGCTTCTAG
CCGGAATCTTATTAAAAATGGGAGCATATGGATTGATTCGAATCAATATGGAATTATTAC
CGCATGCTCATTCCATATTTTCGCCTTGGTTGATGACAGTAGGCGCAATACAAATAATCT
ATGCAGCTTCAACATCTCCTGGACAGCGGAATTTAAAAAAAAGGCTAGCCTATTCCTCTG
TATCTCATATGGGTTTTATAATTATAGGAATTGGTTCTATAACCGATATGGGGCTCAACG
GGGCCCTTTTACAAATAATCTCTCATGGATTTATTGGTGCTGCACTTTTTTTCTTGGCGG
GAACGAGTTATGATAGAATACGTCTTGTTTATCTTGATGAAATGGGTGGAATAGGTATTC
CAATGCCAAAAATATTCACAATGTTTAGTAGCTTTGCAATGGCTTCCCTTGCATTACCAG
GTATGAGTGGTTTTGTTGCAGAATTGATAGTCTTTTTTGGAATAATTACCTGTCAAAAAT
GTCTTTTAATGCCAAAAATAATAATTACTTTAGTAATGGCAATTGGAATGATATTAACTC
CTATTTATTCATTATCTATGTTACGACAAATATTCTATGGATACAAACTATTTAATACTC
CAAACTCTTATTTTTTTGATTCTGGACCACGAGAGCTATTTGTTTCGATCTCTATATTTT
TACCTGTAATAGGTATTGGTATATACCCCGATTTCGTTCTTTCACTATCAGTTGACAAGG
TCGAAGTTATTCTATCCAATTATT
NNNNNNNNNNNNNNNNNNNNNNNNNNNNNNNNNNNNNNNNNNNNNNNNNN
ACTGGTAATAATTTTTAGAAGAAAAAAGAGAAGTATTTTGTAAAACATTTCTTTTTTTAT
TCATGTATTGGTATTGGATTTCGCCAAAGAAAAACGGCTTATTTAATAAATTATGACTTT
TAGAAAAATTCTTTCTATTTTTTCGAAATGTAATGACTAGAAGTGCTACTGATAATAATG
ATCCACATAAAAGAGCAGCATAGCCTAATATCATCATACTTACGTGCATTATTAACCATT
CGGATTGAAGAGCGGGTACTAATATTGTGGATTGATGTATTTCAGTTAAAAGACCTGAAG
TAGTAAAGCCTTGGCTAAAAATAGCACTTGGCGCAGTTATTGTCCTTAAA
NNNNNNNNNNNNNNNNNNNNNNNNNNNNNNNNNNNNNNNNNNNNNNNNNN
ATAAGGAATTAGATGAATAATTGAAAAACTCCATGAAAGGAAGATTAATGATTCATATAA
ATCACTTAGTGGAAAATGCCCTGAATAAATCCAACGAGTGACTAATAATCCTGTTATACA
AGAAAAAACAGCTATCATGCCCTTTTCTGACGAATCATATAATCTTACAATTTCATCGAC
GAATAAGGTTATAAAATGAATTGTAATTACAATTGAAACGATCGAAAAGGAAATATGAG
NNNNNNNNNNNNNNNNNNNNNNNNNNNNNNNNNNNNNNNNNNNNNNNNNN
GAAATAAGGAATTAGATGAATAATTGA
NNNNNNNNNNNNNNNNNNNNNNNNNNNNNNNNNNNNNNNNNNNNNNNNNN
ATGAGTTAATATATGCTCTAAAGTTAAAAATATCATAAACAATCTTAAAAAAAGTCTCTT
AATTTCAATTATCGAATGCAAATCGAGAATTGAGTTTATTCTAAAATCTA
NNNNNNNNNNNNNNNNNNNNNNNNNNNNNNNNNNNNNNNNNNNNNNNNNN
AGATTTCGAAGATGGTATGCCGCCACTCGGACTCGAACCGAGATGCTCTAGCACTGCTTC
CTAAGAGCAGCGTGTCTACCGATTTCACCATAGCGGCAATCTCGAATTCATAATAGCCTA
TTATGAGGCAATCGTCGAGATTGAAGGAGTTAGTTGAATGCAATGCTTTTTAGAAAAAGA
TTCCTTTTTATGAATAAGAATTCGTGCACATAGGGATTTGAAGGTTCA
NNNNNNNNNNNNNNNNNNNNNNNNNNNNNNNNNNNNNNNNNNNNNNNNNN
CTTTTTGAATTCCCAGTAGAAAGAGATTTTCCTAACGAAAAAGCTTTTAACGCTGCCCAA
TATCCTTTTCTTTTCCAAATCCTTTTACGAATACGTTTTTTTGATATAGAAGTACGTTTT
TTTGGAACTGCCATTTATAAAACTGAAAGGGGTTACTAATTTTTATAGTTGGATGTGAAA
GACATTTATTGTTTAAAACGAATCTGTTCGTTACCTATCTATGGATTTTCTAGCGAATAT
TTCCTTCGTAAAAAAAAGAAAATATAATGAAAGATATGCGAAAATCGTATGAAATAGTAC
TAGCAATACAAAGAAGAAGAATAATAC
NNNNNNNNNNNNNNNNNNNNNNNNNNNNNNNNNNNNNNNNNNNNNNNNNN
AAGAATGGAAAAGTAGTAAATTCCATTATTTCATTTAATTGAGTTTGAGTTAGTACATA
NNNNNNNNNNNNNNNNNNNNNNNNNNNNNNNNNNNNNNNNNNNNNNNNNN
ATTGACCCCTCTCAAAAGAGGTAAGATCCGTTGAATCGGAAACAATTAAAAATAAAAACT
TTTATTTTTATGGAACAGACATATCAATATGCGTGGATCATACCTTTAGTTCCACTACCA
GTTCCTATGTTGATAGGAGTGGGGCTTCTTCTTTTTCCGGCAGCAACAAAAAATTTTCGC
CGTATGTGGGCTTTTTTTAGTGTTTTATTGTTAAGTATAGCCATGGCTTTTTCTATCAAT
CTCTCTATTCAGCAAATAAATAACAGTTCCATCTATCAATATGTATGGTCTTGGATCATC
AATAATGATTTTTCGTTAGAATTTGGTTACTTGATCGATCCACTTACTTCTATTATGTCA
ATATTAATCACTACTGTTGGAATTATGGTTCTTATTTATAGTGATAATTATATGTATCAT
GATCGAGGATATTTGAGATTTTTTGCTTATATGAGTTTTTTCAGTTCTTCCATGTTGGGA
TTAGTTACTAGTTCTAATTTGATACAAGTTTATATTTTTTGGGAATTGGTTGGAATGTGT
TCCTATCTATTAATAGGGTTTTGGTTCACACGACCTGCTGCAGCCAATGCTTGTCAAAAA
GCGTTTGTAACTAATCGTGTAGGCGATTTTGGTCTATTATTAGG
NNNNNNNNNNNNNNNNNNNNNNNNNNNNNNNNNNNNNNNNNNNNNNNNNN
ATTGGATAACTGGTACTTTTGAATTTCGGGATTTATTCGAAATATTGACTAATTTAATTT
CTAATAGTGAGGTCAATTTTTTATTTGTTACTTTGTCTGACGTTCTATTATTTGCCGGTG
CAGTTGCTAAATCTGCACAATTCCCTCTTCATGTATGGCTACCTGATGCCATGGAAGGGC
CTACTCCTATTTCAGCTCTTATACATGCTGCTACAATGGTAGCAGCGGGAATTTTTCTTG
TAGCTCGACTTCTTCCTCTTTTCATAGTCGTACCTTATATAATGAATTTTATCTCTTTGA
TAGGTCTAATAACATTATTATTAGGAGCTACTTTAGCTCTTGCTCAAAAAGACATCAAGA
GAGGTTTAGCCTATTCCACAATGTCTCAATTGGGTTATATGATGTTAGCTCTGGGTATGG
GGTCTTATCGAAGTGCTTTATTTCATTTGATTACTCATGCTTATTCGAAAGCATTATTGT
TTTTAGGATCCGGATCTGTTATTCATTCAATGGAAACAATTGTTGGATATTCTCCAGATA
AAAGTCAGAATATGGTTCTTATGGGAGGTTTAACAAAACAGATACCAATTAGCAAAACGG
CTTTTTTATTGGGGACACTTTCTCTTTGCGGCATTCCACCTCTTGCTTGTTTTTGGTCCA
AAGATGAAATTATTAATGATAGTTGGTTGTATTTCCCTATTTTCGGAATAATAGCTTCCG
CTACCGCGGTATTAACCGCATTTTATATGTTTCGGATCTATTTACTTACTTTTGAAGGCC
ATTTCAACTTTAATTTTCAAAATTACAGTGGAACAAAAAATACCCCTTTCTTTTCAATAT
CTTTATGGGGTCAAAAAGGTTCGAAAAGAATTAACAAAAAATTGACTTTATTAAC
NNNNNNNNNNNNNNNNNNNNNNNNNNNNNNNNNNNNNNNNNNNNNNNNNN
GACAAAATAAAAAATGGCATATATGATTGGTCAGACAATCGTGCTTACATAGATGCCTTT
TATGCAACATTTTTCACTGGGAGTATAAGAAAACTGGCAAAATTTGCTTATTTTTTTGAT
AGACGGGTAATTGATGGAATTACGAATGGAATTGGTGTTATGAGCTTTTTTGGAGGAGAA
GGTATCAAATATGCAGGAGGCGGGCGTATCTCTTCTTATCTTTTCTTTTATTTATTTTAT
GTAGCAACCTTTTTG
NNNNNNNNNNNNNNNNNNNNNNNNNNNNNNNNNNNNNNNNNNNNNNNNNN
ATTCCAATCTTTATTCCTATCTAGATAAGAAACTTCATAAACAGGGCTATTGTT
NNNNNNNNNNNNNNNNNNNNNNNNNNNNNNNNNNNNNNNNNNNNNNNNNN
GAATTCATCCTTTGTTTTTTCCTTTCCATTCACTCGGATCTCTTCCGTTTCATCTATTTT
GTCCGGATCCCCCTTTTCCTCCGAAAAAAGGTAAGGAGAAGGATCTTCTTCGGTGGATCC
CTCTTGTTCCTGTTTAGTCCCCTTCATTTCGGAAGCTCTTTCTATTTCTACATCTGTTTC
TTCCTCAATTTCCACCCTTTCTTCCGTTTTTGAGGTTTCTTTCAGTTTCTTAGTAAGAAT
GGGTGACGGTATTCTGCCTAAATAGTAGACACAGGTAATAAATAAGAGAATACTAAAGAT
CCGAGCCATAGAATTTCTCAATTCTGACACAAGGTACTTATTAGATCGAATGTACTTATT
AGATCGAATGTACTTATTCGATCTAATAGAATGATTTTGCCGTATCCAGACTAATACCAA
TCCAACCCATTTCATGAATAAAATGTGACCAATTAACCAACCAACAAAACTACTTGTTAC
AAATAACATCTTGTTGTTACATCGAAACATATAAATGTTGACTAATCGAGCTAACATTGA
ACTTGGTAAAATGAAATGGTTGAATAATTGAAAAATGAGATTATTCAGGAATACACATTG
AATGCTGAGATTACGCATTGAATTTCTGGTAGTAGATCGATAATCAGAAAAGTGTTTGTG
ATTGTTCCAGAAGAAATGAAACAAAAGATATGGTAGAGCTAGGACAGTTATTGTATGAGG
TCTACCCAATGCTAGATGCAGAGGTGCATAATAGATCGATATGAACATCATGAGCTGTCC
CGTAATAAAACCAGTTGTTGCTGATACCTTCTTCTCGGTTCCTTCTTCCATAACCTGAGC
TTGGAGAAGGAAGAGATAAGAGGGCCCTATGGAGAATGTGGTCAGAAATCCATAATAGAG
TCCGACCACAACGACCGAATTGATTATCTTCATGCATAAGGATACTAGATTACCTAGTAG
AAAAGATTTAAAAATCATCACAAACCTCCCTTTTTCTTTTCTATTGCAATTTCTGGATTA
TTATATGATAATTTTTTAACTTTCCATATATAGAAAAGAAATAGAAAGAGATAGACTAGA
AATGACATCTGTTATGTCAATGACACCAAAGGGGTATTAAATGAATGGAATTGGGATATG
GATGGAATATAATGAAATAGAGCCATTTTGAGGGTCCCTATGAAATGAGGCATGGAAGGG
AGCCACTACGAAGAAGTTCCGGGAGTTACGAAGGAAGCTTCGAGCTCATATTGGTCATGG
GTTGAGAACGGGAATTGAACTCTATGAGATCTAATCTCCCGTTGTTCCTCAGTAGCTCAG
TGGTAGAGCGGTCGGCTGTTAACTGATTGGTCGTAGGTTCGAATCCTACTTGGGGAGATT
TGATTCATTCTGAATTATTTAATTCAGAATAAAATAAGGGGGCTCATTTTGACCGTTAAG
AGTACCCGGGCTTTGTTTCTATTGCATTCTATCTCATTGTATCACATTCTGTTCTGCGAG
ATTTGAAAATCACCGTCAATACCTCGGTGTAGGTCCGGGATAATCCTTTGTTCCATAGAC
AATTAAAAATTCTCAACTAGCAGTGCATCAAAGATGCAGCCATCGATTCTCCCGAGAGGC
CACAATTGTCGCGAGCAAACACGAGGAACGCATTTTTGTTATGCTACTAATACTTGTACT
TGCTCTGCTATTCTGCCCAAGCCTGGCTGAGGAAGAGTTACGGGGCGTAAAACAAAAAAA
TATGAAAATATGCTGATGGGGGCCAGGCATACTATGTGTAAAGATTCCATCATTCACG
NNNNNNNNNNNNNNNNNNNNNNNNNNNNNNNNNNNNNNNNNNNNNNNNNN
GAAAGGGCCATTCCATTTCGACAACCACACCCAAGTTCCATTGCTTTTGGTCCGCTATTC
CGATCATGATTTTCCTACCCCCAGAGGGAAAGGTCCTTCCCTTTTGGGCCGGTTGTGGGC
GAGGAGGGATTCGAACCCCCGACACCGTGGTTCGTAGCCACGTGCTCTAATCCTCTGAGC
TACAGGCCCCACCCCGTCTCCACTGGATCTGTTCCCGGGAGTACCCTCAAAAAAAGGAAC
CTTTCCTCTCCCCAGCCATTTCGGGTGAAAGCGCGTTGATTTCTATAAGAACGGTTCGTT
CCGAGGTGTGAAGTGGGAGAGAAGGGATGTCATAATTGGGGTTTTGAATAAGACGACC
NNNNNNNNNNNNNNNNNNNNNNNNNNNNNNNNNNNNNNNNNNNNNNNNNN
ATATTGAAAAAGTAATAAGAATGAGAGGTGTTAAGCTTTTTATCATCCTGGCGTCGAGCT
ATTTTTCCGCAGGACCTCCCCTACAGTATCGTCACCGCAGTAGAGTTTAACCACCAAGTT
CGGGATGGATTGGTGTGGTTCCTCTACGCCTAGGACACCAGAATACCGAACCATGAACGA
AGAAAGGCATGAGAGAAAAGCATATTGGCTAGTGATTGTGAGGCCCCAATTCTTGACTGA
AGGGGATACCAAAGGCCTCTGCCCTTCCATCCCTTGGATATATAGAGAGGGAGGGCAGAG
CCCTTGGTTTTTTCATGTTGTCAAAGAGTTGAACAATGAAAATAGATGGCGAGTGCCTGA
TCGAATTGATCGGGTCATGTAGGAACAAGGTTCAAGTCTACCGGTCTGTTAGGATGCCTC
AGCTGCATACATTACTGCACTTCCACTTGACACCTATCGTAATGATAAACGGCTCGTCTC
GCCGTGACCTTCTCTTGAATTCTCTTCTGTCGCTCCATCCCCGCAGGGGTAGAGAACCCG
TCGCTGTCTCGGCTGTGTTACCGGGGGCTCTGGGGAAGTCGGAATAGGAGAGCACTCATC
TTGGGGTGGGCTTACTACTTAGATGCTTTCAGCAGTTATCCGCTCCGCACTTGGCTACCC
AGCGTTTACCGTGGGCACGATAACTGGTACACCAGAGGTGCGTCCTTCCCGGTCCTCTCG
TACTAGGGAAAGGTCCTCTCAATGCTCTAACGCCCACACCGGATATGGACCGAACTGTCT
CACGACGTTCTGAACCCAGCTCACGTACCGCTTTAATGGGCGAACAGCCCAACCCTTGGA
ACATACTACAGCCCCAGGTGGCGAAGAGCCGACATCGAGGTGCCAAACCTTCCCGTCGAT
GTGAGCTCTTGGGGAAGATCAGCCTGTTATCCCTAGAGTAACTTTTATCCGTTGAGCGAC
GGCCCTTCCACTCGGCACCGTCGGATCACTAAGGCCGACTTTCGTCCCTGCTCGACGGGT
GGGTCTTGCAGTCAAGCTCCCTTCTGCCTTTGCACTCGAGGGCCAATCTCCGTCCGGCCC
GAGGAAACCTTTGCACGCCTCCGTTACCTTTTGGGAGGCCTACGCCCCATAGAAACTGTC
TACCTGAGACTGTCCCTTGGCCCGTAGGTCCTGACACAAGGTTAGAATTCTAGCTCTTCC
AGAGTGGTATCTCACTGATGGCTCGGGCCCCCCCGGAAGGAGGCCTTCTTCGCCTTCCAC
CTAAGCTGCGCAGGAAAGGCCCAAAGCCAATCCCAGGGAACAGTAAAGCTTCATAGGGTC
TTTCTGTCCAGGTGCAGGTAGTCCGCATCTTCACAGACATGTCTATTTCACCGAGCCTCT
CTCCGAGACAGTGCCCAGATCGTTACGCCTTTCGTGCGGGTCGGAACTTACCCGACAAGG
AATTTCGCTACCTTAGGACCGTTATAGTTACGGCCGCCGTTCACCGGGGCTTCGGTCGCC
GGCTCCCCTGTCATCAGGTCACCAACTTGCTTGACCTTCCGGCACTGGGCAGGCGTCAGC
CCCCATACATGGTCTTACGACTTTGCGGAGACCTGTGTTTTTGGTAAACAGTCGCCCGGG
CCTGGTCACTGCGACCCCCCTTGTGAGGAGGCACCCCTTCTCCCGAAGTTACGGGGCTAT
TTTGCCGAGTTCCTTAGAGAGAGTTGTCTCGCGCCCCTAGGTATTCTCTACCTACCCACC
TGTGTCGGTTTCGGGTACAGGTACCCTTTTGTTGAAGGTCGTTCGAGCTTTTCCTGGGAG
TATGGCATGGGTTACTTCAGCGCCGTAGCGCCTGGTACTCGAACATTGGCTCGAGGCATT
TTCTCTACCCCTTCTTACCCTGAAAAAGCAGGGTCACCTTACGTCCTTGAACCGATAACC
ATCTTTCGGCTAACCTAGCCTCCTCCGTCCCTCGGGACCAACAAGGGGTAGTACAGGAAT
ATTCACCTGTTGTCCATCGACTACGCCTTTCGGCCTGATCTTAGGCCCTGACTCACCCTC
CGTGGACGAACCTTGCGGAGGAACCCTTAGGTTTTCGGGGCATTGGATTCTCACCAATGT
TTGCGTTACTCAAGCCGACATTCTCGCTTCCGCTTCGTCCACCACTGCTCGCGCGGGTGC
TTCCCCCTAAGGCGGAACGCTCCCCTACCGATGTATTTTTACATCCCACAGCTTCGGCAG
ATCGCTTAGCCCCGTTCATCTTCGGCGCAAGAGCGCTCGATCAGTGAGCTATTACGCACT
CTTTCAAGGGTGGCTGCTTCTAGGCAAACCTCCTGGCTGTCTCTGCACCCCTACCTCCTT
TATCACTGAGCGGTCATTTAGGGGCCTTAGCTGGTGATCCGGGCTGTTTCCCTCTCGACG
ATGAAGCTTATCCCCCACCGTCTCACTGGCTGACCTTGACCCCTGTTATTTTGAGGTCAT
ATCTAGTATTCAGAGTTTGCCTCGATTTGGTACCGCTCTCGCGGCCCGCACCGAAACAGT
GCTTTACCCCTAGATGTCCAGTCAACTGCTGCGCCTCAACGCATTTCGGGGAGAACCAGC
TAGCTCTGGGTTCGAGTGGCATTTCACCTCTAACCACAACTCATCCGCTGATTCTTCAAC
ATCAGTCGGTTCGGACCTCCACTTAGTTTCACCCAAGCTTCATCCTGGTCATGGATAGAT
CACCCAGGTTCGGGTCCATAAGCAGTGACAATTGCCCTATGAAGACTCGCTTTCGCTACG
GCTCCGGTGGGTTCCCTTAACCAAGCCACTGCCTATGAGTCGCCGGCTCATTCTTCAACA
GGCACGCGGTCAGAGCCCTGGGCTCCTCCCACTGCTTGGGAGCTTACGGTTTCATGTTCT
ATTTCACTCCCCGATGGGGGTTCTTTTCACCCTTCCCTCACGGTACTACTTCGCTATCGG
TCACCCAGGAGTATTTAGCCTTGCAAGGTGGTCCTTGCTGATTCACACGGGATTCCACGT
GCCCCATGCTACTCGGGTCAGAGCGTAAGCTAGTGATGCTTTCGGCTACTGGACTTTCGC
CATCTAGGGTGCAGCACTCCACCGCTTCGCCTAGCAGCACGACGCTTGTATTGCTCTCCC
ACAACCCCGTTTTCACGGTTTAGGCTGCTCCCATTTCGCTCGCCGCTACTACGGGAATCG
CTTTTGCTTTCTTTTCCTCTGGCTACTAAGATGTTTCAGTTCGCCAGGTTGTCTCTTGCC
TGCCCATGGATTCAGCAGCAGTTCGAAAGGTTGACCTATTCGGGAATCTCCGGATCTATG
CTTATTTTCAACTCCCCGAAGCATTTCGTCGCTTACTACGCCCTTCCTCGTCTCTGGGTG
CCTAGGTATCCACCGTAAGCCTTTCCTCGTTTGAACCTCGCCCTTAACTTTAAGGCTATG
CCATCCTAAGGTGCTGCTAAATGGATGGATCTTATCAACGTCCATGAATGATAAATCATA
GATCGAACCGCCGAATCGGAAAAATTGGGTGCTATCATATAGCTTTGTATCGGCTAAGTT
CACGAGTTGGAGATAAGCGGACTCGAACCGCTGACATCCGCCGCAGGGTAAACCACCGCC
TCTCAGGCCCCCGACTGATTCTACCATAGAGGCCAACGATAGACAATAACTCCCCCCCGA
ACACAGCTTACAACTTTCATCGTACTGTGCTCTCCAAAGAACAACTCTTCTCAAAATCTC
ACTCAAAAGGTGCTGAGTTGGAATCCCATTCTAACTAAGGATTCTTGTGGTTCCAGAGGA
TCCAGCTACAGGAGAACCAGGAACGGAGAACTTCCCCCCCCCTTCCGTTAAGAACGCCGG
TTTTAAGAATGAGTGATTGCCCTTCTCCGACCCTTACTGCCCAACCTGAGAGCGGACAGC
TAATGCGTTCCACTTATTGAACAGGGTTCTATGGTCGGTCCGTAACCCCTGGATGCCGAA
GGCGTCCTTGGGGTGATCTCGTAGTTCCTACGGGGTGGAGATGATAGGGTCGGTCCATGG
ATTTTCCTTCCTTTTGCCGCCTTTCGCTCAAAGGGTTGAAGGGAGATAGTGCATCAAGCT
GTTCGCAAGGGCCAACTTGATCCTCTTCCCCAGGGATCCCAGAAGAGGGAACCCTGGGAG
AGCCGCCGACTCCAACTACCGTCCATGTACGATCCATACTAGATCTGACCAACTGCCCAT
CCTACCTCCTCTACGTTCTTGACAGCCCATCTTTGTCTCAGTAGAGTCTTTCAGTGGCAT
GTTTCGGTCCTCTTCCCCATTACTTAGAAAAAGTGAGCCACCGGTTCAGGTACAAGATAC
TATCATTACCGCCCGGACAATTAGACATCCAACCCGTAATCGCAACGACCCAATTGCAAG
AGCGGAGCTCTACCAACTGAGCTATATCCCCCCGAGCCAAGTGGAGCATGCATGAAGGAG
TCAGATGCCTCTTCTATTATTTTCCCTGGCGCAGCTGGGCCATCCTGGACTTGAACCAGA
GACCTCGCCCGTGAAGTAAATCATCGCACCTACGGTCCAACCAATTGGGAGAGAATCAAT
AGATTCCTTTTCGGAAGTGATTCATCCTTCCCGAACGCAGCATACAACTCTCCGTCGTAC
TGCGCTCTCCAAGTGTGCTTGTTCCCCCCTTCTTCCTTACCCTGGCAAGTCTTTGTGAAA
TAACTCCGATGAGAAGAAAAAAGAAGGCGTTAAGAGACCCTCCTGGCCCAACCCTAGACA
CTCTAAGATCCTTTTCAAACCTGCTCCCATTTCGAGTCAAGAGATAGATAAATAGACACA
TCCCATTACACTGATCGGGGACGTTCGTAGTGACTGAGGGGGTCGACGACCAAGAAGTGA
GTTATTTATACCAAGCATTCTTCTTACGGCCAGATCCAATCTCCTGGTCCCTGCAGAAAG
GAAAAAGAATTGCACGCTCTTCCTTTCGGGAAGGGAGGATTAGGGAAATCCTATTGATTG
CAGCTTTCTCCAGACCTCCGGGAAAAGCATG
NNNNNNNNNNNNNNNNNNNNNNNNNNNNNNNNNNNNNNNNNNNNNNNNNN
CGGCTCGAATGGTACGATCCCTCCGTCACCCCAGAATGAAAGGGGTGATCTCGTAGTTCT
TGGTCTGTGAAGATGCGTTGTTAGGTGCTCCATTTTATTTTCCCATTGAGGCCGAACCTG
TGCTCGAGAGATAGCTGTCCATACACTGATAAGGGATGTATGGATTCTCGAGAAGAGAGG
AGCCGTGGTGGTCCCCCCCGGACCGCCCGGATCCCACGAGTGAATCAAAAGTTGGATCTA
CATTGGATCTCACCTGAATCGCCCCATCTATCCTCCTGAGGAGAAGTTTGGTTTCAAACC
CCGGTTCGAACAGGAGGAGTACGCCATGCTAATGTGCCTTGGATGATCCACATCTCAGGG
TCAGGCGCCGATGAGCACATTGAACTATCCATGTGGCTGAGAGCCCTCACAGTCCAGGCA
CAACGACGCAATTATCAGGGGCGCGCTCTACCACTGAGCTAATAGCCCGTCGTGCGAGCC
TCCCGCTGGGGGCCCGCTATGCCAAAAGCGAGAGAAACCCCATCCCTCTCTTTCCTTTTT
TCGCCCCCATGTCGCCACACGGGGAGGGCATGGGGACGTAAAAAAGGGGATCCTATCAAC
TTGTTCCGACCTAGGATAATAAGCTCATGAGCTTGGTCTTACTTCACCGTCGAGAAACGA
AAGAAGACTTCCATCTCCAAGTTTAACTCAGACGCAGCTCCCTTCTTTTTGGGTGTGAAG
CAGTGTCAAACCAAAATACCCAACAAGCATTAGCTCTCCCTGAAAAGGAGGTGATCCAGC
CGCACCTTCCAGTACGGCTACCTTGTTACGACTTCACTCCAGTCACTAGCCCTGCCTTCG
GCATCCCCCTCCTTGCGGTTAAGGTAACGACTTCGGGCATGGCCAGCTCCCATAGTGTGA
CGGGCGGTGTGTACAAGGCCCGGGAACGAATTCACCGCCGTATGGCTGACCGGCGATTAC
TAGCGATTCCGGCTTCATGCAGGCGAGTTGCAGCCTGCAATCCGAACTGAGGACGGGTTT
TTGAGGTTAGCTCACCCTCGCGGGATCGCGACCCTTTGTCCCGGCCATTGTAGCACGTGT
GTCGCCCAGGGCATAAGGGGCATGATGACTTGACGTCATCCTCACCTTCCTCCGGCTTAT
CACCGGCAGTCTGTTCAGGGTTCCAAACTCAACGATGGCAACTAAACACGAGGGTTGCGC
TCGTTGCGGGACTTAACCCAACACCTTACGGCACGAGCTGACGACAGCCATGCACCACCT
GTGTCCGCGTTCCCGAAGGCACCCCTCTCTTTCAAGAGGATTCGCGGCATGTCAAGCCCT
GGTAAGGTTCTTCGCTTTGCATCGAATTAAACCACATGCTCCACCGCTTGTGCGGGCCCC
CGTCAATTCCTTTGAGTTTCATTCTTGCGAACGTACTCCCCAGGCGGGATACTTAACGCG
TTAGCTACAGCACTGCACGGGTCGATACGCACAGCGCCTAGTATCCATCGTTTACGGCTA
GGACTACTGGGGTATCTAATCCCATTCGCTCCCCTAGCTTTCGTCTCTCAGTGTCAGTGT
CGGCCCAGCAGAGTGCTTTCGCCGTTGGTGTTCTTTCCGATCTCTACGCATTTCACCGCT
CCACCGGAAATTCCCTCTGCCCCTACCGTACTCCAGCTTAGCAGTTTCCACCGCCTGTCC
AGGGTTGAGCCCTGGGATTTGACGGCGGACTTACAAAGCCACCTACAGACGCTTTACGCC
CAATCATTCCGGATAACGCTTGCATCCTCTGTATTACCGCGGCTGCTGGCACAGAGTTAG
CCGATGCTTATTCCCCAGATACCGTCATTGCTTCTTCTCCGGGAAAAGAAGTTCATGACC
CGTGGGCCTTCTACCTCCACGCGGCATTGCTCCGTCAGGCTTTCGCCCATTGCGGAAAAT
TCCCCACTGCTGCCTCCCGTAGGAGTCTGGGCCGTGTCTCAGTCCCAGTGTGGCTGATCA
TCCTCTCGGACCAGCTACTGATCATCGCCTTGGTAAGCTATTGCCTCACCAACTAGCTAA
TCAGACGCGAGCCCCTCCTCGGGCGGATTCCTCCTTTTGCTCCTCAGCCTACGGGGTATT
AGCAGCCGTTTCCAGCTGTTGTTCCCCTCCCAAGGGCAGGTTCTTACGCGTTACTCACCC
GTCCGCCACTGGAAACACCACTTCCCGTCCGACTTGCATGTGTTAAGCATGCCGCCAGCG
TTCATCCTGAGCCAGGATCGAACTCTCCATGAGATTCATAGTTGCATTACTTATAGCTTC
CTTGTTCGTAGACAAAGCTAATTCGAAATTGTCTTTCATTCCAAGGCATAACTTGTATCC
ATGCGCTTCATATTCGCCCGGAGTTCGCTCCCAGAAATATAGCCATCCCTGCCCCCTCAC
GTCAATCCCACGAGCCTCTTATCCATTCTCACGGCGGAGGAGCAAATCAAAATAGAAAAA
TTAACATTGGGTTTAGGGATAATCAGGCTCGAACTGATGACTTCCACCACGTCAAGGTGA
CACTCTACCGCTGAGTTATATCCCTTCCCTGCCCCGATCGAGAAATAGGATTAACTACGG
ATTCGAGCCATAGCACATGGTTTCATAAAACTGCACGATTTTCCCGATCTAAATCAAGCA
GGTTTTACATGAAGAAGATTTGGCTCAGCATGTTCTATTCGATACGGGTATTAACTACTT
CATTTATGAATTTCATAGTAATAGAAATACATGTCCTACCGAGACAGAATTTGTAACTTG
CTATCCTCTTGCCTAGCAGGCAAAGATTTACCTCTGTGGAAAGGATGATTCATTCGGATC
GACATGAGAGTCCAACTACATTGCATTGCCAGAATCCATGTTGTATATTTGAAAGAGGTT
GACCTCCTTGCTTCTCTCATGGTACACTCCTCTTCCCGCGGAGTCCCTTTTTTCCTCGGT
CCACAGAGACAAAATGTAGGACTGGTGTCAACAGTTCATCACGGAAGAAAGGACTCACTA
AGCCGGGATCACTAACGAATACTAACTAATATAATAGAAATGTCTTTTCTGTATACTTTC
CCCGGTTCCGTTGCTACCGCGGGCTTTACGCAATCGATCGGATTATATAGATATCCCTTC
AACACAACATAGGTCATCGAAAGGATCTCGGAGACCCACCAAAGCACGAAAGCCAGGATC
TTTCAGAAAATGGATTCCTATTCGAAGAGTGCATAACCGCATGGATAAGCTCACACTAAC
CCGTCAATTTGGGATCCAATTCGAGACTTTCCTTGGGAGGTATCGGAAAGGAATTGGAAT
GGAATAATATCGATTCATACAGAAGAAAGGGTTCTCTATTGATTCTGTACCTATTATGGG
ATAGGGATAGAGGAAGAGGAAAAAACCGAAGATTTCACATAGTATTTTTGATCGAAAAAT
CAATCTGATTTAGTTCGTACCCTTCGCTCAAGAAAATAGGTCAAATTCTACAGGATCAAA
CCTATGGGACTTAAGGAAGGAATGATAT
NNNNNNNNNNNNNNNNNNNNNNNNNNNNNNNNNNNNNNNNNNNNNNNNNN
TAGTAAATAAAAATGAAGTGGAAGAACCCAGATTCCAAATGAACAAATTCAAAAAAAGGA
TCTTTCTGATTCTCGAAGAATGAGGGGCAAAGGGATTGATCGAGAAAGATCTCTTGTTCT
TATTATAAGATCGTGCGCGATTGGATTCGCATATGTTTGGTAAAGAGAATAATCTTCTCC
TTTGAGAATAATCAAAAATGGAAAGTGTTCAATTGGAACATGAAAGCGTGACTAAATTGG
TCCTAGTTACTCTTCGGGACGGAGTGGAAGAAGGGAGGGGGCGGAAAAGGATCCAATGAC
TTCGAAAGAATTGAACGAGGAGCCGTATGAGGTGAAAATCTCATGTACGGTTCTGTAGAG
TGGCAGTAAGGGTGACTTATCTGTCAACTTTTCCACTATCACCCCCAAAAAACCAAACTC
TGCCTTACGTAAAGTTGCCAGAGTACGATTAACCTCTGGATTTGAAATCACTGCTTATAT
ACCCGGTATTGGCCATAATTCACAAGAACATTCTGTAGTTTTAGTAAGAGGGGGAAGGGT
TAAGGATTTACCTGGTGTGAGATATCACATTGTTCGAGGAACCCTAGATGCTGTCGGAGT
AAAGGATCGTCAACAAGGGCGTTCTAGTGCGTTGTAGATTCTTATCCAAGACTTGTATCA
TTTGATGATGCCATGTGAATCGCTAGAAACATATGAAGTGTATGGCTAACCCAATAACGA
AAGTTTCGTAAGGGAACTGGAGCAGGCTACCATGAGACAAAAGATCTTCTTTCTAAAGAG
ATTCGATTCGGAACTCTTATACGTCCAAGGTTCAATATTGAAATAATTTCAAAGGTTTTC
CCTGACTTTGTCCGTGTCAACAAACAATTCGAAATACCTCGACTTTTTTAGAACAGGTCC
GAGTCAAATAGCAATGATTCGAAGCACTTCTTTTTATACTATTTCGGAAACCCAAGGACT
CAATCGTATGGATATGTAAAATACAGGATTTCCAATCCTAGCAGGAAAGGGAGGGAAACG
GATACTCAATTTAAAGTGAGTAAACAGAATTCCATACTCGATCTCATAGATACATATAGA
ATTCTGCGGAAAGCCGTATTCGATGAAAGTTGTATGTACGGCTTGGAGGGAGATCCTTCA
TATCTTTCGAGATCCACCCTACAATATGGGGTAAAAAGGCCAAAATAAGTGATTTTAGTC
CTTATAAAAAGAAAACTGATTCTTGAACCCCTTTCACGCTCATGTCACGTCGAGGTACTG
CAGAAAAAAAAACTACAAAATCCGATCCAATTTATCGTAATCGATTAGTTAACATGTTGG
TTAACCGTATTCTGAAACACGGAAAAAAATCATTGGCTTATCAAATTATCTATCGAGCCG
TGAAAAAGATTCAACAAAAGACAGAAACAAATCCACTATCTGTTTTACGTCAAGCAATAC
GTGGAGGAACTCCCGATATAGCAGTAAAAGCAAGACGTGTAGGTGGATCGACTCATCAAG
TTCCCATTGAAATAGGATCCACACAAGGCAAAGCACTTGCCATTCGTTGGTTATTAGCGG
CATCCCGAAAACGTCCGGGTCGAAATATGGCTTTCAAATTAAGTTCCGAATTAGTGGATG
CTGCCAAAGGGAGTGGCGATGCCATACGCAAAAAGGAAGAGACTCATAGAATGGCAGAGG
CAAATAGAGCTTTTGCCCATTTTCGTTAATCCATGAACAGGATCTATATAGACACATAGA
TCCATGGATCTATACATCTCGATCGGAAAAGAATCAAGAGAAAAAGAAAATTGATCGATA
TATTTCTCGAAACAAACGAAAAGGAAACGAAAGATGAAACATAAATCATGGATCAACTAA
GCCCTCTCGGGGACTTTTTTCTTAAGAATAAGAAAGGAAAGAAGAACCTCATGTAAATAC
CATGGAATAAGGTTTGATCCTATTCATGGAGATTCCGTAAATATTCCATTCCAAAAATGG
AAACAATTGAATTTTTTTTTTGGAAATTGGATGCAGTTACTAATTCATGATCTGGCATGT
ACAGAATGAAAACGTCATTCTCGATTCTACGAGAATTTTTATGAAAGCCTTTCATTTGCT
TCTCTTCGATGGAAGTTTTATTCTCCCAGAATGTATCCTAATTTTTGGCCTAATTCTTCT
TCTGATGATCGATTCAACCTCTGATCAAAAAGACATACCTTGGTTCTATTTCATCTCTTC
AACAAGTTTAGTAATGAGCATAACGGCCCTATTGTTCCGATGGAGAGAAGAACCTATGAT
TAGCTTTTCGGGAAATTTCCAAACGAACAATTTCAACGAAATCTTTCAATTTCTTATTTT
ACTATGTTCAACTCTATGTATTCCTCTATCCGTAGAGTACATTGAATGTACAGAAATGGC
TATAACAGAGTTTCTCTTATTCGTATTAACAGCTACTCTAGGAGGAATGTTTTTATGCGG
TGCTAATGATTTAATAACTATCTTTGTAGCTCCAGAATGTTTCAGTTTATGCTCCTACCT
ATTATCTGGATATACCAAGAAAGATGTACGGTCTAATGAGGCTACTATGAAATATTTACT
CATGGGCGGGGCAAGCTCTTCTATTCTGGTTCATGGTTTCTCTTGGCTATATGGTTCATC
CGGGGGAGAGATCGAGCTTCAAGAAATAGTGAATGGTCTTATCAATACACAAATGTATAA
CTCCCCAGGAATTTCAATTGCGCTCATATTCATCACTGTAGGAATTGGGTTCAAGCTTTC
CCTAGCCCCTTCTCATCAATGGACTCCTGACGTATACGAAGGAGTGCGGTTCGTTCGATA
AATTCCTACCTCTCTATCTATCTCTGAGATGTTTGGATTTTTCAAAACTCCATGGACATG
CAGAAGAGAAATGCTATCCCCACTCGGACCAAGACAGAACTTTTACTTGTTCAAATAACA
ATTAAGGTGAAGCAGGGTTAGGAACGACGAATCTCTTTATGATAAACAGATCCATTTTGC
AAGTTCGTTATTACGGGTAGTTCCTACAAAGGATCGGACTAATGACGTATACAATACTTG
AATTCTCGATGTAGATGCTACATAGTTGGTTCTCATCCTTCAGAGACTACGAGTGTAATA
GGAGCATCCGTCGACAAAAGGATCACCCTAAGATGATCATCTCATGGCTATTGAGAACGA
ATCAAATCAGATGGTTCTATTTCTCAATCTTTCTGACTTGCTCCTACGGAACCAAGGTGG
AAAAGATTGAAAAAATCAGTCATTCACAACCACTGATGAAGGATTCCTCGAAAAGTTAAG
GATTAGTAATCCTTTTTAGAATTAGAAATAAAATGGATTCGGTCTTATACATACGCGAGG
AAGGTAATCAAAAAAGAAAGAAGAACTCATCTTCTTTCTTTTATCACTTAGGAGCCGTGT
GAGATGAAAGTCTCATGCACGGTTTTGAATGAGAGAAAGAAGTGAGGAATCCTCTTTTCG
ACTCTGACTCTCCCACTCCAGTCGTTGCTTTTCTTTCTGTTACTTCGAAAGTAGCTGCTT
CAGCTTCAGCCACTCGAATTTTCGATATTCCTTTTTATTTCTCATCAAACGAATGGCATC
TTCTTCTGGAAATCCTAGGTATTCTTAGCATGATATTGGGAAATCTCATTGCTATTACTC
AAACAAGCATGAAACGTATGCTTGCATATTCGTCCATAGGTCAAATCGGATATGTAATTA
TTGGAATAATTGTTGGAGACTCAAATGATGGATATGCAAGCATGATAACTTATATGCTGT
TCTATATCGCCATGAATCTAGGAACTTTTGCTTGCATTGTATTATTTGGTCTACGTACCG
GAACTGATAACATTCGAGATTATGCAGGATTATACACGAAAGATCCTTTTTTGGCTCTCT
CTTTAACCCTATGTCTCTTATCCCTAGGAGGTCTTCCTCCACTAGCAGGTTTTTTCGGAA
AACTCTATTTATTCTGGTGTGGATGGCAGGCAGGCCTATATTTCTTGGTTTTAATAGGAC
TCCTTACAAGCGTTGTTTCTATCTACTATTATCTAAAAATAATCAAGTTATTAATGACTG
GACGAAACCAAGAAATAACCCCTCACGTGCGAAATTATAGAAGATCTCCTTTAAGATCAA
ACAATTCCATCGAATTGAGTATGATTGTATGTGTGATAGCATCTACTATACCAGGAATAT
CAATGAACCCGATTATTGCAATTGCTCAGGATACCCTTTTTTAGCTTCTAGGGTCTATTT
CTTAGTTCAGGATCCCTCTTACTAACTGGAATCAAAGAAAAGAATTAGTAGATCTGTTCC
GCCCAAAATGGGAATGGGCTAAGGTTATGAACTTATAATCTGATGATCGAGTCGATTCCA
TGATTATAAGTTCATTCCATACCGGACCAGACCGGAATAGGGTTATCTACATTCTCATTA
TACGAAGGGGCCATTCGAGCGTATCTAAATAGATACTATGTTTACATATGGGTCTCTACG
TCGTTACATTCCATTTAGGATTAGGAATAGGCGTAATCGGACCCGCTTTTTACATATCTC
TCGTTATTTGGGACCCTATTCACCTCTTTGGGCTTCTATTGAATCGAGAAATAGGTTTGA
TTGTCCATCTTTTTGATATATTTGATATATAAGGCATTCTTCGGATAATTCAAATCGAAG
CAATTGGATGTCCAACTCGGGCCTATATGACATGGCCGATCAATAGAAATACTCCACCCT
TGTCATATATTCCATACATCATACTAGATAGATATCATATTCATGGAATACGATTCACTT
TCAAGATGCCTTGGTGGTGAAATGGTAGACACGCGAGACTCAAAATCTCGTGCTAAAGAG
CGTGGAGGTTCGAGTCCTCTTCAAGGCATAATATTGAGAATGCTCATTGAATGAGCAATT
CAATAAAAGAGCTCGGATCGAATCGGTATTGATATACCGATTCGATCCGAGCTCTTGGAA
TTGGAATAAGTTCGGCAGCGGATCACGAAATCTTGGCGATCTTCTCTATCTAATGAATGG
GGAGTCTGCTTTAAAATCGTCCGCCCCGCACCCACCCCCCTGAGTATATGCTTTAACAGG
AATCACACAAGGGTAGATTAGAAACCTCTGGTAAAATGCCCGCCCGTAACCCAGCAGATA
AAGTACATTACATAGTCCGTTTTAGAGATTGGCGACTTACCCATTCAGTGACTTTGGCAC
TGGACGTTCCCCAAATGGATACTATCGAGTGGGGTGAATTCAATAATAGACGCCTGTTGG
CATTCCAGCCTTCCTTCTCCTTTCAGGGCCCATCCAAAAGAGAATCCAGTACAGTACTTC
TTGGTCGTGAATATCTGAACTGGTTGTTCGCTGTTCAAGAATTCTTGTTTAGGCAGTTCA
TACCATCCATACATAGTGTTTTGATCTAAGATTTCAATTCTTCCGTGTTTCAGCAGTAGC
ATATTGTTCCATGGAGCTAATAAGGTCCAAAATATGGAAGAAAGAAGCCTTTCCACAACT
CTACCACCCAGTCAATTCTGTTCCACTTAATTCCTCTTTCATGGCCACATATCTTTCCGG
CTAAGGAATGGGAAATCTTTCTCCTGTTACATGAATCCAATTTTCATTTCATCCGGGAAA
AGCCATCTTTTTCTCAACAATGTCTTTGTCATTTGATCCAATAGCGTTCCGTTAGACAGG
AACAGATTTGATAAATACTGATAACTCTCAGATAGAGTATTAGAACGGAAAGATTCATTA
GATAATGAACTATTGGTTCTAAGCCATCTCTGGCGATTAATCAACAATTCGAAGTGCTTT
TCTTGCATATTCTTGCTAAACCAGCGTTTATATATAGATTTAGGAGGATCTGTTTGGGAA
GTAAGAGTAAGAAGCCCCTTTGACATCTCCTCATCTGCAAATAATTCTCGATGTGAAAAC
ACAGAGCCAAAGGGCTGATCTTTGAATAGGAAAAAGAGTGGATCTCCGGGGTCCCAAATG
AATTGGCTTATTCCAAAAAGGCCTTGTTCTTGGGAAGATCTATCTCGTGTCTGGTACTGC
ATGGTTCCACTCTGCAAGAACTCCGAATCATTCTCTTGAAGCTCATCCTCTTCATCATAA
ATCTCTTGAAGCTCATCCTCTTCATCATAAATGATCCGCTTGCCCCGAAATGACCTGGAC
CAATAGGGAAATCCCAATTCATTGGGCCTTTCGATACAATCAAATAGAAAGCCCCAAGGG
CGCCATATTCTAGGAGCCCAAACTATGTGATTGAATAAATCCTCCTCTAGGTCAACTTCC
CCTTCTTCAAACTCCGATTCGTTTTTTTCATAGAGAAATCTCTGATCAAGGATAGAAAAA
AATCCGTTTTGCATCATATTTAAGGGATTCCTTGGTTCGGGCCGAAGAAGCAATGTCACT
CGATCATTATCAAACTGACTGCAATCTTTTTCTGTCCGTGAAGATCCCACCAGAGCGCCT
TCTACTTCTAATAGGCCATGAACTAGATCAGAATCATTCTCAACGAGTCCATAAGAAGTG
ATCCCATTTTGTTCATCGGGTCCGGGTAGAGACCAAAGATCTTGAGCGACCGATCCGGCA
GAACAACTCAAAAGATAAAGAAGTATCGTTAATTTCTTCATGCTCGTTCCAAGTTCGAAG
TACCATTTGTACAAATAAGAATCCCCTTCGTTACATGATTTCTTCTTCATATAGATAGAT
ATAGGATCTATGGGGCAATTACTTAGAAGTACATTTTGTGCTACAGCCCTTCCTATCTGA
TAGAAAAGGATCCCATGATCCTGAACCGATCTTACCTGGGATCGCAAATCCCAAGTTTGT
CTATGAAGAGCGGATCTAATTGTATTAGTGTCTATAATTGATTTCTTCTGTGTAATACTA
ATCGACAGGGCCTCATTGGTAAGTGCTACAAGATCTCGTGCATTGGAACCCATGGTTATG
GACCCGAATCCATTAGTATGGAACATTTTCTTTTCCAAGTGAAATCCCCTAGTATATGAA
ATAGTGAAAAAGTGCTTTCGTTGTTGTGGAATAAGAAGCCTTCGTATCTTAATGCACGTA
TTTAATTTATTCGGAGCTATTAGAGCGGGATCCACTTTTTGGGGAATATGAGTCGAAGCA
ATAACAAGAATATTTCTAGTGGAACATCTTTCACAATCCCTGGAGAGATAGTTCACTAAT
AGACTGAGGGATAAGTAATTCGACTCATTCACATCCAGATCATGAATGTTTGGAATCCAT
ATTATGCAAGGAGACATTGCTTTTGCTAATTCGAATTGAAGGGTGATATAAAATCGGTCT
ATTTCCGGTTCCGGCATCATATCCATAGTTACCGCATTCATCATAGTTAGCAGTCCCAGC
TCCGTATCAAGGTCACGATCGATATCGTCACTAGC
NNNNNNNNNNNNNNNNNNNNNNNNNNNNNNNNNNNNNNNNNNNNNNNNNN
AAAATCTCATGTACGGTTCTGTA
NNNNNNNNNNNNNNNNNNNNNNNNNNNNNNNNNNNNNNNNNNNNNNNNNN
CTGTTCTATATCGCCATGAATCTAGGAACTTTTGCTTGCATTGTATTATTTGGTC
NNNNNNNNNNNNNNNNNNNNNNNNNNNNNNNNNNNNNNNNNNNNNNNNNN
AAGAGCTCGGATCGAATCGGTATATCAATACCGATTCGATCCGAGCTCTT
NNNNNNNNNNNNNNNNNNNNNNNNNNNNNNNNNNNNNNNNNNNNNNNNNN
GATATAATCAATAAGAAAACCTTTAGGCTTGTTCAGAAATACCGTAATGAAAGGAACATA
GGAGTTTGTCACTAGGTATTTGACCAAATAGGATCGTCCAGTTCCTATAGAACCTATCAC
TAAAATACCCCTAGAGGGGGATAAGGCTAAGCGGAGCGAAAAGGGTTTTCCGTGAGATGG
GAAATGAAAACTATTAGCCCCACACGAAGTTTGTGAATAAGTGATTGTCTGATAATGAGC
AAGGAATATCCGTCTTTCTGCTAAACAGGATGTATTGAACTCATAATTCATTAGATACTT
TTTATGAATGTCAACTAAGTATCCTAAGTAAATTGCTCCCGGTTGTTCAATCATTTGATA
ACCAGAGTCATTCTTTGATAAATGATCACTATGAGTCAGACTCAATAGAATTTGATCAAT
CCCTTTTTCTGTCGTTAAGGTGGAGAACTGAACCAAGTATTCTCTTTCTTCATCATCAAT
CGAATCACTGTTCGCGACCCAGGATTCTATTTTATCATCAATCCAATCCCCGTTCACGTT
TTTTCCTTTTCTTATCAATGAATAGATCTCTTGACTTGTATGACTTAGATGTCTCGTATT
TCTCGAAAAAGTGATTCGATTGATGGGATTTGGTATGAGACTTATGAGATCGATGAGATT
GATATTCAAATATTTCTTCTTAGAACGTATTGATTTGACCCCATAAGCGGGACCACCACC
CAATGGCATGTTGCCGCCAGAAGCGGAACCCCGTATTTCTTCTATAGAATCTCCTAATTG
TTCCAGAGCAACTAGAAAGAGATTCTTTAACCAGAAAGAATTCGGTTCAGATGTAGGATA
CCTATCCAGAAGTTTTCGCAACTCAATCATAGATGATGGAATCATCAAAGATTTGACCTT
TTCGAAATCTGTCTGTAACTCACTAGAGGCCCGGGAAACAAAGAGAAGATGTGTACGAAC
GAGATATCCAGCAACAAGAAGAAGGAAAAGGATTGAATAGAGGAACTCCCGAACATTTGG
CGATCTCAGATGTGTCGATATCAATGGTGACTCATTATTTCGATGAATCATTTCTTCGGA
CAGAAGAAGATTATGTAAACACTTACTCGAAATCTCACTTATCAGATTCCATTGTGGAAG
ACACCATTTTTTCTGAAGAATTCGCCATGATATATCTGATCCATGCATAATATCATGAAA
AATGGATACAAATTTTTGACTGCTACTTAGTATCGGCAATAGGTCTGAAAAAGTATCTAA
AAATATCAAATTTAGATATTTGTACCCTGTCGAAGTAAGGAACCATGGCATATATGTTTG
GAATCGATTCCATTTTGAGAGAGTTGAAAAAGCACTATCTCGTTGAAAGGTTCTATACAT
CTGCCCTTTCTCAACGCATTTCTTTAGACAAAGATTCCGTTTTTTCCTCTTTTCGGATGG
TAAATATTTCTCAGAACATGGAGTGTGAATCAAACCCATGTTTGAATTGAAATTGAGATA
CTGATGCAAGCTCTTCCCTTCTGAATCAGATAGATTCATATCTGAAAGAGGTTGACAATA
AGTTCTTTCAAAATTGACTATTTGTCCCTTTGTTAGAGGCGTTCCAGAAATGTCTGCGAT
CGAGTAAATAGCTCTACGAACGAACGGATCGGATCGACTTGGAAAATGGAAAGATTTGTA
CAAGTTATACGTTTCGTTACCACTTTGTGGAAAACCGTTAGGTATGAATATGTTAGATAC
CTGTGACTCGATTGATGAAATAGTATCTCTCCCCCCAAAAGCATGTTTTTTTTTACCGAC
GCACAAAGAAACTATTTTGTTGCGAATGAACAAGATATTGAGGAATTGTCCATACGTAAA
ATCATAATTATTGATACGGGCCTTTTCCACATAAAAAGGGAATCTTTTGTTACAATAGAA
GCAGAAGTGATGTGGATTATTCAAGAATCGAAGTCGATTTGCTTTATAAAAAGAAGATAT
CAATGAACTTCTATGAAATGGTTTCACGGGATTCAGCCAATTGTCTTGATCGTGGAATAT
CATTGAGAAATAGGAATCCGTGTTATCAAAGGATTTCCTGCGATTATTTCTAGTATGGAA
TGAGTCAATCATCCACTTTGGTATCTTATTGAACAAAAATGGTGATATTGTTCCTCCATT
GATCAAGAATTTCGATTTTTGGGAAGTATCATGATCATCCAATAAGAAGGGTTTCAATTT
TTTCAAATGAACAATTTGAAAACCTATTGATTCTAACAACTGATTGCAGAGTTGATCATT
CGGACCTTTCAATTCATAGATGTAGATCTCGGACCTATGAATGGGGATATTCCCGAAACT
CACAAAGAAAAAAGGAAGTGACTTGGACAAAAAGAAACGAAGTGGTTTAGACAAATCTTT
TTTGTCGATAACCTCAGACCAATCAATCGAATATTGATTAATACGTAATCGATCGAACAC
TACTTGAAAACGGCTCTTCTGCTCAGAAACGAAATGTTCCAAATGTTCCTGAAAATTCTT
GCTCCCATTGGACCATTTGTATCTATATGCATCAGGATCCCGATTCATGGATCTCTCGGT
TCGAGAAATAAAAATAAGAGGATCGAACCCTTTCTTCTGACTCTTTTTCAAATTCGATAA
ATGTCGGTTGATCGTATATTTCATTATAGTTCTATGATTCAGAGTATCCTTTCCTATTTG
ATCCCTTTGAATTCCATATTCAAAGTTGCGATCGGATTTATTCATTAAAAAGAATCGATT
CAATATATTTCTTATGTACCCATAGGTGCTATATTGGATTTGAATCAGATTTCGGATCAA
TCTATATTGATTGACTGCCTCCATTATGTTGTTGCTAGCAAATACTACTATTTTTGGTTT
TGGATCTTCCAAATCATTCCCGCAGGAGATCCGGACCCATTTTTTTCTGATCCTTCGATA
ATCATTCTCTTCATAAAAAATAGGAGGTAGAACCAATAAAGATTTCTTTTTCGATTCATC
CCTGGAGTTGAATACCTCATTCAAGAATTGTTTTTGATCCAATCCGTAGGAATCAATAGA
AAAGGCAAATCTCTTATGATACACCAGATCCGGCTCGGTTATTGATAGAGTGAATAGATC
TGCCATTTCTTGAAATCTCTCTTCTGATTCAAAATCGTGGTGTAACGTGTATCCTCCCCT
GTTCCAGTCATGGAATAGATGAAATAAATCAAAAAATGGATTTTTGTTCAAGAATGAAAT
CTTATTGGAACTGTCCATATCTGGTTCATCCTTCGGAACCATATCACATCCCGGATCTGA
TGAAATAGGATGAATTGAGACGGTATTTTGTAAATACGTAATTATCTTGAATATATTAAC
CATTTCTTTATTTTCCGATCGCCTTGAAGGGACAAAAGAAAGATCTTGCTCTTTCTTCAA
CAATTTCTGATCTCTAGTGGACCTCTCAGTAGGATTCGAACCCAGATGAAGTTCTGACCA
TCTGTCAGAGAAAAAAGAACGAACGGATCTTGTAGGATTCCCAAGAACTTCTTCGATTTC
TTCCGGAAGCAGATGATTAATCATCTGCTTCTCACGTTCCGTGAATAGACGGGACATTGA
GGAATATCCAGAAAGGCATTTCGGGAATCGGTCTGATTCTATCTCTGTTCGTTCCGTTTG
AAGAAAGGAAGGATCCCAAAGAATCGATCTTTCTTTTAGTTGTTGAATCTCTCTTTGATT
GATCAATGTGTGATATGCCGAATCCTCATTACTAATGCAATCCAAATGATCTCTGGATTG
ATCAGAAGATCCTTTCAATTGGCTAGAATCCGTTACTTGAACGAAACTAGATCTTGTGAA
ATCATATTGAATATTTGACGATACATTCCGTACCTTGCTAAAAAACCGATTAGTTATTGG
GAGAACCCAAGTACTCTCTTTCGGATTCAGGAAACAACTCTCAGAGATCTTTTTTCCTTT
TGGAAGATACAGGAGCGAAACAATCAACCTATTGATATTGGAAGACCCAACGGATTCTTC
CAATGTATCATTTCTGGGTCCAATGGAATTCATAGGTATAGGAAGAAGCCCTATCAAATA
GAGATTTTTTCTTTCGACCATATTTCGATTGTTAATACGATATATAAGGACCGCCACTAC
AAAGAGTATTACACCCTTGATCGTGAAATATCGATTGCTTGTTGAACCCTGTGAATTGCG
TGAAAGTAGGATACTCCAAATTCGGGGGTCAAAGAGTTTTATAAAACGTTCTTGGTGGAA
AAAAATGTGAATGAAAGATCCCACTGAATTGAATTGGGTCCATGAATCTAAGAAATAGTG
AGAATTCTTGATCTCTCTCAATATCTCTCTCAATTCGAAAATCCAGGATTTGAATTGATG
TCCTTTCATTTATTCCTCCTAAATTGCATTGATTTATCCTAAAGATTTCATTTCAATTGG
AATTTGGTTATTCACCATGTACGAGGATCCCCGCTAAGCATCCATGGCTGAATGGTTAAA
GCGCCCAACTCATAATTGGCGAATTCGTAGGTTCAATTCCTACTGGATGCACGCCAATGG
GACCCTCCAATAAGTCTATTGAAATTGGCTCTGTATCAATGGAATCTCATCATCCATACA
TAACGAATTGATGTGGTATATTCATATCATAATATATGAACAGTAAGAACTAGCATTCTT
ATTGAGAATAGAACTCATAGGGAAGAAAATAGATTTATGGATGGAATCAAATATTCAGTA
TTTACAGACAAAAGTATTCGGTTATTGGGAAAAAATCAATATACTTCTAATGTCGAATCA
GGATCAACTAGGATAGAAATAAAGCGTTGGGTCGAACTCTTCTTTGGTGTCAAGGTAATA
GCTATGAATAGTCATCGACTTCCGGGAAAGGGTAGAAGAATGGGACCTATTATGGGACAT
ACAATGCATTACAGACGTATGATCATTACGCTTCAACCGGGTTATTCTATTCCACCTCTT
AGAAAGAAAAGAACTTAAATCAAAATACTTAATAGCATGGCGATACATTTATACAAAACT
TCTACCCCGAGCACACGTAATGGAACCGTAGACAGTCAAGTGAAATCCAATCCACGAAAT
AATTTAATCTATGGACAGCATCCTTGTGGTAAAGGTCGTAATGCCAGAGGAATCATTACC
GCAGGGCATAGAGGGGGAGGTCATAAGCGTCTATACCGTAAAATCGATTTTCGACGGAAT
GAAAAAGACATATATGGTAGAATCGTAACCATAGAATACGACCCTAATCGAAATGCATAC
ATTTGTCTCATACACTATGGGGATGGTGAGAAGAGATATATTTTACATCCCAGAGGGGCT
ATAATTGGAGATACCATTGTTTCTGGTACAGAAGTTCCTATAAAAATGGGAAATGCCCTA
CCTTTGAGTGCGGTTTGAACTATTGATTTACGTAATTGGAAGTAACCAATTAGGTTTACG
ACGAAACCTAGAAATCGATCACTGATCCAATTTGAGTACCTCTACAGGATAGACCTCAAC
AGAAAACTGAAGAGTAACGGCAGCAAGTGATTGAGTTCAGTAGTTCCTCATATCAAATTA
TTGACTCTAGAGATATAGTAATATGGAGAAGACAAAATTGTTTCAAGCACCGACAGAACC
GGAAGCGCCCCTTCTTTCAAAGAGAGGAGGACGGGTTATTCACATTTCATTTGATGGTCA
GAGGCAAATTGAAAGCTAAGCAGTGGTAATTCTAAAGATTCCCCGGGAAAAAATAGAGAT
GTCTCCTACGTTACCCATAATATGTGGAAGTATCGACGTAATTTCATAGAGTCATTCGGT
CTGAATGCTACATGAAGAACATAAGCCAGATGATGGAACGGGAAGACCTAGGATGTAGAA
GATCATAACATGAATGATTCGGCAGATTTGGATTCCTATATATCCACCTATGTGGTACTT
CATTGCACGATAGATATAAGATCCATCTGTATAAATATCATCATCTACATCCAGAAAGCC
GTATGCTTTGGAAGAAGCTTGTACAGTTTGGGAAGGGGTTTTGATTGATCAAAAAGAAGA
ATCTACTTCAACCGATATGCCCTTAGGTACGGCCATACATAACATAGAAATCACACTTGG
AAAGGGTGGACAATTAGCTAGAGCAGCGGGTGCTGTAGCGAAACTGATTGCAAAAGAGGG
GAAATCGGCCACATTAAAATTACCTTCTGGGGAGGTACGTTTGATATCCAAAAACTGCTC
AGCAACAGTCGGACAAGTGGGGAATGTTGGGGTGAACCAGAAAAGTTTGGGTAGAGCCGG
ATCTAAGCGTTGGCTAGGTAAGCGTCCTGTAGTAAGAGGAGTAGTTATGAACCCTGTAGA
CCATCCCCACGGAGGTGGGGAAGGGAGGGCCCCAATTGGTAGAAAAAAACCCACAACCCC
TTGGGGTTATCCTGCACTTGGAAGAAGAAGTAGAAAAAGGAATAAATATAGTGATAATTT
GATTCTTCGTCGCCGTAGTAAATAGGAGAGAAAATCGAATTTCTTTCTTCGTCTTTAC
NNNNNNNNNNNNNNNNNNNNNNNNNNNNNNNNNNNNNNNNNNNNNNNNNN
GAAGCAGATGATTAATCATCTGCTTC
NNNNNNNNNNNNNNNNNNNNNNNNNNNNNNNNNNNNNNNNNNNNNNNNNN
TAGGAGTAAGCTGTGACACGTTCACT
NNNNNNNNNNNNNNNNNNNNNNNNNNNNNNNNNNNNNNNNNNNNNNNNNN
