# Supplementary material for: Complete plastome sequence of Iodes cirrhosa Turcz., the first in the Icacinaceae, comparative genomic analyses and possible split of Idoes species in response to climate changes
Source: PeerJ. 2019 Apr 1;7:e6663. doi: 10.7717/peerj.6663 (PMC6448556; doi:10.7717/peerj.6663)
Supplement: Dataset S7 [file peerj-07-6663-s009.zip]

Archive with 77 entries (75 files):
- DatasetS7/
- DatasetS7/msa_proteins/
- DatasetS7/msa_proteins/accD.msa
- DatasetS7/msa_proteins/atpA.msa
- DatasetS7/msa_proteins/atpB.msa
- DatasetS7/msa_proteins/atpE.msa
- DatasetS7/msa_proteins/atpF.msa
- DatasetS7/msa_proteins/atpH.msa
- DatasetS7/msa_proteins/atpI.msa
- DatasetS7/msa_proteins/ccsA.msa
- DatasetS7/msa_proteins/cemA.msa
- DatasetS7/msa_proteins/clpP.msa
- DatasetS7/msa_proteins/infA.msa
- DatasetS7/msa_proteins/matK.msa
- DatasetS7/msa_proteins/ndhA.msa
- DatasetS7/msa_proteins/ndhB.msa
- DatasetS7/msa_proteins/ndhC.msa
- DatasetS7/msa_proteins/ndhD.msa
- DatasetS7/msa_proteins/ndhE.msa
- DatasetS7/msa_proteins/ndhF.msa
- DatasetS7/msa_proteins/ndhG.msa
- DatasetS7/msa_proteins/ndhH.msa
- DatasetS7/msa_proteins/ndhI.msa
- DatasetS7/msa_proteins/ndhJ.msa
- DatasetS7/msa_proteins/ndhK.msa
- DatasetS7/msa_proteins/petA.msa
- DatasetS7/msa_proteins/petB.msa
- DatasetS7/msa_proteins/petD.msa
- DatasetS7/msa_proteins/petG.msa
- DatasetS7/msa_proteins/petL.msa
- DatasetS7/msa_proteins/petN.msa
- DatasetS7/msa_proteins/psaA.msa
- DatasetS7/msa_proteins/psaB.msa
- DatasetS7/msa_proteins/psaC.msa
- DatasetS7/msa_proteins/psaI.msa
- DatasetS7/msa_proteins/psaJ.msa
- DatasetS7/msa_proteins/psbA.msa
- DatasetS7/msa_proteins/psbB.msa
- DatasetS7/msa_proteins/psbC.msa
- DatasetS7/msa_proteins/psbD.msa
- DatasetS7/msa_proteins/psbE.msa
- DatasetS7/msa_proteins/psbF.msa
- DatasetS7/msa_proteins/psbH.msa
- DatasetS7/msa_proteins/psbI.msa
- DatasetS7/msa_proteins/psbK.msa
- DatasetS7/msa_proteins/psbL.msa
- DatasetS7/msa_proteins/psbM.msa
- DatasetS7/msa_proteins/psbN.msa
- DatasetS7/msa_proteins/psbT.msa
- DatasetS7/msa_proteins/psbZ.msa
- DatasetS7/msa_proteins/rbcL.msa
- DatasetS7/msa_proteins/rpl14.msa
- DatasetS7/msa_proteins/rpl2.msa
- DatasetS7/msa_proteins/rpl20.msa
- DatasetS7/msa_proteins/rpl22.msa
- DatasetS7/msa_proteins/rpl23.msa
- DatasetS7/msa_proteins/rpl32.msa
- DatasetS7/msa_proteins/rpl33.msa
- DatasetS7/msa_proteins/rpoA.msa
- DatasetS7/msa_proteins/rpoB.msa
- DatasetS7/msa_proteins/rpoC1.msa
- DatasetS7/msa_proteins/rpoC2.msa
- DatasetS7/msa_proteins/rps11.msa
- DatasetS7/msa_proteins/rps12.msa
- DatasetS7/msa_proteins/rps14.msa
- DatasetS7/msa_proteins/rps15.msa
- DatasetS7/msa_proteins/rps16.msa
- DatasetS7/msa_proteins/rps18.msa
- DatasetS7/msa_proteins/rps19.msa
- DatasetS7/msa_proteins/rps2.msa
- DatasetS7/msa_proteins/rps3.msa
- DatasetS7/msa_proteins/rps4.msa
- DatasetS7/msa_proteins/rps7.msa
- DatasetS7/msa_proteins/ycf1.msa
- DatasetS7/msa_proteins/ycf2.msa
- DatasetS7/msa_proteins/ycf3.msa
- DatasetS7/msa_proteins/ycf4.msa
