# Supplementary material for: Complete plastome sequence of Iodes cirrhosa Turcz., the first in the Icacinaceae, comparative genomic analyses and possible split of Idoes species in response to climate changes
Source: PeerJ. 2019 Apr 1;7:e6663. doi: 10.7717/peerj.6663 (PMC6448556; doi:10.7717/peerj.6663)
Supplement: Dataset S7 [file peerj-07-6663-s009.zip › DatasetS7/msa_proteins/accD.msa]

>accD_iodes_klaineana
-----GEENSMERWWFNSVLFKKELKHRCGPSKSMDSLGPTENTSQNEDP
NINDTAKNIHSWSDRG-----NSN----LVDLKDIRHLISDDTFLVRDSN
ENSYSIYFDIENQIFEIDNDHSFLSE---------------------DDL
HYDRYMYDTQSSWNNHINSCIDSYLQSQISIDTYIESGSDNSSDSYIYSY
ICGESGKSSESGSSSIRTSTSGSDLTLRESSNDLDGESSN--------DL
DGTQKYRHLWIQCENCYALNYKKIFKSKMNICEQCGYHLKISSSDRIELS
IDPGTWDPMDEDMVSLDPIEFHSEEESYKDRIDSYQRKTGLTEAVQTGIG
QLNGIPIAIGVMDFQFMGGSMGSVVGEKITRLIEYATNKCLPLVIVCASG
GARMQEGSLSLMQMAKISSALYDYQSNKKLFYVSILTSPTTGGVTASFGM
LGDIIIAEPNAYIAFAGKRVIEQTLNKTVPEGSQEAEYLFQKGLFDLIVP
RNPLKNVLKELFQLHAFFPLNKN
>accD_iodes_cirrhosa
MQINRGEENSMERWWFNSVLFKKELKHRCGPSKSMDSLGPTENTSQNEDP
NINDTAKNIHSWSDRG-----NSN----LVDLKDIRNLISDDTFLVRDSN
ENSYSIYFDIENQIFEIDNDHSFLSEVESSFYNYRNSSYLNNRSK-SDDL
HYDRYMYNTQSSWNNHINSCIDSYLQSQISIDTYIESGSDNSSDSYIYSS
ICGESRKSSESGSSSIRTSTSGSDLTLRESSNDLDGESSNDFDGESSNDL
DGTQKYRHLWIQCENCYALNYKKNFKSKMNICEQCGYHLKISSSDRIELS
IDPGTWDPMDEDMVSLDPIEFHSEEESYKDRIDSYQRKTGLTEAVQTGIG
QLNGIPIAIGVMDFQFMGGSMGSVVGEKITRLIEYATNKCLPLVIVCASG
GARMQEGSLSLMQMAKISSALYDYQSNKKLFYVSILTSPTTGGVTASFGM
LGDIIIAEPNAYIAFAGKRVIEQTLNKTVPEGSQEAEYLFQKGLFDLIVP
RNPLKNVLRELFQLHAFFPLNKN
>accD_iodes_seretii
-----GEENSMERWWFNSVLFKKELKHRCGPSKSMDSLGPSENTSQNEDP
NINDTAKNIHSWSDRG-----NSN----LVDLQDIRNLISDDTFLVRDSN
ENSYSIYFDIENQIFEIDNDHSFLSEVESSFSNYRNSSYLNNRSK-SDDL
HYDRYMYDTQSSWNNHINSCIDSYL-------------------------
-----------------------DLTLRESSNDLDGESSN--------DL
DGTQKYRHLWI---------------------------------------
------------------IEFHSEEESYKDRIDSYQRKTGLTEAVQTGIG
QLNGIPIAIGVMDFQFMGGSMGSVVGEKITRLIEYATNKCLPLVIVCASG
GARMQEGSLSLMQMAKISSALYDYQSNKKLFYVSILTSPTTGGVTASFGM
LGDIIIAEPNAYIAFAGKRVIEQTLNKTVPEGSQEAEYLFQKGLFDLIVP
RNPLKNVLKE-------------
>accD_iodes_liberica
-----GEENSMERWWFNSVLFKKELKHRCGPSKSMDSLGPTENTSQNEDP
NINDTAKNIHSWSDRG-----NSN----LVDLKDIRNLISDDTFLVRDSN
ENSYSIYFDIEN--FEIDNDHSFLSEVESSFYNYRNSSYLNNRSK-SDDL
HYDRYMYDTQSSWNNHINSCIDSYLQSQISIDTYIESGSDNSSDSYIYSY
ICGESGKSSESGSSSIRTSTSGSDLTLRESSNDLDGESSN--------DL
DGTQKYRHLWIQCENCYALNYKI--------CEQCGYHLKISSSDRIELS
IDPGTWDPMDEDMVSLDPIEFHSEEESYKDRIDSYQRKTGLTEAVQTGIG
QLNGIPIAIGVMDFQFMGGSMGSVVGEKITRLIEYATNKCLPLVIVCASG
GARMQEGSLSLMQMAKISSALYDYQSNKKLFYVSILTSPTTGGVTASFGM
LGDIIIAEPNAYIAFAGKRVIEQTLNKTVPEGSQEAEYLFQKGLFDLIVP
RNPLKNVLKELFQLHAFFP----
>accD_iodes_perrieri
-----GEENSMERWWFNSVLFKKELKHRCGPSKSMDSLGPTENTSQNEDP
NINDTAKNIHSWSDRG-----NSN----LVDLKDIRNLISDDTFLVRDSN
ENSYSIYFDIENQIFEIDNDHSFLSEVESSFYNYRNSSYLNNRSK-SDDL
HYDRYMYDTQSSWNNHINSCIDSYLQSQISIDTYIESGSDNSSDSYIYSY
ICGESGKSSESGSSSIRTSTSGSDLTLRESSNDLDGESSN--------DL
DGTQKYRHLWIQCENCYALNYKKNLKSKMNICEQCGYHLKISSSDRIELS
IDPGTWDPMDEDMVSLDPIEFHSEEESYKDRIDSYQRKTGLTEAVQTGIG
QLNGIPIAIGVMDFQFMGGSMGSVVGEKITRLIEYATNKCLPLVIVCASG
GARMQEGSLSLMQMAKISSALYDYQSNKKLFYVSILTSPTTGGVTASFGM
LGDIIIAEPNAYIAFAGKRVIEQTLNKTVPEGSQEAEYLFQKGLFDLIVP
RNPLKNVLKELFQLHAFFPLNKN
>accD_iodes_scandens
----RSSDLIVERWWFNSVFFKKELKHRCGPSKSMDSLGPTENTSQNEDP
NINDTAKNIHSWSHRG-----NSN----LVDLKDIRNLISDDTFLVRDSN
ENSYSIYFDIENQIFEIDNDHSFLSEVESSFYNYRNSSYLNNRSK-SDDL
HYDRYMYDTQSSWNNHINSCIDSYLQSQISIDT-----------------
--------------------------------------------------
--------------------------------------------------
--------------------------SYKDRIDSYQRKTGLTEAVQTGIG
QLNGIPIAIGVMDFQFMGGSMGSVVGEKITRLIEYATNKCLPLVIVCASG
GARMQEGSLSLMQMAKISSALYDYQSNKKLFYVSILTSPTTGGVTASFGM
LGDIIIAEPNT-LLFAGKRVIEQTLNKTVPEGSQEAEYLFQKGLFDLIVP
RNPLKNVLKELFQLHAFFPLNKN
>accD_arabidopsis_thaliana
----------MEKSWFNFMFSKGELEYRGELSKAMDSFAPGEKTTISQDR
FIYDMDKNFYGWDERSSYSSSYSNNVDLLVSSKDIRNFISDDTFFVRDSN
KNSYSIFFDKKKKIFEIDND---FSDLEKFFYSYCSSSYLNNRSKGDNDL
HYDPYIKDTKYNCTNHINSCIDSYFRSYICIDNNFLIDSNNFNESYIYNF
ICSESGKIRES-----------KNYKIRTNRNRSNLISSK--------DF
DITQNYNQLWIQCDNCYGLMYKK---VKMNVCEQCGHYLKMSSSERIELS
IDPGTWNPMDEDMVSADPIKFHSKEEPYKNRIDSAQKTTGLTDAVQTGTG
QLNGIPVALGVMDFRFMGGSMGSVVGEKITRLIEYATNQCLPLILVCSSG
GARMQEGSLSLMQMAKISSVLCDYQSSKKLFYISILTSPTTGGVTASFGM
LGDIIIAEPYAYIAFAGKRVIEQTLKKAVPEGSQAAESLLRKGLLDAIVP
RNLLKGVLSELFQLHAFFPLNTN
