# Supplementary material for: Complete plastome sequence of Iodes cirrhosa Turcz., the first in the Icacinaceae, comparative genomic analyses and possible split of Idoes species in response to climate changes
Source: PeerJ. 2019 Apr 1;7:e6663. doi: 10.7717/peerj.6663 (PMC6448556; doi:10.7717/peerj.6663)
Supplement: Dataset S7 [file peerj-07-6663-s009.zip › DatasetS7/msa_proteins/atpA.msa]

>atpA_iodes_scandens
-----------------------VKIVNTGTVLQVGDGIARIHGLDEVMA
GELVEFEEGTIGIALNLESNNVGVVLMGDGLMIQEGSSVKATGRIAQIPV
SEACLGRVLNALAKPIDGRGEISASESRLIESPAPGIISRRSVYEPLQTG
LIAIDSMIPIGRGQRELIIGDRQTGKTAVATDTILNQQGQNVICVYVAIG
QKASSVAQVVTTLQERGAMEYTIVVAETADSPATLQYLAPYTGAALAEYF
MYRERHTSIIYDDPSKQAQAYRQMSLLLRRPPGREAYPGDVFYLHSRLLE
RAAKSSSSLGEGSMTALPIVETQSGDVSAYIPTNVISITDGQIFLSADLF
NAGIRPAINVGISVSRVGSAAQIKAMKQVAGKLKLELAQFAELE---AF-
AQFASDLDKATQNQLARGQRLRELLKQSQSAPLAVEEQIMTIYTGTNGYL
DSLEIGQVRKFLVELRTYLKSNKPEFKKIISSTKTFTEEAETILKEAIQE
QMERFRLQEQL
>atpA_iodes_cirrhosa
MVTIRADEISNIIRERIEQYNREVKIVNTGTVLQVGDGIARIHGLDEVMA
GELVEFEEGTIGIALNLESNNVGVVLMGDGLMIQEGSSVKATGRIAQIPV
SEAYLGRVLNALAKPIDGRGEISASESRLIESPAPGIISRRSVYEPLQTG
LIAIDSMIPIGRGQRELIIGDRQTGKTAVATDTILNQQGQNVICVYVAIG
QKASSVAQVVTTLQERGAMEYTIVVAETADSPATLQYLAPYTGAALAEYF
MYRERHTSIIYDDPSKQAQAYRQMSLLLRRPPGREAYPGDVFYLHSRLLE
RAAKSSSSLGEGSMTALPIVETQSGDVSAYIPTNVISITDGQIFLSADLF
NAGIRPAINVGISVSRVGSAAQIKAMKQVAGKLKLELAQFAELE---AF-
AQFASDLDKTTQNQLARGQRLRELLKQSQSAPLAVEEQIMTIYTGTNGYL
DSLEIGQVRKFLVELRTYLKSNKPEFKKIISSTKTFTEEAEAILKEAIQE
QMERFRLQEQL
>atpA_iodes_seretii
MVTIRADEISNIIRERIEQYNREVKIVNTGTVLQVGDGIARIHGLDEVMA
GELVEFEEGTIGIALNLESNNVGVVLMGDGLMIQEGSSVKATGRIAQIPV
SEAYLGRVLNALAKPIDGRGEISASESRLIESPAPGIISRRSVYEPLQTG
LIAIDSMIPIGRGQRELIIGDRQTGKTAVATDTILNQQGQNVICVYVAIG
QKASSVAQVVTTLQERGAMEYTIVVAETADSPATLQYLAPYTGAALAESF
MYRERHTSIIYDDLSKQAQAYRQMSLLLRRPPGHEAYPGDVFYLHSRLLE
RAAKSSSSLGEGSMTALPIVETQSGDVSAYIPTNVISITDGQIFLSADLF
NAGIRPAIN------RVGSAAQIKAMKQVAGKLKLELAQFAELE---AF-
AQFASDLDKATQNQLARGQRLRELLKQSQSAPLAVEEQIMTIYTGTNGYL
DSLEIGQVRKFLVELRTYLKSNKPEFKKIISSTKTFTEEAEAILKEAIQE
QMERFRLQEQ-
>atpA_iodes_perrieri
MVTIRADEISNIIRERIEQYNREVKIVNTGTVLQVGDGIARIHGLDEVMA
GELVEFEEGTIGIALNLESNNVGVVLMGDGLMIQEGSSVKATGRIAQIPV
SEAYLGRVLNALAKPIDGRGEISASESRLIESPAPGIISRRSVYEPLQTG
LIAIDSMIPIGRGQRELIIGDRQTGKTAVATDTILNQQGQNVICVYVAIG
QKASSVAQVVTTLQERGAMEYTIVVAETADSPATLQYLAPYTGAALAEYF
MYRERHTSIIYDDLSKQAQAYRQMSLLLRRPPGREAYPGDVFYLHSRLLE
RAAKSSSSLGEGSMTALPIVETQSGDVSAYIPTNVISITDGQIFLSADLF
NAGIRPAINVGISVSRVGSAAQIKAMKQVAGKLKLELAQFAELE---AF-
AQFASDLDKATQNQLARGQRLRELLKQSQSAPLAVEEQIMTIYTGTNGYL
DSLDIGQVRKFLVELRTYLKSNKPEFKKIISSTKTFTEEAEAILKEAIQE
QMERFRLQEQL
>atpA_iodes_liberica
MVTIRADEISNIIRERIEQYNREVKIVNTGTVLQVGDGIARIHGLDEVMA
GELVEFEEGTIGIALNLESNNVGVVLMGDGLMIQEGSSVKATGRIAQIPV
SEAYLGRVLNALAKPIDGRG-ISASESRLIESPAPGIILRRSVYEPLQTG
LIAIDSMIPIGRGQRELIIGDRQTGKTAVATDTILNQQGQNVICVYVAIG
QKASSVAQVVTTLQERGAMEYTIVVAETADSPATLQYLAPYTGAALAEYF
MYRERHTSIIYDDLSKQAQAYRQMSLLLRRPPGREAYPGDVFYLHSRLLE
RAAKSSSSLGEGSMTALPIVETQSGDVSAYIPTNVISITDGQIFLSADLF
NAGIRPAINVGISVSRVGSAAQIKAMKQVAGKFKLELA-FIELEGTICFG
SQFASDLDKATQNQLARGQRLRELLKQSQSAPLAVEEQIIPIYTGTNGYL
DSLEIGQVRKFLVELRTYLKSNKPEFKKIISSTKTFT-------------
-----------
>atpA_iodes_klaineana
MVTIRADEISNIIRERIEQYN-EVKIVNTGTVLQVGDGIARIHGLDEVMA
GELVEFEEGTIGIALNLESNNVGVVLMGDGLMIQEGSSVKATGRIAQIPV
SEAYLGRVLNALAKPIDGRGEISASESRLIESPAPGIISRRSVYEPLQTG
LIAIDSMIPIGRGQRELIIGDRQTGKTAVATDTILNQQGQNVICVYVAIG
QKASSVAQVVTTLQERGAMEYTIVVAETADSPATLQYLAPYTGAALAEYF
MYRERHTSIIYDDLSKQAQAYRQMSLLLRRPPGREAYPGDVFYLHSRLLE
RAAKSSSSLGEGSMTALPIVETQSGDVSAYIPTNVISITDGQIFLSADLF
NAGSRPAINVGISVSRVGSAAQIKAMKQVAGKLKLELAQFAELE---AF-
AQFASDLDKATQNQLARGQRLRELLKQSQSAPLAVEEQIMTIYTGTNGYL
DSLEIGQVRKFLVELRTYL-------------------------------
-----------
>atpA_arabidopsis_thaliana
MVTIRADEISNIIRERIEQYNREVTIVNTGTVLQVGDGIARIYGLDEVMA
GELVEFEEGTIGIALNLESNNVGVVLMGDGLMIQEGSSVKATGKIAQIPV
SEAYLGRVINALANPIDGRGKISASESRLIESPAPGIISRRSVYEPLQTG
LIAIDSMIPIGRGQRELIIGDRQTGKTAVATDTILNQQGQNVICVYVAIG
QKASSVAQVVTSLQERGAMEYTIVVAETADSPATLQYLAPYTGAALAEYF
MYREQHTLIIYDDLSKQAQAYRQMSLLLRRPPGREAYPGDVFYLHSRLLE
RAAKLSSQLGEGSMTALPIVETQSGDVSAYIPTNVISITDGQIFLSADLF
NAGIRPAINVGISVSRVGSAAQIKAMKQVAGKLKLELAQFAELE---AF-
SQFSSDLDKATQNQLARGQRLRELLKQSQSAPLTVEEQIMTIYTGTNGYL
DGLEIGQVRKFLVQLRTYLKTNKPQFQEIIASTKTLTAEAESFLKEGIQE
QLERFLLQEKV
