# Supplementary material for: Complete plastome sequence of Iodes cirrhosa Turcz., the first in the Icacinaceae, comparative genomic analyses and possible split of Idoes species in response to climate changes
Source: PeerJ. 2019 Apr 1;7:e6663. doi: 10.7717/peerj.6663 (PMC6448556; doi:10.7717/peerj.6663)
Supplement: Dataset S7 [file peerj-07-6663-s009.zip › DatasetS7/msa_proteins/atpB.msa]

>atpB_iodes_klaineana
MGTNPTTSGSGIS---KKNLGRIAQIIGPVLDVAFAPGKMPNIYNALVVK
GRDTAGQPINVTCEVQQLLGNNRVRAVAMSATDGLTRGMEVIDTGAPLSV
PVGGVTLGRIFNVLGEPVDNLGPVDTRTTSPIHRSAPAFIQLDTKLSIFE
TGIKVVDLLAPYRRGGKIGLFGGAGVGKTVLIMELINNIAKAHGGVSVFG
GVGERTREGNDLYMEMKESGVINEQNIAESKVALVYGQMNEPPGARMRVG
LTALTMAEYFRDVNEQDVLLFIDNIFRFVQAGSEVSALLGRMPSAVGYQP
TLSTEMGSLQERITSTKDGSITSIQAVYVPADDLTDPAPATTFAHLDATT
VLSRGLAAKGIYPAVDPLDSTSTMLQPRIVGEEHYETAQRVKQTLQRYKE
LQDIIAILGLDELSEEDRLTVARARKIERFLSQPFFVAEVFTGSPGKYVG
LTETIRGFQLILSGELDGLPEQAFYLVGNIDEATAKAMNLEMESNLKK
>atpB_iodes_liberica
MGTNPTTSGSGISTLEKKNLGRIAQIIGPVLDVTFAPVKMPNIYNALVVK
GRDTAGQPINVTCEVQQLLGNNRVRAVAMSATDGLTRGMEVIDTGAPLSV
PVGGVTLGRIFNVLGEPVDNLGPVDTRTTSPIHRSAPAFIQLDTKLSIFE
TGIKVVDLLAPYRRGGKIGLFGGAGVGKTVLIMELINNIAKAHGGVSVFG
GVGERTREGNDLYMEMKESGVINEQNIAESKVALVYGQMNEPPGARMRVG
LTALTMAEYFRDVNEQDVLLFIDNIFRFVQAGSEVSALLGRMPSAVGYQP
TLSTEMGSLQERITSTKEGSITSIQAVYVPADDLTDPAPATTFAHLDATT
VLSRGLAAKGIYPAVDPLDSTSTMLQPRIVGEEHYETAQRVKQTLQRYKE
LQEIIAILGLDELSEEDRLTVARARKIERFLSQPFFVAEVFTGSPGKYVG
LTETIRGFQLILSGELDGLPEQAFYLVGNIDEATAKAMNLEMESNLKK
>atpB_iodes_seretii
MGTNPTTSGSGISTLDKKNLGRIAQIIGPVLDVAFAPGKMPNIYNALVVK
GRDTAGQPINVTCEVQQLLGNNRVRAVAMSATDGLTRGMEVIDTGAPLSV
PVGGVTLGRIFNVLGEPVDNLGPVDTRTTSPIHRSAPAFIQLDTKLSIFE
TGIKVVDLLAPYRRGGKIGLFGGAGVGKTVLIMELINNIAKAHGGVSVFG
GVGERTREGNDLYMEMKESGVINEQNIAESKVALVYGQMNEPPGARMRVG
LTALTMAEYFRDVNEQDVLFFIDSIFRFVQAGSEVSALLGRMPSAVGYQP
TLSTEMGSLQERITSTKEGSITSIQAVYVPADDLTDPAPATTFAHLDATT
VLSRGLAAKGIYPAVDPLDSTSTMLQPRIVGEEHYETAQRVKQTLQRYKE
LQDIIAILGLDELSEEDRLTVARARKIERFLSQPFFVAEVFTGSPGKYVG
LTETIRGFQLILSGELDGLPEQAFYLVGNIDEATAKAMNLEMESNLKK
>atpB_iodes_scandens
MGTNPTTSGSGISTLDKKNLGRIAQIIGPVLDVAFAPGKMPNIYNALVVK
GRDTAGQPINVTCEVQQLLGNNRVRAVAMSATDGLTRGMEVIDTGAPLSV
PVGGATLGRIFNVLGEPVDNLGPVDTRTTSPIHRSAPAFIQLDTKLSIFE
TGIKVVDLLAPYRRGGKIGLFGGAGVGKTVLIMELINNIAKAHGGVSVFG
GVGERTREGNDLYMEMKESGVINEQNIAESKVALVYGQMNEPPGARMRVG
LTALTMAEYFRDVNEQDVLLFIDNIFRFVQAGSEVSALLGRMPSAVGYQP
TLSTEMGSLQERITSTKEGSITSIQAVYVPADDLTDPAPATTFAHLDATT
VLSRGLAAKGIYPAVDPLDSTSTMLQPRIVGEEHYETAQRVKQTLQRYKE
LQDIIAILGLDELSEEDRLTVARARKIERFLSQPFFVAEVFTGSPGKYVG
LTETIRGFQLILSGELDGLPEQAFYLVGNIDEATAKAMNLEMESNLKK
>atpB_iodes_cirrhosa
MGTNPTTSGSGISTLDKKNLGRIAQIIGPVLDVAFARGKMPNIYNALVVK
GRDTAGQPINVTCEVQQLLGNNQVRAVAMSATDGLTRGMEVIDTGAPLSV
PVGGATLGRIFNVLGEPVDNLGPVDTRTTSPIHRSAPAFIQLDTKLSIFE
TGIKVVDLLAPYRRGGKIGLFGGAGVGKTVLIMELINNIAKAHGGVSVFG
GVGERTREGNDLYMEMKESGVINEQNIAESKVALVYGQMNEPPGARMRVG
LTALTMAEYFRDVNEQDVLLFIDNIFRFVQAGSEVSALLGRMPSAVGYQP
TLSTEMGSLQERITSTKEGSITSIQAVYVPADDLTDPAPATTFAHLDATT
VLSRGLAAKGIYPAVDPLDSTSTMLQPRIVGEEHYETAQRVKQTLQRYKE
LQDIIAILGLDELSEEDRLTVARARKIERFLSQPFFVAEVFTGSPGKYVG
LTETIRGFQLILSGELDGLPEQAFYLVGNIDEATAKAMNLEMESNLKK
>atpB_iodes_perrieri
--------------LDKKNLGRIAQIIGPVLDVAFAPGKMPNIYNALVVK
GRDTAGQPINVTCEVQQLLGNNRVRAVAMSATEGLTRGMEVIDTGAPLSV
PVGGVTLGRIFNVLGEPVDNLGPVDTRTTSPIHRSAPTFIQLDTKLSIFE
TGIKVVDLLAPYRRGGKIGLFGGAGVGKTVLIMELINNIAKAHGGVSVFG
GVGERTREGNDLYMEMKESGVINEQNIAESKVALVYGQMNEPPGARMRVG
LTALTMAEYFRDVNEQDVLLFIDNIFRFVQAGSEVSALLGRMPSAVGYQP
TLSTEMGSLQERITSTKEGSITSIQAVYVPADDLTDPAPATTFAHLDATT
VLSRGLAAKGIYPAVDPLDSTSTMLQPRIVGEEHYEMAQRVKQTLQRYKE
LQDIIAILGLDELSEEDRLTVARARKIERFLSQPFFVAEVFTGSPGKYVG
LTETIRGFQLILSGELDGLPEQAFYLVGNIDEATAKAINLEMESNLKK
>atpB_arabidopsis_thaliana
MRTNPTTSNPEVSIREKKNLGRIAQIIGPVLDVAFPPGKMPNIYNALVVK
GRDTLGQEINVTCEVQQLLGNNRVRAVAMSATEGLKRGMDVVDMGNPLSV
PVGGATLGRIFNVLGEPVDNLGPVDTRTTSPIHKSAPAFIELDTKLSIFE
TGIKVVDLLAPYRRGGKIGLFGGAGVGKTVLIMELINNIAKAHGGVSVFG
GVGERTREGNDLYMEMKESGVINEQNLAESKVALVYGQMNEPPGARMRVG
LTALTMAEYFRDVNEQDVLLFIDNIFRFVQAGSEVSALLGRMPSAVGYQP
TLSTEMGTLQERITSTKKGSITSIQAVYVPADDLTDPAPATTFAHLDATT
VLSRGLAAKGIYPAVDPLDSTSTMLQPRIVGEEHYETAQQVKQTLQRYKE
LQDIIAILGLDELSEEDRLTVARARKIERFLSQPFFVAEVFTGSPGKYVG
LAETIRGFNLILSGEFDSLPEQAFYLVGNIDEATAKATNLEMESKLKK
