# Supplementary material for: Complete plastome sequence of Iodes cirrhosa Turcz., the first in the Icacinaceae, comparative genomic analyses and possible split of Idoes species in response to climate changes
Source: PeerJ. 2019 Apr 1;7:e6663. doi: 10.7717/peerj.6663 (PMC6448556; doi:10.7717/peerj.6663)
Supplement: Dataset S7 [file peerj-07-6663-s009.zip › DatasetS7/msa_proteins/atpE.msa]

>atpE_iodes_klaineana
MTLNLCVLTPNRIVWDSEVNEIILSTNNGQIGVLPNHAPIATAVDIGILK
KRLNGQWLAMALMGGFARIGKNEITILVNDAEKSSDIDPQEAQKTLEIAE
ANLRKAEGKRQTIEANLALRRARTRVEAINMIS
>atpE_iodes_liberica
MTLNLCVLTPNRIVWDSEVNEIILSTNNGQIGVLPNHAPIATAVDIGILK
KRLNGQWLAMALMGGFARIGKNEITILVNDAEKSSDIDPQEAQKTLEIAE
ANLRKAEGKRQTIEANLALRRARTRVEAINMIS
>atpE_iodes_seretii
MTLNLCVLTPNRIVWDSEVNEIILSTNNGQIGVLPNHAPIATAVDIGILK
IRLKGQWLAMALMGGFARIGKNEITILVNDAEKSSDIDPQEAQKTLEIAE
ANLRKAEGKRQTIEANLALRRARTRVEAINMIS
>atpE_iodes_perrieri
MTLNLCVLTPNRIVWDSEVNEIILSTNNGQIGVLPNHAPIATAVDIGIFK
IRLNDQWLAMALMGGFARIGKNEITILVNDAEKSSNIDPQEAQKTLEIAE
ANLRKAEGKRQTIEANLALRRARTRVEAINMIS
>atpE_iodes_cirrhosa
MTLNLCVLTPNRIVWDSEVKEIILSTNNGQIGVLPNHAPIATAVDIGILK
IRLNDQWLAMALMGGFARIGKNEITILVNDAEKSSDIDPQEAQKTLEIAE
ANLRKAEGKRQTIEANLSLRRARTRVEAINMIS
>atpE_iodes_scandens
MTLNLCVLTPNRIVWDSEVKEIILSTNNGQIGVLPNHAPIATAVDIGILK
IRLNDQWLAMALMGGFARIGKNEITILVNDAEKSSDIDPQEAQKTLEIAE
ANLRKAEGKRQTIEANLALRRARTRVEAI----
>atpE_arabidopsis_thaliana
MTLNLCVLTPNRIVWDSEVKEIILSTNSGQIGVLANHAPIATAVDIGILK
IRLANQWLTMALMGGFARIGNNEITILVNDAEKNSDIDPQEAQQTLEIAE
ANLRKAEGKRQTIEANLALRRARTRVEALNTI-
