# Supplementary material for: Complete plastome sequence of Iodes cirrhosa Turcz., the first in the Icacinaceae, comparative genomic analyses and possible split of Idoes species in response to climate changes
Source: PeerJ. 2019 Apr 1;7:e6663. doi: 10.7717/peerj.6663 (PMC6448556; doi:10.7717/peerj.6663)
Supplement: Dataset S7 [file peerj-07-6663-s009.zip › DatasetS7/msa_proteins/atpF.msa]

>atpF_iodes_klaineana
MKTVTDSFVSLGYWPSAGSFGFNTDILATNPINLSVVLGVLIFFGKGVCA
SCL--RKQRILNTIQNSAELRGRAIEQLEKARARLRKVEMEADQFRVNGY
SEIEREKRNLINSTYKALEQFENYKNETIRFEQQRAINQVRQRVFQQALQ
GALGTLNSCLNNELHLRTISANIGMLGSMKEITD
>atpF_iodes_liberica
MKTVTDSFVSLGYWPSAGSFGFNTDILATNPINLSVVLGVLIFFGKGVCA
SCL--RKQRILNTIQNSAELRGRAIEQLEKARTRLRKVEMEADQFRVNGY
SEIEREKRNLINSTYKALEQFENYKNETIRFEQQRAINQVRQRVFQQALQ
GALGTLNSCLNNELHLRTISANIGMLGSMKEITD
>atpF_arabidopsis_thaliana
MKNLTDSFVYLGHWPSAGSFGFNTDILATNPINLSVVFGVLIFFGKGVLN
DLLDNRKQRILNTIRNSEELREGAIQQLENARARLRNVETEADKFRVNGY
SEIEREKLNLINSTYKTLKQLENYKNETILFEQQRTINQVRERVFQQALQ
GAIGTLNSCLSNELHLRTINANIGMFGTMKEITD
>atpF_iodes_cirrhosa
MKTVTDSFVSLGYWPSAGSFGFNTDILATNPINLSVVLGVLIFFGKGVLS
DLLDNRKQRILNTIQNSAELRGRAIEQLEKARARLRKVEMEADQFRVNGY
SEIEREKRNLINSTYKALEQFENYKNETIRFEQQRAINQVRQRVFQQALQ
AALGTLNSCLNNELHLRTISANIGMLRSMKEITD
>atpF_iodes_perrieri
MKTVTDSFVSLGYWPSAGSFGFNTDILATNPINLSVVLGVLIFFGKGVCA
SCL--RKQRILNTIQNSAELRGRAIEQLEKARARLRKVEMEADQFRVNGY
SEIEREKQNLINSTYKALEQFENYKNETIRFEQQRAINQVRQRVFQQALQ
GALGTLNSCLNNELHLRTISANIGMLGSMKEITD
>atpF_iodes_seretii
MKTVTDSFVSLGSWPSAGSFGFNTDILATNPINLSVVLGVLIFFGKGVCA
SCL--RKQRILNTIQNSAELRGRAIEQLEKARARLRKVEMEADQFRVNGY
SEIEREKGNLINSTYKALEQFENYKNETIRFEQQRAINQVRQRVFQQALQ
GALGTLNSCLNNELHLRTISANIGMLGSMKEITD
>atpF_iodes_scandens
MKTVTDSFLSLGYWPSAGSFGFNTDILATNPINLSVVLGVLIFFGKGVCA
SCL-----------QNSAELRGRAIEQLEKARARL---------------
AELRG----------RAIEQLE----------------KARARLLQLLM-
----------------------------------
