# Supplementary material for: Complete plastome sequence of Iodes cirrhosa Turcz., the first in the Icacinaceae, comparative genomic analyses and possible split of Idoes species in response to climate changes
Source: PeerJ. 2019 Apr 1;7:e6663. doi: 10.7717/peerj.6663 (PMC6448556; doi:10.7717/peerj.6663)
Supplement: Dataset S7 [file peerj-07-6663-s009.zip › DatasetS7/msa_proteins/atpI.msa]

>atpI_iodes_scandens
MNVLSCSINTLK--GLYDISGVEVGQHLDWQIGGFKIHGQVLITSWVVIA
ILLGSATIAARNPQTIPTRAQNFFEYVLEFIRDVSKTQIGEEYGPWVSFI
GTMFLFIFVSNWSGALLPWKIIQLPHGELAAPTNDINTTVALSLLTSVAY
FYAGLSKKGLGYFGKYIQPTPILLPINILEDFTKPLSLSFRLFGNILADE
LVVVVLVSLVPLVVPIPVMFLGLFTSGIQALIFATLAAAYIGESMEGHH
>atpI_iodes_cirrhosa
MNVLSCSINTLK--GLYDISGVEVGQHLYWQIGGFKIHGQVLITSWVVIA
ILLGSATIAVRNPQTIPTRAQNFFEYVLEFIRDVSKTQIGEEYGPWVSFI
GTMFLFIFVSNWSGALLPWKIIQLPHGELAAPTNDINTTVALALLTSVAY
FYAGLSKKGLGYFGKYIQPTPILLPINILEDFTKPLSLSFRLFGNILADE
LVVVVLVSLVPLVVPIPVMFLGLFTSGIQALIFATLAAAYIGESMEGHH
>atpI_iodes_klaineana
MNVLSCSINTLK--GLYDISGVEVGQHLYWEIGGFKIHGQVLITSWVVIA
ILLGSATIAVRNPQTIPTRGQNFFEYVLEFIRDVSKTQIGEEYGPWVSFI
GTMFLFIFVSNWSGALLPWKIIQLPHGELAAPTNDINTTVALALLTSVAY
FYAGLSKKGLGYFGKYIQPTPILLPINILEDFTKPLSLSFRLFGNILADE
LVVVVLVSLVPLVVPIPVMFLGLFTSGIQALIFATLAAAYIGESMEGHH
>atpI_iodes_liberica
MNVLSCSINTLK--GLYDISGVEVGQHLYWEIGGFKIHGQVLITSWVVIA
ILLGSATIAVRNPQTIPTRGQNFFEYVLEFIRDVSKTQIGEEYGPWVSFI
GTMFLFIFVSNWSGALLPWKIIQLPHGELAAPTNDINTTVALALLTSVAY
FYAGLSKKGLGYFGKYIQPTPILLPINILD-FTKPLSLSFRLFGNILADE
LVVVVLVSLVPLVVPIPVMFLGLFTSGIQALIFATLAAAYIGESMEGHH
>atpI_iodes_perrieri
MNVLSCSINTLK--GLYDISGVEVGQHLYWEIGGFKIHGQVLITSWVVIA
ILLGSATIAVRNPQTIPTRGQNFFEYVLEFIRDVSKTQIGEEYGPWVSFI
GTMFLFIFVSNWSGALLPWKIIQLPHGELAAPTNDINTTVALALLTSVAY
FYAGLSKKGLGYFGKYIQPTPILLPINILEDFTKPLSLSFRLFGNILADE
LVVVVLVSLVPLVVPIPVMFLGLFTSGIQALIFATLAAAYIGESMEGHH
>atpI_iodes_seretii
MNVLSCSINTLK--GLYDISVVEVGQHLYWEIGGFKIHGQVLITSWVVIA
ILLGSATIAVRNPQTIPTRGQNFFEYVLEFIRDVSKTQIGEEYGPWVSFI
GTMFLFIFVSNWSGALLPWKIIQLPHGELAAPTNDINTTVALALLTSVAY
FYAGLSKKGLGYFGKYIQPTPILLPINILEDFTKPLSLSFRLFGNILADE
LVVLVLVSLVPLVVPIPVMFLGLFTSGIQALIFATLAAAYIGESMEGHH
>atpI_arabidopsis_thaliana
MNVLSCSINTLIKEGLYEISGVEVGQHFYWQIGGFQVHAQVLITSWVVIA
ILLGSAVLAIRNPQTIPTDGQNFFEFVLEFIRDVSKTQIGEEYGPWVPFI
GTLFLFIFVSNWSGALLPWKIIQLPQGELAAPTNDINTTVALALLTSVAY
FYAGLSKKGLGYFSKYIQPTPILLPINILEDFTKPLSLSFRLFGNILADE
LVVVVLVSLVPLVVPIPVMFLGLFTSGIQALIFATLAAAYIGESMEGHH
