# Supplementary material for: Complete plastome sequence of Iodes cirrhosa Turcz., the first in the Icacinaceae, comparative genomic analyses and possible split of Idoes species in response to climate changes
Source: PeerJ. 2019 Apr 1;7:e6663. doi: 10.7717/peerj.6663 (PMC6448556; doi:10.7717/peerj.6663)
Supplement: Dataset S7 [file peerj-07-6663-s009.zip › DatasetS7/msa_proteins/ccsA.msa]

>ccsA_iodes_scandens
MIFFTLEHILT---FSIVSVVITIHFITLFV--DEIVRLYDSSEKGMIAV
FSCITGLLVTRCIYSGHFPLSDLYESLIFLSWSFSIIHLIPY--------
-------FKKNKKD-LRTITAPSAIFSQGFTTSGLLTEINQSTILVPALQ
SEWLIMHVSMMILGYAALLCGSLLSVALLVITFRKNRKNYSKS----YNL
LNKPFFFGEIQY--MNKKRNVLR-----NTSLFS--AKNYYQSQLIQQLD
YWSYRVISLGFIFLTIGILSGAVWANEAWGSYWNWDPKETWAFITWIIFA
IYLHTRINKNLQGVNSAIVPSIGFLIIWICYFGVNLLGIGLHSYGSFTLM
SN
>ccsA_iodes_seretii
----------------------------LFV--DEIVRLYDSSEKGMIAV
FSCITGLLVTRWIYSGHFPLSDLYESLIFLSWSFSIIHLIPYRSEEHTSS
IIHLIPYFKKNKKN-LRTITAPSAIFSQGFTTSGLLTEIHQSTILVPALQ
SEWLIMHVSMMILGYAALLCGSLLSVALLVITFRKNRKNFSKS----HNL
LNKPFFFGEIQYQYMNKKRNVLQ-----NTSLFS--SKNYYQ--------
-WSYRVISLGFIFLTIGILSGAVWANEAWGSYWNWDPKETWAFITWIIFA
IYLHTRINKNLQGVNSAIVPSIGFLIIWICYFGVNLLGIGLHSYGSFTLT
SN
>ccsA_iodes_cirrhosa
MIFLTLEHILTHISFSIVSIVITIHFITLFV--DEIVRLYDSSEKGMIAV
FSCITGLLVTRWIYSGHFPLSDLYESLIFLSWSFSIIHLIPY--------
-------FKKNKTN-LRPITVPSAIFSQGFTTSGLLTEIHQSTILVPALQ
SEWLIMHVSMMILGYASLLCGSLLSVALLVITFRKNRKNYSKS----HNL
LNKPFFFGEIQY--MNKKRNVLR-----NTSLFSFSAKNYYQSQLIQQLD
YWSYRVISLGFIFLTIGILSGAVWANEAWGSYWNWDPKETWAFITWIIFA
IYLHTRINKNLQGVNSAIVPSIGFLIIWICYFGVNLVGIGLHSYGSFTLM
SN
>ccsA_iodes_klaineana
MIFLTLEHILTHISFSIVSIVITIHFITLFV--DEIVRLYDSSEKGMIAV
FSCITGLLVTRWIYSGHFPLSDLYESLIFLSWSFSIIHLIPY--------
-------FKKNKTN-LRTITAPSAIFSQGFTTSGLLTEIHQSTILVPALQ
SEWLIMHVSMMILGYAALLCGSLLSVALLVITFRKNRKIFSKS----HNL
LNKPFFFDEIQY--MNKKRNVLR-----NTSLFS--SKNYYQYQLIQQLD
YWSYRVISLGFIFLTIGILSGAVWANEAWGSYWNWDPKETWAFITWIIFA
IYLHTRINKNLQGENSAIVPSIGFLIIWICYFGVNLLGIGLHSYGSFTLT
SN
>ccsA_iodes_perrieri
MIFLTLEHILTHISFSIVSIVITIHFITLFV--DEIVRLYDSSEKGMIAV
FSCITGLLVTRWIYSGHFPLSDLYESLIFLSWSFSIIHLIPY--------
-------LKKNKTN-LRTITAPSAIFSQGFTTSGLLTEIHQSTILVPALQ
SEWLIMHVSMMILGYAALLCGSLLSVALLVITFRKNISIFSKS----HNL
LNKPFFFGEIQY--MNKKRNVLR-----NTSLFS--SKNYYQYQLIQQLD
YWSYRVISLGFFFLTIGILSGAVWANEAWGSYWNWDPKETWAFITWIIFA
IYLHTRINKNLQGVNSAIVPSIGFLIIWICYFGVNLLGIGLHSYGSFTLT
SN
>ccsA_iodes_liberica
MIFLTLEHILTHISFSIVSIVITIHFITLFV--DEIVRLYDSSEKGMIAV
FSCITGLLVTRWIYSGHFPLSDLYESLIFLSWSFSIIHLIPY--------
-------FKKNKKN-LRTITAPSAIFSQGFTTSGLLTEIHQSTILVPALQ
SEWLIMHVSMMILGYAALLCGSLLSVALLVITFRKNLSIFSKS----HNL
LNKPFFFDEIQY--MNKKRNVLRNTSLFNTSLFS--SKNYYQYQLIQQLD
YWSYRVISLGFIFLTIGILSGAVWANEAWGSYWNWDPKETWAFITWIIFA
IYLHTRINKNLQGVNSAIVPSIGFLII-----------------------
--
>ccsA_arabidopsis_thaliana
MIFSILEHILTHISFSVVSIVLTIYFLTLLVNLDEIIGFFDSSDKGIIIT
FFGITGLLLTRWIYSGHFPLSNLYESLIFLSWAFSIIHMVSY--------
-------FNKKQQNKLNTITAPSVIFIQGFATSGLLNKMPQSAILVPALQ
SQWLMMHVSMMILGYGALLCGSLLSIALLVITFRKVGPTFWKKNIKKNFL
LNELFSFDVLYY--INERNSILLQ----QNINFS-FSRNYYRYQLIQQLD
FWSFRIISLGFIFLTVGILSGAVWANETWGSYWNWDPKETWAFITWTIFA
IYLHIKTNRNVRGINSAIVALIGFILIWICYFGVNLLGIGLHSYGSFTSN
--
