# Supplementary material for: Complete plastome sequence of Iodes cirrhosa Turcz., the first in the Icacinaceae, comparative genomic analyses and possible split of Idoes species in response to climate changes
Source: PeerJ. 2019 Apr 1;7:e6663. doi: 10.7717/peerj.6663 (PMC6448556; doi:10.7717/peerj.6663)
Supplement: Dataset S7 [file peerj-07-6663-s009.zip › DatasetS7/msa_proteins/cemA.msa]

>cemA_iodes_scandens
--------------------------------------------------
---------------------------------------IHKEMIQLIKI
YNEDHINTILHFSTNIICFVILSGYSILGNDELVLLNSWVQEFLYNLSDT
IKAFSILLLTDLCIGFHSP-------------------------------
-------------------------------
>cemA_iodes_cirrhosa
MAKKKAFTPLLYLASIVFLPWCISLPFNKSFESWVTNWWDT--RQSEILL
NDIQEKSILEKFIELEELLLLEEIIKEYSETDRQKFRIGIHKEMIQLIKI
YNEDHINTILHFSTNIICFVILSGYSILGNDELVLLNSWVQEFLYNLSDT
IKAFSILLLTDLCIGFHSPHGWELMIGSVYKDFGFVHNDQIISGLVSTFP
VILDTILKYWIFRYLNRVSPSLVVIYHSMNE
>cemA_iodes_klaineana
--MAKKKAFTPLLYLASIVFLPWCISLPFNKSFESWVTNYT--RQSEILL
NDIQEKSILEKFIELEELLLLDEIIKEYSETDRQKFRIGIHKEMIQLIKI
YNEDHINTILHFSTNIICFIILSAYSILGNDELVLLNSWVQEFLYNLSDT
IKAFSILLLTDLCIGFHSPHGWELMIGSVYKDFGFVHNDQIISGLVSTFP
VILDTILKYWIFRYLNRVSPS----------
>cemA_iodes_perrieri
--MEKKKAFIPLLYLASIVFLPWCISLPFNKSFESWVPNYT--RQSEILL
NDIQEKSILEKFIELEELLLLDEIIKEYSETDRQKFRIGIHKEMIQLIKI
YNEDHINTILHFSTNIICFIILSAYSILGNDELVLLNSWVQEFLYNLSDT
IKAFSILLLTDLCIGFHSPHGWELMIGSVYKDFGFVHNDQIISGLVSTFP
VILDTILKYWIFRYLNRVSPSLVVIYHSM--
>cemA_iodes_liberica
----------------------------------SWVTNYT--RQSEILL
NDIQEKSILEKFIELEELLLLDEIIKEYSETDRQKFRIGIHKEMIQLIKI
YNEDHINTILHFSTNIICFIILSAYSILGNDELVLLNSWVQEFLYNLSDT
IKAFSILLLTDFFIGFHSPHGWELMIGSVYKDFGFVHNDQIISGLVSTFP
VILDTILKYWIFRYLNRVSPSLVVIYHSMNE
>cemA_iodes_seretii
--------------------------------------------------
--------------------------------------------------
----------------------------GNEELVLLNSWVQEFLYNLSDT
IKAFSILLLTDLCIGFHSPHGWELMIGSVYKDFGFVHNDQIISGLVSTFP
VILDTILKYWIFRYLNRVSPSLVVI------
>cemA_arabidopsis_thaliana
--MAKKKAFIPFFYFLSIVFLPWLISLCCNKSLKTWITNWWNTRQCETFL
NDIQEKSFLEKFIQLEELFQLDEMIKEYPETNLQQFRLGIHKETIQFIKI
HNEYNIHTILHFSTNLISFVILSGYSFWGKEKLFILNSWVQEFLYNLSDT
IKAFSILLLTDLCIGFHSPHGWELMIGYIYKDFGFAHYEQILSGLVSTFP
VILDTIFKYWIFRYLNRVSPSLVVIYHAIND
