# Supplementary material for: Complete plastome sequence of Iodes cirrhosa Turcz., the first in the Icacinaceae, comparative genomic analyses and possible split of Idoes species in response to climate changes
Source: PeerJ. 2019 Apr 1;7:e6663. doi: 10.7717/peerj.6663 (PMC6448556; doi:10.7717/peerj.6663)
Supplement: Dataset S7 [file peerj-07-6663-s009.zip › DatasetS7/msa_proteins/clpP.msa]

>clpP_iodes_klaineana
MPVGVPKVPFRSPGEEDASWVDIN-RLYRERLLFLGQAVD-----SEISN
QLIGLMVYLSIEDDTKDLHLFINSPGGWVIPGVGIYDTMQFVRPDVHTIC
MGLAASMGSFILVGGEITKRLAFPHARVMIHQPASSFYESQTGEFILEAE
ELLKLRETLTRVYVQRTGKPLWVVSEDMERDVFMSATEAQAYGIVDLVAV
E
>clpP_iodes_liberica
MPVGVPKVPFRSPGEEDASWVDI--RLYRERLLFLGQAVD-----SEISN
QLIGLMVYLSIEDDTKDLHLFINSPGGWVIPGVGIYDTMQFVRPDVHTIC
MGLAASMGSFILVGGEITKRLAFPHARVMIHQPASSFYESQTGEFILEAE
ELLKLRETLTRVYVQRTGKPLWVVSEDMERDVFMSATEAQAYGIVDLVAV
E
>clpP_iodes_perrieri
MPVGVPKVPFRSPGEEDASWVDIN-RLYRERLLFLGQAVD-----SEISN
QLIGLMVYLSIEDDTKDLHLFINSPGGWVIPGVGIYDTMQFVRPDVHTIC
MGLAASMGSFILVGGEITKRLAFPHARVMIHQPASSFYESQTGEFILEAE
ELLKLRETLTRVYVQRTGKPLWLVSEDMERDVFMSSTEAQAYGIVDLVAV
E
>clpP_iodes_seretii
MPVGVPKVPFRSPGEEDASWVDIN-RLYRERLLFLGQAVDSEAVDSEISN
QLIGLMVYLSIEDDTKDLHLFINSPGGWVIPGVGIYDTMQFVRPDVHTIC
MGLAASMGSFILVGGEITKRLAFPHARVMIHQPASSF-ESQTGEFILEAE
ELLKLRETLTRVYVQRTGKPLWLVSEDMERDVFMSATEAQAYGIVDLVAV
E
>clpP_iodes_cirrhosa
MPVGVPKVPFRSPGEEDASWVDIN-RLYRERLLFLGQAVD-----SEISN
QLIGLMVYLSIEDDTKDLHLFINSPGGWVIPGVGIYDTMQFVRPDVHTIC
MGLAASMGSFILVGGEITKRLAFPHARVMIHQPASSFYESQTGEFILEAE
ELLKLRETLTRVYVQRTGKPLWLVSEDMERDVFMSATEAQAYGIVDLVAV
E
>clpP_iodes_scandens
MPVGVPKVPFRSPGEEDASWVDIN-RLYRERLLFLGQAVD-----SEISN
QLIGLMVYLSIEDDTKDLHLFINSPGGWVIPGVGIYDTMQFVRPDVHTIC
MGLAASMGSFILVGGEITKRLAFPHARVMIHQPASSFYESQTGEFILEAE
ELLKLRETLTRVYVQRTGKPLWLVSEDMERDVFMSATEAQAYGIVDLVA-
-
>clpP_arabidopsis_thaliana
MPIGVPKVPFRSPGEGDTSWVDIYNRLYRERLFFLGQEVD-----TEISN
QLISLMIYLSIEKDTKDLYLFINSPGGWVISGMAIYDTMQFVRPDVQTIC
MGLAASIASFILVGGAITKRIAFPHARVMIHQPASSFYEAQTGEFILEAE
ELLKLRETITRVYVQRTGKPIWVISEDMERDVFMSATEAQAHGIVDLVAV
Q
