# Supplementary material for: Complete plastome sequence of Iodes cirrhosa Turcz., the first in the Icacinaceae, comparative genomic analyses and possible split of Idoes species in response to climate changes
Source: PeerJ. 2019 Apr 1;7:e6663. doi: 10.7717/peerj.6663 (PMC6448556; doi:10.7717/peerj.6663)
Supplement: Dataset S7 [file peerj-07-6663-s009.zip › DatasetS7/msa_proteins/matK.msa]

>matK_iodes_klaineana
MEEFKKYLRIDKSQQHDFLYPLIFQESTYILAHDHGL-----NRSILLEN
GGYGKKFSLLIVKRLITRMYQQNHLIPFANDSNQNLFFGRNKNLYSQIIS
EGFAVIVEIPFSLRLTSFLEGKDIIQSHTLRSIHSIFPFLEDNFLHLNYA
LDILIPHPIHLEILVQTIRYWVKDASSLHLLRFFLHEYGNLTSTITSKKV
SYSFSKGNHRFFFFLYNSYICEYESVFVFLCNQSSHLRSTSSGAFIERIY
FYLKMECVVEVFSKVSQANLWLFKDPFMYYVRYQGKSILASKGTFLLMKK
WKYYLVNFCQSYFDLWSNPGRIYVNQLCKHSLDFMGYLSSVQLNSSIIRS
QMLENSFLVDNAIKKFDTILPIITLIGSLAKAKFCNTLGHPISKPVRAHL
SDSDIIDRFGRICRNLFHYYSGSSKKKRLYRIKYILRLSCARTLARKHKS
TVRAFLK---PEFFEKFLTAEGEVLSLTFPIVSSILRGLYRRRIWYLDII
CINDLANYE
>matK_iodes_liberica
MEEFKKYLRIDKSQQHDFLYPLIFQESTYILAHDHGL-----NRSILLEN
GGYGKKSSLLIVKRLITRMYQQNHLIPFANDSNQNLFFGRNKNLYSQIIS
EGFAVIVEIPFSL-------------------------------------
--------------------------------------------------
--------------------------------------------------
---------------------------MYYVRYQGKSILASKGTFLLMKK
WKYYLVNFCQSYFDLWSNPGRIYVNRLCKHSLDFMGYLSSVQLNSSIIRS
QMLENSFLVDNAIKKFDTILPIITLIGSLAKAKFCNTLGHPISKPVRAHL
SDSDIIDRFGRICRNLFHYYSGSSKKKRLYRIKYILRLSCARTLARKHKS
TVRAFLK---PEFFEKFLTAEGEVLSLTFPIVSSILRGLYRRRIWYLDII
CINDLANYE
>matK_iodes_scandens
MEEFKKYLRIDRSQQHDFLYPLIFQESTY---------------------
--------------------------------------------------
--------------------------------------------------
------------------------------------EYGNLNSPITSKKV
SYSFSKRNHRFFFFLYNSYVCEYESVFVFLCNQSS---------------
---------------------LLKDPFMYYVRYQGKSILASKGTFLLMNK
WKYYLVNFCQSYFHLWSNPGRIYINRLCKHSLDFMGYLSSVQLNSSIIRS
QMLENSFLVDNAIKKFDTILPIITLIGSLAKAKFCNTLGHPISKPVRAHL
SDSDIIDRFGRICRNLFHYYSGSSTKKRLYRIKYILRLSCARTLARKHKS
TVRAFLK---PEFLEKFLTAEGEVLSLTFPIVSSILRGLYKRRIWYLDII
FINDPANYE
>matK_iodes_cirrhosa
MEEFKKKLRIDRFQQHDFLYPLIFQESTYILAHNHGL-----NRSILLEN
RGYDNKSSLLIVKRLITRMYQQNHLIPFANDSNQNQFFGRNKNLYSKIIS
EGFAVIVEIPFSLRLTSFLEGKDIIQSHTLRSIHSIFPFLEDNFLHLNYA
LDIRIPHPIHLEILVQTIRYWVKDASSLHLLRFFLHEYGDLNSPITSKKV
SYSFSKRNHRFFFFLYNSYVCEYESVFVFLCNQSSHLRSTSSGTFIERIY
FYVKIECVVEVFSKVSQANLWLFKDPFMYYVRYQGKSILASKGTFLLMNK
WKYYLVNFCQSYFDLWSNPGRIHINRLSKHSLDFMGYLSSVQLNSSIIRS
QMLENSFLVDNAIKKFDTILPIITLIGSLAKAKFCNTLGHPISKPVRAHL
SDSDIIDRFGRICRNLFHYYSGSSTKKRLYRIKYILRLSCARTLARKHKS
TVRAFLK---PEFLEKFLTAEGEVLSLTFPIVSSILRGLYKRRIWYLDII
CINDLANYE
>matK_iodes_perrieri
MEEFKKYLRIDKSQQHDFLYPLIFQESTYILAHDHGL-----NRSILLEN
RGYEKKSSLLIVKRLITRMYQQNHLIPFANDSNQNLFFGRNKNLYLQIIS
EGFAVIVEIPFSLRLTSFLEGKDIIQSHTLRSIHSIFPFLEDNFLHLNYA
LDILIPYPIHLEILVQTIRYWVKDASSLHLLRFFLHEYGNLASTITSKKV
SYSFSKG--RFFFFLYNSYVCEYESVFVFLCNQSSHLRSTSSGAFIERIY
FYLKMECVVEVFSKVSQANLWLFKDPFMYYVRYQGKSILASKGTFLLMKK
WKYYLVNFCQSYFDLWSNPGRIYINRLCKHSLDFMGYLSSVQLNSSIIRS
QMLENSFLVDNAIKKFDTILPIITLIGSLAKAKFCNTLGHPISKPVRAHL
SDSDIIDRFGRLCRNLFHYYSGSSKKKRLYRIKYILRLSCARTLARKHKS
TVRDFLK---PEFLEKFLTAEGEVLSLNFPIVSSILRGLYIRRIWYLDII
CINDLANYE
>matK_iodes_seretii
MEEFKKYLRIDKSQQHDFLYPLIFQESTYILAHDHGL-----NRSILLEN
RGYDKKSS-------------QNHLIPFANDSNQNQFFGRNKNLYSQIIS
EGFAVIVEIPFSLRLTSFLEGKDIIQSHTLRSIHSIFPFLEDNFLHLNYA
LDILIPHPIHLEILVQTIRYWVKDASSLHLLRFFLHEYGNLTSTIS----
-----KGNQRFFFFLYNSYVCQYESVFVFLCNQS----------------
------------------------------------SHLRSTSYGAFIER
ISFYLK--MECVVEVFS--------RLCKHSLDFMGYLSSVQLNSSIIRS
QMLENSFLVDNAITKFDTILPIITLIGSLAKAKFCNTLGHPISKPVRAHL
SDSDIIDRFGRICRNLFHYYSGSSKKKRLYRIKYILRLSCARTLARKHKS
TLRAFLK---PEFLEKFLTAEGEVLSLTFPIVSSILRGLYRRRIWYLDII
CINDLANYE
>matK_arabidopsis_thaliana
MDKFQGYLEFDGARQQSFLYPLFFREYIYVLAYDHGLNRLNRNRYIFLEN
ADYDKKYSSLITKRLILRMYEQNRLIIPTKDVNQNSFLGHTSLFYYQMIS
VLFAVIVEIPFSLRLGSSFQGKQLKKSYNLQSIHSIFPFLEDKLGHFNYV
LDVLIPYPIHLEILVQTLRYRVKDASSLHFFRFCLYEYCNWKNFYIKKK-
----SILNPRFFLFLYNSHVCEYESIFFFLRKRSSHLRSTSYEVLFERIV
FYGKIHHFFKVFVNNFPAILGLLKDPFIHYVRYHGRCILATKDTPLLMNK
WKYYFVNLWQCYFSVWFQSQKVNINQLSKDNLEFLGYLSSLRLNPLVVRS
QMLENSFLIDNVRIKLDSKIPISSIIGSLAKDKFCNVLGHPISKATWTDS
SDSDILNRFVRICRNISHYYSGSSKKKNLYRIKYILRLCCVKTLARKHKS
TVRTFLKRLGSGLLEEFLTGEDQVLSLIFPRSYYASKRLYRVRIWYLDIL
YLNDLVNHE
