# Supplementary material for: Complete plastome sequence of Iodes cirrhosa Turcz., the first in the Icacinaceae, comparative genomic analyses and possible split of Idoes species in response to climate changes
Source: PeerJ. 2019 Apr 1;7:e6663. doi: 10.7717/peerj.6663 (PMC6448556; doi:10.7717/peerj.6663)
Supplement: Dataset S7 [file peerj-07-6663-s009.zip › DatasetS7/msa_proteins/ndhA.msa]

>ndhA_iodes_perrieri
MIIDTTEVQAIKSFSRLELESLKEVYGIIGGLVPILTLVLGITIGVLVIV
WLERQISAGIQQRIGPEYAGPLGILQVLADGTKLLLKENLLPSRGNIPLF
SIGPSIAVISILLSYLVIPFGYHLVLADLSIGLFLWIAISSIAPVGLLMS
GYGSNNKYSFLGGLRAAAQSISYELPLTLCVLSISLTVDIVEAQSKFGCW
GWN------LWRQPIGFIVFLISSLAECERLPFDLPEAEEELVAGYQTEY
SGIKFGLF------YIASYLNLLVSSLFVTVLY-----------------
-----------------------------LGGWNLSIPYIFVPGLLDINK
AGRVFGIIIGIFITLAKTYLFLCIS-ITTRWTLPRLRMDQLLNLGWKFLL
PISLGN------------
>ndhA_iodes_liberica
MRIDTTEVQAIKSFSRLELESLKEVYGIIGGLVPILTLVLGITIGVLVIV
WLERQISAGIQQRIGPEYAGPLGILQVLADGTKLLLKENLLPSRGNIPLF
SIGPSIAVISILLSYLVIPFGYHLVLADLSIGLFLWIAISSIAPVGLLMS
GYGSNNKYSFLGGLRAAAQSISYELPLTLCVLSISL--------------
-----------------------------------------------TEY
SGIKFGLF------YIASYLNLLVSSLFVTVLY-----------------
-----------------------------LGGWNLSIPYIFVPGLLDINK
AGRVFGIIIGIFITLAKTYLFLCIS-ITTRWTLPRLRMDQLLNLGWKFLL
PISLGN------------
>ndhA_iodes_cirrhosa
MIIDTTEVQAIKSFSRLELESLKEVYGIIGGLVPILTLVLGITIGVLVIV
WLEREISAGIQQRIGPEYAGPLGILQVLADGTKLLFKENLLPSRGNIPLF
SIGPSIAVISILLSYLVIPFGYHLVLANLSIGLFLWIAISSIAPVGLLMS
GYGSNNKYSFLGGLRAAAQSISYELPLTLCVLSISLLSNSSSTVDIVEAQ
SKFGFWGWNLWRQPIGFIVFLISSLAECERLPFDLPEAEEELVAGYQTEY
SGIKFGLF------YIASYLNLLVSSLFVTVLY-----------------
-----------------------------LGGWNLSIPYIFVPGLLDINK
AGRVFGIIIGIFITLAKTYLFLCIS-ITTRWTLPRLRMDQLLNLGWKFLL
PISLGNLLLTTSSQLFSL
>ndhA_iodes_klaineana
MRIDTTEVQAIKSFSRLELESLKEVYGIIGGLVPILTLVLGITIGVLVIV
WLEREISAGIQQRIGPEYAGPLGILQVLADGTKLLLKENLLPSRGNIPLF
SIGPSIAVISILLSYLVIPFGYHLVLADLSIGLFLWIAISSIAPVGLLMS
GYGSNNKYSFLGGLRAAAQSISYELPLTLCVLSISLLSNSSSTVDIVEAQ
SKFGFWGWNLWRQPIGFIVFLISSLAECERLPFDLPEAEEELVAGYQTEY
SGIKFGLF------YIASYLNLLVSSLFVTVLY-----------------
-----------------------------LGGWNLSIPYIFVP-------
-GLVFGIILGIFITLAKTYLFLCIS-ITTRWTLPRLRMDQLLNLGWKFLL
PISLGN------------
>ndhA_iodes_seretii
MIIDTTEVQAIKSFSRLEFESLKEVYGIIGGLVPILTLVLGITIGVLVIV
WLEREISAGIQQRIGPEYAGPLGILQVLADGTKLLLKENLLPSRGNIPLF
SIGPSIAVISILLSYLVIPFGYHLVLADLSIGLFLWISISSIAPVGLLMS
GYGSNNKYSFLGGLRAAAQSISYELPLTLCVLSISLLSNSSS--------
--------------------------------------------TVDIVE
AQSKFGFWGWNLWRQPIGFIVFLISSLAECERLPFDLPEAEEELVA----
------------------------GYQTEYSGIKFGLFYIASYLNLLVSS
AGRVFGIIIDIFITLAKTYLFLCIS-ITTRWTLPRLRMDQLLNLGWKF--
------------------
>ndhA_iodes_scandens
MIIDTTEVQAIKSFSRLELESLKEVYGIIGGLVPILTLVLGITIGVLVIV
WLERET--------------------------KLLFKENLLPSRGNIPLF
SIGPSIAVISILLSYLVIPFGYHLVLADLSIGLFLWIAISSIAPVGLLMS
GYGSNNKYSFLGGLRAAAQSISYELPLTLCVLSISLLSNSSS--------
--------------------------------------------TVDIVE
AQSKFGFWGWNLWRQPIGFIVFLISSLAECERLP----------------
--------------------------------FDLPEAEEELVAGYQTEY
SGIKFG--------------FSCLRQVITRWTLPRLRMDQLLNLGWKFLL
PISLGN------------
>ndhA_arabidopsis_thaliana
MIIYATAVQTINSF--VKLESLKEVYGLIWIFVPIFSLVLGIITGVLVIV
WLEREISAGIQQRIGPEYAGPLGILQALADGTKLLFKENLRPSRGNTPLF
SIGPSIAVISILLSYSVIPFSNHLVLADLNIGIFLWIAISSIAPIGLLMS
GYGSNNKYSFLGGLRAAAQSISYEIPLTLCVLSISLLSNSLS--------
--------------------------------------------TVDIVE
AQSKYGFWGWNLWRQPIGFIIFLISSLAECERLPFDLPEAEEELIAGYQT
EYSGIKFGLFYVASYLNLLISSLFVTVLYLGGWNISIPYISILELFQRD-
--QIFGTTIGIFITLAKTYLFLFVS-IATRWTLPRLRMDQLLNLGWKFLL
PISLGNLLLTTSFQLFSL
