# Supplementary material for: Complete plastome sequence of Iodes cirrhosa Turcz., the first in the Icacinaceae, comparative genomic analyses and possible split of Idoes species in response to climate changes
Source: PeerJ. 2019 Apr 1;7:e6663. doi: 10.7717/peerj.6663 (PMC6448556; doi:10.7717/peerj.6663)
Supplement: Dataset S7 [file peerj-07-6663-s009.zip › DatasetS7/msa_proteins/ndhB.msa]

>ndhB_iodes_seretii
MIWHVQNENVILDSTRIFMKAFHLLLFDGSFIL----------PECILIF
GLILLLMIDSTSDQK-DIPWFYFISSTSLVMSITALLFRWREEPMISFSG
NFQTNNFNEIFQFLILLCSTLCIPLSVEYIECTEMAITEFLLFVLTATLG
GMFLCGANDLITIFVAPECFSLCSYLLSGYTKKDVRSNEATMKYLLMGGA
SSSILVHGFSWLYGSSGGEIELQEIVNGLINTQMYNSPGISIALIFITVG
IGFKLSLAPSHQWTPDVYEG------------------------------
----SPTPVVAFLSVTSKVAASASATRIFDIPFYFSSNEWHLLLEILGIL
SMILGNLIAITQTSMKRMLAYSSIGQIGYVIIGIIVGDSNDGYASMITYM
LFYIAMNLGTFACIVLFGLRTGTDNIRDYAGLYTKDPFLALSLTLCLLSL
GGLPPLAGFFGKLYLFWCGWQAGLYFLVLIGLLTSVVSIYYYLKIIKLLM
TGRNQEITPHVRNYRRSPLRSNNSIELSMIVCVIASTIPGISMNPIIAIA
QDTLFVLFDLFYIAMNLGTFACIVLFG
>ndhB_iodes_cirrhosa
MIWHVQNENVILDSTRIFMKAFHLLLFDGSFIL----------PECILIF
GLILLLMIDSTSDQK-DIPWFYFISSTSLVMSITALLFRWREEPMISFSG
NFQTNNFNEIFQFLILLCSTLCIPLSVEYIECTEMAITEFLLFVLTATLG
GMFLCGANDLITIFVAPECFSLCSYLLSGYTKKDVRSNEATMKYLLMGGA
SSSILVHGFSWLYGSSGGEIELQEIVNGLINTQMYNSPGISIALIFITVG
IGFKLSLAPSHQWTPDVYEG------------------------------
----SPTPVVAFLSVTSKVAASASATRIFDIPFYFSSNEWHLLLEILGIL
SMILGNLIAITQTSMKRMLAYSSIGQIGYVIIGIIVGDSNDGYASMITYM
LFYIAMNLGTFACIVLFGLRTGTDNIRDYAGLYTKDPFLALSLTLCLLSL
GGLPPLAGFFGKLYLFWCGWQAGLYFLVLIGLLTSVVSIYYYLKIIKLLM
TGRNQEITPHVRNYRRSPLRSNNSIELSMIVCVIASTIPGISMNPIIAIA
QDTLF----------------------
>ndhB_iodes_liberica
MIWHVQNENVILDSTRIFMKAFHLLLFDGSFIL----------PECILIF
GLILLLMIDSTSDQK-DIPWFYFISSTSLVMSITALLFRWREEPMISFSG
NFQTNNFNEIFQFLILLCSTLCIPLSVEYIECTEMAITEFLLFVLTATLG
GMFLCGANDLITIFVAPECFSLCSYLLSGYTKKDVRSNEATMKYLLMGGA
SSSILVHGFSWLYGSSGGEIELQEIVNGLINTQMYNSPGISIALIFITVG
IGFKLSLAPSHQWTPDVYEG------------------------------
----SPTPVVAFLSVTSKVAASASATRIFDIPFYFSSNEWHLLLEILGIL
SMILGNLIAITQTSMKRMLAYSSIGQIGYVIIGIIVGDSNDGYASMITYM
LFYIAMNLGTFACIVLFGLRTGTDNIRDYAGLYTKDPFLALSLTLCLLSL
GGLPPLAGFFGKLYLFWCGWQAGLYFLVLIGLLTSVVSIYYYLKIIKLLM
TGRNQEITPHVRNYRRSPLRSNNSIELSMIVCVIASTIPGISMNPIIAIA
QDTLF----------------------
>ndhB_iodes_perrieri
MIWHVQNENVILDSTRIFMKAFHLLLFDGSFIL----------PECILIF
GLILLLMIDSTSDQK-DIPWFYFISSTSLVMSITALLFRWREEPMISFSG
NFQTNNFNEIFQFLILLCSTLCIPLSVEYIECTEMAITEFLLFVLTATLG
GMFLCGANDLITIFVAPECFSLCSYLLSGYTKKDVRSNEATMKYLLMGGA
SSSILVHGFSWLYGSSGGEIELQEIVNGLINTQMYNSPGISIALIFITVG
IGFKLSLAPSHQWTPDVYEG------------------------------
----SPTPVVAFLSVTSKVAASASATRIFDIPFYFSSNEWHLLLEILGIL
SMILGNLIAITQTSMKRMLAYSSIGQIGYVIIGIIVGDSNDGYASMITYM
LFYIAMNLGTFACIVLFGLRTGTDNIRDYAGLYTKDPFLALSLTLCLLSL
GGLPPLAGFFGKLYLFWCGWQAGLYFLVLIGLLTSVVSIYYYLKIIKLLM
TGRNQEITPHVRNYRRSPLRSNNSIELSMIVCVIASTIPGISMNPIIAIA
QDTLF----------------------
>ndhB_iodes_klaineana
MIWHVQNENVILDSTRIFMKAFHLLLFDGSFIL----------PECILIF
GLILLLMIDSTSDQK-DIPWFYFISSTSLVMSITALLFRWREEPMISFSG
NFQTNNFNEIFQFLILLCSTLCIPLSVEYIECTEMAITEFLLFVLTATLG
GMFLCGANDLITIFVAPECFSLCSYLLSGYTKKDVRSNEATMKYLLMGGA
SSSILVHGFSWLYGSSGGEIELQEIVNGLINTQMYNSPGISIALIFITVG
IGFKLSLAPSHQWTPDVYEG------------------------------
----SPTPVVAFLSVTSKVAASASATRIFDIPFYFSSNEWHLLLEILGIL
SMILGNLIAITQTSMKRMLAYSSIGQIGYVIIGIIVGDSNDGYASMITYM
LFYIAMNLGTFACIVLFGLRTGTDNIRDYAGLYTKDPFLALSLTLCLLSL
GGLPPLAGFFGKLYLFWCGWQAGLYFLVLIGLLTSVVSIYYYLKIIKLLM
TGRNQEITPHVRNYRRSPLRSNNSIELSMIVCVIASTIPGISMNPIIAIA
QDTLF----------------------
>ndhB_arabidopsis_thaliana
MIWHVQNENFILDSTRIFMKAFHLLLFDGSFIF----------PECILIF
GLILLLMIDSTSDQK-DIPWLYFISSTSFVMSITALLFRWREEPMISFSG
NFQTNNFNEIFQFLILLCSTLCIPLSVEYIECTEMAITEFLLFILTATLG
GMFLCGANDLITIFVAPECFSLCSYLLSGYTKKDIRSNEATMKYLLMGGA
SSSILVHGFSWLYGSSGGEIELQEIVNGLINTQMYNSPGISIALIFITVG
IGFKLSLAPSHQWTPDVYEG------------------------------
----SPTPVVAFLSVTSKVAASASATRIFDIPFYFSSNEWHLLLEILAIL
SMIFGNLIAITQTSMKRMLAYSSIGQIGYVIIGIIVGDSNGGYASMITYM
LFYIAMNLGTFACIILFGLRTGTDNIRDYAGLYTKDPFLALSLALCLLSL
GGLPPLAGFFGKLHLFWCGWQAGLYFLVSIGLLTSVLSIYYYLKIIKLLM
TGRNQEITPHMRNYRISPLRSNNSIELSMIVCVIASTIPGISMNPIIAIA
QDTLFSF--------------------
>ndhB_iodes_scandens
MIWHVQNENVILDSTRIFMKAFHLLLLDGSFILLFLVEVPIILPECILIF
GLILLLMIDSTSDKKKDIPWFYFISSTSLVMSITALLFRWREEPMISFSG
NFQTNNFNEIFQFLILLCSTLCIPLSVEYIECTEMAITEFLLFVLTATLG
GMFLCGANDLITIFVAPECFSLCSYLLSGYTKKDVRSNEATMKYLLMGGA
SSSILVHGFSWLYGSSGGEIELQEIVNGLINTQMYNSPGISIALIFITVG
IGFKLSLAPSHQWTPDVYEGVRFVRKIPTSLSISEMFGFFKTPWTCRREM
LSPLSPTPVVAFLSVTSKVAASASATRIFDIPFYFSSNEWHLLLEILGIL
SMILGNLIAITQTSMKRMLAYSSIGQIGYVIIGIIVGDSNDGYASMITYM
LFYIAMNLGTFACIVLFGLRTGTDNIRDYAGLYTKDPFLALSLTLCLLSL
GGLPPLAGFFGKLYLFWCGWQAGLYFLVNF--------------------
-------------------------ELSMIVCVIASTIPGISMNPIIAIA
QDTLF----------------------
