# Supplementary material for: Complete plastome sequence of Iodes cirrhosa Turcz., the first in the Icacinaceae, comparative genomic analyses and possible split of Idoes species in response to climate changes
Source: PeerJ. 2019 Apr 1;7:e6663. doi: 10.7717/peerj.6663 (PMC6448556; doi:10.7717/peerj.6663)
Supplement: Dataset S7 [file peerj-07-6663-s009.zip › DatasetS7/msa_proteins/ndhC.msa]

>ndhC_iodes_klaineana
MFLLYEYDIFWVFLIISSLIPFLALFISRVLAPINKSAEKLSSYESGIEP
MGDAWLQFRIRYYMFALVFVVFDVETVFLYPWAMSFDVLGVSVFIEALIF
VLILIVGLVYAWRKGALEWS
>ndhC_iodes_liberica
MFLLYEYDIFWVFLIISSLIPFLTLFISRVLAPINKGAEKLSSYESGIEP
MGDAWLQFRIRYYMFALVFVVFDVETVFLYPWAMSFDVLGVSVFIEALIF
VLILIVGLVYAWRKGALEWS
>ndhC_iodes_perrieri
MFLLYEYDIFWVFLIISSLIPFLALFISRVLAPINKGPEKLSSYESGIEP
MGDAWLQFRIRYYMFALVFVVFDVETVFLYPWAMSFDVLGVSVFIEALIF
VLILIVGLVYAWRKGALEWS
>ndhC_iodes_seretii
MFLLYEYDIFWVFLIISSLIPFLALFISRVLAPINKGPEKFSSYESGIEP
MGDAWLQFRIRYYMFALVFVVFDVETVFLYPWAMSFDVLGVSVFIEALIF
VLILIVGLVYAWRKGALEWS
>ndhC_iodes_scandens
MFLLYEYDIFWVFLIISSLIPVLALFISRVLAPINKGPEKLSXYESGIEP
MGDAWLQFRIRYYMFALVFVVFDVETVFLYPWAMSFDVLGVSVFIEALIF
VLILIVGLVYAWRKGALEWS
>ndhC_iodes_cirrhosa
MFLLYEYDIFWVFLIISSLIPVLALFISRVLAPINKGPEKLSSYESGIEP
MGDAWLQLRIRYYMFALVFVVFDVETVFLYPGAMSFDVLGVSVFIEALIF
VLILIVGLVYAWRKGALEWS
>ndhC_arabidopsis_thaliana
MFLLYEYDIFWAFLLISSAIPVLAFLISGVLSPIRKGPEKLSSYESGIEP
IGDAWLQFRIRYYMFALVFVVFDVETVFLYPWAMSFDVLGVSAFIEAFIF
VLILILGLVYAWRKGALEWS
