# Supplementary material for: Complete plastome sequence of Iodes cirrhosa Turcz., the first in the Icacinaceae, comparative genomic analyses and possible split of Idoes species in response to climate changes
Source: PeerJ. 2019 Apr 1;7:e6663. doi: 10.7717/peerj.6663 (PMC6448556; doi:10.7717/peerj.6663)
Supplement: Dataset S7 [file peerj-07-6663-s009.zip › DatasetS7/msa_proteins/ndhD.msa]

>ndhD_iodes_klaineana
TNYFPWLTIIVVLPISAGSLIFFLPHRGNRTIQWYTICICILELLLTTYT
FCYHFQPDDPLIQLVEDYKWINFFDFRWRLGIDGLSIGPILLTGFITTLA
TLVAPPVTRDSRLFHFLMLAMYSGQIGSFSSQNLLLFFIMWELELIPVYI
LLSMWGGKKRLYSATKFILYTAGGSVFLLMSVLGIHLYGSNEQLTFHFET
LATRSYPVALEILFYIGFFIAFAVKLPIIPLHTWLPDTHGEAHYSTCMLL
A--GILLKMGAYGLIRINMELLPHAHSIFSPWLMTVGAIQIIYAASTSPG
QRNFKKRLAYSSVSHMGFIIIGIGSITDMGLNGALLQIISHGFIGAALFF
LAGTSYDRIRLVYLDEMGGIGIPMPKIFTMFSSFSMASLALPGMSGFVAE
LIVFFGIITSQKCLLMPKILITLVMAIGMILTPIYSLSMLRQIFYGYKLF
NTPNSYFFDSGPRELFVSISIFLPVIGIGIYPDFVLSLSVDKVEVILSNY
FYR-----------------------------------------------
--------------------------------------------------
--------------------------------------------------
--------------------------------------------------
--------------------------------------------------
----------------------------
>ndhD_iodes_liberica
--------------------------------------------------
--------------------------------------------------
--------------------------------------------------
--------------------------------------GSNEQLTFHFET
LATRSYPVALEILFYIGFFIAFAVKLPIIPLHTWLPDTHGEAHYSTCMLL
A--GILLKMGAYGLIRINMELLPHAHSIFSPWLMTVGAIQIIYAASTSPG
QRNLKKRLAYSSVSHMGFIIIGIGSITDMGLNGALLQIISHGFIGAALFF
LAGTSYDRIRLVYLDEMGGIGIPMPKIFTMFSSFSMASLALPGMSGFVAE
LIVFFGIITSQKCLLMPKILITLVMAIGMILTPIYSLSMLRQIFYGYKLF
NTPNSYFFDSGPRELFVSISIFLPVIGIGIYPDFVLSLSVDKVEVILSNY
FYR-----------------------------------------------
--------------------------------------------------
--------------------------------------------------
--------------------------------------------------
--------------------------------------------------
----------------------------
>ndhD_iodes_perrieri
TNYFPWLTIIVVLPISAGSLIFFLPHKGNRTIRWYTICICILELLLTTYT
FCYHFQPDDPLIQLVEDYKWINFFDFHWRLGIDGLSIGPILLTGFITTLA
TLVARPVTRDSRLFHFLMLAMYSGQIGSFSSQNLLFFFIMWELELIPVYI
LLSMWGGKKRLYSATKFILYTAGGSIFLLMSVLGIHLYGSNE-PTFHFET
LATRSYPVALEILFYIGFFIAFAVKLPIIPLHTWLPDTHGEAHYSTCMLL
A--GILLKMGAYGLIRINMELLPHAHSIFSPWLMTVGAIQIIYAASTSPG
QRNLKKRLAYSSVSHMGFIIIGIGSITDMGLNGALLQIISHGFIGAALFF
LAGTSYDRIRLVYLDEMGGIGIPMPKIFTMFSSFSMASLALPGMSGFVAE
LIVFFGIITSQKCLLMPKILITLVMAIGMILTPIYSLSMLRQIFYGYKLF
NTPNSYFFDSGPRELFVSISIFLPVIGIGIYPDFVLSLSVDKVEVILSNF
FYRTSSNLIQVYIFWELVGMCSYLLIGFWFTRPAAANACQKAFVTNRVGD
FGLLLGILSFYWITGTFEFRDLFEILTNLISNSEVNFLFVTLSAVLLFAG
AVAKSAQFPLHVWLPDAMEGPTPISALIHAATMVAAGIFLVARLLPLFIV
VPYIMNFISLIGLITLLLGATLALAQKDIKRGLAYSTMSQLGYMMLALGM
GSYRSALFHLITHAYSKALLFLGSGSVIHSMETIVGYSPDKSQNMVLMGG
LTKQIPITKTSFLLGTLSLCGIPPLACF
>ndhD_iodes_seretii
-------------PISAGSLIFFLPHRGNRTIKWYTICICILELLLTTYT
FCYHFQPDDPLIQLVEDYKWINFFDFHWRLGIDGLSIGPILLTGFITTLA
TLVARPVTRDSRLFHFLMLAMYSGQIGSFSSQNLLLFFIMWELELIPVYI
LLSMWGGKKRLYSATKFILYTAGGSVFLLMSVLGIHLYGSNE-PTFNFET
LATRSYPVALEILFYIGFFIAFAVKLPIIPLHTWLPDTHGEAHYSTCMLL
A--GILLKMGAYGLIRINMELLPHAHSIFSPWLMTVGAIQIIYAASTSPG
QRNLKKRLAYSSVSHMGFIIIGIGSITDMGLNGALLQIISHGFIGAALFF
LAGTSYDRIRLVYLDEMGGIGIPMPKIFTMFSSFAMASLALPGMSGFVAE
LIVFFGIITCQKCLLMPKIIITLVMAIGMILTPIYSLSMLRQIFYGYKLF
NTPNSYFFDSGPRELFVSISIFLPVIGIGIYPDFVLSLSVDKVEVILSNY
--------------------------------------------------
--------------------------------------------------
--------------------------------------------------
--------------------------------------------------
--------------------------------------------------
----------------------------
>ndhD_iodes_cirrhosa
TNYFPWLTIIVVLPISAGSLIFFLPHRGNRTIQWYTICICILELLLTTYT
FCYHFQPGDPLIQLVEDYKWINFFDFHWRLGIDGLSIGPILLTGFITTLA
TLVARPVTRDSRLFHFLMLAMYSGQIGSFSSQNLLLFFIMWELELIPVYI
LLSTWGGKKRLYSATKFILYTAGGSVFLLMSVLGIHLYGSNE-PTFHFEI
LATRSYPVALEILFYIGFFIAFAVKLPIIPLHTWLPDTHGEAHYSTCMLL
A--GILLKMGAYGLIRINMELLPHAHSIFSPWLMTVGAIQIIYAASTSPG
QRNFKKRLAYSSVSHMGFIIIGIGSITDMGLNGALLQIISHGFIGAALFF
LAGTSYDRIRLVYLDEMGGIGIPMPKIFTMFSSFSMASLALPGMSGFVAE
LIVFFGIITSQKCLLMTKILITLVMAIGMILTPIYSLSMLRQIFYGYKLF
NTPNSYFFDSGPRELFVSISIFLPVIGIGIYPDFVLSLSVDKVELILSNY
FYR-----------------------------------------------
--------------------------------------------------
--------------------------------------------------
--------------------------------------------------
--------------------------------------------------
----------------------------
>ndhD_iodes_scandens
TNYFPWLTIIVVLPISAGSLIFFLPHRGNRTILWYTICICILELLLTTYT
FCYHFQPGDPLIQLVEDYKWINFFYFHWRLGIDGLSIGPILLTGFITTLA
TLVARPVTRDSRLFHFLMLAMYSGQIGSFSSQNLLLFFIMWELELIPVYI
LLSMWGGKKRLYSATKFILYTAGGSVFLLMSVLGIHLYGSNE-PTFHFET
LTTRSYPVALEILFYIGFFIAFAVKLPIIPLHTWLPDTHGEAHYSTCMLL
AGIGILLKMGAYGLIRINMGLMNFNE--------RSGAIQIIYAASTSPG
QRNLKKRLAYSSVSHMGFIIIGIASITDMGLNGALLQIISHGFIGAALFF
LAGTNYDRIRLVYLDEMGGIG-----------------------------
--------------------------------------------------
--------------------------------------------------
--------------------------------------------------
--------------------------------------------------
--------------------------------------------------
--------------------------------------------------
--------------------------------------------------
----------------------------
>ndhD_arabidopsis_thaliana
-NDFPWLTIIVVFPISAGSLMLFLPHRGNKVNKWYTICICILELLLTTYA
FCYNFKMDDPLIQLSEDYKWIDFFDFYWRMGIDGLSIGTILLTGFITTLA
TLAAFPVTRDSRFFHFLMLAMYSGQIGSFSSRDLLLFFIMWELELIPVYL
LLSMWGGKKRLYSATKFILYTAGSSIFLLIGVLGISLYGSNE-PTLNLEL
LANKSYPVTLEILFYIGFLIAFAVKSPIIPLHTWLPDTHGEAHYSTCMLL
A--GILLKMGAYGLVRINMELLPHAHSMFSPWLLVVGTIQIIYAASTSPG
QRNLKKRIAYSSVSHMGFIIIGISSITDPGLNGAILQIISHGFIGAALFF
LAGTSYDRIRLVYLDEMGGMAISIPKIFTMFTILSMASLALPGMSGFIAE
FIVFFGIITSQKYFLISKIFIIFVMAIGMILTPIYLLSMLRQMFYGYKLI
NIKNFSFFDSGPRELFLSISILLPIIGIGIYPDFVLSLASDKVESILSNY
FYG-----------------------------------------------
--------------------------------------------------
--------------------------------------------------
--------------------------------------------------
--------------------------------------------------
----------------------------
