# Supplementary material for: Complete plastome sequence of Iodes cirrhosa Turcz., the first in the Icacinaceae, comparative genomic analyses and possible split of Idoes species in response to climate changes
Source: PeerJ. 2019 Apr 1;7:e6663. doi: 10.7717/peerj.6663 (PMC6448556; doi:10.7717/peerj.6663)
Supplement: Dataset S7 [file peerj-07-6663-s009.zip › DatasetS7/msa_proteins/ndhE.msa]

>ndhE_iodes_scandens
MILEYVLVLSAYLFSVGIYGLITSRNMVRALMCFELILNAVNINFVTFSD
FFDSRQLKGSIFSI------------------------------------
-
>ndhE_iodes_cirrhosa
MILEYVLVLSAYLFSVGIYGLITSRNMVRALMCFELILNAVNINFVTFSD
FFDSRQLKGSIFSIFVIGIAAAEAAIGSAIVSSIYRNRKSTRINQSNLLN
K
>ndhE_iodes_liberica
MILEYVLVLSAYLFSIGIYGLITSRNMVRALMCFELILNAVNINFVTFSD
FFDSRQLKGSIFSIFVIGIAAAEAAIGSAIVSSIYRNRKSTR--------
-
>ndhE_iodes_perrieri
MILEYVLVLSAYLFSIGIYGLITSRNMVRALMCFELILNAVNINFVTFSD
FFDSRQLKGSIFSIFVIGIAAAEAAIGSAIVSSIYRNRKSTRINQSNLLN
K
>ndhE_iodes_klaineana
MILEYVLVLSAYLFSIGIYGLITSRNMVRALMCFELILNAVNINFVTFSD
FFDSRQLKGSIFSIFVIGIAAAEAAIGSAIVSSIYRNRKSTRINQSNLLN
K
>ndhE_iodes_seretii
MILEYVLVLSAYLFSIGIYGLITSRNMVRALMCFELILNAVNYRNRKSTR
INQSNLLNK-----------------------------------------
-
>ndhE_arabidopsis_thaliana
MILEHVLVLSAYLFLIGLYGLITSRNMVRALMCLELILNAVNMNFVTFSD
FFDNSQLKGEIFCIFVIAIAAAEAAIGLAIVSSIYRNRKSIRINQSTLLN
K
