# Supplementary material for: Complete plastome sequence of Iodes cirrhosa Turcz., the first in the Icacinaceae, comparative genomic analyses and possible split of Idoes species in response to climate changes
Source: PeerJ. 2019 Apr 1;7:e6663. doi: 10.7717/peerj.6663 (PMC6448556; doi:10.7717/peerj.6663)
Supplement: Dataset S7 [file peerj-07-6663-s009.zip › DatasetS7/msa_proteins/ndhF.msa]

>ndhF_iodes_seretii
MEQTYQYAWIIPLVPLPVPMLIGVGLLLFPAATKNFRRMWAFFSVLLLSI
AMAFSINLSIQQINNSSIYQYVWSWIINNDFSLEFGYLIDPLTSIMSILI
TTVGIMVLIY--SDNYMYHDRGYLRFFAYMSFFSSSMLGLVTSSNLIQVY
IFWELVGMCSYLLIGFWFTRPAAANACQKAFVTNRVGDFGLLLGIFSFYW
ITGTFEFRDLFEILTNLIS--NSEVNFLFVTLSDVLLFAGAVAKSAQFPL
HVWLPDAMEGPTPISALIHAATMVAAGIFLVARLLPLFIVVPYIMNFISL
IGLITLLLGATLALAQKDIKRGLAYSTMSQLGYMMLALGMGSYRSALFHL
ITHAYSKALLFLGSGSVIHSMETIVGYSPDKSQNMVLMGGLTKQIPISKT
AFLLGTLSLCGIPPLACFWSKDEIINDSWLYFPIFGIIASATAVLTAFYM
FRIYLLTFEGHFNFNFQNYSGTKNTPFFSISLWGQKGSKRINKKLTLLTF
I-------------------------------------------------
--------------------------------------------------
--------------------------------------------------
--------DKIKNGIYDWSDNRAYIDAFYATFFTGSIRKLAKFAYFFDRR
VIDGITNGIGVMSFFGGEGIKYAGGGRISSYLFF----------------
------------------------YLFYVATFL-----------------
--------------------------------------------------
--------------------------------------------------
--------------------------------------------------
--------------------------------------------------
--------------------------------------------------
--------------------------------------------------
--------------------------------
>ndhF_iodes_liberica
-----QYAWIIPLVPLPVPMLIGVGLLLFPTATKNFRRMSSFFSVLLLSI
AMAFSINLSIQQINNSSIYQYVWSWIINNDFSLEFGYLIDPLTSIMSILI
TTVGIMVLIY--SDNYMYHDRGYLRFFAYMSFFSSSMLGLVTSSNLIQVY
IFWELVGMCSYLLIGFWFTRPAAANACQKAFVTNRVGDFGLLLGILCFYW
ITGTFEFRDLFEIFTNLIS--NSEVNFLFVTLSAVLLFAGPVAKSAQFPL
HVWLPDAMEGPTPISALIHAATMVAAGIFLVARLLPLFIFVPYLMNFISL
IGLITLLLGATLALAQKDIKRGLAYSTMSQLGYMMLALGMGSYRSALFHL
ITHAYSKALLFLGSGSVIHSMETIVGYSPDKSQNMVLMGGLTKQIPISKT
AFLLGTLSLCGIPPLACFWSKDEIISDSWLYFPIFGIIASATAGLTAFYM
FRIYLLTFEGHFNFNFQNYSGTKNT---LKTIFG----------------
--------------------------------------------------
--------------------------------------------------
--------------------------------------------------
--------DKIKNGIYDWSYNRAYIDAFYATFFTGSIRKLEKFAYFFDRR
VIDGITNGVGVMSFFVGEGIKYAGGGRISSYLFF----------------
------------------------YLFYVAIFLL------------IFDF
YY------------------------------------------------
--------------------------------------------------
--------------------------------------------------
--------------------------------------------------
--------------------------------------------------
--------------------------------------------------
--------------------------------
>ndhF_arabidopsis_thaliana
MEHTYQYSWIIPFIPLPVPILLGVGLLLFPTATKNLRRMWTFLSIFLLSI
VMIFSIYLSIQQIFLSCIHQNVWSWTINNEFSFEFGYFIDPLTSIMSILI
TTVGILVLIY--SDNYMSHDQGYLRFFAYMGFFNTSMLGLVTSSNLIQVY
FFWELVGMCSYLLIGFWFTRPIAANACQKAFVTNRVGDFGLLLGILGLYW
ITGSFEFQDLFEIFNNLIL--NNRVNLLFLTLCAFLLFVGPIAKSAQFPL
HVWLPDAMEGPTPISALIHAATMVAAGIFLVARLLPLFIVIPSIMYIISL
IGIITVLLGATLALAQKDIKRGLAYSTMSQLGYMMLALGMGSYRSALFHL
ITHAYSKALLFLGSGSIIHSMEAIVGYSPDKSQNMILMGGLTKHVPITKT
AFLIGTLSLCGIPPLACFWSKDEILNDSLLFSPIFAIIACSTAGLTAFYM
FRIYLLTFEGHLNTYFLNYSGKKSGSFYSLSLWGKEEEKKLNKNFGLVPL
LTMNNTKRASFFCNKTYKISNNVRN----QIFITVENFGLNTRTFYYPHE
SDNTILFPMLILVLFTLFIGAIGIPFNQEGIDFDILSKFFTPSINLLHKN
SQNFVDWYEFLRNATFSVSIAFFGIFIAYCLYKPFYSSLLNLTLLNSFQK
WNSKRIHWEKLINFVYNWSYNRGYIDSFFKTSLIESIRRLAKQTTFFDKR
IIDGITNGVGITSFFVGEVTKYIGGSRISSYLFL----------------
------------------------YLSYVLIFLM------------ILFF
FYFEKF--------------------------------------------
--------------------------------------------------
--------------------------------------------------
--------------------------------------------------
--------------------------------------------------
--------------------------------------------------
--------------------------------
>ndhF_iodes_klaineana
MEQTYQYAWIIPLVPLPVPMLIGVGLLLFPTATKNFRRMWSFFSVLLLSI
AMAFSINLSIQQINNSSIYQYVWSWIINNDFSLEFGYLIDPLTSIMSILI
TTVGIMVLIYIYSDNYMYHDRGYLRFFAYMSFFSSSMLGLVTSSNLIQVY
IFWELVGMCSYLLIGFWFTRPAAANACQKAFVTNRVGDFGLLLGILCFYW
ITGTFEFRDLFEIFTNFISISNSEVNFLFVTLSAVLLFAGPVAKSAQFPL
HVWLPDAMEGPTPISALIHAATMVAAGIFLVARLLPLFIFVPYIMNFISL
IGLITLLLGATLALAQKDIKRGLAYSTMSQLGYMMLALGMGSYRSALFHL
ITHAYSKALLFLGSGSVIHSMETIVGYSPDKSQNMVLMGGLTKQIPISKT
AFLLGTLSLCGIPPLACFWSKDEIINDSWLYFPIFGIIASATAGLTAFYM
FRIYLLTFEGHFNFHFKNYSGTKNTPFYSISLWGQKGSNSNNS-------
--------------------------------------------------
--------------------------------------------------
----MDCYEFVKDAVFSVSIASLGIFIASFLYKPGYSSLQNLDLINSFVK
IDLKTIFWDKIKNGIYDWSYNRAYIDAFYATFLTGSIRKLEKLAYFFDRR
VIDGITNGVGVMSFFVGEGIKYAGGGRISSYLF-----------------
--------------------------------------------------
--------------------------------------------------
--------------------------------------------------
--------------------------------------------------
--------------------------------------------------
--------------------------------------------------
--------------------------------------------------
--------------------------------
>ndhF_iodes_perrieri
MEQTYQYAWIIPLVPLPVPMLIGVGLLLFPTATKNFRRMWSFFSVLLLSI
AMAFSINLSIQQINNSSIYQYVWSWIINNDFSLEFGYLIDPLTSIMSILI
TTVGIMVLIY--SDNYMYHDRGYLRFFAYMSFFSSSMLELVTSSNLIQVY
IFWELVGMCSYLLIGFWFTRPAAANACQKAFVTNRVGDFGLLLGILSFYW
ITGTFEFRDLFEILTNLIS--NSEVNFLFVTLSAVLLFAGAVAKSAQFPL
HVWLPDAMEGPTPISALIHAATMVAAGIFLVARLLPLFIVVPYIMNFISL
IGLITLLLGATLALAQKDIKRGLAYSTMSQLGYMMLALGMGSYRSALFHL
ITHAYSKALLFLGSGSVIHSMETIVGYSPDKSQNMVLMGGLTKQIPITKT
SFLLGTLSLCGIPPLACFWSKDEIINDSWLYFPIFGIIASATAGLTAFYM
FRIYLLTFEGHFNFHFKNYSGTKNSPFYSISLWGQKGSKRITKKFPLLTF
FNLNKKSSSLRFKKTDETVRNIIRP----FFTIPHFD---NKNTYEYPYE
SANTMLCPLLVLVLFTLFSGALGIPFTQEGMYLDILSKWLTPSINLLHQN
YNNSMDCYEFVKDAVFSVSIASLGIFIASFLYKPVYSSLQNLDLINSFVK
MDLKTILGDKIKNGIYDWSYNRAYIDAFYKTFFTGSIRKLAKLAYFFDIR
VIDGITNGVGIMSFFVGEGIKYAGGGRISSYKWINFFDFHWRLGIDGLSI
GPILLTGFITTLATLVARPVTRDSRLFHFLMLAMYSGQIGSFSSQNLLFF
FIMWELELIPVYILLSMWGGKKRLYSATKFILYTAGGSIFLLMSVLGIHL
YGSNEPTFHFETLATRSYPVALEILFYIGFFIAFAVKLPIIPLHTWLPDT
HGEAHYSTCMLLAGILLKMGAYGLIRINMELLPHAHSIFSPWLMTVGAIQ
IIYAASTSPGQRNLKKRLAYSSVSHMGFIIIGIGSITDMGLNGALLQIIS
HGFIGAALFFLAGTSYDRIRLVYLDEMGGIGIPMPKIFTMFSSFSMASLA
LPGMSGFVAELIVFFGIITSQKCLLMPKILITLVMAIGMILTPIYSLSML
RQIFYGYKLFNTPNSYFFDSGPRELFVSISIF
>ndhF_iodes_scandens
--------------------------IIFPTATKKFRRMWAFFSVLLLSI
AMAFSINLSIEQINNSSIYQYVWSWIINNDFSLEFGYFIDPLTSIMSILI
TTVGIMVLIY--SDNYMYHDRGYLRFFAYMS-----------------VF
FFWELVGMCSYLLIGFWFTRPAAANACQKAFVTNRVGDFGLLLGILCFYW
ITGTFEFRDLFEIFTNLIS--NREVNFLFVTLSAVLLFAGAVAKSAQFPL
HVWLPDAMEGPTPISALIHAATMVAAGIFLVARLLPLFIV----------
--------------------------------------------------
--------------------------------------------------
-FLLGTLSLCGIPPLACFWSKDEILNDSWLYSPIFGIIAYATAGLTAFYM
FRIYLLTFEGHFHFENENIYLLTFEGHFHFHFQ--NGSKRINKNFPLLTF
FNLNK-KSSSLRFKKTSRIDEAVRN--IIQPFITISHFD-NKNIYSYPYE
SANTMLFPLLVLGLFTLFSGALGIPFTQEGMDLDILSKWLTPSINLLHQN
SNNSIDWYEFVKDAVFSVSIASLGIFIASFLYKPVYSSLQNLDLINSFVK
TDLKRIFGDKIKNGIYDWSYNRAYIDAFYATFFIGSIRKLAKFAYFFDRR
VIDGITNGVGVMSFFVGKGIKYAGGGRISS--------------------
--------------------------------------------------
--------------------------------------------------
--------------------------------------------------
--------------------------------------------------
--------------------------------------------------
--------------------------------------------------
--------------------------------------------------
--------------------------------
>ndhF_iodes_cirrhosa
MEQTYQYAWIIPLVPLPVPMLIGVGLLLFPTATKNFRRMWAFYSVLLLSI
AMAFSINLSIEQINNSSIYQYVWSWIINNDFSLEFGYFIDPLTSIMSILI
TTVGIMVLIY--SDNYMYHDRGYLRFFAYMSFFSSFMLGLVTSSNLIQVY
IFWELVGMCSYLLIGFWFTRPAAANACQKAFVTNRVGDFGLLLGIFCFYW
ITGTFEFRDLFEIFTNLIS--NSEVNFLFVTLSAVLLFAGAVAKSAQFPL
HVWLPDAMEGPTPISALIHAATMVAAGIFLVARLLPLFIVVPYIMNFISL
IGLITLLLGATLALAQKDIKRGLAYSTMSQLGYMMLALGMGSYRSALFHL
ITHAYSKALLFLGSGSVIHSMETIVGYSPDKSQNMVLMGGLTKQIPISKT
AFLLGTLSLCGIPPLACFWSKDEILNDSWLYSPIFGIIAYATAGLTAFYM
FRIYLLTFEGHFHFHFQNYSGRKNTSFYSISLWGQKGSKRINKNFPLLTF
LNLNK-KSSSLRFKKTSRIDETVRNIILIRPFITISHFD-NKNTYSYPYE
SSNTMLFPLLVLGLFTLFSGALGIPFTQEGMDLDILSKWLTPSINLLHQN
SNNSIDWYEFVKDAVFSVSIASLGIFIASFLYKPVYLSLQNLDLINSFVK
TDLKTIFGDKIKNGIYDWSYNRAYIDTFYTTFFIGSIRKLAKFAYFFDRR
VIDGITNGVGVMSFFVGEGIKYAGGGRISSYLFFYLFYVAIFLLIYYFIF
K-------------------------------------------------
--------------------------------------------------
--------------------------------------------------
--------------------------------------------------
--------------------------------------------------
--------------------------------------------------
--------------------------------------------------
--------------------------------
