# Supplementary material for: Complete plastome sequence of Iodes cirrhosa Turcz., the first in the Icacinaceae, comparative genomic analyses and possible split of Idoes species in response to climate changes
Source: PeerJ. 2019 Apr 1;7:e6663. doi: 10.7717/peerj.6663 (PMC6448556; doi:10.7717/peerj.6663)
Supplement: Dataset S7 [file peerj-07-6663-s009.zip › DatasetS7/msa_proteins/ndhG.msa]

>ndhG_iodes_klaineana
MDLPGPIHDFLLVFLGLGLILGCLGVVFLPNPIYSAFSLGLVLVCISLFY
ILSNSYFVAAAQLLIYVG--AINVLIIFAVMFMNGSEYSKDENLWKVGDG
ITLMVCTSLFVSLITTISNTSWYGIIWSTRSNQILEQDLISNSQQIGIRL
STDFFLPFE-------------------
>ndhG_iodes_liberica
MDLPGPIHDFLLVFLGLGLILGCLGVVFLPNPIYSAFSLGLVLVCISLFY
ILSNSYFVAAAQLLIYVG--AINVLIIFAVMFMNGSEYSKDENLWKVGDG
ITLMVCTSLFVSLITTISNTSWYGIIWSTRSNQILEQDLISNSQQIGIRL
STDFFLPFE-------------------
>ndhG_iodes_perrieri
MDLPGAIHDFLLVFLGLGLILGCLGVVLLPNPIYSAFSLGLVLVCISLFY
ILSNSYFVAAAQLLIYVG--AINVLIIFAVMFMNGSEYSKDENLWKVGDG
ITLMVCTSLFVSLITTISNTSWYGIIWATRSNQILEQDLISNSQQIGIRL
STDFFLPFE-------------------
>ndhG_iodes_seretii
MDLPGPIHDFLLVFLGLGLILGCLGVVLLPNPIYSAFSLGLVLVCISLFY
ILSNSYFVAAAQLLIYVGAIAINVLIIFALMFMNGSEYSKDENLWKVGDG
ITLMVCTSLFVSLITTISNTSWYGIIWATRSNQILEQDLISNSQQIGIRL
STDFFLPFE-------------------
>ndhG_iodes_cirrhosa
MDLPGPIHDFLLVFLGLGLILGCLGVVLLPNPIYSAFSLGLVLVCISLFY
ILSNSYFVAAAQLLIYVG--AINVLIIFAVMFMNGSEYSKDENLWKVGDG
ITLMVCTSLFVSLITTISNTSWYGIIWATRSNLILEQDLISNSQQIGIRL
STDFFLPFELISIILLVALIGAIAVARQ
>ndhG_arabidopsis_thaliana
MDLPGPIHDFLLVFLGSGLLVGGLGVVLLPNPIFSAFSLGFVLVCISLLY
ILSNSHFVAAAQLLIYVG--AINVLIIFAVMFMNDSEYSTDFNLWTIGNG
ITSLVCTTILFLLMSTILDTSWYGVIWTTKLNQILEQDLISNSQQIGIHL
STDFFLPFELISIILLVALIGAISVARQ
>ndhG_iodes_scandens
MDLPGPIHDFLLVFLGLGLILGCLGVVLLPNPIYSAFSLGLVLVCISLFY
ILS-----------------------------------------FSLG--
-LVLVCISLFYILSKYFITL------------------LIPGTKN-----
----------------------------
