# Supplementary material for: Complete plastome sequence of Iodes cirrhosa Turcz., the first in the Icacinaceae, comparative genomic analyses and possible split of Idoes species in response to climate changes
Source: PeerJ. 2019 Apr 1;7:e6663. doi: 10.7717/peerj.6663 (PMC6448556; doi:10.7717/peerj.6663)
Supplement: Dataset S7 [file peerj-07-6663-s009.zip › DatasetS7/msa_proteins/ndhH.msa]

>ndhH_iodes_klaineana
MTAQVTRKDLMIVNMGPHHPSMHGVLRLILTLDGEDVIDCEPILGYLHRG
MEKIAENRTILQYLPYVTRWDYLATMFTEAITVNAPEQLGNIQVPKRASY
IRVIMLELSRIASHLLWLGPFMADIGAQTPFFYIFRERELIYDLFEAATG
MRMMHNYFRIGGVAADLPHGWIDKCLDFCDYFLTGVAEYQKLITQNPIFL
ERVEGVGIIGREEAINWGLSGPMLRASGIQWDLRKIDHYECYDEFDWGVQ
WQKEGDSLARYLVRISEMKESVKIIQQALEGIPGGPYENLEIRRFDKVRD
P---EFEYRFISKKPSPTFELSKQELYVRVEAPKGELGIFLIGDQNVFPW
RWKIRPPGFINLQILPQLVKRMKLADIMTILGSIDIIMGEIDR
>ndhH_iodes_liberica
MTAQVTRKDLMIVNMGPHHPSMHGVLRLILTLDGEDVIDCEPILGYLHRG
MEKIAENRTILQYLPYVTRWDYLATMFTEAITVNAPEQLGNIQVPKRASY
IRVIMLELSRIASHLLWLGPFMADIGAQTPFFYIFRERELIYDLFEAATG
MRMMHNYFRIGGVAADLPHGWIDKCLDFCDYFLTGVAEYQKLITRNPIFL
ERVEGVGIIGREEAINWGLSGPMLRASGIQWDLRKIDHYECYDEFDWGVQ
WQKEGDSLARYLVRISEMKESVKIIQQALEGIPGGPYENLEIRRFDKVRD
PEWNDFEYRFISKKPSPTFELSKQELYVRVEAPKGELGIFLIGDQNVFPW
RWKIRPPGFINLQILPQLVKRMKLADIMTILGSIDIIMGEIDR
>ndhH_iodes_seretii
MTAQVTRKDLMIVNMGPHHPSMHGVLRLILTLDGEDVIDCEPILGYLHRG
MEKIAENRTILQYLPYVTRWDYLATMFTEAITVNAPEQLGNIQVPKRASY
IRVIMLELSRIASHLLWLGPFMADIGAQTPFFYIFRERELIYDLFEAATG
MRMMHNYFRIGGVAADLPHGWIDKCLDFCDYFLTGVAEYQKLITRNPIFL
ERVEGVGIIGSEEAINWGLAGPMLRASGIQWDLRKIDHYECYDEFDWGVQ
WQKEGDSLARYLVRISEMKESVKIIQQALEGIPGGPYENLEIRRFDKVRD
PEWNDFEYRFISKKPSPTFELSKQELYVRIEAPKGELGIFLIGDQNVFPW
RWKIRPPGFINLQILPQLVKRMKLADIMTILGSIDIIMGEIDR
>ndhH_iodes_scandens
----------------------------------------EPILGYLHRG
MEKIAENRTILQYLPYVTRWDYLATMFTEAITVNAPEQLGNIQVPKRASY
IRVIMLELSRIASHLLWLGPFMADIGAQTPFFYIFRERELIYDLFEAATG
MRMMHNYFRIGGVAADLPHGWIDKCLDFCDYFLTGVAEYQKLITRNPIFL
ERVEGVGIIGREEAINWGLSGPMLRASGIQWDLRKIDHYECYDEFDWGIQ
WQKEGDSLARYLVRISEMKESVKIIQQALEGIPGGPYDNLEIRRFDKVRD
PEWNDFEYRFFSKKPSPTFELSKQELYVRVEAPKGELGIFLIGDQNVFPW
RWKIHPPGFINLQILPQLVKRMKLADIMTILGSIDIIMGEIDR
>ndhH_iodes_cirrhosa
MTAQVTRKDFMIVNMGPHHPSMHGVLRLILTLDGEDVIDCEPILGYLHRG
MEKIAENRTILQYLPYVTRWDYLATMFTEAITVNAPEQLGNIQVPKRASY
IRVIMLELSRIASHLLWLGPFMADIGAQTPFFYIFRERELIYDLFEAATG
MRMMHNYFRIGGVAADLPHGWIDKCLDFCDYFLTGVAEYQKLITRNPIFL
ERVEGVGIIGREEAINWGLSGPMLRASGIQWDLRKIDHYECYDEFDWGIQ
WQKEGDSLARYLVRISEMKESVKIIQQALEGIPGGPYENLEIRRFDKVRD
PEWNDFEYRFISKKPSPTFELSKQELYVRVEAPKGELGIFLIGDQNVFPW
RWKIHPPGFINLQILPQLVKRMKLADIMTILGSIDIIMGEIDR
>ndhH_iodes_perrieri
MTAQVTRKDLMIVNMGPHHPSMHGVLRLILTLDGEDVIDCEPILGYLHRG
MEKIAENRTILQYLPYVTRWDYLATMFTEAITVNAPEQLGNIQVPKRASY
IRVIMLELSRIASHLLWLGPFMADIGAQTPFFYIFRERELIYDLFEAATG
MRMMHNFFRIGGVAADLPHGWIDKCLDFCDYFLTGVAEYQKLITRNPIFL
ERVEGVGIIGREEAINWGLSGPMLRASGIQWDLRKIDHYESYDEFDWGVQ
WQKEGDSLARYLVRISEMKESVKIIQQALEGIPGGPYENFEIRRFDKVRD
LEWNDFEYRFISKKPSPTFELSKQELYVRVEAPKGELGIFLIGDQNVFPW
RWKIRPPGFINLQILPQLVKRMKLADIMTILGSIDIIMGEIDR
>ndhH_arabidopsis_thaliana
MKRPVTGKDLMIVNMGPHHPSMHGVLRLIVTLDGEDVVDCEPILGYLHRG
MEKIAENRAIIQYLPYVTRWDYLATMFTEAITVNGPEQLGNIQVPKRASY
IRVIMLELSRIASHLLWLGPFMADIGAQTPFFYIFREREFVYDLFEAATG
MRMMHNFFRIGGIAADLPYGWIDKCLDFCDYFLTEVVEYQKLITRNPIFL
ERVEGVGIIGGEEAINWGLSGPMLRASGIPWDLRKIDRYESYDEFEWEIQ
WQKQGDSLARYLVRLSEMTESIKIIQQALEGLPGGPYENLESRGFDRKRN
PEWNDFEYRFISKKPSPTFELSKQELYVRVEAPKGELGIFLIGDQSGFPW
RWKIRPPGFINLQILPELVKRMKLADIMTILGSIDIIMGEVDR
