# Supplementary material for: Complete plastome sequence of Iodes cirrhosa Turcz., the first in the Icacinaceae, comparative genomic analyses and possible split of Idoes species in response to climate changes
Source: PeerJ. 2019 Apr 1;7:e6663. doi: 10.7717/peerj.6663 (PMC6448556; doi:10.7717/peerj.6663)
Supplement: Dataset S7 [file peerj-07-6663-s009.zip › DatasetS7/msa_proteins/ndhI.msa]

>ndhI_iodes_scandens
MLPMVTEFMNYGQQTVRAARHIGQSFMITLSHAN----------------
--------------------------------------------------
--------------------------------------------------
--------------------------------------------------
-----------------------
>ndhI_iodes_cirrhosa
MLPMVTEFMNYGQQTVRAARHIGQSFMITLSHANRLPVTIQYPYEKLITS
ERFRGRIHFEFDKCIACEVCVRVCPIDLPVVDWKLEMDIRKKRLLNYSID
FGICIFCGNCVEYCPTNCLSMTEEYELSTYDRHKLNYNQIALGRLPMSVI
DDYTIRTILNSPKRK-----------------------------------
-----------------------
>ndhI_iodes_perrieri
MLPMVTEFMNYGQQTVRAARYIGQSFMITLSHANRLPVTIQYPYEKLITS
ERFRGRIHFEFDKCIACEVCVRVCPIDLPVVDWKFEIDIRKKRLLNYSID
FGICIFCGNCVEYCPTNCLSMTEEYELSTYDRHKLNYNQIALGRLPMSVI
DDYTIRTIWNSPKKKYDTCIGCTQCVRACPTDVLEMIPWDGCKAKQIASA
PRTEDCVGCKRCESACPTDFLSV
>ndhI_iodes_klaineana
MLPMVTEFMNYGQQTVRAARYIGQSFMITLSHANRLPVTIQYPYEKLITS
ERFRGRIHFEFDKCIACEVCVRVCPIDLPVVDWKLEMDIRKKRLLNYSID
FGICIFCGNCVEYCPTNCLSMTEEYELSTYDRHKLNYNQISLGRLPMSVI
DDYTIRTIWNSPKTK-----------------------------------
-----------------------
>ndhI_iodes_liberica
MLPMVTEFMNYGQQTVRAARYIGQSFMITLSHANRLPVTIQYPYEKLITS
ERFRGRIHFEFDKCIACEVCVRVCPIDLPVVDWKLEMDIRKKRLLNYSID
FGICIFCGNCVEYCPTNCLSMTEEYELSTYDRHKLNYNQISLGRLPMSVI
DDYTIRTIWNSPKTK-----------------------------------
-----------------------
>ndhI_iodes_seretii
MLPMVTEFMNYGQQTVRAARYIGQSFMITLSHANRLPVTIQYPYEKLITS
ERFRGRIHFEFDKCIACEVCVRVCPIDLPVVDWKLEMDIRKKRLLNYSID
FGICIFCGNCVEYCPTNCLSMTE---------------------------
--------------------------------------------------
-----------------------
>ndhI_arabidopsis_thaliana
MLPMITGFMNYGQQTLRAARYIGQGFMITLSHTNRLPVTIQYPYEKLITS
ERFRGRIHFEFDKCIACEVCVRVCPIDLPVVDWKLETNIRKKRLLNYSID
FGICIFCGNCVEYCPTNCLSMTEEYEFSTYDRHELNYNQIALGRLPMSVI
DDYTIRTIWNSPQTKN----GVNPLI------------------------
-----------------------
