# Supplementary material for: Complete plastome sequence of Iodes cirrhosa Turcz., the first in the Icacinaceae, comparative genomic analyses and possible split of Idoes species in response to climate changes
Source: PeerJ. 2019 Apr 1;7:e6663. doi: 10.7717/peerj.6663 (PMC6448556; doi:10.7717/peerj.6663)
Supplement: Dataset S7 [file peerj-07-6663-s009.zip › DatasetS7/msa_proteins/ndhJ.msa]

>ndhJ_iodes_seretii
MQGRLSAWLVKHGLIHRSLGFDYQGIETLQIKPEDWHSIAVILYVYGYNY
LRSQCAYDVAPGGLLASVYHLTRIEYGVDQPEEVCIKVFAPRRNPRIPSV
FWVWKSVDFQEREAYDMLGISYTNHPRLKRILMPESWIGWPLRKDYIAPN
FYEIQDAH
>ndhJ_iodes_liberica
MQGRLSAWLVKHGLIHRSLGFDYQGIETLQIKPEDWHSIAVILYVYGYNY
LRSQCAYDVAPGGLLASVYHLTRIEYGVDQPEEVCIKVFAPRRNPRIPSV
FWVWKSVDFQEREAYDMLGISYTNHPRLKRILMPESWIGWPLRKDYIAPN
FYEIQDAH
>ndhJ_iodes_klaineana
MQGRLSAWLVKHGLIHRSLGFDYQGIETLQIKPEDWHSIAVILYVYGYNY
LRSQCAYDVAPGGLLASVYHLTRIEYGVDQPEEVCIKVFAPRRNPRIPSV
FWIWKSVDFQEREAYDMLGISYTNHPRLKRILMPESWIGWPLRKDYIAPN
FYEIQDAH
>ndhJ_iodes_perrieri
MQGRLSAWLVKHGLIHRSLGFDYQGIETLQIKPEDWHSIAVILYVYGYNY
LRSQCAYDVAPGGLLASVYHLTRIEYGVDQPEEVCIKVFAPRSNPRIPSV
FWVWKSVDFQEREAYDMLGISYTNHPRLKRILMPESWIGWPLRKDYIAPN
FYEIQDAH
>ndhJ_iodes_cirrhosa
MQGRLSAWLVKHGLIHRSLGFDYQGIETLQIKPEDWHSIAVILYVYGYNY
LRSQCAYDVAPGGLLASVYHLTRIEYGVDQPEEVCIKVFATRRNPKILSV
FWVWKSVDFQEREAYDMLGISYTNHPRLKRILMPESWIGWPLRKDYIAPN
FYEIQDAH
>ndhJ_arabidopsis_thaliana
MQGTLSVWLAKRGLVHRSLGFDYQGIETLQIKPEDWHSIAVILYVYGYNY
LRSQCAYDVAPGGLLASVYHLTRIEYGVNQAEEVCIKVFTHRSNPRIPSV
FWVWKSTDFQERESYDMLGITYDSHPRLKRILMPESWIGWPLRKDYIAPN
FYEIQDAY
>ndhJ_iodes_scandens
--------------------------------------------------
--------------------------------------------------
----KSVDFRNRE-----------HPNQKRIQYSTSYLNW----------
FYEIQDAH
