# Supplementary material for: Complete plastome sequence of Iodes cirrhosa Turcz., the first in the Icacinaceae, comparative genomic analyses and possible split of Idoes species in response to climate changes
Source: PeerJ. 2019 Apr 1;7:e6663. doi: 10.7717/peerj.6663 (PMC6448556; doi:10.7717/peerj.6663)
Supplement: Dataset S7 [file peerj-07-6663-s009.zip › DatasetS7/msa_proteins/ndhK.msa]

>ndhK_iodes_scandens
--------------------------------------------------
--------------------------------------------------
-----------------------TVRGVDKLIPVDVYLPGCPPKPEAVID
ALTKLRKKVSREIYEDRIRSQRENRCFTTKHKFNVGRSMNTGNYDQGFLY
QRP--S-----------------------
>ndhK_iodes_cirrhosa
--MNSIEFPLLNRTAQTSVISTTLTDLSNWSRLSSLWPLLYGTSCCFIEF
ASLIGSRFDFDRYGLVPRSSPRQADLILTAGTVTMKMAPSLVRLYEQMPE
PKYVIAMGACTITGGMFSTDSYSTVRGVDKLIPVDVYLPGCPPKPEAVID
ALTKLRKKVSREIYEDRIRSQRENRCFTTKHKFNVGRSMNTGNYDQGFLY
QRP--STSEILPETFFKYKSPVSSHELVN
>ndhK_iodes_liberica
MNSIEFQFPLLDRTAQTSVISTTLTDLSNWSRLSSLWPLLYGTSCCFIEF
ASLIGSRFDFDRYGLVPRSSPRQADLILTAGTVTMKMAPSLVRLYEQMPE
PKYVIAMGACTITGGMFSTDSYSTVRGVDKLIPVDVYLPGCPPKPEAVID
ALTKLRKKVSRELYEDRIRSQRENRCFTTKHKFNVGRSIHTGNFNQGFLY
QRP--STSEILPETFFKYKSPVSSHELVN
>ndhK_iodes_perrieri
MNS--IEFPLLDRTAQTSVISTTLTDLSNWSRLSSLWPLLYGTSCCFIEF
ASLIGSRFDFDRYGLVPRSSPRQADLILTAGTVTMKMAPSLVRLYEQMPE
PKYVIAMGACTITGGMFSTDSYSTVRGVDKLIPVDVYLPGCPPKPEAVID
ALTKLRKKVSRELYEDRIRSQRENRCFITKHKFNVGRSIHTGNYDQGFLY
QRP--STSEILPETFFKYKSPVSSHELVN
>ndhK_iodes_seretii
MNS--IEFPLLDRTAQTSVISTTLTDLSNWSRLSSLWPLLYGTSCCFIEF
ASLIGSRFDFDRYGLVPRSSPRQADLILTAGTVTMKMAPSLVRLYEQMPE
PKYVIAMGACTITGGMFSTDSYSTVRGVDKLIPVDVYLPGCPPKPEAVID
ALTKLRKKVSRELYEDRIRFQRENRCFTTKHKFNVGRSIHTGNYDQGFLY
QRP--STSEILPETFFKYKSPVSSHELVN
>ndhK_iodes_klaineana
MNS--IEFPLLDRTAQTSVISTTLTDLSNWSRLSSLWPLLYGTSCCFIEF
ASLIGSRFDFDRYGLVPRSSPRQADLILTAGTVTMKMAPSLVRLYEQMPE
PKYVIAMGACTITGGMFSTDSYSTVRGVDKLIPVDVYLPGCPPKPEAVID
ALTKLRKKVSRELYEDRIRSQRENRCFTTKHKFNVGRSIHTGNYDQGFLY
QRPSTSTSEILPETFFKYKSPVSSHELVN
>ndhK_arabidopsis_thaliana
MNS--IKFPILDRTTKNSVISTTLNDLSNWSRLSSLWPLLYGTSCCFIEF
ASLIGSRFDFDRYGLVPRSSPRQADLILTAGTVTMKMAPSLVRLYEQMPE
PKYVIAMGACTITGGMFSTDSYSTVRGVDKLIPVDVYLPGCPPKPEAVID
AITKLRKKIAREIYKDRIRPQQGNRCFTTNHKFFVVRSPHIGNYDQELLY
PPS--STSEISTETFFKYKSPVSSHELVN
