# Supplementary material for: Complete plastome sequence of Iodes cirrhosa Turcz., the first in the Icacinaceae, comparative genomic analyses and possible split of Idoes species in response to climate changes
Source: PeerJ. 2019 Apr 1;7:e6663. doi: 10.7717/peerj.6663 (PMC6448556; doi:10.7717/peerj.6663)
Supplement: Dataset S7 [file peerj-07-6663-s009.zip › DatasetS7/msa_proteins/petA.msa]

>petA_iodes_klaineana
MQTINTFFWIKEQIT-----------RFISASLMIYIITRTSISSAYPIF
AQQGYENPREATGRIVCANCHLANKPVDIEVPQAVLPDTVFEAVVRIPYD
MQLKQVLANGKKGALNVGAVLILPEGFELAPSDRISPEIKEKIGNLSFQS
YRPNKKNILVVGPVPGQKYSEITFPILSPSPATKKDVNFLKYPIYVGGNR
GRGQIYPDGSKSNNTVYTATAAGVVSKILRKEKGGYEITITDASDGRQVV
DIIPPGPELLVSEGEFLKLDQPLTSNPNVGGFGQGDAEIVLQDPLRVQGL
LFFLASVILAQIFLVLKKKQFEKVQLSEMNF
>petA_iodes_liberica
MQTINTFFWIKEQIT-----------RFISASLMIYIITRTSISSAYPIF
AQQGYENPREATGRIVCANCHLANKPVDIEVPQAVLPDTVFEAVVRIPYD
MQLKQVLANGKKGALNVGAVLILPEGFELAPSDRISPEIKEKIGNLSFQS
YRPNKKNILVVGPVPGQKYSEITFPILSPSPATKKDVNFLKYPIYVGGNR
GRGQIYPDGSKSNNTVYTATAAGVVSKIVRKEKGGYEITITDASDGRQVV
DIIPPGPELLVSEGEFLKLDQPLTSNPNVGGFGQGDAEIVLQDPLRVQGL
LFFLASVILAQIFLVLKKKQFEKVQLSEMNF
>petA_iodes_perrieri
MQTRNTFFWIKEQIT-----------RFIYASLMIYIITRTSISSAYPIF
AQQGYENPREATGRIVCANCHLANKPVDIEVPQAVLPDTVFEAVVRIPYD
MQLKQVLANGKKGALNVGAVLILPEGFELAPSDRISPEIKEKIGNLSFQS
YRPNKKNILVVGPVPGQKYSEITFPILSPSPATKKDVNFLKYPIYVGGNR
GRGQIYPDGSKSNNTVYTATAAGVVSKIVRKEKGGYEITITDASDGRQVV
DIIPPGPELLVSEGEFLKLDQPLTSNPNVGGFGQGDAEIVLQDPLRVQGL
LFFLASVILAQIFLVLKKKQFEKVQLSEMNF
>petA_iodes_seretii
MQTRNTFFWIKEQIT-----------RFISASLMIYIITRTSISSAYPIF
AQQGYENPREATGRIVCANCHLANKPVDIEVPQAVLPDTVFEAVVRIPYD
MQLKQVLANGKKGALNVGAVLILPEGFELAPSDRISPEMKEKIGNLSFQS
YRPNKKNILVVGPVPGQKYSEITFPILSPSPATKKDVNFLKYPIYVGGNR
GRGQIYPDGSKSNNTVYTATAAGVVSKIVRKEKGGYEITITDASDGRQVV
DIIPPGPELLVSEGEFIKLDQPLTSNPNVGGFGQGDAEIVLQDPLRVQGL
LFFLASVILAQIFLVLKKKQFEKVQLSEMNF
>petA_arabidopsis_thaliana
MQTRNTFSWIREEIT-----------RSISVSLIIYIITWASISSAYPIF
AQQNYENPREATGRIVCANCHLANKPVDIEVPQTVLPDTVFEAVVKIPYD
MQLKQVLANGKKGALNVGAVLILPEGFELAPPDRISPEMKEKIGNLSFQN
YRPNKKNILVIGPVPGQKYSEITFPILAPDPATNKDVHFLKYPIYVGGNR
GRGQIYPDGSKSNNTVYNATAGGIISKILRKEKGGYEITIVDASNGREVI
DIIPRGLELLVSEGESIKLDQPLTSNPNVGGFGQGDAEIVLQDPLRVQGL
LFFLGSVVLAQIFLVLKKKQFEKVQLSEMNF
>petA_iodes_cirrhosa
MQTRNTFFWIKEQIT-----------RFISASLMIYIITRTSISSAYPIF
AQQGYENPREATGRIVCANCHLANKPVDIEVPQAVLPDTVFEAVVRIPYD
MQLKQVLANGKKGALNVGAVLILPEGFELAPSDRISPEMKEKIGNLSFQS
YRPNKKNILVVGPVPGQKYSEITFPILSPSPATKKDVNFLKYPIYVGGNR
GRGQIYPDGSKSNNTVYTATAAGVVSKIVRKEKGGYEISITDASDGRQVV
DIIPPGPELLVSEGEFLKLDQPLTSNPNVGGFGQGDAEIVLQDPLRVQGL
LFFLASVILAQIFLVLKKKQFEKVQLSEMNF
>petA_iodes_scandens
MQTRNTLFWIKEQITRFIRKTFFWIKRFISASLMIYIITRTSISSAYPIF
AQQGYENPREATGRIVCANCHLANKPVDIDFFQA----------------
--------------------------------------------------
--------------------------------------------------
--------------------------------------------------
--------------------------------------------------
-------------------------------
