# Supplementary material for: Complete plastome sequence of Iodes cirrhosa Turcz., the first in the Icacinaceae, comparative genomic analyses and possible split of Idoes species in response to climate changes
Source: PeerJ. 2019 Apr 1;7:e6663. doi: 10.7717/peerj.6663 (PMC6448556; doi:10.7717/peerj.6663)
Supplement: Dataset S7 [file peerj-07-6663-s009.zip › DatasetS7/msa_proteins/petB.msa]

>petB_iodes_klaineana
--KVYDWFEERLEIQAIADDITSKYVPPHVNIFYCLGGITLTCFLVQVAT
GFAMTFYYR------PTVTEAFASVQYIMTEANFGWLIRSVHRWSASMMV
LMMILHVFRVYLTGGFKKPRELTWVTGVVLAVLTASFGVTGYSLPWDQIG
YWAVKIVTGVPEAIPVIGSPLVELLRGSASVGQSTLTRFYSLHTFVLPLL
TAVFMLMHFPMIRKQGISGPL
>petB_iodes_seretii
--KVYDWFEERLEIQAIADDITSKYVPPHVNIFYCLGGITLTCFLVQVAT
GFAMTFYYRPTITEAPTITEAFASVQYIMTEANFGWLIRSVHRWSASMMV
LMMILHVFRVYLTGGFKKPRELTWVTGVVLAVLTASFGVTGYSLPWDQIG
YWAVKIVTGVPEAIPVIGSPLVELLRGSASVGQSTLTRFYSLHTFVLPLL
TAVFMLMHFPMIRKQGISGPL
>petB_iodes_liberica
--KVYDWFEERLEIQAIADDITSKYVPPHVNIFYCLGGITLTCFLVQVAT
GFAMTFYYR------PTVTEAFASVQYIMTEANFGWLIRSVHRWSASMMV
LMMILHVFRVYLTGGFKKPRELTWVTGVVLAVLTASFGVTGYSLPWDQIG
YWAVKIVTGVPEAIPVIGSPLVELLRGSASVGQSTLTRFYSLHTFVLPLL
TAVFMLMHFPMIRKQGISGPL
>petB_iodes_scandens
--KVYDWFEERLEIQSIADDITSKYVPPHVNIFYCLGGITLTCFLVQVAT
GFAMTFYYR------PTVTEAFASVQYIMTEANFGWLIRSVHRWSASMMV
LMMILHVFRVYLTGGFKKPRELTWVTGVVLAVLTASFGVTGYSLPWDQIG
YWAVKIVTGVPEAIPVIGSPLVELLRGSASVGQSTLTRFYSLHTFVLPLL
TAVFMLMHFPMIRKQGISGPL
>petB_iodes_cirrhosa
-MKVYDWFEERLEIQSIADDITSKYVPPHVNIFYCLGGITLTCFLVQVAT
GFAMTFYYR------PTVTEAFASVQYIMTEANFGWLIRSVHRWSASMMV
LMMILHVFRVYLTGGFKKPRELTWVTGVVLAVLTASFGVTGYSLPWDQIG
YWAVKIVTGVPEAIPVIGSPLVELLRGSASVGQATLTRFYSLHTFVLPLL
TAVFMLMHFPMIRKQGISGPL
>petB_iodes_perrieri
--KVYDWFEERLEIQAIADDITSKYVPPHVNIFYCLGGITLTCFLVQVAT
GFAMTFYYR------PTVTEAFASVQYIMTEANFGWLIRSVHRWSSSMMV
LMMILHVFRVYLTGGFKKPRELTWVTGVVLGVLTASFGVTGYSLPWDQIG
YWAVKIVTGVPEAIPVIGSPLVELLRGSASVGQSTLTRFYSLHTFVLPLL
TAVFMLMHFPMIRKQGISGPL
>petB_arabidopsis_thaliana
MSKVYDWFEERLEIQAIADDITSKYVPPHVNIFYCLGGITLTCFLVQVAT
GFAMTFYYR------PTVTEAFASVQYIMTEANFGWLIRSVHRWSASMMV
LMMILHVFRVYLTGGFKKPRELTWVTGVVLGVLTASFGVTGYSLPWDQIG
YWAVKIVTGVPDAIPVIGSPLVELLRGSASVGQSTLTRFYSLHTFVLPLL
TAVFMLMHFLMIRKQGISGPL
