# Supplementary material for: Complete plastome sequence of Iodes cirrhosa Turcz., the first in the Icacinaceae, comparative genomic analyses and possible split of Idoes species in response to climate changes
Source: PeerJ. 2019 Apr 1;7:e6663. doi: 10.7717/peerj.6663 (PMC6448556; doi:10.7717/peerj.6663)
Supplement: Dataset S7 [file peerj-07-6663-s009.zip › DatasetS7/msa_proteins/petD.msa]

>petD_iodes_scandens
---TKKPDLNDPVLRAKLAKGMGHNYYGEPAWPNDLLYIFPVVILGTIAC
NVGLAVLEPSMIGEPADPFATPLEILPEWYFFPVFQILRTVPNKLLGVLL
MVSVPAGLLTVPFLENVNKFQNPFRRPVATTIFLIGTAVALWLGIGATLP
IEKSI-----
>petD_arabidopsis_thaliana
MGVTKKPDLNDPVLRAKLAKGMGHNYYGEPAWPNDLLYIFPVVILGTIAC
NVGLAVLEPSMIGEPADPFATPLEILPEWYFFPVFQILRTVPNKLLGVLL
MVSVPAGLLTVPFLENVNKFQNPFRRPVATTVFLIGTAAALWLGIGATLP
IDKSLTLGLF
>petD_iodes_perrieri
---TKKPDLNDPVLRAKLAKGMGHNYYGEPAWPNDLLYIFPVVILGTIAC
NVGLAVLEPSMIGEPADPFATPLEILPEWYFFPVFQILRTVPNKLLGVLL
MVSVPAGLLIVPFLENVNKFQNPFRRPVATTIFLIGTAVALWLGIGATLP
IEKSLTLGLF
>petD_iodes_seretii
---TKKPDLNDPVLRAKLAKGMGHNYYGEPAWPNDLLYIFPVVILGTIAC
NVGLAVLEPSMIGEPADPFATPLEILPEWYFFPVFQILRTVPNKLLGVLL
MVSVPAGLLTVPFLENVNKFQNPFRRPVATTIFLIGTAVALWLGIGATLP
IEKSLTLGLF
>petD_iodes_klaineana
---TKKPDLNDPVLRAKLAKGMGHNYYGEPAWPNDLLYIFPVVILGTIAC
NVGLAVLEPSMIGEPADPFATPLEILPEWYFFPVFQILRTVPNKLLGVLL
MVSVPAGLLTVPFLENVNKFQNPFRRPVATTIFLIGTAVALWLGIGATLP
IEKSLTLGLF
>petD_iodes_cirrhosa
MS-TKKPDLNDPVLRAKLAKGMGHNYYGEPAWPNDLLYIFPVVILGTIAC
NVGLAVLEPSMIGEPADPFATPLEILPEWYFFPVFQILRTVPNKLLGVLL
MVSVPAGLLTVPFLENVNKFQNPFRRPVATTIFLIGTAVALWLGIGATLP
IEKSLTLGLF
>petD_iodes_liberica
-------------------------YYGEPAWPNDLLYIFPVVILGTIAC
NVGLAVLEPSMIGDPADPFATPLEILPEWYFFPVFQILRTVPNKLLGVLL
MVSVPAGLLTVPFLENVNKFQNPFRRPVATTIFLIGTAVALWLGIGATLP
IEKSLTLGLF
