# Supplementary material for: Complete plastome sequence of Iodes cirrhosa Turcz., the first in the Icacinaceae, comparative genomic analyses and possible split of Idoes species in response to climate changes
Source: PeerJ. 2019 Apr 1;7:e6663. doi: 10.7717/peerj.6663 (PMC6448556; doi:10.7717/peerj.6663)
Supplement: Dataset S7 [file peerj-07-6663-s009.zip › DatasetS7/msa_proteins/petG.msa]

>petG_iodes_perrieri
----NLKGIVLGLIPITLAGLFVTAYLQY-----------------RRGD
QLD-
>petG_arabidopsis_thaliana
MIEVFLFGIVLGLIPITLAGLFVTAYLQY-----------------RRGD
QLDF
>petG_iodes_klaineana
MIEVSLFGIVLGLIPITLAGLFVTAYLQY-----------------RRGD
QLD-
>petG_iodes_cirrhosa
MIEVSLFGIVLGLIPITLAGLFVTAYLQY-----------------RRGD
QLDL
>petG_iodes_seretii
MIEVSLFGIVLGLIPITLAGLFVTAYLQY-----------------RRGD
Q---
>petG_iodes_scandens
MIEVSLFGIVLGLIPITLAGLFVTAYLQY-----------------RRGD
Q---
>petG_iodes_liberica
MIEVSLFGIVLGLIPITLAGLFVTAYLQYRLIPITFWLDYSAYLQYRRGD
Q---
