# Supplementary material for: Complete plastome sequence of Iodes cirrhosa Turcz., the first in the Icacinaceae, comparative genomic analyses and possible split of Idoes species in response to climate changes
Source: PeerJ. 2019 Apr 1;7:e6663. doi: 10.7717/peerj.6663 (PMC6448556; doi:10.7717/peerj.6663)
Supplement: Dataset S7 [file peerj-07-6663-s009.zip › DatasetS7/msa_proteins/psaA.msa]

>psaA_iodes_klaineana
MIIRSPEPEVKILVDRDHIKTSFEEWARPGHFSRTIAKGPDTTTWIWNLH
ADAHDFDSHTSDLEE-ISRKVFSAHFGQLSIIFLWLSGMYFHGARFSNYE
AWLSDPTHIGPSAQVVW-PIVGQEILNGDVGGGFRG-IQIT-SGLFQMWR
ASGITNELQLYCTAIGALVFAALMLFAGWFHYH-KAAPKLAWFQDVESML
NHHLAGLLGLGSLAWAGHQVHVSLPIN--QFLNAGVDPKEIPLPHEFILN
RDLLTQLYPVFAEGATPFFTLNWSKYAEFLTFRGGLDPVTGGLWLTDIAH
HHLAIAILFLIAGHMYRTNWGIGHGLKDILEAHKGP--FTGQGHKGLYEI
LTTSWHAQLSLNLAMLGSLTIIVAHHMYAMPPYPYLATDYGTQLSLFTHH
MWIGGFLIVGAAAHAAIFMVRDYDPTTRYNDLLDRVLRHRDAIISHLNWA
CIFLGFHSFGLYIHNDTMSALGRPQDMFSDTAIQLQPVFAQWIQNTH--A
LAPGATAPGATASTSLTWGGGDLVAVGGKVALLPIPLGTADFLVHHIHAF
TIHVTVLILLKGVLFARSSRLIPDKANLGFRFPCDGPGRGGTCQVSAWDH
VFLGLFWMYNSISVVIFHFSWKMQSDVWGNISDQGIVTHITGGNFAQSSI
TINGWLRDFLWAQASQVIQSY----GSSFSAYGLFFLGAHFVWAFSLMFL
FSGRGYWQELIESIVWAHNKLKVAPATQPRALSIVQGRAVGVTHYLLGGI
ATTWAFFLARIIAVGFSQGLAQDPTTRRIWFGIATAHDFESHDDITEERL
YQNIFASHFGQLAIIFLWTSGNLFHVAWQGNFESWVQDPLHVRPIAHAIW
DPHFGQPAVEAFTRGGALGPVNIAYSGVYQWWYTIGLRTNEDLYTGALFL
LFLSAISLIAGWLHLQPKWKPSVSWFKNAESRLNHHLSGLFGVSSLAWTG
HLVHVAIPASRGESVRWNNFLDVLPHPQGLGPLFTGQWNLYAQNPDSSSH
LFGTSQGAGTAILTLLGGFHPQTQSLWLTDIAHHHLAIAFIFLVAGHMYR
TNFGIGHSMKDLLDAHIPPGGRLGRGHKGLYDTINNSLHFQLGLALASLG
VITSLVAQHMYSLPAYAFIAQDFTTQAALYTHHQYIAGFIMTGAFAHGAI
FFIRDYNPEQNEDNVLARMLDHKEAITSHLSWASLFLGFHTLGLYVHNDV
MLAFGTP-----EKQILIEPIFAQWIQSAHGKTSYGFDVLLSSTNGPAFN
AGRSI-WLPGWLNAVNENSNSLFLTIGPGDFLVHHAIALGLHTTTLILVK
GALDARGSKLMPDKKDFGYSFPCDGPGRGGTCDISAWDAFYLAVFWMLNT
IGWVTFYWHWKHITLWQGNVS-----------QFNESSTYLMGWLRDYLW
LNSSQLINGYNPFGMNSLSVWAWMFLFGHLVWAIGFMFLISWRGYWQELI
ETLAWAHERTPLANLIRWRDKPVALSIVQARLVGLAHFSVGYIFTYAAFL
IA------------------------------------------------
--------------------------------------------------
--------------------------------------------------
--------------------------------------------------
--------------------------------------------------
--------------------------------------------------
--------------------------------------------------
--------------------------------------------------
--------------------------------------------------
--------------------------------------------------
---
>psaA_iodes_scandens
MIIRSPEPEVKILVDRDHIKTSFEEWARPGHFSRTIAKGPDTTTWIWNLH
ADAHDFDSHTSDLEE-ISRKVFSAHFGQLSIIFLWLSGMYFHGARFSNYE
AWLSDPTHIGPSAQVVW-PIVGQEILNGDVGGGFRG-IQIT-SGLFQMWR
ASGITNELQLYCTAIGALVFAALMLFAGWFHYH-KAAPKLAWFQDVESML
NHHLAGLLGLGSLAWAGHQVHVSLPIN--QFLNAGVDPKEIPLPHEFILN
RDLLTQLYPVFAEGATPFFTLNWSKYAEFLTFRGGLDPVTGGLWLTDIAH
HHLAIAILFLIAGHMYRTNWGIGHGLKDILEAHKGP--FTGQGHKGLYEI
LTTSWHAQLSLNLAMLGSLTIIVAHHMYAMPPYPYLATDYGTQLSLFTHH
MWIGGFLIVGAAAHAAIFMVRDYDPTTRYNDLLDRVLRHRDAIISHLNWA
CIFLGFHSFGLYIHNDTMSALGRPQDMFSDTAIQLQPVFAQWIQNTH--A
LAPGATAPGATTSTSLTWGGGDLVAVGGKVALLPIPLGTADFLVHHIHAF
TIHVTVLILLKGVLFARSSRLIPDKANLGFRFPCDGPGRGGTCQVSAWDH
VFLGLFWMYNSISVVIFHFSWKMQSDVWGNISDQGIVTHITGGNFAQSSI
TINGWLRDFLWAQASQVIQSY----GSSFSAYGLFFLGAHFVWAFSLMFL
FSGRGYWQELIESIVWAHNKLKVAPATQPRALSIVQGRAVGVTHYLLGGI
ATTWAFFLARIIAVGFSQGLAQDPTTRRIWFGIATAHDFESHDDITEERL
YQNIFASHFGQLAIIFLWTSGNLFHVAWQGNFESWVQDPLHVRPIAHAIW
DPHFGQPAVEAFTRGGALGPVNIAYSGVYQWWYTIGLRTNEDLYTGALFL
LFLSAISLIAGWLHLQPKWKPSVSWFKNAESRLNHHLSGLFGVSSLAWTG
HLVHVAIPASRGEYVRWNNFLDVLPHPQGLGPLFTGQWNLYAQNPDSSSH
LFGTSQGAGTAILTLLGGFHPQTQSLWLTDIAHHHLAIAFIFLVAGHMYR
TNFGIGHSMKDLLDAHIPPGGRLGRGHKGLYDTINNSLHFQLGLALASLG
VITSLVAQHMYSLPAYAFIAQDFTTQAALYTHHQYIAGFIMTGAFAHGAI
FFIRDYNPEQNEDNVLARMLDHKEAITSHLSWASLFLGFHTLGLYVHNDV
MLAFGTP-----EKQILIEPIFAQWIQSAHGKTSYGFDVLLSSTNGPAFN
AGRSI-WLPGWLNAVNENSNSLFLTIGPGDFLVHHAIALGLHTTTLILVK
GALDARGSKLMPDKKDFGYSFPCDGPGRGGTCDISAWDAFYLAVFWMLNT
IGWVTFYWHWKHITLWQGNVS-----------QFNESSTYLMGWLRDYLW
LNSSQLINGYNPFGMNSLSVWAWMFLFGHLVWAIGFMFLISWRGYWQELI
ETLAWAHERTPLANLIRWRDKPVALSIVQARLVGLAHFSVGYIFTYAAFL
IA------------------------------------------------
--------------------------------------------------
--------------------------------------------------
--------------------------------------------------
--------------------------------------------------
--------------------------------------------------
--------------------------------------------------
--------------------------------------------------
--------------------------------------------------
--------------------------------------------------
---
>psaA_iodes_cirrhosa
MIIRSPEPEVKILVDRDHIKTSFEEWARPGHFSRTIAKGPDTTTWIWNLH
ADAHDFDSHTSDLEE-ISRKVFSAHFGQLSIIFLWLSGMYFHGARFSNYE
AWLSDPTHIGPSAQVVW-PIVGQEILNGDVGGGFRG-IQIT-SGLFQMWR
ASGITSELQLYCTAIGALVFAALMLFAGWFHYH-KAAPKLAWFQDVESML
NHHLAGLLGLGSLAWAGHQVHVSLPIN--QFLNAGVDPKEIPLPHEFILN
RDLLTQLFPVFAEGATPFFTLNWSKYAEFLTFRGGLDPVTGGLWLTDIAH
HHLAIAILFLIAGHMYRTNWGIGHGLKDILEAHKGP--FTGQGHKGLYEI
LTTSWHAQLSLNLAMLGSLTIIVAHHMYAMPPYPYLATDYGTQLSLFTHH
MWIGGFLIVGAAAHAAIFMVRDYDPTTRYNDLLDRVLRHRDAIISHLNWA
CIFLGFHSFGLYIHNDTMSALGRPQDMFSDTAIQLQPVFAQWIQNTH--A
LAPGATAPGATTSTSLTWGGGDLVAVGGKVALLPIPLGTADFLVHHIHAF
TIHVTVLILLKGVLFARSSRLIPDKANLGFRFPCDGPGRGGTCQVSAWDH
VFLGLFWMYNSISVVIFHFSWKMQSDVWGNISDQGIVTHITGGNFAQSSI
TINGWLRDFLWAQASQVIQSY----GSSFSAYGLFFLGAHFVWAFSLMFL
FSGRGYWQELIESIVWAHNKLKVAPATQPRALSIVQGRAVGVTHYLLGGI
ATTWAFFLARIIAVG-----------------------------------
--------------------------------------------------
--------------------------------------------------
--------------------------------------------------
--------------------------------------------------
--------------------------------------------------
--------------------------------------------------
--------------------------------------------------
--------------------------------------------------
--------------------------------------------------
--------------------------------------------------
--------------------------------------------------
--------------------------------------------------
--------------------------------------------------
--------------------------------------------------
--------------------------------------------------
--------------------------------------------------
--------------------------------------------------
--------------------------------------------------
--------------------------------------------------
--------------------------------------------------
--------------------------------------------------
--------------------------------------------------
--------------------------------------------------
--------------------------------------------------
---
>psaA_iodes_perrieri
MIIRSTEPEVKILVDRDHIKTSFEEWARPGHFSRTIAKGPDTTTWIWNLH
ADAHDFDSHTSDLEE-ISRKVFSAHFGQLSIIFLWLSGMYFHGARFSNYE
AWLSDPTHIGPSAQVVW-PIVGQEILNGDVGGGFRG-IQIT-SGLFQMWR
ASGITNELQLYCTAIGALVFAALMLFAGWFHYH-KAAPKLAWFQDVESML
NHHLAGLLGLGSLAWAGHQVHVSLPIN--QFLNAGVDPKEIPLPHEFILN
RDLLTQLYPVFAEGATPFFTLNWSKYVEFLTFRGGLDPVTGGLWLTDIVH
HHLAIAILFLIAGHMYRTNWGIGHGLKDILEAHKGP--FTGQGHKGLYEI
LTTSWHAQLSLNLAMLGSLTIIVAHHMYAMPPYPYLATDYGTQLSLFTHH
MWIGGFLIVGAAAHAAIFMVRDYDPTTRYNDLLDRVLRHRDAIISHLNWA
CIFLGFHSFGLYIHNDTMSALGRPQDIY----------------------
--------------------------------------------------
--------------------------------------------------
--------------------------------------------------
--------------------------------------------------
--------------------------------------------------
---------------FSQGLAQDPTTRRIWFGIATAHDFESHDDITEERL
YQNIFASHFGQLAIIFLWTSGNLFHVAWQGNFESWVQDPLHVRPIAHAIW
DPHFGQPAVEAFTRGGALGPVNIAYSGVYQWWYTIGLRANEDLYTGALFL
LFLSAISLIAGWLHLQPKWKPSVSWFKNAESRLNHHLSGLFGVSSLAWTG
HLVHVAIPASRGEYVRWNNFLDVLPHPQGLGPLFTGQWNLYAQNPDSSSH
LFGTSQGAGTAILTLLGGFHPQTQSLWLTDIAHHHLAIAFIFLVAGHMYR
TNFGIGHSMKDLLDAHIPPGGRLGRGHKGLYDTINNSLHFQLGLALASLG
VITSLVAQHMYSLPAYAFIAQDFTTQAALYTHHQYIAGFIMTGAFAHGAI
FFIRDYNPEQNEDNVLARMLDHKEAITSHLSWASLFLGFHTLGLYVHNDV
MLAFGTP-----EKQILIEPIFAQWIQSAHGKTSYGFDVLLSSTNGPAFN
AGRSI-WLPGWLNAVNENSNSLFLTIGPGDFLVHHAIALGLHTTTLILVK
GALDARGSKLMPDKKDFGYSFPCDGPGRGGTCDISAWDAFYLAVFWMLNT
IGWVTFYWHWKHITLWQGNVS-----------QFNESSTYLMGWLRDYLW
LNSSQLINGYNPFGMNSLSVWAWMFLFGHLVWATGFMFLISWRGYWQELI
ETLAWAHERTPLANLIRWRDKPVALSIVQARLVGLAHFSVGYIFTYAAFL
IAMFEDTAIQLQPVFAS---------------------------------
--------------------------------------------------
--------------------------------------------------
--------------------------------------------------
------------SSLG--------------------IQNTHALAPGATAP
GATASTSLTWGGGDLVAVGGKVALLPIPLGTADFLVHHIHAFTIHVTVLI
LLKGVLFARSSRLIPDKANLGFRFPCDGPGRGGTCQVSAWDHVFLGLFWM
YNSISVVIFHFSWKMQSDVWGNISDQGIVTHITGGNFAQSSITINGWLRD
FLWAQASQVIQSYGSSFSAYGLFFLGAHFVWAFSLMFLFSGRGYWQELIE
SIVWAHNKLKVAPATQPRALSIVQGRAVGVTHYLLGGIATTWAFFLARII
AVG
>psaA_arabidopsis_thaliana
MIIRSPEPEVKILVDRDPIKTSFEEWAKPGHFSRTIAKGPDTTTWIWNLH
ADAHDFDSHTSDLEE-ISRKVFSAHFGQLSIIFLWLSGMYFHGARFSNYE
AWLSDPTHIGPSAQVVW-PIVGQEILNGDVGGGFRG-IQIT-SGFFQIWR
ASGITSELQLYCTAIGALVFAALMLFAGWFHYH-KAAPKLAWFQDVESML
NHHLAGLLGLGSLSWAGHQVHVSLPIN--QFLNAGVDPKEIPLPHEFILN
RDLLAQLYPSFAEGATPFFTLNWSKYSEFLTFRGGLDPVTGGLWLTDIAH
HHLAIAILFLIAGHMYRTNWGIGHGIKDILEAHKGP--FTGQGHKGLYEI
LTTSWHAQLSLNLAMLGSLTIIVAHHMYSMPPYPYLATDYATQLSLFTHH
MWIGGFLIVGAAAHAAIFMVRDYDPTNRYNDLLDRVLRHRDAIISHLNWV
CIFLGFHSFGLYIHNDTMSALGRPQDMFS---------------------
--------------------------------------------------
--------------------------------------------------
--------------------------------------------------
--------------------------------------------------
--------------------------------------------------
--------------------------------------------------
--------------------------------------------------
--------------------------------------------------
--------------------------------------------------
--------------------------------------------------
--------------------------------------------------
--------------------------------------------------
--------------------------------------------------
--------------------------------------------------
------------DTAIQLQPVFAQWIQNTH--------ALAPGVTAPGET
ASTSLTWGGGELVAVGGKVALLPIPLGTADFLVHHIHAFTIHVTVLILLK
GVLFARSSRLIPDKANLGFRFPCDGPGRGGTCQVSAWDHVFLGLFWMYNA
ISVVIFHFSWKMQSDVWGSISDQGVVTHITGGNFAQSSITINGWLRDFLW
AQASQVIQSYG----SSLSAYGLFFLGAHFVWAFSLMFLFSGRGYWQELI
ESIVWAHNKLKVAPAT----QPRALSIIQGRAVGVTHYLLGGIATTWAFF
LARIIAVG------------------------------------------
--------------------------------------------------
--------------------------------------------------
--------------------------------------------------
--------------------------------------------------
--------------------------------------------------
--------------------------------------------------
--------------------------------------------------
--------------------------------------------------
--------------------------------------------------
---
>psaA_iodes_seretii
MIIRSPEPEVKILVDRDHIKTSFEEWARPGHFSRTIAKGPDTTTWIWNLH
ADAHDFDSHTSDLEE-ISRKVFSAHFGQLSIIFLWLSGMYFHGARFSNYE
AWLSDPTHIGPSAQVVW-PIVGQEILNGDVGGGFRG-IQIT-SGLFQMWR
ASGITNELQLYCTAIGALVFAALMLFAGWFHYH-KAAPKLAWFQDVESML
NHHLAGLLGLGSLAWAGHQIHVSLPIN--QFLNAGVDPKEIPLPHEFILN
R-------------------------------------------------
--------------------------------------------------
--------------------------------------------------
--------------------------------------------------
--------------------------------------------------
--------------------------------------------------
--------------------------------------------------
--------------------------------------------------
--------------------------------------------------
--------------------------------------------------
---------------FSQGLAQDPTTRRIWFGIATAHDFESHDDITEERL
YQNIFASHFGQLAIIFLWTSGNLFHVAWQGNFESWVQDPLHVRPIAHAIW
DPHFGQPAVEAFTRGGALGPVNIAYSGVYQWWYTIGLRTNEDLYTGALFL
LFLSAISLIAGWLHLQPKWKPSVSWFKNAESRLNHHLSGLFGVSSLAWTG
HLVHVAIPASRGEYIRWNNFLDVLPHPQGLGPLFTGQWNLYAQNPDSSSH
LFGTSQGAGTAILTLLGGFHPQTQSLWLTDIAHHHLAIAFIFLVAGHMYR
TNFGIGHSMKDLLDAHIPPGGRLGRGHKGLYDTINNSLHFQLGLALASLG
VITSLVAQHMYSLPAYAFIAQDFTTQAALYTHHQYIAGFIMTGAFAHGAI
FFIRDYNPEQNEDNVLARMLDHKEAITSHLSWASLFLGFHTLGLYVHNDV
MLAFGTP-----EKQILIEPIFAQWIQSAHGKTSYGFDVLLSSTNGPAFN
AGRSI-WLPGWLNAVNENSNSLFLTIGPGDFLVHHAIALGLHTTTLILVK
GALDARGSKLMPDKKDFGYSFPCDGPGRGGTCDISAWDAFYLAVFWMLNT
IGWVTFYWHWKHITLWQGNVS-----------QSNESSTYLMGWLRDYLW
LNSSQLINGYNPFGMNSLSVWAWMFLFGHLVWAIGFMFLISWRGYWQELI
ETLAWAHERTPLANLIRWRDKPVALSIVQARLVGLAHFSVGYIFTYAAFL
IALYPVFAEGATPFFTLNWSKYAEFLTFRGGLDPVTGGLWLTDIAHHHLA
IAILFLIAGHMYRTNWGIGHGLKDILEAHKGPFTGQGHKGLYEILTTSWH
AQLSLNLAMLGSLTIIVAHHMYAMPPYPYLATDYGTQLSLFTHHMWIGGF
LIVGAAAHAAIFMVRDYDPTTRYNDLLDRVLRHRDAIISHLNWACIFLGF
HSFGLYIHNDTMSALGRPQDMFSDTAIQLQPVFAQWIQNTHALAPGATAP
GATASTSLTWGGGDLVAVGGKVALLPIPLGTADFLVHHIHAFTIHVTVLI
LLKGVLFARSSRLIPDKANLGFRFPCDGPGRGGTCQVSAWDHVFLGLFWM
YNSISVVIFHFSWKMQSDVWGNISDQGIVTHITGGNFAQSSITINGWLRD
FLWAQASQVIQSYGSSFSAYGLLFLGAHFVWAFSLMFLFSGRGYWQELIE
SIVWAHNKLKVAPATQPRALSIVQGRAVGVTHYLLGGIATTWAFFLARII
AVG
>psaA_iodes_liberica
-------------------------------FSQGLAQDP-TTRRIWFGI
ATAHDFESHDDITEERLYQNIFASHFGQLAIIFLWTSGNLFHVAWQGNFE
SWVQDPLHVRPIAHAIWDPHFGQPAVEAFTRGGALGPVNIAYSGVYQWWY
TIGLRSNEDLYTGALFLLFLSAISLIAGWLHLQPKWKPSVSWFKNAESRL
NHHLSGLFGVSSLAWTGHLVHVAIPASRGEYVRWNNFLDVLPHPQGLGPL
FTGQWNLYAQNPDSSSHLFGTSQGAGTAILTLLGGFHPQTQSLWLTDIAH
HHLAIAFIFLVAGHMYRTNFGIGHSMKDLLDAHIPPGGRLGRGHKGLYDT
INNSLHFQLGLALASLGVITSLVAQHMYSLPAYAFIAQDFTTQAALYTHH
QYIAGFIMTGAFAHGAIFFIRDYNPEQNEDNVLARMLDHKEAITSHLSWA
SLFLGFHTLGLYVHNDVMLAFGTPEKQILIEPIFAQWIQSAHGKTSYGFD
VLLSSTNGPAFNAGRSIWLPGWLNAVNENSNSLFLTIGPGDFLVHHAIAL
GLHTTTLILVKGALDARGSKLMPDKKDFGYSFPCDGPGRGGTCDISAWDA
FYLAVFWMLNTIGWVTFYWHWKHITLWQGNVS-----------QFNESST
YLMGWLRDYLWLNSSQLINGYNPFGMNSLSVWAWMFLFGHLVWAIGFMFL
IS------------------------------------------------
---------------WRGYWQGPDTTTWIWNLHADAHDFDSHTS-DLEEI
SRKVFSAHFGQLSIIFLWLSGMYFHGARFSNYEAWLSDPTHIGPSAQVVW
-PIVGQEILNGDVGGGFRG--IQITSGLFQMWRASGITSELQLYCTAIGA
LVFAALMLFAGWFHYH-KAAPKLAWFQDVESMLNHHLAGLLGLGSLAWAG
HQVHVSLPINQFLNAGVDPKEIPLPHEFILNRDLLTQ--LYPVFAEGATP
FFTLNWSKYAEFLTFLGGLDPVTGGLWLTDIAHHHLAIAILFLIAGHMYR
TNWGIGHGLKDILEAHKGP--FTGQGHKGLYEILTTSWHAQLSLNLAMLG
SLTIIVAHHMYAMPPYPYLATDYGTQLSLFTHHMWIGGFLIVGAAAHAAI
FMVRDYDPTTRYNDLLDRVLRHRDAIISHLNWACIFLGFHSFGLYIHNDT
MSALGRPQDMFSDTAIQLQPVFAQWIQNTH--------ALAPGATAPGAT
ASTSLTWGGGDLVAVGGKVALLPIPLGTADFLVHHIHAFTIHVTVLILLK
GVLFARSSRLIPDKANLGFRFPCDGPGRGGTCQVSAWDHVFLGLFWMYNS
ISVVIFHFSWKMQSDVWGNISDQGIVTHITGGNFAQSSITINGWLRDFLW
AQASQVIQSYG----SSFSAYGLFFLGAHFVWAFSLMFLFSGRGYWQELI
ESIVWAHNKLKVAPAT----QPRALSIVQGRAVGVTHYLLGGIATTWAFF
LARIIAVG------------------------------------------
--------------------------------------------------
--------------------------------------------------
--------------------------------------------------
--------------------------------------------------
--------------------------------------------------
--------------------------------------------------
--------------------------------------------------
--------------------------------------------------
--------------------------------------------------
---
