# Supplementary material for: Complete plastome sequence of Iodes cirrhosa Turcz., the first in the Icacinaceae, comparative genomic analyses and possible split of Idoes species in response to climate changes
Source: PeerJ. 2019 Apr 1;7:e6663. doi: 10.7717/peerj.6663 (PMC6448556; doi:10.7717/peerj.6663)
Supplement: Dataset S7 [file peerj-07-6663-s009.zip › DatasetS7/msa_proteins/psaB.msa]

>psaB_iodes_klaineana
MALRFPRFSQGLAQDPTTRRIWFGIATAHDFESHDDITEERLYQNIFASH
FGQLAIIFLWTSGNLFHVAWQGNFESWVQDPLHVRPIAHAIWDPHFGQPA
VEAFTRGGALGPVNIAYSGVYQWWYTIGLRTNEDLYTGALFLLFLSAISL
IAGWLHLQPKWKPSVSWFKNAESRLNHHLSGLFGVSSLAWTGHLVHVAIP
ASRGESVRWNNFLDVLPHPQGLGPLFTGQWNLYAQNPDSSSHLFGTSQGA
GTAILTLLGGFHPQTQSLWLTDIAHHHLAIAFIFLVAGHMYRTNFGIGHS
MKDLLDAHIPPGGRLGRGHKGLYDTINNSLHFQLGLALASLGVITSLVAQ
HMYSLPAYAFIAQDFTTQAALYTHHQYIAGFIMTGAFAHGAIFFIRDYNP
EQNEDNVLARMLDHKEAITSHLSWASLFLGFHTLGLYVHNDVMLAFGTPE
KQILIEPIFAQWIQSAHGKTSYGFDVLLSSTNGPAFNAGRSIWLPGWLNA
VNENSNSLFLTIGPGDFLVHHAIALGLHTTTLILVKGALDARGSKLMPDK
KDFGYSFPCDGPGRGGTCDISAWDAFYLAVFWMLNTIGWVTFYWHWKHIT
LWQGNVSQFNESSTYLMGWLRDYLWLNSSQLINGYNPFGMNSLSVWAWMF
LFGHLVWAIGFMFLISWRGYWQELIETLAWAHERTPLANLIRWRDKPVAL
SIVQARLVGLAHFSVGYIFTYAAFLIASTSGKFGFSRTIAKGPDTTTWIW
NLHADAHDFDSHTSDLEEISRKVFSAHFGQLSIIFLWLSGMYFHGARFSN
YEAWLSDPTHIGPSAQVVWPIVGQEILNGDVGGGFRGIQITSGLFQMWRA
SGITNELQLYCTAIGALVFAALMLFAGWFHYHKAAPKLAWFQDVESMLNH
HLAGLLGLGSLAWAGHQVHVSLPINQFLNAGVDPKEIPLPHEFILNRDLL
TQLYPVFAEGATPFFTLNWSKYAEFLTFRGGLDPVTGGLWLTDIAHHHLA
IAILFLIAGHMYRTNWGIGHGLKDILEAHKGPFTGQGHKGLYEILTTSWH
AQLSLNLAMLGSLTIIVAHHMYAMPPYPYLATDYGTQLSLFTHHMWIGGF
LIVGAAAHAAIFMVRDYDPTTRYNDLLDRVLRHRDAIISHLNWACIFLGF
HSFGLYIHNDTMSALGRPQDMFSDTAIQLQPVFAQWIQNTHALAPGATAP
GATASTSLTWGGGDLVAVGGKVALLPIPLGTADFLVHHIHAFTIHVTVLI
LLKGVLFARSSRLIPDKANLGFRFPCDGPGRGGTCQVSAWDHVFLGLFWM
YNSISVVIFHFSWKMQSDVWGNISDQGIVTHITGGNFAQSSITINGWLRD
FLWAQASQVIQSYGSSFSAYGLFFLGAHFVWAFSLMFLFSGRGYWQELIE
SIVWAHNKLKVAPATQPRALSIVQGRAVGVTHYLLGGIATTWAFFLA
>psaB_iodes_seretii
MALRFPRFSQGLAQDPTTRRIWFGIATAHDFESHDDITEERLYQNIFASH
FGQLAIIFLWTSGNLFHVAWQGNFESWVQDPLHVRPIAHAIWDPHFGQPA
VEAFTRGGALGPVNIAYSGVYQWWYTIGLRTNEDLYTGALFLLFLSAISL
IAGWLHLQPKWKPSVSWFKNAESRLNHHLSGLFGVSSLAWTGHLVHVAIP
ASRGEYIRWNNFLDVLPHPQGLGPLFTGQWNLYAQNPDSSSHLFGTSQGA
GTAILTLLGGFHPQTQSLWLTDIAHHHLAIAFIFLVAGHMYRTNFGIGHS
MKDLLDAHIPPGGRLGRGHKGLYDTINNSLHFQLGLALASLGVITSLVAQ
HMYSLPAYAFIAQDFTTQAALYTHHQYIAGFIMTGAFAHGAIFFIRDYNP
EQNEDNVLARMLDHKEAITSHLSWASLFLGFHTLGLYVHNDVMLAFGTPE
KQILIEPIFAQWIQSAHGKTSYGFDVLLSSTNGPAFNAGRSIWLPGWLNA
VNENSNSLFLTIGPGDFLVHHAIALGLHTTTLILVKGALDARGSKLMPDK
KDFGYSFPCDGPGRGGTCDISAWDAFYLAVFWMLNTIGWVTFYWHWKHIT
LWQGNVSQSNESSTYLMGWLRDYLWLNSSQLINGYNPFGMNSLSVWAWMF
LFGHLVWAIGFMFLISWRGYWQELIETLAWAHERTPLANLIRWRDKPVAL
SIVQARLVGLAHFSVGYIFTYAAFLIASTSGKFG----------------
--------------------------------------------------
--------------------------------------------------
--------------------------------------------------
--------------------------------------------------
--------EGATPFFTLNWSKYAEFLTFRGGLDPVTGGLWLTDIAHHHLA
IAILFLIAGHMYRTNWGIGHGLKDILEAHKGPFTGQGHKGLYEILTTSWH
AQLSLNLAMLGSLTIIVAHHMYAMPPYPYLATDYGTQLSLFTHHMWIGGF
LIVGAAAHAAIFMVRDYDPTTRYNDLLDRVLRHRDAIISHLNWACIFLGF
HSFGLYIHNDTMSALGRPQDMFSDTAIQLQPVFAQWIQNTHALAPGATAP
GATASTSLTWGGGDLVAVGGKVALLPIPLGTADFLVHHIHAFTIHVTVLI
LLKGVLFARSSRLIPDKANLGFRFPCDGPGRGGTCQVSAWDHVFLGLFWM
YNSISVVIFHFSWKMQSDVWGNISDQGIVTHITGGNFAQSSITINGWLRD
FLWAQASQVIQSYGSSFSAYGLLFLGAHFVWAFSLMFLFSGRGYWQELIE
SIVWAHNKLKVAPATQPRALSIVQGRAVGVTHYLLGGIATTWAFFLA
>psaB_iodes_liberica
MALRFPRFSQGLAQDPTTRRIWFGIATAHDFESHDDITEERLYQNIFASH
FGQLAIIFLWTSGNLFHVAWQGNFESWVQDPLHVRPIAHAIWDPHFGQPA
VEAFTRGGALGPVNIAYSGVYQWWYTIGLRSNEDLYTGALFLLFLSAISL
IAGWLHLQPKWKPSVSWFKNAESRLNHHLSGLFGVSSLAWTGHLVHVAIP
ASRGEYVRWNNFLDVLPHPQGLGPLFTGQWNLYAQNPDSSSHLFGTSQGA
GTAILTLLGGFHPQTQSLWLTDIAHHHLAIAFIFLVAGHMYRTNFGIGHS
MKDLLDAHIPPGGRLGRGHKGLYDTINNSLHFQLGLALASLGVITSLVAQ
HMYSLPAYAFIAQDFTTQAALYTHHQYIAGFIMTGAFAHGAIFFIRDYNP
EQNEDNVLARMLDHKEAITSHLSWASLFLGFHTLGLYVHNDVMLAFGTPE
KQILIEPIFAQWIQSAHGKTSYGFDVLLSSTNGPAFNAGRSIWLPGWLNA
VNENSNSLFLTIGPGDFLVHHAIALGLHTTTLILVKGALDARGSKLMPDK
KDFGYSFPCDGPGRGGTCDISAWDAFYLAVFWMLNTIGWVTFYWHWKHIT
LWQGNVSQFNESSTYLMGWLRDYLWLNSSQLINGYNPFGMNSLSVWAWMF
LFGHLVWAIGFMFLISWRGYWQELIETLAWAHERTPLANLIRWRDKPVAL
SIVQARLVGLAHFSVGYIFTYAAFLIASTSGKFG----------------
--------------------------------------------------
--------------------------------------------------
--------------------------------------------------
--------------GHQVHVSLPINQFLNAGVDPKEIPLPHEFILNRDLL
TQLYPVFAEGATPFFTLNWSKYAEFLTFLGGLDPVTGGLWLTDIAHHHLA
IAILFLIAGHMYRTNWGIGHGLKDILEAHKGPFTGQGHKGLYEILTTSWH
AQLSLNLAMLGSLTIIVAHHMYAMPPYPYLATDYGTQLSLFTHHMWIGGF
LIVGAAAHAAIFMVRDYDPTTRYNDLLDRVLRHRDAIISHLNWACIFLGF
HSFGLYIHNDTMSALGRPQDMFSDTAIQLQPVFAQWIQNTHALAPGATAP
GATASTSLTWGGGDLVAVGGKVALLPIPLGTADFLVHHIHAFTIHVTVLI
LLKGVLFARSSRLIPDKANLGFRFPCDGPGRGGTCQVSAWDHVFLGLFWM
YNSISVVIFHFSWKMQSDVWGNISDQGIVTHITGGNFAQSSITINGWLRD
FLWAQASQVIQSYGSSFSAYGLFFLGAHFVWAFSLMFLFSGRGYWQELIE
SIVWAHNKLKVAPATQPRALSIVQGRAVGVTHYLLGGIATTWAFFLA
>psaB_iodes_scandens
MALRFPRFSQGLAQDPTTRRIWFGIATAHDFESHDDITEERLYQNIFASH
FGQLAIIFLWTSGNLFHVAWQGNFESWVQDPLHVRPIAHAIWDPHFGQPA
VEAFTRGGALGPVNIAYSGVYQWWYTIGLRTNEDLYTGALFLLFLSAISL
IAGWLHLQPKWKPSVSWFKNAESRLNHHLSGLFGVSSLAWTGHLVHVAIP
ASRGEYVRWNNFLDVLPHPQGLGPLFTGQWNLYAQNPDSSSHLFGTSQGA
GTAILTLLGGFHPQTQSLWLTDIAHHHLAIAFIFLVAGHMYRTNFGIGHS
MKDLLDAHIPPGGRLGRGHKGLYDTINNSLHFQLGLALASLGVITSLVAQ
HMYSLPAYAFIAQDFTTQAALYTHHQYIAGFIMTGAFAHGAIFFIRDYNP
EQNEDNVLARMLDHKEAITSHLSWASLFLGFHTLGLYVHNDVMLAFGTPE
KQILIEPIFAQWIQSAHGKTSYGFDVLLSSTNGPAFNAGRSIWLPGWLNA
VNENSNSLFLTIGPGDFLVHHAIALGLHTTTLILVKGALDARGSKLMPDK
KDFGYSFPCDGPGRGGTCDISAWDAFYLAVFWMLNTIGWVTFYWHWKHIT
LWQGNVSQFNESSTYLMGWLRDYLWLNSSQLINGYNPFGMNSLSVWAWMF
LFGHLVWAIGFMFLISWRGYWQELIETLAWAHERTPLANLIRWRDKPVAL
SIVQARLVGLAHFSVGYIFTYAAFLIASTSGKFGFSRTIAKGPDTTTWIW
NLHADAHDFDSHTSDLEEISRKVFSAHFGQLSIIFLWLSGMYFHGARFSN
YEAWLSDPTHIGPSAQVVWPIVGQEILNGDVGGGFRGIQITSGLFQMWRA
SGITNELQLYCTAIGALVFAALMLFAGWFHYHKAAPKLAWFQDVESMLNH
HLAGLLGLGSLAWAGHQVHVSLPINQFLNAGVDPKEIPLPHEFILNRDLL
TQLYPVFAEGATPFFTLNWSKYAEFLTFRGGLDPVTGGLWLTDIAHHHLA
IAILFLIAGHMYRTNWGIGHGLKDILEAHKGPFTGQGHKGLYEILTTSWH
AQLSLNLAMLGSLTIIVAHHMYAMPPYPYLATDYGTQLSLFTHHMWIGGF
LIVGAAAHAAIFMVRDYDPTTRYNDLLDRVLRHRDAIISHLNWACIFLGF
HSFGLYIHNDTMSALGRPQDMFSDTAIQLQPVFAQWIQNTHALAPGATAP
GATTSTSLTWGGGDLVAVGGKVALLPIPLGTADFLVHHIHAFTIHVTVLI
LLKGVLFARSSRLIPDKANLGFRFPCDGPGRGGTCQVSAWDHVFLGLFWM
YNSISVVIFHFSWKMQSDVWGNISDQGIVTHITGGNFAQSSITINGWLRD
FLWAQASQVIQSYGSSFSAYGLFFLGAHFVWAFSLMFLFSGRGYWQELIE
SIVWAHNKLKVAPATQPRALSIVQGRAVGVTHYLLGGIATTWAFFLA
>psaB_iodes_cirrhosa
MALRFPRFNQGLAQDPTTRRIWFGIATAHDFESHDDITEERLYQNIFASH
FGQLAIIFLWTSGNLFHVAWQGNFESWVQDPLHVRPIAHAIWDPHFGQPA
VEAFTRGGALGPVNIAYSGVYQWWYTIGLRTNEDLYTGALFLLFLSAISL
IAGWLHLQPKWKPSVSWFKNAESRLNHHLSGLFGVSSLAWTGHLVHVAIP
ASRGEYVRWNNFLDVLPHPQGLGPLFTGQWNLYAQNPDSSSHLFGTSQGA
GTAILTLLGGFHPQTQSLWLTDIAHHHLAIAFIFLVAGHMYRTNFGIGHS
MKDLLDAHIPPGGRLGRGHKGLYDTINNSLHFQLGLALASLGVITSLVAQ
HMYSLPAYAFIAQDFTTQAVLYTHHQYIAGFIMTGAFAHGAIFFIRDYNP
EQNEDNVLARMLDHKEAITSHLSWASLFLGFHTLGLYVHNDVMLAFGTPE
KQILIEPIFAQWIQSAHGKTSYGFDVLLSSTNGPAFNAGRSIWLPGWLNA
VNENSNSLFLTIGPGDFLVHHAIALGLHTTTLILVKGALDARGSKLMPDK
KDFGYSFPCDGPGRGGTCDISAWDAFYLAVFWMLNTIGWVTFYWHWKHIT
LWQGNVSQFNESSTYLMGWLRDYLWLNSSQLINGYNPFGMNSLSVWAWMF
LFGHLVWATGFMFLISWRGYWQELIETLAWAHERTPLANLIRWRDKPVAL
SIVQARLVGLAHFSVGYIFTYAAFLIASTSGKFG----------------
--------------------------------------------------
--------------------------------------------------
--------------------------------------------------
--------------------------------------------------
--------------------------------------------------
--------------------------------------------------
--------------------------------------------------
--------------------------------------------------
--------------------------------------------------
--------------------------------------------------
--------------------------------------------------
--------------------------------------------------
--------------------------------------------------
-----------------------------------------------
>psaB_iodes_perrieri
MALRFPRFSQGLAQDPTTRRIWFGIATAHDFESHDDITEERLYQNIFASH
FGQLAIIFLWTSGNLFHVAWQGNFESWVQDPLHVRPIAHAIWDPHFGQPA
VEAFTRGGALGPVNIAYSGVYQWWYTIGLRANEDLYTGALFLLFLSAISL
IAGWLHLQPKWKPSVSWFKNAESRLNHHLSGLFGVSSLAWTGHLVHVAIP
ASRGEYVRWNNFLDVLPHPQGLGPLFTGQWNLYAQNPDSSSHLFGTSQGA
GTAILTLLGGFHPQTQSLWLTDIAHHHLAIAFIFLVAGHMYRTNFGIGHS
MKDLLDAHIPPGGRLGRGHKGLYDTINNSLHFQLGLALASLGVITSLVAQ
HMYSLPAYAFIAQDFTTQAALYTHHQYIAGFIMTGAFAHGAIFFIRDYNP
EQNEDNVLARMLDHKEAITSHLSWASLFLGFHTLGLYVHNDVMLAFGTPE
KQILIEPIFAQWIQSAHGKTSYGFDVLLSSTNGPAFNAGRSIWLPGWLNA
VNENSNSLFLTIGPGDFLVHHAIALGLHTTTLILVKGALDARGSKLMPDK
KDFGYSFPCDGPGRGGTCDISAWDAFYLAVFWMLNTIGWVTFYWHWKHIT
LWQGNVSQFNESSTYLMGWLRDYLWLNSSQLINGYNPFGMNSLSVWAWMF
LFGHLVWATGFMFLISWRGYWQELIETLAWAHERTPLANLIRWRDKPVAL
SIVQARLVGLAHFSVGYIFTYAAFLIASTSGKFGFSRTIAKGPDTTTWIW
NLHADAHDFDSHTSDLEEISRKVFSAHFGQLSIIFLWLSGMYFHGARFSN
YEAWLSDPTHIGPSAQVVWPIVGQEILNGDVGGGFRGIQITSGLFQMWRA
SGITNELQLYCTAIGALVFAALMLFAGWFHYHKAAPKLAWFQDVESMLNH
HLAGLLGLGSLAWAGHQVHVSLPINQFLNAGVDPKEIPLPHEFILNRDLL
TQLYPVFAEGATPFFTLNWSKYVEFLTFRGGLDPVTGGLWLTDIVHHHLA
IAILFLIAGHMYRTNWGIGHGLKDILEAHKGPFTGQGHKGLYEILTTSWH
AQLSLNLAMLGSLTIIVAHHMYAMPPYPYLATDYGTQLSLFTHHMWIGGF
LIVGAAAHAAIFMVRDYDPTTRYNDLLDRVLRHRDAIISHLNWACIFLGF
HSFGLYIHNDTMSALGRPQDMFSDTAIQLQPVFAQWIQNTHALAPGATAP
GATASTSLTWGGGDLVAVGGKVALLPIPLGTADFLVHHIHAFTIHVTVLI
LLKGVLFARSSRLIPDKANLGFRFPCDGPGRGGTCQVSAWDHVFLGLFWM
YNSISVVIFHFSWKMQSDVWGNISDQGIVTHITGGNFAQSSITINGWLRD
FLWAQASQVIQSYGSSFSAYGLFFLGAHFVWAFSLMFLFSGRGYWQELIE
SIVWAHNKLKVAPATQPRALSIVQGRAVGVTHYLLGGIATTWAFFLA
>psaB_arabidopsis_thaliana
MALRFPRFSQGLAQDPTTRRIWFGIATAHDFESHDDITEERLYQNIFASH
FGQLAIIFLWTSGNLFHVAWQGNFETWVQDPLHVRPIAHAIWDPHFGQPA
VEAFTRGGALGPVNIAYSGVYQWWYTIGLRTNEDLYTGALFLLFLSALSL
IGGWLHLQPKWKPRVSWFKNAESRLNHHLSGLFGVSSLAWTGHLVHVAIP
ASRGEYVRWNNFLNVLPHPQGLGPLFTGQWNLYAQNPDSSSHLFGTSQGS
GTAILTLLGGFHPQTQSLWLTDMAHHHLAIAILFLIAGHMYRTNFGIGHS
IKDLLEAHIPPGGRLGRGHKGLYDTINNSIHFQLGLALASLGVITSLVAQ
HMYSLPAYAFIAQDFTTQAALYTHHQYIAGFIMTGAFAHGAIFFIRDYNP
EQNEDNVLARMLDHKEAIISHLSWASLFLGFHTLGLYVHNDVMLAFGTPE
KQILIEPIFAQWIQSAHGKTSYGFDVLLSSTSGPAFNAGRSIWLPGWLNA
INENSNSLFLTIGPGDFLVHHAIALGLHTTTLILVKGALDARGSKLMPDK
KDFGYSFPCDGPGRGGTCDISAWDAFYLAVFWMLNTIGWVTFYWHWKHIT
LWQGNVSQFNESSTYLMGWLRDYLWLNSSQLINGYNPFGMNSLSVWAWMF
LFGHLVWATGFMFLISWRGYWQELIETLAWAHERTPLANLIRWKDKPVAL
SIVQARLVGLAHFSVGYIFTYAAFLIASTSGKFG----------------
--------------------------------------------------
--------------------------------------------------
--------------------------------------------------
--------------------------------------------------
--------------------------------------------------
--------------------------------------------------
--------------------------------------------------
--------------------------------------------------
--------------------------------------------------
--------------------------------------------------
--------------------------------------------------
--------------------------------------------------
--------------------------------------------------
-----------------------------------------------
