# Supplementary material for: Complete plastome sequence of Iodes cirrhosa Turcz., the first in the Icacinaceae, comparative genomic analyses and possible split of Idoes species in response to climate changes
Source: PeerJ. 2019 Apr 1;7:e6663. doi: 10.7717/peerj.6663 (PMC6448556; doi:10.7717/peerj.6663)
Supplement: Dataset S7 [file peerj-07-6663-s009.zip › DatasetS7/msa_proteins/psaC.msa]

>psaC_iodes_klaineana
MSHSVKIYDTCIGCTQCVRACPTDVLEMIPWDGCKAKQIASAPRTEDCVG
CKRCESACPTDFLSVRVYLWHETTRSMGLAY-------------------
------------------------------------------
>psaC_iodes_perrieri
MSHSVKIYDTCIGCTQCVRACPTDVLEMIPWDGCKAKQIASAPRTEDCVG
CKRCESACPTDFLSVRVYLWHETTRSMGLAYFDKCIACEVCVRVCPIDLP
VVDWKFEIDIRKKRLLNYSIDFGICIFCGNCVEYCPTNCLSM
>psaC_iodes_scandens
MSHSVKIYDTCIGCTQCVRACPTDVLEMIPWDGCKAKQIASAPRTEDCVG
CKRCESACPTDFLSVRVYLWHETTRSMGLAY-------------------
------------------------------------------
>psaC_iodes_seretii
MSHSVKIYDTCIGCTQCVRACPTDVLEMIPWDGCKAKQIASAPRTEDCVG
CKRCESACPTDFLSVRVYLWHETTRSMGLAY-------------------
------------------------------------------
>psaC_arabidopsis_thaliana
MSHSVKIYDTCIGCTQCVRACPTDVLEMIPWDGCKAKQIASAPRTEDCVG
CKRCESACPTDFLSVRVYLWHETTRSMGLAY-------------------
------------------------------------------
>psaC_iodes_cirrhosa
MSHSVKIYDTCIGCTQCVRACPTDVLEMIPWDGCKAKQIASAPRTEDCVG
CKRCESACPTDFLSVRVYLWHETTRSMGLAY-------------------
------------------------------------------
>psaC_iodes_liberica
-------------------SCRDKILEMIPLFQC----------------
------------------LVHSTSRGMGL---------------------
------------------------------------------
