# Supplementary material for: Complete plastome sequence of Iodes cirrhosa Turcz., the first in the Icacinaceae, comparative genomic analyses and possible split of Idoes species in response to climate changes
Source: PeerJ. 2019 Apr 1;7:e6663. doi: 10.7717/peerj.6663 (PMC6448556; doi:10.7717/peerj.6663)
Supplement: Dataset S7 [file peerj-07-6663-s009.zip › DatasetS7/msa_proteins/psaJ.msa]

>psaJ_iodes_klaineana
MRDLKTYLSVAPVLSALWFGSLAGLLIEINRFFPDA--------
>psaJ_iodes_perrieri
MRDLKTYLSVAPVLSALWFGSLAGLLIEINRFFPDA--------
>psaJ_iodes_seretii
MRDLKTYLSVAPVLSALWFGSLAGLLIEINRFFPDA--------
>psaJ_iodes_liberica
MRDLKTYLSVAPVLSALWFGSLAGLLIEINRFFPDA--------
>psaJ_arabidopsis_thaliana
MRDLKTYLSVAPVLSTLWFGSLAGLLIEINRLFPDALTFPFFSF
>psaJ_iodes_cirrhosa
MRDLKTYLSVAPVLSALWFGSLAGLLIEINRFFPDALTFPFFSF
>psaJ_iodes_scandens
---------IQPILLAQWKGPLVYLSSESN--------------
