# Supplementary material for: Complete plastome sequence of Iodes cirrhosa Turcz., the first in the Icacinaceae, comparative genomic analyses and possible split of Idoes species in response to climate changes
Source: PeerJ. 2019 Apr 1;7:e6663. doi: 10.7717/peerj.6663 (PMC6448556; doi:10.7717/peerj.6663)
Supplement: Dataset S7 [file peerj-07-6663-s009.zip › DatasetS7/msa_proteins/psbA.msa]

>psbA_iodes_scandens
MTAILERRESESLWGRFCNWITSTENRLYIGWFGVLMIPTLLTATSVFII
AFIAAPPVDIDGIREPVSGSLLYGNNIISGAIIPTSAAIGLHFYPIWEAA
SVDEWLYNGGPYELIVLHFLLGVACYMGREWELSFRLGMRPWIAVAYSAP
VAAATAVFLIYPIGQGSFSDGMPLGISGTFNFMIVFQAEHNILMHPFHML
GVAGVFGGSLFSAMHGSLVTSSLIRETTENESANEGYRFGQEEETYNIVA
AHGYFGRLIFQYASFNNSRSLHFFLAAWPVVGIWFTSLGISTMAFNLNGF
NFNQSVVDSQGRVINTWADIINRANLGMEVMHERNAHNFPLDLAAIEAPS
TNG
>psbA_arabidopsis_thaliana
MTAILERRESESLWGRFCNWITSTENRLYIGWFGVLMIPTLLTATSVFII
AFIAAPPVDIDGIREPVSGSLLYGNNIISGAIIPTSAAIGLHFYPIWEAA
SVDEWLYNGGPYELIVLHFLLGVACYMGREWELSFRLGMRPWIAVAYSAP
VAAATAVFLIYPIGQGSFSDGMPLGISGTFNFMIVFQAEHNILMHPFHML
GVAGVFGGSLFSAMHGSLVTSSLIRETTENESANEGYRFGQEEETYNIVA
AHGYFGRLIFQYASFNNSRSLHFFLAAWPVVGIWFTALGISTMAFNLNGF
NFNQSVVDSQGRVINTWADIINRANLGMEVMHERNAHNFPLDLAAVEAPS
TNG
>psbA_iodes_cirrhosa
MTAILERRESESLWGRFCNWITSTENRLYIGWFGVLMIPTLLTATSVFII
AFIAAPPVDIDGIREPVSGSLLYGNNIISGAIIPTSAAIGLHFYPIWEAA
SVDEWLYNGGPYELIVLHFLLGVACYMGREWELSFRLGMRPWIAVAYSAP
VAAATAVFLIYPIGQGSFSDGMPLGISGTFNFMIVFQAEHNILMHPFHML
GVAGVFGGSLFSAMHGSLVTSSLIRETTENESANEGYRFGQEEETYNIVA
AHGYFGRLIFQYASFNNSRSLHFFLAAWPVVGIWFTALGISTMAFNLNGF
NFNQSVVDSQGRVINTWADIINRANLGMEVMHERNAHNFPLDLAAIEAPS
TNG
>psbA_iodes_perrieri
MTAILERRESESLWGRFCNWITSTENRLYIGWFGVLMIPTLLTATSVFII
AFIAAPPVDIDGIREPVSGSLLYGNNIISGAIIPTSAAIGLHFYPIWEAA
SVDEWLYNGGPYELIVLHFLLGVACYMGREWELSFRLGMRPWIAVAYSAP
VAAAAAVFLIYPIGQGSFSDGMPLGISGTFNFMIVFQAEHNILMHPFHML
GVAGVFGGSLFSAMHGSLVTSSLIRETTENESANEGYRFGQEEETYNIVA
AHGYFGRLIFQYASFNNSRSLHFFLAAWPVVGIWFTALGISTMAFNLNGF
NFNQSVVDSQGRVINTWADIINRANLGMEVMHERNAHNFPLDLAGIEAPS
TNG
>psbA_iodes_seretii
MTAILERRESESLWGRFCNWITSTENRLYIGWFGVLMIPTLLTATSVFII
AFIAAPPVDIDGIREPVSGSLLYGNNIISGAIIPTSAAIGLHFYPIWEAA
SVDEWLYNGGPYELIVLHFLLGVACYMGREWELSFRLGMRPWIAVAYSAP
VAAAAAVFLIYPIGQGSFSDGMPLGISGTFNFMIVFQAEHNILMHPFHML
GVAGVFGGSLFSAMHGSLVTSSLIRETTENESANEGYRFGQEEETYNIVA
AHGYFGRLIFQYASFNNSRSLHFFLAAWPVVGIWFTALGISTMAFNLNGF
NFNQSVVDSQGRVINTWADIINRANLGMEVMHERNAHNFPLDLAAIEAPS
TNG
>psbA_iodes_klaineana
MTAILERRESESLWGRFCNWITSTENRLYIGWFGVLMIPTLLTATSVFII
AFIAAPPVDIDGIREPVSGSLLYGNNIISGAIIPTSAAIGLHFYPIWEAA
SVDEWLYNGGPYELIVLHFLLGVACYMGREWELSFRLGMRPWIAVAYSAP
VAAAAAVFLIYPIGQGSFSDGMPLGISGTFNFMIVFQAEHNILMHPFHML
GVAGVFGGSLFSAMHGSLVTSSLIRETTENESANEGYRFGQEEETYNIVA
AHGYFGRLIFQYASFNNSRSLHFFLAAWPVVGIWFTALGISTMAFNLNGF
NFNQSVVDSQGRVINTWADIINRANLGMEVMHERNAHNFPLDLAAIEAPS
TNG
>psbA_iodes_liberica
MTAILERRESESLWGRFCNWITSTENRLYIGWFGVLMIPTLLTATSVFII
AFIAAPPVDIDGIREPVSGSLLYGNNIISGAIIPTSVAI-LHFYPIWEEA
SVDEWLYNGGPYELIVLHFLLGVACYMGREWELSFRLGMRPWIAVAYSAP
VAAAAAVFLIYPIGQGSFSDGMPLGISGTFNFMIVFQAEHNILMHPFHML
GVAGVFGGSLFSAMHGSLVTSSLIRETTENESANEGYRFGQEEETYNIVA
AHGYFGRLIFQYASFNNSRSLHFFLAAWPVVGIWFTALGISTMAFNLNGF
NFNQSVVDSQGRVINTWADIINRANLGMEVMHERNAHNFPLDLAAIEAPS
TNG
