# Supplementary material for: Complete plastome sequence of Iodes cirrhosa Turcz., the first in the Icacinaceae, comparative genomic analyses and possible split of Idoes species in response to climate changes
Source: PeerJ. 2019 Apr 1;7:e6663. doi: 10.7717/peerj.6663 (PMC6448556; doi:10.7717/peerj.6663)
Supplement: Dataset S7 [file peerj-07-6663-s009.zip › DatasetS7/msa_proteins/psbB.msa]

>psbB_iodes_klaineana
MGLPWYRVHIVVLNDPGRLLSVHIMHTALVAGWAGSMALYELAVFDPSDP
VLDPMWRQGMFVIPFMTRLGITNSWGGWSITGGTITNPGIWSYEGVAGAH
IVFSGLCFLAAIWHWVYWDLEIFCDERTGKPSLDLPKIFGIHLFLSGVAC
FGFGAFHVTGLYGPGIWVSDPYGLTGKVQPVNPAWGVEGFDPFVPGGIAS
HHIAAGTLGILAGLFHLSVRPPQRLYKGLRMGNIETVLSSSIAAVFFAAF
VVAGTMWYGSATTPIELFGPTRYQWDQGYFQQEIYRRVSAGLAENQSLSE
AWSKIPEKLAFYDYIGNNPAKGGLFRAGSMDNGDGIAVGWLGHPIFRDKE
GRELFVRRMPTFFETFPVVLVDGDGIVRADVPFRRAESKYSVEQVGVTVE
FYGGELNGVSYSDPATVKKYARRAQLGEIFELDRATLKSDGVFRSSPRGW
FTFGHASFALLFFFGHIWHGARTLFRDVFAGIDPDLDAQVEFGAFQKLGD
PTTRRQGV
>psbB_iodes_perrieri
MGLPWYRVHIVVLNDPGRLLSVHIMHTALVAGWAGSMALYELAVFDPSDP
VLDPMWRQGMFVIPFMTRLGITNSWGGWSITGGTITNPGIWSYEGVAGAH
IVFSGLCFLAAIWHWVYWDLEIFCDERTGKPSLDLPKIFGIHLFLSGVAC
FGFGAFHVTGLYGPGIWVSDPYGLTGKVQPVNPAWGVEGFDPFVPGGIAS
HHIAAGTLGILAGLFHLSVRPPQRLYKGLRMGNIETVLSSSIAAVFFAAF
VVAGTMWYGSATTPIELFGPTRYQWDQGYFQQEIYRRVSAGLAENQSLSE
AWSKIPEKLAFYDYIGNNPAKGGLFRAGSMDNGDGIAVGWLGHPIFRDKE
GRELFVRRMPTFFETFPVVLVDGDGIVRADVPFRRAESKYSVEQVGVTVE
FYGGELNGVSYSDPATVKKYARRAQLGEIFELDRATLKSDGVFRSSPRGW
FTFGHASFALLFFFGHIWHGARTLFRDVFAGIDPDLDAQVEFGAFQKLGD
PTTRRQGV
>psbB_iodes_scandens
MGLPWYRVHIVVLNDPGRLLSVHIMHTALVAGWAGSMALYELAVFDPSDP
VLDPMWRQGMFVIPFMTRLGITNSWGGWSITGGTITNSGIWSYEGVAGAH
IVFSGLCFLAAIWHWVYWDLEIFCDERTGKPSLDLPKIFGIHLFLSGVAC
FGFGAFHVTGLYGPGIWVSDPYGLTGKVQPVNPAWGVEGFDPFVPGGIAS
HHIAAGTLGILAGLFHLSVRPPQRLYKGLRMGNIETVLSSSIAAVFFAAF
VVAGTMWYGSATTPIELFGPTRYQWDQGYFQQEIYRRVSAGLAENQSLSE
AWSKIPEKLAFYDYIGNNPAKGGLFRAGSMDNGDGIAVGWLGHPIFRDKE
GRELFVRRMPTFFETFPVVLVDGDGIVRADVPFRRAESKYSVEQVGVTVE
FYGGELNGVSYSDPATVKKYARRAQLGEIFELDRATLKSDGVFRSSPRGW
FTFGHASFALLFFFGHIWHGARTLFRDVFAGIDPDLDAQVEFGAFQKIGD
PTTRRQGV
>psbB_iodes_cirrhosa
MGLPWYRVHIVVLNDPGRLLSVHIMHTALVAGWAGSMALYELAVFDPSDP
VLDPMWRQGMFVIPFMTRLGITNSWGGWSITGGTITNSGIWSYEGVAGAH
IVFSGLCFLAAIWHWVYWDLEIFCDERTGKPSLDLPKIFGIHLFLSGVAC
FGFGAFHVTGLYGPGIWVSDPYGLTGKVQSVNPAWGVEGFDPFVPGGIAS
HHIAAGTLGILAGLFHLSVRPPQRLYKGLRMGNIETVLSSSIAAVFFAAF
VVAGTMWYGSATTPIELFGPTRYQWDQGYFQQEIYRRVSAGLAENQSLSE
AWSKIPEKLAFYDYIGNNPAKGGLFRAGSMDNGDGIAVGWLGHPIFRDKE
GRELFVRRMPTFFETFPVVLVDGDGIVRADVPFRRAESKYSVEQVGVTVE
FYGGELNGVSYSDPATVKKYARRAQLGEIFELDRATLKSDGVFRSSPRGW
FTFGHASFALLFFFGHIWHGARTLFRDVFAGIDPDLDAQVEFGAFQKLGD
PTTRRQGV
>psbB_iodes_liberica
-GLPWYRVHIVVLNDPGRLLSVHIMHTALVAGWAGSMALYELAVFDPSDP
VLDPMWRQGMFVIPFMTRLGITNSWGGWSITGGTITNPGIWSYEGVAGAH
IVFSGLCFLAAIWHWVYWDLEIFCDERTGKPSLDLPKIFGIHLFLSGVAC
FGFGAFHVTGLYGPGIWVSDPYGLTGKVQPVNPAWGVEGFDPFVPGGIAS
HHIAAGTLGILAGLFHLSVRPPQRLYKGLRMGNIETVLSSSIAAVFFAAF
VVAGTMWYGSATTPIELFGPTRYQWDQGYFQQEIYRRVSAGLAENQSLSE
AWSKIPEKLAFYDYIGNNPAKGGLFRAGSMDNGDGIAVGWLGHPIFRDKE
GRELFVRRMPTFFETFPVVLVDGDGIVRADVPFRRAESKYSVEQVGVTVE
FYGGELNGVSYSDPATVKKYARRAQLGEIFELDRATLKSDGVFRSSPRGW
FTFGHTSFALLFFFGHIWHGARTLFRDVFAGIDPDLDAQVEFGAFQKLGD
PTTRRQGV
>psbB_iodes_seretii
MGLPWYRVHIVVLNDPGRLLSVHIMHTALVAGWAGSMALYELAVFDPSDP
VLDPMWRQGMFVIPFMTRLGITNSWGGWSITGGTITNPGIWSYEGVAGAH
IVFSGLCFLAAIWHWVYWDLEIFCDERTGKPSLDLPKIFGIHLFLSGVAC
FGFGAFHVTGLYGPGIWVSDPYGLTGKVQPVNPAWGVEGFDPFVPGGIAS
HHIAAGTLGILAGLFHLSVRPPQRLYKGLRMGNIETVLSSSIAAVFFAAF
VVAGTMWYGSATTPIELFGPTRYQWDQGYFQQEIYRRVSAGLAENQSLSE
AWSKIPEKLAFYDYIGNNPAKGGLFRAGSMDNGDGIAVGWLGHPIFRDKE
GRELFVRRMPTFFETFPVVLVDGDGIVRADVPFRRAESKYSVEQVGVTVE
FYGGELNGVSYSDPATVKKYARRAQLGEIFELDRATLKSDGVFRSSPRGW
FTFGHTSFALLFFFGHIWHGARTLFRDVFAGIDPDLDAQVEFG-------
--------
>psbB_arabidopsis_thaliana
MGLPWYRVHTVVLNDPGRLLAVHIMHTALVAGWAGSMALYELAVFDPSDP
VLDPMWRQGMFVIPFMTRLGITNSWGGWNITGGTITNPGLWSYEGVAGAH
IVFSGLCFLAAIWHWVYWDLEIFCDERTGKPSLDLPKIFGIHLFLSGVAC
FGFGAFHVTGLYGPGIWVSDPYGLTGKVQPVNPAWGVEGFDPFVPGGIAS
HHIAAGTLGILAGLFHLSVRPPQRLYKGLRMGNIETVLSSSIAAVFFAAF
VVAGTMWYGSATTPIELFGPTRYQWDQGYFQQEIYRRVSAGLAENQSLSE
AWAKIPEKLAFYDYIGNNPAKGGLFRAGSMDNGDGIAVGWLGHPVFRNKE
GRELFVRRMPTFFETFPVVLVDGDGIVRADVPFRRAESKYSVEQVGVTVE
FYGGELNGVSYSDPATVKKYARRAQLGEIFELDRATLKSDGVFRSSPRGW
FTFGHASFALLFFFGHIWHGARTLFRDVFAGIDPDLDAQVEFGAFQKLGD
PTTKRQAV
