# Supplementary material for: Complete plastome sequence of Iodes cirrhosa Turcz., the first in the Icacinaceae, comparative genomic analyses and possible split of Idoes species in response to climate changes
Source: PeerJ. 2019 Apr 1;7:e6663. doi: 10.7717/peerj.6663 (PMC6448556; doi:10.7717/peerj.6663)
Supplement: Dataset S7 [file peerj-07-6663-s009.zip › DatasetS7/msa_proteins/psbC.msa]

>psbC_iodes_scandens
MKTLYSLRRFYPVETLFNGTLALAGRDQETTGFAWWAGNARLINLSGKLL
GAHVAHAGLIVFWAGAMNLFEVAHFVPEKPMYEQGLILLPHLATLGWGVG
PGGEVIDTFPYFVSGVLHLISSAVLGFGGIYHALLGPETLEESFPFFGYV
WKDRNKMTTILGIHLILLGLGAFLLVFKALYFGGVYDTWAPGGGDVRKIT
NLTLSPSIIFGYLLKSPFGGEGWIVSVDDLEDIIGGHVWLGSICILGGIW
HILTKPFAWARRALVWSGEAYLSYSLGALAVFGFIACCFVWFNNTAYPSE
FYGPTGPEASQAQAFTFLVRDQRLGANIGSAQGPTGLGKYLMRSPTGEVI
FGGETMRFWDLRAPWLEPLRGPNGLDLSRLKKDIQPWQERRSAEYMTHAP
LGSLNSVGGVATEINAVNYVSPRSWLATSHFVLGFFFFVGHLWHAGRARA
AAAGFEKGIDRDFEPVLSMTPL-
>psbC_iodes_cirrhosa
MKTLYSLRRFYPVETLFNGTLALAGRDQETTGFAWWAGNARLINLSGKLL
GAHVAHAGLIVFWAGAMNLFEVAHFVPEKPMYEQGLILLPHLATLGWGVG
PGGEVIDTFPYFVSGVLHLISSAVLGFGGIYHALLGPETLEESFPFFGYV
WKDRNKMTTILGIHLILLGLGAFLLVFKALYFGGVYDTWAPGGGDVRKIT
NLTLSPSIIFGYLLKSPFGGEGWIVSVDDLEDIIGGHVWLGSICILGGIW
HILTKPFAWARRALVWSGEAYLSYSLGALAVFGFIACCFVWFNNTAYPSE
FYGPTGPEASQAQAFTFLVRDQRLGANIGSAQGPTGLGKYLMRSPTGEVI
FGGETMRFWDLRAPWLEPLRGPNGLDLSRLKKDIQPWQERRSAEYMTHAP
LGSLNSVGGVATEINAVNYVSPRSWLATSHFVLGFFFFVGHLWHAGRARA
AAAGFEKGIDRDFEPVLSMTPLN
>psbC_iodes_klaineana
MKTLYSLRRFYPVETLFNGTLALAGRDQETTGFAWWAGNARLINLSGKLL
GAHVAHAGLIVFWAGAMNLFEVAHFVPEKPMYEQGLILLPHLATLGWGVG
PGGEVIDTFPYFVSGVLHLISSAVLGFGGIYHALLGPETLEESFPFFGYV
WKDRNKMTTILGIHLILLGLGAFLLVFKALYFGGVYDTWAPGGGDVRKIT
NLTLSPSIIFGYLLKSPFGGEGWIVSVDDLEDIIGGHVWLGSICILGGIW
HILTKPFAWARRALVWSGEAYLSYSLGALSVFGFTACCFVWFNNTAYPSE
FYGPTGPEASQAQAFTFLVRDQRLGANVGSAQGPTGLGKYLMRSPTGEVI
FGGETMRFWDLRAPWLEPLRGPNGLDLSRLKKDIQPWQERRSAEYMTHAP
LGSLNSVGGVATEINAVNYVSPRSWLATSHFVLGFFFFVGHLWHAGRARA
AAAGFEKGIDRDFEPVLSMTPLN
>psbC_iodes_perrieri
MKTLYSLRRFYPVETLFNGTLALAGRDQETTGFAWWAGNARLINLSGKLL
GAHVAHAGLIVFWAGAMNLFEVAHFVPEKPMYEQGLILLPHLATLGWGVG
PGGEVIDTFPYFVSGVLHLISSAVLGFGGIYHALLGPETLEESFPFFGYV
WKDRNKMTTILGIHLILLGLGAFLLVFKALYFGGVYDTWAPGGGDVRKIT
NLTLSPSIIFGYLLKSPFGGEGWIVSVDDLEDIIGGHVWLGSICILGGIW
HILTKPFAWARRALVWSGEAYLSYSLGALSIFGFTACCFVWFNNTAYPSE
FYGPTGPEASQAQAFTFLVRDQRLGANVGSAQGPTGLGKYLMRSPTGEVI
FGGETMRFWDLRAPWLEPLRGPNGLDLSRLKKDIQPWQERRSAEYMTHAP
LGSLNSVGGVATEINAVNYVSPRSWLATSHFVLGFFFFVGHLWHAGRARA
AAAGFEKGIDRDFEPVLSMTPL-
>psbC_iodes_seretii
MKTLYSLRRFYPVETLFNGTLALAGRDQETTGFAWWAGNARLINLSGKLL
GAHVAHAGLIVFWAGAMNLFEVAHFVPEKPMYEQGLILLPHLATLGWGVG
PGGEVIDTFPYFVSGVLHLISSAVLGFGGIYHALLGPETLEESFPFFGYV
WKDRNKMTTILGIHLILLGLGAFLLVFKALYFGGVYDTWAPGGGDVRKIT
NLTLSPSIIFGYLLKSPFGGEGWIVSVDDLEDIIGGHVWLGSICILGGIW
HILTKPFAWARRALVWSGEAYLSYSLGALSVFGFTACCFVWFNNTAYPSE
FYGPTGPEASQAQAFTFLVRDQRLGANIGSAQGPTGLGKYLMRSPTGEVI
FGGETMRFWDLRAPWLEPLRGPNGLDLSRLKKDIQPWQERRSAEYMTHAP
LGSLNSVGGVATEINAVNYVSPRSWLATSHFVLGFFFFVGHLWHAGRARA
AAAGFEKGIDRDFEPVLSMTPL-
>psbC_iodes_liberica
MKTLYSLRRFYPVETLFNGTLALAGRDQETTGFAWWAGNARLINLSGKLL
GAHVAHAGLIVFWAGAMNLFEVAHFVPEKPMYEQGLILLPHLATLGWGVG
PGGEVIDTFPYFVSGVLHLISSAVLGFGGIYHALLGPETLEESFPFFGYV
WKDRNKMTTILGIHLILLGLGAFLLVFKALYFGGVYDTWAPGGGDVRKIT
NLTLSPSIIFGYLLKSPFGGEGWIVSVDDLEDIIGGHVWLGSICILGGIW
HILTKPFAWARRALVWSGEAYLSYSLGALSVFGFTACCFVWFNNTAYPSE
FYGPTGPEASQAQAFTFLVR-QCLEANIGFTQVPTSLGKYLMRSPTGEVI
FGGETMRFWDLRAPWLEPLRGPNGLDLSRLKKDIQPWQERRSAEYMTHAP
LGSLNSVGGVATEINAVNYVSPRSWLATSHFVLGFFFFVGHLWHAGRARA
AAAGFEKGIDRDFEPVLSMTPL-
>psbC_arabidopsis_thaliana
MKTLYSLRRFYHVETLFNGTLALAGRDQETTGFAWWAGNARLINLSGKLL
GAHVAHAGLIVFWAGAMNLFEVAHFVPEKPMYEQGLILLPHLATLGWGVG
PGGEVIDTFPYFVSGVLHLISSAVLGFGGIYHALLGPETLEESFPFFGYV
WKDRNKMTTILGIHLILLGVGAFLLVFKALYFGGVYDTWAPGGGDVRKIT
NLTLSPSVIFGYLLKSPFGGEGWIVSVDDLEDIIGGHVWLGSICIFGGIW
HILTKPFAWARRALVWSGEAYLSYSLAALSVCGFIACCFVWFNNTAYPSE
FYGPTGPEASQAQAFTFLVRDQRLGANVGSAQGPTGLGKYLMRSPTGEVI
FGGETMRFWDLRAPWLEPLRGPNGLDLSRLKKDIQPWQERRSAEYMTHAP
LGSLNSVGGVATEINAVNYVSPRSWLSTSHFVLGFFLFVGHLWHAGRARA
AAAGFEKGIDRDFEPVLSMTPLN
