# Supplementary material for: Complete plastome sequence of Iodes cirrhosa Turcz., the first in the Icacinaceae, comparative genomic analyses and possible split of Idoes species in response to climate changes
Source: PeerJ. 2019 Apr 1;7:e6663. doi: 10.7717/peerj.6663 (PMC6448556; doi:10.7717/peerj.6663)
Supplement: Dataset S7 [file peerj-07-6663-s009.zip › DatasetS7/msa_proteins/psbD.msa]

>psbD_iodes_klaineana
MTIALGKFTKDENDLFDIMDDWLRRDRFVFVGWSGLLLFPCAYFALGGWF
TGTTFVTSWYTHGLASSYLEGCNFLTAAVSTPANSLAHSLLLLWGPEAQG
DFTRWCQLGGLWTFVALHGAFGLIGFMLRQFELARSVQLRPYNAIAFSAP
IAVFVSVFLIYPLGQSGWFFAPSFGVAAIFRFILFFQGFHNWTLNPFHMM
GVAGVLGAALLCAIHGATVENTLFEDGDGANTFRAFNPTQAEETYSMVTA
NRFWSQIFGVAFSNKRWLHFFMLFVPVTGLWMSALGVVGLALNLRAYDFV
SQEIRAAEDPEFETFYTKNILLNEGIRAWMAAQDQPHENLIFPEEVLPRG
NAL
>psbD_iodes_perrieri
MTIALGKFTKDENDLFDIMDDWLRRDRFVFVGWSGLLLFPCAYFALGGWF
TGTTFVTSWYTHGLASSY-EGCNFLTAAVSTPANSLAHSLLLLWGPEAQG
DFTRWCQLGGLWTFVALHGAFGLIGFMLRQFELARSVQLRPYNAIAFSAP
IAVFVSVFLIYPLGQSGWFFAPSFGVAAIFRFILFFQGFHNWTLNPFHMM
GVAGVLGAALLCAIHGATVENTLFEDGDGANTFRAFNPTQAEETYSMVTA
NRFWSQIFGVAFSNKRWLHFFMLFVPVTGLWMSALGVVGLALNLRAYDFV
SQEIRAAEDPEFETFYTKNILLNEGIRAWMAAQDQPHENLIFPEEVLPRG
NAL
>psbD_iodes_scandens
MTIALGKFTKDENDLFDIMDDWLRRDRFVFVGWSGLLLFPCAYFALGGWF
TGTTFVTSWYTHGLASSYLEGCNFLTAAVSTPANSLAHSLLLLWGPEAQG
DFTRWCQLGGLWTFVALHGAFGLIGFMLRQFELARSVQLRPYNAIAFSAP
IAVFVSVFLIYPLGQSGWFFAPSFGVAAIFRFILFFQGFHNWTLNPFHMM
GVAGVLGAALLCAIHGATVENTLFEDGDGANTFRAFNPTQAEETYSMVTA
NRFWSQIFGVAFSNKRWLHFFMLFVPVTGLWMSALGVVGLALNLRAYDFV
SQEIRAAEDPEFETFYTKNILLNEGIRAWMAAQDQPHENLIFPEEVLPRG
NAL
>psbD_iodes_seretii
MTIALGKFTKDENDLFDIMDDWLRRDRFVFVGWSGLLLFPCAYFALGGWF
TGTTFVTSWYTHGLASSYLEGCNFLTAAVSTPANSLAHSLLLLWGPEAQG
DFTRWCQLGGLWTFVALHGAFGLIGFMLRQFELARSVQLRPYNAIAFSAP
IAVFVSVFLIYPLGQSGWFFAPSFGVAAIFRFILFFQGFHNWTLNPFHMM
GVAGVLGAALLCAIHGATVENTLFEDGDGANTFRAFNPTQAEETYSMVTA
NRFWSQIFGVAFSNKRWLHFFMLFVPVTGLWMSALGVVGLALNLRAYDFV
SQEIRAAEDPEFETFYTKNILLNEGIRAWMAAQDQPHENLIFPEEVLPRG
NAL
>psbD_iodes_liberica
MTIALGKFTKDENDLFDIMDDWLRRDRFVFVGWSGLLLFPCAYFALGGWF
TGTTFVTSWYTHGLASSYLEGCNFLTAAVSTPANSLAHSLLLLWGPEAQG
DFTRWCQLGGLWTFVALHGAFGLIGFMLRQFELARSVQLRPYNAIAFSAP
IAVFVSVFLIYPLGQSGWFFAPSFGVAAIFRFILFFQGFHNWTLNPFHMM
GVAGVLGAALLCAIHGATVENTLFEDGDGANTFRAFNPTQAEETYSMVTA
NRFWSQIFGVAFSNKRWLHFFMLFVPVTGLWMSALGVVGLALNLRAYDFV
SQEIRAAEDPEFETFYTKNILLNEGIRAWMAAQDQPHENLIFPEEVLPRG
NAL
>psbD_iodes_cirrhosa
MTIALGKFTKDENDLFDIMDDWLRRDRFVFVGWSGLLLFPCAYFALGGWF
TGTTFVTSWYTHGLASSYLEGCNFLTAAVSTPANSLAHSLLLLWGPEAQG
DFTRWCQLGGLWTFVALHGAFGLIGFMLRQFELARSVQLRPYNAIAFSAP
IAVFVSVFLIYPLGQSGWFFAPSFGVAAIFRFILFFQGFHNWTLNPFHMM
GVAGVLGAALLCAIHGATVENTLFEDGDGANTFRAFNPTQAEETYSMVTA
NRFWSQIFGVAFSNKRWLHFFMLFVPVTGLWMSSLGVVGLALNLRAYDFV
SQEIRAAEDPEFETFYTKNILLNEGIRAWMAAQDQPHENLIFPEEVLPRG
NAL
>psbD_arabidopsis_thaliana
MTIALGKFTKDEKDLFDIMDDWLRRDRFVFVGWSGLLLFPCAYFALGGWF
TGTTFVTSWYTHGLASSYLEGCNFLTAAVSTPANSLAHSLLLLWGPEAQG
DFTRWCQLGGLWAFVALHGAFALIGFMLRQFELARSVQLRPYNAIAFSGP
IAVFVSVFLIYPLGQSGWFFAPSFGVAAIFRFILFFQGFHNWTLNPFHMM
GVAGVLGAALLCAIHGATVENTLFEDGDGANTFRAFNPTQAEETYSMVTA
NRFWSQIFGVAFSNKRWLHFFMLFVPVTGLWMSALGVVGLALNLRAYDFV
SQEIRAAEDPEFETFYTKNILLNEGIRAWMAAQDQPHENLIFPEEVLPRG
NAL
