# Supplementary material for: Complete plastome sequence of Iodes cirrhosa Turcz., the first in the Icacinaceae, comparative genomic analyses and possible split of Idoes species in response to climate changes
Source: PeerJ. 2019 Apr 1;7:e6663. doi: 10.7717/peerj.6663 (PMC6448556; doi:10.7717/peerj.6663)
Supplement: Dataset S7 [file peerj-07-6663-s009.zip › DatasetS7/msa_proteins/psbF.msa]

>psbF_iodes_klaineana
MTIDRTYPIFTVRWLAVHGLAVPTVSFLGSISAMQFIQR
>psbF_iodes_perrieri
MTIDRTYPIFTVRWLAVHGLAVPTVSFLGSISAMQFIQR
>psbF_iodes_scandens
MTIDRTYPIFTVRWLAVHGLAVPTVSFLGSISAMQFIQR
>psbF_iodes_seretii
MTIDRTYPIFTVRWLAVHGLAVPTVSFLGSISAMQFIQR
>psbF_iodes_liberica
MTIDRTYPIFTVRWLAVHGLAVPTVSFLGSISAMQFIQR
>psbF_iodes_cirrhosa
MTIDRTYPIFTVRWLAVHGLAVPTVSFLGSISAMQFIQR
>psbF_arabidopsis_thaliana
MTIDRTYPIFTVRWLAVHGLAVPTVSFLGSISAMQFIQR
