# Supplementary material for: Complete plastome sequence of Iodes cirrhosa Turcz., the first in the Icacinaceae, comparative genomic analyses and possible split of Idoes species in response to climate changes
Source: PeerJ. 2019 Apr 1;7:e6663. doi: 10.7717/peerj.6663 (PMC6448556; doi:10.7717/peerj.6663)
Supplement: Dataset S7 [file peerj-07-6663-s009.zip › DatasetS7/msa_proteins/psbZ.msa]

>psbZ_iodes_scandens
MTLAFQLAVFALIATSSILLISVPVVFASPEGWSSNKNVLFSGTSLWIGL
VFLVGILNSLIS
>psbZ_iodes_cirrhosa
MTLAFQLAVFALIATSSILLISVPVVFASPEGWSSNKNVLFSGTSLWIGL
VFLVGILNSLIS
>psbZ_iodes_klaineana
MTLAFQLAVFALIATSSILLISVPVVFASPDGWSSNKNVLFSGTSLWIGL
VFLVGILNSLIS
>psbZ_iodes_perrieri
MTLAFQLAVFALIATSSILLISVPVVFASPDGWSSNKNVLFSGTSLWIGL
VFLVGILNSLIS
>psbZ_iodes_seretii
MTLAFQLAVFALIATSSILLISVPVVFASPDGWSSNKNVLFSGTSLWVGL
VFLVGILNSLIS
>psbZ_iodes_liberica
MTLAFQLAVFALIATSSILLISVPVVFASPDGWSSNKNVLFSGTSLWIGL
VFLVGILNSLIS
>psbZ_arabidopsis_thaliana
MTIAFQLAVFALIITSSILLISVPVVFASPDGWSSNKNVVFSGTSLWIGL
VFLVGILNSLIS
