# Supplementary material for: Complete plastome sequence of Iodes cirrhosa Turcz., the first in the Icacinaceae, comparative genomic analyses and possible split of Idoes species in response to climate changes
Source: PeerJ. 2019 Apr 1;7:e6663. doi: 10.7717/peerj.6663 (PMC6448556; doi:10.7717/peerj.6663)
Supplement: Dataset S7 [file peerj-07-6663-s009.zip › DatasetS7/msa_proteins/rbcL.msa]

>rbcL_iodes_klaineana
MSPQTETKASVGFKAGVKDYKLTYYTPDYKTKDTDILAAFRVTPQPGVPP
EEAGAAVAAESSTGTWTTVWTDGLTSLDRYKGRCYGIEPVAGEENQFIAY
VAYPLDLFEEGSVTNMFTSIVGNVFGFKALRALRLEDLRIPPAYTKTFQG
PPHGIQVERDKLNKYGRPLLGCTIKPKLGLSAKNYGRAVYECLRGGLDFT
KDDENVNSQPFMRWRDRFLFCAEALFKAQAETGEIKGHYLNATAGTCEEM
MKRAVFARELGVPIVMHDYLTGGFTANTSLAHYCRDNGLLLHIHRAMHAV
IDRQKNHGMHFRVLAKALRLSGGDHIHGGTVVGKLEGEREITLGFVDLLR
DDYVEKDRSRGIYFTQDWVSLPGVIPVASGGIHVWHMPALTEIFGDDSVL
QFGGGTLGHPWGNAPGAVANRVALEACVQARNEGRDLAREGNEIIREASK
WSPELAAACEVWKEIKFEFPAMDTI----
>rbcL_iodes_liberica
MSPQTETKASVGFKAGVKDYKLNYYTPDYQTKDTDILAAFRVTPQPGVPP
EEAGAAVAAESSTGTWTTVWTDGLTSLDRYKGRCYGIEPVAGEENQFIAY
VAYPLDLFEEGSVTNMFTSIVGNVFGFKALRALRLEDLRIPPAYTKTFQG
PPHGIQVERDKLNKYGRPLLGCTIKPKLGLSAKNYGRAVYECLRGGLDFT
KDDENVNSQPFMRWRDRFLFCAEALYKAQAETGEIKGHYLNATAGTCEEM
MKRAVFARELGVPIVMHDYLTGGFTANTSLAHYCRDNGLLLHIHRAMHAV
IDRQKNHGMHFRVLAKALRLSGGDHVHGGTVVGKLEGEREITLGFVDLLR
DDYVEKDRSRGIYFTQDWVSLPGVIPVASGGIHVWHMPALTEIFGDDSVL
QFGGGTLGHPWGNAPGAVANRVALEACVQARNEGRDLAREGNEIIREASK
WSPELAAACEVWKEIKFEFPAMDTI----
>rbcL_iodes_scandens
MSPQTETKASVGFKAGVKDYKLTYYTPEYQTKATDILAAFRVTPQPGVPP
EEAGAAVAAESSTGTWTTVWTDGLTSLDRYKGRCYGIEPVAGEENQYIAY
VAYPLDLFEEGSVTNMFTSIVGNVFGFKALRALRLEDLRIPPAYSKTFQG
PPHGIQVERDKLNKYGRPLLGCTIKPKLGLSAKNYGRAVYECLRGGLDFT
KDDENVNSQPFMRWRDRFVFCAEAIYKAQAETGEIKGHYLNATAGTCEEM
MKRAIFARELGVPIVMHDYLTGGFTANTSLAHYCRDNGLLLHIHRAMHAV
IDRQKNHGIHFRVLAKALRMSGGDHIHGGTVVGKLEGEREITLGFVDLLR
DDYIEKDRSRGIYFTQDWVSLPGVIPVASGGIHVWHMPALTEIFGDDSVL
QFGGGTLGHPWGNAPGAVANRVALEACVQARNEGRDLAREGNEIIREASK
WSPELAAACEVWKEIKFEFPAMDTL----
>rbcL_iodes_cirrhosa
MSPQTETKASVGFKAGVKDYKLTYYTPDYQTKDTDILAAFRVTPQPGVPP
EEAGAAVAAESSTGTWTTVWTDGLTSLDRYKGRCYEIEPVAGEENQYIAY
VAYPLDLFEEGSVTNMLTSIVGNVFGFKALRALRLEDLRIPPAYSKTFQG
PPHGIQVERDKLNKYGRPLLGCTIKPKLGLSAKNYGRAVYECLRGGLDFT
KDDENVNSQPFMRWRDRFVFCAEALYKAQAETGEIKGHYLNATAGTCEEM
MKRATFARELGVPIIMHDYLTGGFTANTSLAHYCRDNGLLLHIHRAMHAV
IDRQKNHGIHFRVLAKALRMSGGDHIHGGTVVGKLEGEREITLGFVDLLR
DDYIEKDRSRGIYFTQDWVSLPGVIPVASGGIHVWHMPALTEIFGDDSVL
QFGGGTLGHPWGNAPGAVANRVALEACVQARNEGRDLAREGNEIIREASK
WSPELAAACEVWKEIKFEFPAMDTL----
>rbcL_iodes_seretii
MSPQTETKASVGFKAGVKDYKLTYYTPDYQTKDTDILAAFRVTPQPGVPP
EEAGAAVAAESSTGTWTAVWTDGLTSLDRYKGRCYGIEPVAGEENQYIAY
VAYPLDLFEEGSVTNMFTSIVGNVFGFKALRALRLEDLRIPPAYTKTFQG
PPHGIQVERDKLNKYGRPLLGCTIKPKLGLSAKNYGRAVYECLRGGLDFT
KDDENVNSQPFMRWRDRFLFCTEALYKAQTETGEVKGHYLNATAGTCEEM
MKRAIFARELGVPIIMHDYLTGGFTANTSLAHYCRDNGLLLHIHRAMHAV
IDRQKNHGMHFRVLAKGLRLSGGDHIHGGTVVGKLEGEREITLGFVDLLR
DDYIEKDRSRGIYFTQDWVSLPGVIPVASGGIHVWHMPALTEIFGDDSVL
QFGGGTLGHPWGNAPGAVANRVALEACVQARNEGRDLAREGNEIIREASK
WSPELAAACEVWKEIKFEFPAMDTI----
>rbcL_iodes_perrieri
MSPQTETKASVGFKAGVKDYKLTYYTPEYQTKDTDILAAFRVTPQPGVPP
EEAGAAVAAESSTGTWTTVWTDGLTSLDRYKGRCYGIEPVAGEENQYIAY
VAYPLDLFEEGSVTNMFTSIVGNVFGFKALRALRLEDLRIPPAYTKTFQG
PPHGIQVERDKLNKYGRPLLGCTIKPKLGLSAKNYGRAVYECLRGGLDFT
KDDENVNSQPFMRWRDRFLFCAEALYKAQAETGEIKGHYLNATAGTCEEM
LKRAVFARELGVPIVMHDYLTGGFTANTSLAHYCRDNGLLLHIHRAMHAV
IDRQKNHGMHFRVLAKALRLSGGDHIHGGTVVGKLEGEREITLGFVDLLR
DDYVEKDRSRGIYFTQDWVSLPGVIPVASGGIHVWHMPALTEIFGDDSVL
QFGGGTLGHPWGNAPGAVANRVALEACVQARNEGRDLAREGNEIIREASK
WSPELAAACEVWKEIKFEFPAMDT-----
>rbcL_arabidopsis_thaliana
MSPQTETKASVGFKAGVKEYKLTYYTPEYETKDTDILAAFRVTPQPGVPP
EEAGAAVAAESSTGTWTTVWTDGLTSLDRYKGRCYHIEPVPGEETQFIAY
VAYPLDLFEEGSVTNMFTSIVGNVFGFKALAALRLEDLRIPPAYTKTFQG
PPHGIQVERDKLNKYGRPLLGCTIKPKLGLSAKNYGRAVYECLRGGLDFT
KDDENVNSQPFMRWRDRFLFCAEAIYKSQAETGEIKGHYLNATAGTCEEM
IKRAVFARELGVPIVMHDYLTGGFTANTSLSHYCRDNGLLLHIHRAMHAV
IDRQKNHGMHFRVLAKALRLSGGDHIHAGTVVGKLEGDRESTLGFVDLLR
DDYVEKDRSRGIFFTQDWVSLPGVLPVASGGIHVWHMPALTEIFGDDSVL
QFGGGTLGHPWGNAPGAVANRVALEACVQARNEGRDLAVEGNEIIREACK
WSPELAAACEVWKEITFNFPTIDKLDGQE
