# Supplementary material for: Complete plastome sequence of Iodes cirrhosa Turcz., the first in the Icacinaceae, comparative genomic analyses and possible split of Idoes species in response to climate changes
Source: PeerJ. 2019 Apr 1;7:e6663. doi: 10.7717/peerj.6663 (PMC6448556; doi:10.7717/peerj.6663)
Supplement: Dataset S7 [file peerj-07-6663-s009.zip › DatasetS7/msa_proteins/rpl2.msa]

>rpl2_iodes_scandens
--------------------------------------------------
--------------------------------------------------
--------------------------------------------------
--------------------------------------------------
--------------------------------------------------
----------------------TSTDMPLGTAIHNIEITLGKGGQLARAA
GAVAKLIAKE---------GKSATLKLPSGEVRLISKNCSATVGQVGNVG
VNQKSLGRAGSKRWLGKRPVVRGVVMNPVDHPHGGGEGRAPIGRKKPTTP
WGYPALGRRSRKRNKYSDNLILRRRSK
>rpl2_iodes_liberica
MAIHLYKTSTPSTRNGTVDSQVKSNPRNNLIYGQHRCGKGRNARGIITAG
HRGGGHKRLYRKIYFRRNEKDIYGRIVTIEYYPNRNAYICLIHYGDGEKR
YILHPRGAIIGDTIVSGTEVPIKMGNALPLSA------------------
--------------------------------------------------
--------------------------------------------------
----------------------TSTDMPLGTAIHNIEITLGKGGQLARAA
GAVAKLIAKE---------GKSATLKLPSGEVRLISKNCSATVGQVGNVG
VNQKSLGRAGSKRWLGKRPVVRGVVMNPVDHPHGGGEGRAPIGRKKPTTP
WGYPALGRRSRKRNKYSDNLILRRRSK
>rpl2_iodes_seretii
MAIHLYKTSTPSTRNGTVDSQVKSNPRNNLIYGQHPCGKGRNARGIITAG
HRGGGHKRLYRKIDFRRNEKDIYGRIVTIEYDPNRNAYICLIHYGDGEKR
YILHPRGAIIGDTIVSGTEVPIKMGNALPLSA------------------
--------------------------------------------------
--------------------------------------------------
----------------------TSTDMPLGTAIHNIEITLGKGGQLARAA
GAVAKLIAKE---------GKSATLKLPSGEVRLISKNCSATVGQVGNVG
VNQKSLGRAGSKRWLGKRPVVRGVVMNPVDHPHGGGEGRAPIGRKKPTTP
WGYPALGRRSRKRNKYSDNLILRRRSK
>rpl2_iodes_cirrhosa
MAIHLYKTSTPSTRNGTVDSQVKSNPRNNLIYGQHRCGKGRNARGIITAG
HRGGGHKRLYRKIDFRRNEKDIYGRIVTIEYDPNRNAYICLIHYGDGEKR
YILHPRGAIIGDTIVSGTEVPIKMGNALPL--------------------
--------------------------------------------------
--------------------------------------------------
----------------------TSTDMPLGTAIHNIEITLGKGGQLARAA
GAVAKLIAKE---------GKSATLKLPSGEVRLISKNCSATVGQVGNVG
VNQKSLGRAGSKRWLGKRPVVRGVVMNPVDHPHGGGEGRAPIGRKKPTTP
WGYPALGRRSRKRNKYSDNLILRRRSK
>rpl2_iodes_klaineana
MAIHLYKTSTPSTRNGTVDSQVKSNPRNNLIYGQHRCGKGRNARGIITAG
HRGGGHKRLYRKIDFRRNEKDIYGRIVTIEYDPNRNAYICLIHYGDGEKR
YILHPRGAIIGDTIVSGTEVPIKMGNALPLSA------------------
--------------------------------------------------
--------------------------------------------------
----------------------TSTDMPLGTAIHNIEITLGKGGQLARAA
GAVAKLIAKE---------GKSATLKLPSGEVRLISKNCSATVGQVGNVG
VNQKSLGRAGSKRWLGKRPVVRGVVMNPVDHPHGGGEGRAPIGRKKPTTP
WGYPALGRRSRKRNKYSDNLILRRRSK
>rpl2_iodes_perrieri
MAIHLYKTSTPSTRNGTVDSQVKSNPRNNLIYGQHRCGKGRNARGIITAG
HRGGGHKRLYRKIDFRRNEKDIYGRIVTIEYDPNRNAYICLIHYGDGEKR
YILHPRGAIIGDTIVSGTEVPIKMGNALPLSADISSQIGSCMPLSMMRIG
TFVHNIELRPGQGGKLVWAAGTSAKILSEPSMSSSRYCEIKLPSGVKKLI
DTKCRATVGMVSNPDHKNKKLRKAGQSRWLGRRPKVRGVAMNPVDHPHGG
GEGKSKSSGSHGRCSVTPWGKPTSTDMPLGTAIHNIEITLGKGGQLARAA
GAVATLIAKKGTEHIKIKRGKLNTLKLPSGEVRLISKNCSATVGQVGNVG
VNQKSLGRAGSKRWLGKRPVVRGVVMNPVDHPHGGGEGRAPIGRKKPTTP
WGYPALGRRSRKRNKYSDNLILRRRSK
>rpl2_arabidopsis_thaliana
MAIHLYKTSTPSTRNGAVDSQVKSNPRNNLICGQHHCGKGRNARGIITAR
HRGGGHKRLYRKIDFRRNAKDIYGRIVTIEYDPNRNAYICLIHYGDGEKR
YILHPRGAIIGDTIVSGTEVPIKMGNALPL--------------------
--------------------------------------------------
--------------------------------------------------
------------------------TDMPLGTAIHNIEITLGRGGQLARAA
GAVAKLIAKE---------GKSATLKLPSGEVRLISKNCSATVGQVGNVG
VNQKSLGRAGSKCWLGKRPVVRGVVMNPVDHPHGGGEGRAPIGRKKPVTP
WGYPALGRRTRKRKKYSETLILRRRSK
