# Supplementary material for: Complete plastome sequence of Iodes cirrhosa Turcz., the first in the Icacinaceae, comparative genomic analyses and possible split of Idoes species in response to climate changes
Source: PeerJ. 2019 Apr 1;7:e6663. doi: 10.7717/peerj.6663 (PMC6448556; doi:10.7717/peerj.6663)
Supplement: Dataset S7 [file peerj-07-6663-s009.zip › DatasetS7/msa_proteins/rpl20.msa]

>rpl20_iodes_scandens
------------------LFASSFRGAHS---RLTRTITQQKIRALVSAH
RDRGRQKINFRRLWITRINAIIRERGVSNSYSRLIHNLYKRQLLLNRKIL
GQIAISNRNFLYMISKEIIK
>rpl20_iodes_cirrhosa
MTRVRRGYIARRRRTKIRLFASSFRGAHS---RLTRTITQQKIRALVSAH
RDRGRQKINFRRLWITRINAIIRERGVSNSYSRLIHNLYKRQLLLNRKIL
GQIAISNRNFLYMISKEIIK
>rpl20_iodes_klaineana
--------------TKILLFASSFRGAHS---RLTRTITQQKIRALVSAH
RDRGRQKRNFRRLWITRINAIIRERGVSNSYSRLIHNLYKRQLLLNRKIL
GQIAISNRNFLYMISKEIIK
>rpl20_iodes_perrieri
--------------TKILLFASSFRGAHS---RLTRTITQQKIRALVSAH
RDRGRQKRNFRRLWITRINAIIRERGVSNSYSRLMHNLYKRQLLLNRKIL
GQIAISNRNFLYMISKEIIK
>rpl20_iodes_liberica
--------------TKILLFASSFRGAHSRLTRLTRTITQQKIRALVSAH
RDRGRQKRNFRRLWITRINAIIRERGVSNSYSRLIHNLYKRQLLLNRKIL
GQIAISNRNFLYMISKEIIK
>rpl20_iodes_seretii
--------------TKILLFASSFRGAHS---RLTRTITQQKIRALVSAH
RDRGRQKRNFRRLWITRINAIIRERGVSNSYSRLIHN-------------
--------------------
>rpl20_arabidopsis_thaliana
MTRIKRGYIARRRRTKLRLFASSFRGAHS---RLTRTMTQQRIRALVSAH
RDRGKRKRDFRRLWITRINAVIHEMGVFYSYNEFIHNLYKKQLLLNRKIL
AQIALLNRSCLYTISNDIKK
