# Supplementary material for: Complete plastome sequence of Iodes cirrhosa Turcz., the first in the Icacinaceae, comparative genomic analyses and possible split of Idoes species in response to climate changes
Source: PeerJ. 2019 Apr 1;7:e6663. doi: 10.7717/peerj.6663 (PMC6448556; doi:10.7717/peerj.6663)
Supplement: Dataset S7 [file peerj-07-6663-s009.zip › DatasetS7/msa_proteins/rpl22.msa]

>rpl22_iodes_klaineana
MLKKIK----TEVSASGKYISLSADKARRVIDQIRGRSYEETLMILELMP
YRACYPLLKLVYSAAANASYNMGSTETNLVISKAEVNDGIFVKKFKPRAR
GR-----SYPIKRPTCHITIAVKDVSLDEYVET-----------------
---AMTYYNMYSSGGVWDKK
>rpl22_arabidopsis_thaliana
MIKKRKKKSYTEVYALGQYISMSAHKARRVIDQIRGRSYEEALMILELMP
YRGCYPIFKLVYSAAANASHNKGFKETNLVISKAEVNQGNTVKKLKPRAR
GR-----SYPIKRSTCHITIVLEDISFYQQYEEYLM-YLK----KPGCSN
ENRNLTCYDTYSSGGLWDKK
>rpl22_iodes_liberica
MLKKIK----TEVSASGKYISMSADKARRVIDQIRGRSYEETLMILELMP
YRACYPLYKLVYSAAANASYNMGSTETNLVISKAEVNDGIFVKKLKPRAR
GR-----SYPIKRPTCHITIVVKDVSLDEYVEEDYLPWLK----KPRWKK
KYTAMTYYNMYSSGGVWDKK
>rpl22_iodes_perrieri
MLKKIK----TEVSASGQYISMSADKARRVIDQIRGRSYEETLMILELMP
YRACYPLLKLVYSAAANASYNMGSNETNLVISKAEVNDGIFVKKFKPRAR
GR-----SYPIKRPTCHITIVVKDVSLDEYVEEDYLPWLKTMVKKPRWKK
KYTAMTYYNIYSSGGVWDKK
>rpl22_iodes_cirrhosa
MLKKIK----TEVSASGQYIYMSADKARRVIDQIRGRSYEETLMILELMP
YRACYPLLKLVYSAAANASYNMGSNETNLVISKAEVNDGIFVKKFKPRAR
GR-----SYPIKRPTCHITIVVKDVSLDEYVDEDYLTWLK----KPRWKK
KYTAMTYYNMYSSGGVWDKK
>rpl22_iodes_seretii
-LKKRK----TEVSASGQYISMSADKARRVIDQIRGRSYEERLMILELMP
YRACYPLLKLVYSAAANATYNMGSNETNLVISKAEVNDGIFVKKFKPRAR
GRSYPIKSYPIKRPTCHITIVVKDVSLDEYVEEDYLPWLK----KPRWKK
KYTAMTYYNMYSSGGVWDKK
>rpl22_iodes_scandens
--------------------------------------------------
--------------------------------------------------
----------ILRPTLNLCLVVK---------------------------
--------------------
