# Supplementary material for: Complete plastome sequence of Iodes cirrhosa Turcz., the first in the Icacinaceae, comparative genomic analyses and possible split of Idoes species in response to climate changes
Source: PeerJ. 2019 Apr 1;7:e6663. doi: 10.7717/peerj.6663 (PMC6448556; doi:10.7717/peerj.6663)
Supplement: Dataset S7 [file peerj-07-6663-s009.zip › DatasetS7/msa_proteins/rpl32.msa]

>rpl32_iodes_klaineana
-----------------------GYWAALKAFSLGKSLSTGNSKSFFVRQ
TK
>rpl32_iodes_cirrhosa
MAVPKKRTSISKKRIRKRIWKRKGYWAALKAFSLGKSLSTGNSKSFFVRQ
TK
>rpl32_iodes_liberica
MAVPKKRTSISKKRIRKRIWKRKGYWAALKAFSLGKSLSTGNSKSFFARQ
TK
>rpl32_iodes_perrieri
MAVPKKRTSISKKRIRKRIWKRKGYWATLKAFSLGKSLSTGNSKSFFVRQ
T-
>rpl32_iodes_scandens
MAVPKKRTSISKKRIRKRIWKRKGYWSALKAFSLGKSLSTGNSKSFFVRQ
T-
>rpl32_iodes_seretii
MAVPKKRTSISKKRIRKRIWKRKGYWAALKAFSLGKSLSTGNSKSFFVRQ
--
>rpl32_arabidopsis_thaliana
MAVPKKRTSISKKRIRKKIWKRKGYWTSLKAFSLGKSLSTGNSKSFFVQQ
NK
