# Supplementary material for: Complete plastome sequence of Iodes cirrhosa Turcz., the first in the Icacinaceae, comparative genomic analyses and possible split of Idoes species in response to climate changes
Source: PeerJ. 2019 Apr 1;7:e6663. doi: 10.7717/peerj.6663 (PMC6448556; doi:10.7717/peerj.6663)
Supplement: Dataset S7 [file peerj-07-6663-s009.zip › DatasetS7/msa_proteins/rpl33.msa]

>rpl33_iodes_scandens
MAKGKDVRVTVILECTSCVQN--GVNKVSPGIS-------RHNTPNRLEL
RKFCPHCYKHTIHGEM--
>rpl33_iodes_cirrhosa
MAKGKDVRVTVILECTSCVQN--GVNKVSPGISRYITQKNRHNTPNRLEL
RKFCPHCYKHTIHGEIKK
>rpl33_iodes_liberica
MAKGKDVRVTVILECTSCVQN--GVNKVSPGISRYITQKNRHNTPNRLEL
RKFYPHCYKHTIHGEIKK
>rpl33_iodes_perrieri
MAKGKDARVTVILECTSCVQN--GVNKVSPGISRYITQKNRHNTPNRLEL
RKFCPHCYKHTIHGEIKK
>rpl33_iodes_klaineana
MAKGKDVRVTVILECTSCVQNSVNVNKVSPGISRYITQKNRHNTPNRLEL
RKFCPHCYKHTIHGEIKK
>rpl33_iodes_seretii
MAKGKDVRVTVILECTSCVQN----NKASPGISRYITQKNRHNTHNRLEL
RKFCPHCYKHTIHGEIKK
>rpl33_arabidopsis_thaliana
MAKGKDVRVTIILECTSCVRN--DIKKEAAGISRYITQKNRHNTPSRLEL
RKFCPYCYKHTIHGEIKK
