# Supplementary material for: Complete plastome sequence of Iodes cirrhosa Turcz., the first in the Icacinaceae, comparative genomic analyses and possible split of Idoes species in response to climate changes
Source: PeerJ. 2019 Apr 1;7:e6663. doi: 10.7717/peerj.6663 (PMC6448556; doi:10.7717/peerj.6663)
Supplement: Dataset S7 [file peerj-07-6663-s009.zip › DatasetS7/msa_proteins/rpoA.msa]

>rpoA_iodes_klaineana
MVREKVTVSTRTLQWRCVESRADSKRLYYGRFILSPLMKGQADTIGIAMR
----------RALLGEIEGTCITRAKSEKIPHEYSTIRGIQESVHEILMN
LKEIVLRS-----NLYGTCDASICVKGPRYVTAQDIILPPYIEIVDNRQH
IASLTEPIELRIGLQIERNRGYLIKIPNNFQDGSYPIDAVFMPVRNANHS
IHSYGTGNEKQEILFLEIWTNGSLTPKEALHEASRNLIDFFITFLHTEEE
NLHLEDNQHTVPLSPFIFHD------------------------------
--------------------------------------------------
-----
>rpoA_iodes_seretii
MVREKVTVSTRTLQWRCVESRADSKRLYYGRFILSPLMKGQADTIGIAMR
RALLLGIAMRRALLGEIEGTCITRAKSEKIPHEYSTIRGIQESVHEILMN
LKEIVLRS-----NLYGTCGASICVKGPRYVTAQDIILPPYIEIVDNRQH
IASLTEPIELRIGLQIERNRGYLIKTPNNFQDGSYPIDAVFMPVRNANHS
IHSYGTGNEKQEILFLEIWTNGSLTPKEALHEASRNLIDFFITFLHTEEE
NLHLEDNQHTVPLSPFIFHDKLAKLRKNK-KKT-TLKSIFIDQLELPSRI
YNCLKGSNI-----------------EHLRLEDVKQILGILEKHFEIDLP
KKKF-
>rpoA_iodes_perrieri
MVREKVKVSTRTLQWRCVESRADSKRLYYGRFILSPLMKGQADTIGIAMR
----------RALLGEIEGTCITRAKSEKIPHEYSTIRGIQESVHEILMN
LKEIVLRS-----NLYGTCDASICVKGPRYVTAQDIILPPYIEIVDNRQH
IASLTEPIELRIGLQIERNRGYLIKTPNNFQDGSYPIDAVFMPVRNANHS
IHSYGTGNEKQEILFLEIWTNGSLTPKEALHEASRNLIDFFITFLHTEEE
NLHLEDNQHTVPLSPFIFHDKLAKLRKNK-KKT-ALKSIFIDQLELPSRI
YNCLKGSNIYTLLDLL--SQEDLMKIEHLRLEDVKQILGILEKHFAIDLP
KKSLN
>rpoA_iodes_scandens
MVREKVTVSTRTLQWRCVESRADSKRLYYGRFILSPLMKGQADTIGIAMR
----------RALLGEIEGTCITRAKSEKIPHEYSTIRGIQESVHEIRMN
LKEIVLRSNLYKSNLYGTCDASICVKGPRYVTAQDIILPPYIEIVDNRQH
I-----------------------------------------------HS
IHSYGTGNEKQEILFLEIWTNGSLTPKEALHEASRNLIDFFITFLHTEEE
NLHLEDNQHMVPLSPFIFHDKLSKLRKNK-KKTAALKSIFIDQSELPSRI
YNCLKGSNIYTLLDLLNNSQEDLMKIEHLHLEDVKQILGILEKHFAIDLP
KKRF-
>rpoA_iodes_cirrhosa
MVREKVTVSTRTLQWRCVESRADSKRLYYGRFILSPLMKGQADTIGIAMR
----------RALLGEIEGTCITRAKSEKIPHEYSTIRGIQESVHEILMN
LKEIVLRS-----NLYGTCDASICVKGPRYVTAQDIILPPYIEIVDNRQH
IANLTEPIELRIGLQIERNRGYLIKTRNNFQDGSYPIDAVFMPVRNANHS
IHSYGTGNEKQEILFLEIWTNGSLTPKEALHEASRNLIDFFITFLHTEEE
NLHLEDNQHMVPLSPFIFHDKLSKLRKNK-KKT-ALKSIFIDQSELPSRI
YNCLKGSNIYTLLDLLNNSQEDLMKIEHLRLEDVKRILGILEKHFAIDLP
KKSFN
>rpoA_iodes_liberica
MVREKVTVSTRTLQWRCVESRADSKRLYYGRFILSPLMKGQADTIGIAMR
----------RALLGEIEGTCITRAKSEKIPHEYSTIRGIQS-VHEILMN
LKEIVLRS-----NLYGTCDASICVKGPRYVTAQDIILPP----------
--------------------------------------------------
--------------------------------------------------
--------------------------------------------------
--------------------------------------------------
-----
>rpoA_arabidopsis_thaliana
MVREKVKVSTRTLQWKCVESKRDSKRLYYGRFILSPLMKGQADTIGIAMR
----------RALLGEIEGTCITRAKSENIPHDYSNIAGIQESVHEILMN
LNEIVLRS-----NLYGTRNALICVQGPGYITARDIILPPAVEIIDNTQH
IATLTEPIDLCIELKIERNRGYSLKMSNNFEDRSYPIDAVFMPVENANHS
IHSYGNGNEKQEILFLEIWTNGSLTPKEALHQASRNLINLFIPFLHVEEE
TFYLENNQHQVTLPFFPFHNRLVNLRKKKKTKELAFQYIFIDQLELPPRI
YNCLKKSNIHTLLDLLNNSQEDLIKIEHFHVEDVKKILDILEKK------
-----
