# Supplementary material for: Complete plastome sequence of Iodes cirrhosa Turcz., the first in the Icacinaceae, comparative genomic analyses and possible split of Idoes species in response to climate changes
Source: PeerJ. 2019 Apr 1;7:e6663. doi: 10.7717/peerj.6663 (PMC6448556; doi:10.7717/peerj.6663)
Supplement: Dataset S7 [file peerj-07-6663-s009.zip › DatasetS7/msa_proteins/rpoB.msa]

>rpoB_iodes_klaineana
MFQDENEQMSTIPSFNQIQFEGFCRFIDQGLTEELYKFPKIEDTDQEIEF
QLFVETYQLVEPLIKERDAVYESLTYSSELYVSAGLIWKN-SRDMQEQTI
FIGNIPLMNSLGTSIVNGIYRIVINQILQSPGIYYRSELDHNGISVYTGT
IISDWGGRSELEIDRKARIWARVSRKQKISILVLSSAMGSNLREILENVC
YPEIFLSFLNDKERKKIGLKENAILEFYQQFACVGGDPVFSESLCKELQK
KFFQQRCELGRIGRRNINQRLNLDIPQNNTFLLPRDILAAADHLIGMKFG
MGTLDDMNHLKNKRIRSVADLLQDQFGLALVRLENVVRGTICGAIRHKLI
PTPQNLVTSTPLTTTYESFFGLHPLSQVLDRTNPLTQIVHGRKLSYLGPG
GLTGRTASFRIRDIHPSHYGRICPIDTSEGINVGLIGSLAIHARISHWGF
LETPFFEIYERS--RGVRILYLSPGIDEYYMVAGGNSLALN-----QGIQ
EEQVVPTRYRQEFLTIAWEQVHLRSIFPFQFFSIGASLIPFIEHNDANRA
LMSSNMQRQAVPLSRSEKCIVGTGLERQAALDSGALAIAEREGKIIYTDT
GKILLSGNGDTLSIPLVTYQRSNKNTCMHQKPQVPRGKCIKKGQILADGA
ATVGGELALGKNVLVAYMPWEGYNFEDAVLISERLVYEDIYTSFHIRKYE
IQIHVTSQGPERVTNEIPHLEARLLRNLDKNGIVMLGSWVETGDILVGKL
TPQIVKESSYAPEDRLLRAILGIQVSTSKETCLKLPIGGRGRVIDVRWIQ
KKGGSAYNPEMIRVYISQKREIKVGDKVAGRHGNKGIISKILSRQDMPYL
QDGRPVDMVFN----PLGVPSRMNVGQIFECSLGLAGGLLDRHYRIVPFD
ERYEQEASRKLVFSELYEASKQTANPWVFEPEYPGKSRILDGRTGYPFEQ
PVIIGKPYILKLIHQVDDKIHGRSSGHYALVTQQPLRGKAKQGGQRVGEM
EVWALEGFGVAHILQEMLTYKSDHIRARQEALGTTIIGGTIPNPEDAPES
FRLLVRELRSLALELNHFLVSEKNFQINRKEA
>rpoB_iodes_liberica
MFQDENEQMSTIPSFNQIQFEGFCRFIDQGLTEELYKFPKIEDTDQEIEF
QLFVETYQLVEPLIKERDAVYESLTYSSELYVSAGLIWKN-SRDMQEQTI
FIGNIPLMNSLGTSIVNGIYRIVINQILQSPGIYYRSELDHNGISVYTGT
IISDWGGRSELEIDRKARIWARVSRKQKISILVLSSAMGSNLREILENVC
YPEIFLSFLNDKERKKIGLKENAILEFYQQFACVGGDPVFSESLCKELQK
KFFQQRCELGRIGRRNINQRLNLDIPQNNTFLLPRDILAAADHLIGMKFG
MGTLDDMNHLKNKRIRSVADLLQDQFGLALVRLENVVRGTICGAIRHKLI
PTPQNLVTSTPLTTTYESFFGLHPLSQVLDRTNPLTQIVHGRKLSYLGPG
GLTGRTASFRIRDIHPSHYGRICPIDTSEGINVGLIGSLAIHARISHWGF
LETPFFEIYERS--TGVRILYLSPGIDEYYMVAGGNSLALNSLALNQGIQ
EEQVVPTRYRQEFLTIAWEQVHLRSIFPFQYFSIGASLIPFIEHNDANRA
LMSSNMQRQAVPLSRSEKCIVGTGLERQAALDSGALAIAEREGKIIYTDT
GKILLSGNGDTLSIPLVTYQRSNKNTCMHQKPQVPRGKCIKKGQILADGA
ATVGGELALGKNVLVAYMPWEGYNFEDAVLISERLVYEDIYTSFHIRKYE
IQIHVTSQGPERVTNEIPHLEARLLRNLDKNGIVMLGSWVETGDILVGKL
TPQIVKESSYAPEDRLLRAILGIQVSTSKETCLKLPIGGRGRVIDVRWIQ
KKGGSAYNPEMIRVYISQKREIKVGDKVAGRH-NKGIISKILSRQDMPYL
QDGRPVDMVFN----PLGVPSRMNVGQIFECSLGLAGGLLDRHYRIVPFD
ERYEQEASRKLVFSELYEASKQTANPWVFEPEYPGKSRILDGRTGYPFEQ
P-------------------------------------------------
--------------------------------------------------
--------------------------------
>rpoB_iodes_perrieri
MFQDENEQMSTIPSFNQIQFEGFCRFIDQGLTEELYKFPKIEDTDQEIEF
QLFVETYQLVEPLIKERDAVYESLTYSSELYVSAGLIWKN-SRDMQEQTI
FIGNIPLMNSLGTSIVNGIYRIVINQILQSPGIYYRSELDHNGISVYTGT
IISDWGGRSELEIDRKARIWARVSRKQKISILVLSSAMGSNLREILENVC
YPEIFLSFLNDKERKKMGLKENAILEFYQQFACVGGDPVFSESLCKELQK
KFFQQRCELGRIGRRNINQRLNLDIPQNNTFLLPRDILAAADHLIGMKFG
MGTLDDMNHLKNKRIRSVADLLQDQFGLALVRLENVVRGTICGAIRHKLI
PTPQNLVTSTPLTTTYESFFGLHPLSQVLDRTNPLTQIVHGRKLSYLGPG
GLTGRTASFRIRDIHPSHYGRICPIDTSEGINVGLIGSLAIHARISHWGF
LETPFYEIYERS--TGVRILYLSPGIDEYYMVAGGSSLALN-----QGIQ
EEQVVPTRYRQEFLTIAWEQVHLRSIFPFQYFSIGASLIPFIEHNDANRA
LMSSNMQRQAVPLSRSEKCIVGTGLERQAALDSGALAIAEREGKIIYTDT
GKILLSGNGDTLSIPLVTYQRSNKNTCMHQRPQVPRGKCIKKGQILADGA
ATVGGELALGKNVLVAYMPWEGYNFEDAVLISERLVYEDIYTSFHIRKYE
IKIHVTSQGPERVTNEIPHLEARLLRNLDKNGIVMLGSWVETGDILVGKL
TPQIVKESSYAPEDRLLRAILGIQVSTSKETCLKLPIGGRGRVIDVRWIQ
KKGGSAYNPEMIRVYISQKREIKVGDKVAGRHGNKGIISKILSRQDMPYL
QDGRPVDMVFN----PLGVPSRMNVGQIFECSLGLAGGLLDRHYRIVPFD
ERYEQEASRKLVFAELYEASKQTANPWVFEPEYPGKSRILDGRTGYPFEQ
PVIIGKPYILKLIHQVDDKIHGRSSGHYALVTQQPLRGKAKQGGQRVGEM
EVWALEGFGVAHILQEMLTYKSDHIRARQEALGTTIIGGTIPNPEDAPES
FRLLVRELRSLALELNHFLVSEKNFQINRKEA
>rpoB_iodes_cirrhosa
MFQDENEQMSTIPSFNQIQFEGFCRFIDQGLTEELYKFPKIEDTDQEIEF
QLFVETYQLVEPLIKERDAVYESLTYSSELYVSAGLIWKN-SRDMQEQTI
FIGNIPLMNSLGTSIVNGIYRIVINQILQSPGIYYRSELDHNGISVYTGT
IISDWGGRSELEIDRKARIWARVSRKQKISILVLSSAMGSNLREILENVC
YPEIFLSFLNDKERKKIGLKENAILEFYQQFACVGGDPVFSESLCKELQK
KFFQQRCELGKIGRRNINQRLNLDIPQNNTFLLPRDILAAADHLIGMKFG
MGTLDDMNHLKNKRIRSVADLLQDQFGLALVRLENVVRGTICGAIRHKLI
PTPQNLVTSTPLTTTYESFFGLHPLSQVLDRTNPLTQIVHGRKLSYLGPG
GLTGRTASFRIRDIHPSHYGRICPIDTSEGINVGLIGSLAIHARIGHWGF
LETPFYEIYERS--TGVRILYLSPGIDEYYMVAGGNSLALN-----QGIQ
EEQVVPTRYRQEFLTIAWEQVHLRSIFPFQYFSIGASLIPFIEHNDANRA
LMSSNMQRQAVPLSRSEKCIVGTGLERQAALDSGALAIAEREGKIIYTDT
GKILLSGNGDTLSIPLVTYQRSNKNTCMHQKPQVPRGKCIKKGQILADGA
ATVGGELALGKNVLVAYMPWEGYNFEDAVLISERLVYEDIYTSFHIRKYE
IKIHVTSQGPERVTNEIPHLEARLLRNLDKNGIVMLGSWVETGDILVGKL
TPQIVKESSYAPEDRLLRAILGIQVSTSKETCLKLPIGGRGRVIDVRWIQ
KKGGSAYNPEMIRVYISQKREIKVGDKVAGRHGNKGIISKILSRQDMPYL
QDGRPVDMVFN----PLGVPSRMNVGQIFECSLGLAGGLLDRHYRIVPFD
ERYEQEASRKLVFSELYEASKQTANPWVFEPEYPGKSRILDGRTGYPFEQ
PVIIGKPYILKLIHQVDDKIHGRSSGHYALVTQQPLRGKAKQGGQRVGEM
EVWALEGFGVAHILQEMLTYKSDHIRARQEALGTTIIGGTIPNPEDAPES
FRLLVRELRSLALELNHFLVSEKNFQINRKEA
>rpoB_iodes_seretii
MFQ---EQMSTIPSFNQIQFEGFCRFIDQGLTEELYKFPKIEDTDQEIEF
QLFVETYQLVEPLIKERDAVYESLTYSSELYVSAGLILKNNSRDMQEQTI
FIGNIPLMNSLGTSIVNGIYRIVINQILQSPGIYYRSELDHNGISVYTGT
IISDWGGRSELEIDRKARIWARVSRKQKISILVLSSAMGSNLREILENVC
YPEIFLSFLNDKERKKIGLKENAILEFYQQFACVGGDPVFSESLCKELQK
KFFQQRCELGRIGRRNINQRLNLDIPQNNTFLLPRDILAAADHLIGMKFG
MGTLDDMNHLKNKRIRSVADLLQDQFGLALVRLENVVRGTICGAIRHKLI
PTPQNLVTSTPLTTTYESFFGLHPLSQVLDRTNPLTQIVHGRKLSYLGPG
GLTGRTASFRIRDIHPSHYGRICPIDTSEGINVGLIGSLAIHARISHWGF
LETPFYEIYERS--TGVRILYLSPGIDEYYMVAGGNSLALN-----QGIQ
EEQVVPTRYRQEFLTIAWERVHLRSIFPFQYFSIGASLIPFIEHNDANRA
LMSSNMQRQAVPLSRSEKCIVGTGLERQAALDSGALAIADREGKIIYTDT
GKILLSGNGDTLSIPLVTYQRSNKNTCMHQKPQVPRGKCIKKGQILADGA
ATVGGELALGKNVLVAYMPWEGYNFEDAVLISERLVYEDIYTSFHIRKYE
IKIHVTSQGPERVTNEIPHLEARLLRNLDKNGIVMLGSWVETGDILVGKL
TPQIVKESSYAPEDRLLRAILGIQVSTSKETCLKLPIGGRGRVIDVRWIQ
KKGGSAYNPEIIRVYISQKREIKVGDKIAGRHGNKGIISKILSRQDMPYL
QDGRPVDMVFN----PLGVPSRMNVGQIFECSLGLAGGLLDRHYRIVPFD
ERYEQEASRKLVFSELSEASKQTANPWVFEPEYPGKSRILDGRTGYPFEQ
PVIIGKPYILKLIHQVDDKIHGRSSGHYALVTQQPLRGKAKQGGQRVGEM
EVWALEGFGVAHILQEMLTYKSDHIRARQEALGTTIIGGTIPNPEDAPES
FRLLVRELRSLALELNHFLVSEKNFQINRKEA
>rpoB_iodes_scandens
--------------------------------------------------
--------------------------------------------------
-LNNIPLMNSLGTSIVNGIYRIVINQILQSPGIYYRSELDHNGISVYTGT
IISDWGGRSELEIDRKARIWARVSRKQKISILVLSSAMGSNLREILENVC
YPEIFLSFLNDKERKKIGLKENAILEFYQQFACVGGDPVFSESLCKELQK
KFFQQRCELGKIGRRNINQRLNLDIPQNNTFLLPRDILAAADHLIGMKFG
MGTLDDINHLKNKRIRSVADLLQDQFGLALVRLENVVRGTICGAIRHKLI
PTPQNLVTSTPLTTTYESFFGLHPLSQVLDRTNPLTQIVHGRKLSYLGPG
GLTGRTASFRIRDIHPSHYGRICPIDTSEGINVGLIGSLAIHARIGHWGF
LETPFYEIYERS--TGVRIRYLSPGIDEYYMVAGGNSLALN-----QGIQ
EEQVVPTRYRQEFLTIAWEQVHLRSIFPFQYFSIGASLIPFIEHNDANRA
LMSSNMQRQAVPLSRSEKCIVGTGLERQAALDSGALAIAEREGKIIYTDT
GKILLSGNGDTLSIPLVTYQRSNKNTCMHQKPQVPRGKCIKRGQILADGA
ATVGGELALGKNVLVAYMPWEGYNFEDAVLISERLVYEDIYTSFHIRKYE
IKIHVTSQGPERVTKEIPHLEARLLRNLDKNGIVMLGSWVETGDILVGKL
TPQIVKESSYAPEDRLLRAILGIQVSTSKETCLKLPIGGRGRVIDVRWIQ
KKGGSAYNPEMIRVYISQKREIKVGDKVAGRHGNKGIISKILSRQDMPYL
QDGRPVDMVFNPLGVPLGVPSRMNVGQIFECSLGLAGGLLDRHYRIVPFD
ERYEQEASRKLVFSELYEASKQTANPWVFEPEYPGKSRILDGRTGYPFEQ
PVIIGKPYILKLIHQVDDKIHGRSSGHYALVTQQPLRGKAKQGGQRVGEM
EVWALEGFGVAHILQEMLTYKSDHIRARQEALGTTIIGGTIPNPEDAPES
FRLLVRELRSLALELNHFLVSEKNFQINRKEA
>rpoB_arabidopsis_thaliana
MLGDEKEGTSAIPGFNQIQFEGFYRFIDQGLIEELAKFPKIEDIDHEIEF
QLFVETYQLVEPLIKERDAVYESLTYSSELYVSAGLIWKT-SRNMQEQRI
FIGNIPLMNSLGTSIVNGIYRIVINQILQSPGIYYQSELDHNGISVYTGT
IISDWGGRLELEIDKKARIWARVSRKQKISILVLSSAMGLNLREILENVC
YPEIFLSFLTDKEKKKIGSKENAILEFYQQFSCVGGDPIFSESLCKELQK
KFFHQRCELGRIGRRNINWRLNLNIPQNNIFLLPRDVLAAADHLIGMKFG
MGTLDDMNHLKNKRIRSVADLLQDQLGLALARLENVVKGTISGAIRHKLI
PTPQNLVTSTPLTTTYESFFGLHPLSQVLDRTNPLTQIVHGRKLSYLGPG
GLTGRTANFRIRDIHPSHYGRICPIDTSEGINVGLIGSLSIHARIGDWGS
LESPFYELFEKSKKARIRMLFLSPSQDEYYMIAAGNSLALN-----RGIQ
EEQAVPARYRQEFLTIAWEEVHLRSIFPFQYFSIGASLIPFIEHNDANRA
LMSSNMQRQAVPLSRSEKCIVGTGLERQVALDSGVPAIAEHEGKILYTDT
EKIVFSGNGDTLSIPLIMYQRSNKNTCMHQKPQVRRGKCIKKGQILADGA
ATVGGELALGKNILVAYMPWEGYNFEDAVLISECLVYGDIYTSFHIRKYE
IQTHVTTQGPERITKEIPHLEGRLLRNLDKNGIVMLGSWVETGDILVGKL
TPQVAKESSYAPEDRLLRAILGIQVSTSKETCLKLPIGGRGRVIDVRWVQ
KKGGSSYNPEIIRVYISQKREIKVGDKVAGRHGNKGIISKILPRQDMPYL
QDGRPVDMVFN----PLGVPSRMNVGQIFECSLGLAGSLLDRHYRIAPFD
ERYEQEASRKLVFSELYEASKQTANPWVFEPEYPGKSRIFDGRTGDPFEQ
PVIIGKPYILKLIHQVDDKIHGRSSGHYALVTQQPLRGRSKQGGQRVGEM
EVWALEGFGVAHILQEMLTYKSDHIRARQEVLGTTIIGGTIPKPEDAPES
FRLLVRELRSLALELNHFLVSEKNFQINRKEV
