# Supplementary material for: Complete plastome sequence of Iodes cirrhosa Turcz., the first in the Icacinaceae, comparative genomic analyses and possible split of Idoes species in response to climate changes
Source: PeerJ. 2019 Apr 1;7:e6663. doi: 10.7717/peerj.6663 (PMC6448556; doi:10.7717/peerj.6663)
Supplement: Dataset S7 [file peerj-07-6663-s009.zip › DatasetS7/msa_proteins/rpoC1.msa]

>rpoC1_iodes_perrieri
MIDRYKHQQLRIGSVSPEQISAWANKILPNGEIVGEVTKPYTFHYKTNKP
EKDGLFCERIFGPIKSGICACGNYRVIGDEKEDPKFCEQCGVEFTDSRIR
RYQMGYIKLACPVDSRIRRYQMG-YIK-------------LACPVFSFAR
PITKKPTFLRLRGSFEYEIQSWKYSIPLFFTTQGFDTFRNREISTGAGAV
REQLADLDLRIIVDNSLVEWKELGEDGPTGNEWEDRKVGRRKDFLVRRME
LAKNFIRTNIEPEWMVLCLLPVLPPELRPIIQIDGGKLMSSDINELYRRV
IYRNNTLTDLLTTSRSTPGELVMCQEKLVQEAVDTLLDNGIRGQPMRDGH
NKVYKSFSDVIEGKEGRFRETLLGKRVDYSGRSVIVVGPSLSLHRCGLPR
EVAIELFQTFLIRGLIRQHLASNIGVAKSKIREKE-----PIVWEILQKV
MRGHPLLLNRAPTLHRLGIQAFHPVLVEGRAICLHPLVCKGFNADFDGDQ
MAVHVPLSLEAQAEARLLMFSHMNLLSPAIGDPISIPTQDMLIGLYILTS
GNPRGICVNRYNPCNQRNYQNERREKNNYKYTKKKEPFFCNSYDAIGAYR
QKRINLDSPLWLRWRLDQRVIASREVPLEVHYESLGTYYEIYGHYLIVRS
IKKEILYIYIRTTVGHISLYREIEEAIQGFCQASFYDT
>rpoC1_iodes_liberica
MIDRYKHQQLRIGSVSPEQISAWANKILPNGEIVGEVTKPYTFHYKTNKP
EKDGLFCERIFGPIKSGICACGNYRVIGDEKEDPKFCEQCGVEFTDSRIR
RYQMGYIKLACPVTHVWYLKRLPSYIANLLDKPLKELEGLVYCDVFSFAR
PITKKPTFLRLRGSFEYEIQSWKYSIPLFFTTQGFDTFRNREISTGAGAV
REQLADLDLRIIVDNSLVEWKELGEDGPTGNEWEDRKVGRRKDFLVRRME
LAKHFIRTNIEPEWMVLCLLPVLPPELRPIIQIDGGKLMSSDINELYRRV
IYRNNTLTDLLTTSRSTPGELVMCQEKLVQEAVDTLLDNGIRGQPMRDGH
NKVYKSFSDVIEGKEGRFRETLLGKRVDYSGRSVIVVGPSLSLHRCGLPR
EIAIELFQAFLIRGLIRQHLASNIGVAKSQIREKEPIVKEPIVWEILQEV
MRGHPLLLNRAPTLHRLGIQAFHPVLVEGRAICLHPLVCKGFNADFDGDQ
MAVHVPLSLEAQAEARLLMFSHMNLLSPAIGDPISIPTQDMLIGLYILTS
GNRRGICVNRYNPCNQRNYQNERREKNNYKYTKKKEPFFCNSYDAIGAYR
QKRINLDSPLWLRWRLDQRVIASREAPLEVHYESLGTYYEIYGHYLIVRS
IKKEILYIYIRTTVGHISLYREIEEAIQGFCQASFYDT
>rpoC1_iodes_klaineana
MIDRYKHQHLRIGSVSPEQISAWANKILPNGEIVGEVTKPYTFHYKTNKP
EKDGLFCERIFGPIKSGICACGNYRVIGDEKEDPKFCEQCGVEFTDSRIR
RYQMGYIKLACPVTHVWYLKRLPSYIANLLDKPLKELEGLVYCDVFSFAR
PITKKPTFLRLRGSFEYEIQSWKYSIPLFFTTQGFDTFRNREISTGAGAV
REQLADLDLRIIVDNSLVEWKELGEDGPTGNEWEDRKVGRRKDFLVRRME
LAKHFIRTNIEPEWMVLCLLPVLPPELRPIIQIDGGKLMSSDINELYRRV
IYRNNTLTDLLTTSRSTPGELVMCQEKLVQEAVDTLLDNGIRGQPMRDGH
NKVYKSFSDVIEGKEGRFRETLLGKRVDYSGRSVIVVGPSLSLHRCGLPR
EIAIELFQAFLIRGLIRQHLASNIGVAKSKIREKE-----PIVWEILQEV
MRGHPLLLNRAPTLHRLGIQAFHPVLVEGRAICLHPLVCKGFNADFDGDQ
MAVHVPLSLEAQAEARLLMFSHMNLLSPAIGDPISIPTQDMLIGLYILTS
GNRRGICVNRYNPCNQRNYQ--RREKNNYKYTKKKEPFFCNSYDAIGAYR
QKRINLDSPLWLRWRLDQRVIASREAPLEVHYESLGTYYEIYGHYLIVRS
IKKEILYIYIRTT------YREIEEAIQGFCQASFYDT
>rpoC1_iodes_cirrhosa
MIDRYKHQQLRIGSVSPQQISAWANKILPNGEIVGEVTKPYTFHYKTNKP
EKDGLFCERIFGPIKSGICACGNYRVIRDEKEDPKFCEQCGVEFTDSRIR
RYQMGYIKLACPVTHVWYLKRLPSYIANLLDKPLKELEGLVYCDVFSFAR
PIAKKPTFLRLRGSFEYEIQSWKYSIPLFFTTQGFDTFRNREISTGAGAV
REQLADLDLRIIVDNSLVEWKELGEDGPTGNEWEDRKVGRRKDFLVRRME
LAKHFIRTNIEPEWMVLCLLPVLPPELRPIIQIDGGKLMSSDINELYRRV
IYRNNTLTDLLTTSRSTPGELVMCQEKLVQEAVDTLLDNGIRGQPMRDGH
NKVYKSFSDVIEGKEGRFRETLLGKRVDYSGRSVIVVGPSLSLHQCGLPR
EIAIELFQTFLIRGLIRQHLASNIGVAKSKIREKE-----PIVWEILQEV
MRGHPLLLNRAPTLHRLGIQAFHPVLVEGRAICLHPLVCKGFNADFDGDQ
MAVHVPLSLEAQAEARLLMFSHMNLLSPAIGDPISIPTQDMLIGLYILTS
RNRRGICVNRYNPCNQRNYQNERREKNNYKYTKKKEPFFCNSYDAIGAYR
QKRINLDSPLWLRWRLDQRVIASREAPLEVHYESLGTYYEIYGHYLIVRN
IKKEILYIYIRTTVGHISLYREIEEAIQGFCQASFYDT
>rpoC1_iodes_seretii
MIDRYKHQQLRIGSVSPEQISAWANKILPNGEIVGEVTKPYTFHYKTNKP
EKDGLFCERIFGPIKSGICACGNYRVIGDEKEDPKFCEQCGVEFTDSRIR
RYQMGYIKLACPVTHVWYLKRLPSYIANLLDKPLKELEGLVYCDVFSFAR
PITKKPTFLRLRGSFEYEIQSWKYSIPLFFTIQGFDTFRNREISTGAGAV
REQLADLDLRIIVDNSLVEWKELGEDGPTGNEWEDRKVGRRKDFLVRRME
LAKHFIRTNIEPEWMVLCLLPVLPPELRPIIQIDGGKLMSSDINELYRRV
IYRNNTLTDLLTTSRSTPGELVMCQEKLVQEAVDTLLDNGIRGQPMRDGH
NKVYKSFSDVIEGKEGRFRETLLGKRVDYSGRSVIVVGPSLSLHRCGLPR
EIAIELFQTFVIRGLIRQHLASNIGVAKSKIREKE-----PIVWEILQEV
MRGHPLLLNRAPTLHRLGIQAFHPVLVEGRAICLHPLVCKGFNADFDGDQ
MAVHVPLSLEAQAEARLLMFSHMNLLSPAIGDPISIPTQDMLIGLYILTS
WNRRGICVNRYNPCNQRNYQNERREKNNYKYTKKKEPFFCNSYDAIGASR
QKRINLDSPLWLRWRLDQRVIASREAPLEVHYESLGTYYEIYGHYLIVRS
IKKE----------------------------------
>rpoC1_iodes_scandens
MIDRYKHQQLRIGSVSPQQISAWANKILPNGEIVGEVTK-----------
--------------------------------------------------
------IKLACPVTHVWYLKRLPSYIANLLDKPLKELEGLVYCDVFSFAR
PIAKKPTFLRLRGSFEYEIQSWKYSIPLFFTTQDFDTFCNREISTGAGAV
REQLADLDLRIIVDNSLVEWKELGEDGPTGNEWEDRKVGRRKDFLVRRME
LAKHFIRTNIEPEWMVLCLLPVLPPELRPIIQIDGGKLMSSDINELYRRV
IYRNNTLTDLLTTSRSTPGELVMCQEKLVQEAVDTLLDNGIRGQPMRDGH
NKVYKSFSDVIEGKEGRFRETLLGKRVDYSGRSVIVVGPSLSLHQCGLPR
EIAIELFQTFLIRGLIRQYLASNIGVAKSKIREKE-----PIVWEILQEV
MRGHPLLLNRAPTLHRLGIQAFHPVLVEGRAICLHPLVCKGFNADFDGDQ
MAVHVPLSLEAQAEARLLMFSHMNLLSPAIGDPISIPTQDMLIGLYILTS
GNRRGICVNRYNPCNQRNYQNERREKKEVGYRKER---------------
--------------------------------------------------
--------------------------------------
>rpoC1_arabidopsis_thaliana
MIDRYKHQQLRIGLVSPQQISAWATKIIPNGEIVGEVTKPYTFHYKTNKP
EKDGLFCERIFGPIKSGICACGNYRVIGDEKEDPKFCEQCGVEFVDSRIR
RYQMGYIKLTCPVTHVWYLKRLPSYIANLLDKPLKELEGLVYCD-FSFAR
PITKKPTFLRLRGSFEYEIQSWKYSIPLFFTTQGFDIFRNREISTGAGAI
REQLADLDLRIIIENSLVEWKQLGEEGPTGNEWEDRKIVRRKDFLVRRME
LAKHFIRTNIEPEWMVLCLLPVLPPELRPIIQIEGGKLMSSDINELYRRV
IYRNNTLTDLLTTSRSTPGELVMCQEKLVQEAVDTLLDNGIRGQPMRDGH
NKVYKSFSDVIEGKEGRFRETLLGKRVDYSGRSVIVVGPSLSLHRCGLPR
EIAIELFQTFVIRGLIRQHLASNIGVAKSQIREKK-----PIVWEILQEV
MQGHPVLLNRAPTLHRLGIQSFQPILVEGRTICLHPLVCKGFNADFDGDQ
MAVHVPLSLEAQAEARLLMFSHMNLLSPAIGDPISVPTQDMLIGLYVLTS
GTRRGICANRYNPCNRKNYQNERIYETNYKYTK--EPFFCNSYDAIGAYR
QKKINLDSPLWLRWQLDQRVIASREVPIEVHYESFGNYHEIYAHYLIVRS
VKKENFCIYIRTTVGHISFYREIEEAIQGFSQACSYDT
