# Supplementary material for: Complete plastome sequence of Iodes cirrhosa Turcz., the first in the Icacinaceae, comparative genomic analyses and possible split of Idoes species in response to climate changes
Source: PeerJ. 2019 Apr 1;7:e6663. doi: 10.7717/peerj.6663 (PMC6448556; doi:10.7717/peerj.6663)
Supplement: Dataset S7 [file peerj-07-6663-s009.zip › DatasetS7/msa_proteins/rpoC2.msa]

>rpoC2_iodes_seretii
MEVLMAERANLVFHNKMVDGTAMKGLISRLIDHFGMAYTSHILDQVKTLG
FQQATLTSISLGIDDLLTIPSKGWLVQDSEQQSLILEKHHHYGNVHAVEK
LRQSIEIWYATSEYLRQEMNPNFSMTDPFNPVHIMSFSGARGNASQVHQL
VGMRGLMSDPQGQMIDLPIQSNLREGLSLTEYIISCYGARKGVVDTAVRT
SDAGYLTRRLVEITRRLVEVVQHKKVRRTDCGTARSISVSPRN--GMMPE
RIFIQTLIGRVLADDIYMGPRCIATRNQDIGIKLVNRFITFRAQPISIRT
PFTCRSTSWICRLCYGRSPAHGDLVELGEAVGIIAGQSIGEPGTQLTLRT
FHTGGVFTGGTAEHVRAPSNGK---IKFNENLVHPTRIRHGHPAFLCSID
LYVTIESEDIIHNVYIPPKSFLLVQNDQYVESEQVIAEIRARTFTFNFKE
KVLKHIYSDSEG----------------------EMHWSTDVYHTPEFTY
GNVHLLPKPSHLWILLGVPCRSSLVSPLLHRDQDQMNAHSLSVKQGSISS
PSVTNDQARHKFFSSNFSGKKEDRITTYSELNRILCTSRSNLIYSDILHE
NSDLLAKRRRNRFIIPLQSIHERENELMPRSGISIEIPINGTFSRNSILA
YFDEPRYRRTSSGITKYGTLEVHSIVKKEDLVEYQGVKEFRPKYQNQTKV
DRFFFIPEEVHILPESSSIMVRNNSIIGVDTQITLNTRSRVGGLVRVERK
KKKNGTSILEIFIFPEKQIRYPGEKKKKEWNFNSGDIHFPGETDKISRHS
GVLIPPGMGKANSKESKKFQNWIYVQRITPSKKKYFVLVRPVVAYEITDG
INLSTLFPPDLLQERDNVKLRVVNYILYGNGKPIRGISDTSIQLVRTCLV
LNWDQDTKNSSNEEARASFVEIKANGLIRDFLRVDLVKSPISYSRKRKDP
SSSGLISDNGSDRANTNPFSYISKTG--IRQYFNQNKGTIHTLVNRNKQC
QSLIILSSSNCFRMGPFKDVK--YHNGIKESIKKDPLTPIRNSLGPLGTA
LPIANFYSFYHLITHNQVLATNYLQLNNLKQTFQVLNYYLMDENGKIYNP
DLFNNIILNPFNLNWYFLHH----NYCEETSTIISLGQFICENVCIAKNG
PHLKSGQVLIVQVNSVVIRSARPYLATPGATVHGHYGKILYEGDTLVTFI
YEKSRSGDITQGLPKVEQVLEVRSVDSISMNLENRIEGWNECIPRILGIP
WGFLIGAELTIAQSRISLVNKIQKVYRSQGVQIHNRHIEIIVRQITSKVL
VSEDGMSNVFLPGELIGLLRAERMGRALEEAICYRAILLGITKASLNTQS
FISEASFQETARVLAKAALRGRIDWLKGLKENVVLGGMIPVGTGF-KGLV
HTSRHYNNIPFEIKKK--N-------------------------------
--------
>rpoC2_iodes_liberica
MEVLMAERANLVFYNKMVDGTAMKRLISRLIDHFGMAYTSHILDQVKTLG
FQQATLTSISLGIDDLLTIPSKGWLVQDSEQQSLILEKHHHYGNVHAVEK
LRQSIEIWYATSEYLRQEMNPNFSMTDPFNPVHIMSFSGARGNASQVHQL
VGMRGLMSDPQGQMIDLPIQSNLREGLSLTEYIISCYGARKGVVDTAVRT
SDAGYLTR-------RLVEVVQHIVVRRTDCGTARSISVSPRN--GMVPE
RIFIQTLIGRVLADDIYMGSRCIATRNQDIGIKLVNRFITFRAQPISIRT
PFTCRSTSWICRLCYGRSPAHGDLVELGEAVGIIAGQSIGEPGTQLTLRT
FHTGGVFTGGTAEHVRAPSNGNRKFNKFNENLVHPTRTRHGHPAFLCSID
LYVTIESEDIIHNVYIPPKSFLLVQNDQYVESEQVIAEIRARAFTFNFKE
KVLKHIYSDSEG----------------------EMHWSTDVYHTPEFTY
GNVDLLPKPSHLWILLGVPCRSSLVSPLLHKDQDQMNTHSLSVKQGSISS
PSVTNDQARHKFFSSNVSGKKEDRITNYSELNRILCTSRSNLIYSDILHE
NSDLLAKRRRNRFIIPLQSIHERENELMPRSGISIEIPRNG---------
----PRYRRTSSGITKYGTLEVHSIVKKEDLVEYQGVKEFRPKYQNQTKV
DQFFFIPEEVHILPESSSIMVRNNSIIGVDTQITLNTRSRVGGLVRVERK
KKR-----IELKIFSG-DIHFPGETDK--------DIHFPGETDKISRHS
GVLIPPGMGKANSKESKKFKNWIYVQRITPSKKKYFVLVRPVVAYEITDG
INLSTLFPPDLLQERDNVKLRVVNYILYGNGKPIRGISDTSIQLVRTCLV
LNWDQDTKNSSNDEARASFVEIKINGLIRDFLRVDLVKSPISYSRKRKDP
SSSGLISDNGSDRANTNPFSYIS-QG--IRQYFNQNQGTIHTLVNRNKEC
QS-LILSSFNCFRMGPFDNVK--YHNGIKELIKKDPPMPIRNLLGPLGTA
LPIANFYSFYHLITHNQVLATNYLQLNNLKQTFQVD------ENGKT-NP
DLFNNIILNPFNLNWYFLHH----NYCEETSTIISLGQFICENVCIAKNG
PHLKSGQVLIVQVNSVVIRSARPYLATPGATVHGHYGKILYEGDTLVTFI
YEKSGSGDITQGLPKVEQVLEL-SVDSISMNLENRIEGWNECIPRILGIK
N-----------------------FYDTS---------------------
-----------------------------------------------EQS
FIG---FNDS----------------------------------------
--------------------------------------------------
--------
>rpoC2_iodes_perrieri
MEVLMAERANLVFHNKMVDGTAMKRLISRLIDHFGMAYTSHILDQVKTLG
FQQATLTSISLGIDDLLTIPSKGWLVQDSEQQSLILEKHHHYGHVHAVEK
LRQSIEIWYATSEYLRQEMNPNFSMTDPFNPVHIMSFSGARGNASQVHQL
VGMRGLMSDPQGQMIDLPIQSNLREGLSLTEYIISCYGARKGVVDTAVRT
SDAGYLTR-------RLVEVVQHIVVRRTDCGTARSISVSPRN--GMMPE
RIFIQTLIGRVLADDIYMGPRCIATRNQDIGIKLVNRFITFRAQPISIRT
PFTCRSTSWICRLCYGRSPAHGDLVELGEAVGIIAGQSIGEPGTQLTLRT
FHTGGVFTGGTAEHVRAPSNGK---IKFNENLVHPTRTRHGHPAFLCSID
LYVTIESEDIIHNVYIPPKSFLLVQNDQYVESEQVIAEIRARTFTFNFKE
KVLKHIYSDSEG----------------------EMHWSTDVYHTPEFTY
GNVHLLPKPSHLWILLGVPCRSSLVSPLLHKDQDQMNAHSLSVKQGSISS
PSVTNDQARHKFFSSNFSGKKEDRITNYSELNRILCTSRSNLIYSDILHE
NSDLLAKRRRNRFIIPLQSIHERENELMPRSGISIEIPINGTFSRNSILA
YFDEPRYRRTSSGITKYGTLEVHSIVKKEDLVEYQGVKEFRPKYQNQTKV
DLFFFIPEEVHILSESSSIMVRNNSIIGVDTQITLNTRSRVGGLVRVERK
KKR-----IELKIFSG-------------------DIHFPGETDKISRHS
GVLIPPGMGKANSKESKKLKNWIYVQRITPSKKKYFVLVRPVVAYEITDG
INLLTLFPPDLLQERDNVKLRVVNYILYGNGKPIRGISDTSIQLVRTCLV
LNWDQDTKNSSNEGARASLVEIKTNGLIQDFLRIDVVKSPISYSRKRKDP
SSSGLISDNGSDRANTNPFSYISKTG--IRQYFNQNQGTIHTLVNRNKEC
QSLIILSSSNCFRMGPFNDVK--YHNGIKESIKKYPPMPIRNSLGPLGTA
LPIANFYSFYHLITYNQVLATNYLQLNNLKQTFQVLNYYLMDENGKIYNP
DLF---ILNPFNLNWYFLHH----NYCEETSTIISLGQFICENVCIAKNG
PHLKSGQVLIVQINSVVIRSARPYLATPGATVHGHYGKILYEGDTLVTFL
YEKSRSGDITQGLPKVEQVLEVRSVDSISMNLENRIEGWNECIPRILGIP
WGFLIGAELTIAQSRISLVNKIQKVYRSQGVQIHNRHIEIIVRQITSKVL
VSEDGMSNVFLPGELIGLLRAERMGRALEEAICYRAILLGITKASLNTQS
FISEASFQETARVLAKAALRGRIDWLKGLKENVVLGGMIPVGTGF-KGLV
HTSRHYNNLPFEIKKK--NLFEGEIGDILFHHRKLFDSCLSKNFYDTSEQ
SFIGFNDS
>rpoC2_iodes_klaineana
MEVLMAERANLVFYNKMVDGTAMKRLISRLIDHFGMAYTSHILDQVKTLG
FQQATLTSISLGIDDLLTIPSKGWLVQDSEQQSLILEKHHHYGNVHAVEK
LRQSIEIWYATSEYLRQEMNPNFSMTDPFNPVHIMSFSGARGNASQVHQL
VGMRGLMSDPQGQMIDLPIQSNLREGLSLTEYIISCYGARKGVVDTAVRT
SDAGYLTR-------RLVEVVQHIVVRRTDCGTARSISVSPRN--GMMPE
RIFIQTLIGRVLADDIYMGPRCIATRNQDIGIKLVNRFITFRAQPISIRT
PFTCRSTSWICRLCYGRSPAHGDLVELGEAVGIIAGQSIGEPGTQLTLRT
FHTGGVFTGGTAEHVRAPSNGK---IKFNENLVHPTRTRHGHPAFLCSID
LYVTIESEDIIHNVYIPPKSFLLVQNDQYVESEQVIAEIRARAFTFNFKE
KVLKHIYSDSEG----------------------EMHWSTDVYHTPEFTY
GNVHLLPKPSHLWILLGVPCRSSLVSPLLHKDQDQINAHSLSVKQGSISS
PSVTNDQARHKFFSSNVSGKKEDRSTNYSELNRILCTSRSNLIYSDILHE
NSDLLAKRRRNRFIIPLQSIHERENELMPRSGISIEIPRNGTFSRNGILA
YFDEPRYRRTSSGITKYGTLEVHSIVKKEDLVEYQGVKEFRPKYQNQTKV
DRFFFIPEEVHILPESSSIMVRNNSIIGVDTQITLNTRSRVGGLVRVERK
KKR-----IELKIFSG-------------------DIHFPGETDKISRHS
GVLIPPGMGKANSKESKKFKNWIYVQRITPSKKKYFVLVRPVVAYEITDG
INLSTLFPPDLLQERDNVKLRVVNYILYGNGKPIRGISDTSIQLVRTCLV
LNWDQDTKNSSNEEARASFVEIKINGLIRDFLRVDLVKSPISYSRKRKDP
SSSGLISDNGSDRANTNPFSYISKTG--IRQYFNQNQGTIHTLVNRNKEC
QSLIILSSSNCFRMGPFNDVKYHYHNGIKESIKKDPPMPIRNLLGPLGTA
LPIANFYSFYHLITHNQVLATNYLQLNNLKQTFQVLN-------------
-------------YYLMLHH----NYCEETSTIISLGQFICENVCIAKNG
PHLKSGQVLIVQVNSVVIRSARPYLATPGATVHGHYGKILYEGDTLVTFI
YEKSRSGDITQGLPKVEQILEVRSVDSISMNLENRIEGWNECIPRILGIP
WGFLIGAELTIAQSRISLVNKIQKVYRSQGVQIHNRHIEIIVRQITSKVL
VSEDGISNVFLPGELIGLLRAERMGRALEEAICYRAILLGITKASLNTQS
FISEASFQETARVLAKAAVRGRIDWLKGLKENVVLGGMIPVGTGF-KGLV
HTSRHYNNIPFEIKKK--NLFEGEIGDILFHHRKLFDSCLSKNFYDTSEQ
SFIGFNDS
>rpoC2_iodes_cirrhosa
MEVLMAERANLVFHNKMVDGTAMKRLISRLIDHFGMAYTSHILDQVKTLG
FQQATLTSISLGIDDLLTIPSKGWLVQDSEQQSLILEKHHHYGNVHAVEK
LRQSIEIWYATSEYLRQEMNPNFSMTDPFNPVHIMSFSGARGNASQVHQL
VGMRGLMSDPQGQMIDLPIQSNLREGLSLTEYIISCYGARKGVVDTAVRT
SDAGYLTR-------RLVEVVQHIVVRRTDCGTARSISVSPRN--GMMPE
RIFIQTLIGRVLADDIYMGPRCIATRNQDIGIKLVNRFITFRAQPISIRT
PFTCRSTSWICRLCYGRSPAHGDLVELGEAVGIIAGQSIGEPGTQLTLRT
FHTGGVFTGGTAEHVRAPSNGK---IKFNENLVHPTRTRHGHPAFLCSID
LYVTIESEDIIHNVYIPSKSFLLVQNDQYVESEQVIAEIRARTFIFNFKE
KVRKHIYSDSEG----------------------EMHWSTDVYHTPEFTY
GNVHLLPKPSHLWILLGVSCRSSLVSPLLHKDQDQMNAHSLSVKQGSISS
PSVTNDQARHKFFSSNFSGKKEDRIPNYSELNRILCTSRSNLIYSYTLHE
NSDLLAKRRRNRFIIPLQSIRERENELMPRSGISIEIPINGTFSRNSILA
YFDEPRYRRTSSGITKYGTLEVHSIVKKEDLVEYQGVKEFRPKYQNQTKV
DRFFFIPEEVHILPESSSIMVRNNSIIGVDTQITLNTRSRVGGLVRVERK
KKR-----IELKIFSG-------------------DIHFPGETDKISRHS
GVLIPPGMGKANSKESKKFKNWIYVQRITPSKKKYFVLVRPVVAYEITDG
INLSTLFPPDLLQEGDNVQLRIVNYILYGNGKPIRGISDTSIQLVRTCLV
LNWDQDTKNSSSEEARASFVEIKTNGLIRDFLRVDLVKSPISYSRKRKDP
SSLGLISDNGLDRANTNPFSYISKTG--IRQYFNQNQGTIHTLLNRNKEC
QSLIILTSSNCFRMGPFNDVK--YHNGIKESIKKDPLMPIRNSLGPLGTA
LPIANFYSFYHLITHNQVLVTNYLQLNNLKQTFQVLNYYLMDENGKIYNP
DLFNNIILNPFNLNWYFLHH----NYCEETSTIISLGQFICENVCIAKNG
PHLKSGQALIVQVNSVVIRSARSYLATPGASVHGHYGKILYEGDTLVTFI
YEKSRSGDITQGLPKVEQVLEVRSVDSISMNLENRIEGWNECIPRILGIP
WGFLIGAELTIAQSRISLVNKIQKVYRSQGVQIHNRHIEIIVRQITSKVL
VSEDGMSNVFLPGELIGLLRAERMGRALEEAICYRAILLRITRASLNTQS
FIFEASFQETARVLAKVALQGCIYWLKGLKENVVLRGMIPVGTGF-KGLV
HTSRHYNNILFDFKKK--NLFEGEIGDILFHHRKLFDSCLSKNFYDTSEQ
SFIRFNDS
>rpoC2_iodes_scandens
--------------------------------------------------
--------------------------------------------------
--------------------------------------------SQVHQL
VGMRGLMSDPQGQMIDLPIQSNLREGLSLTEYIISCYGARKGVVDTAVRT
SDAGYLTR-------RLVEVVQHIVVRRTDCGTARSFSVSPRN--GMMSE
RIFIQTLIGRVLADDIYMGPRCIATRNQDIGIKLVNRFITLRAQPISIRT
PFTCRSTSWICRLCYGRSPAHGDLVELGEAVGIIAGQSIGEPGTQLTLRT
FHTGGVFTGGTAEHVRAPSNGK---IKFNENLVHPTRTRHGHPAFLCSID
LYVTIESEDIIHNVYIPPKSFLLVQNDQYVESEQVIAEIRARAFIFNFKE
KVRKHIYSDSEGEMHGTPNNIHKVRKHIYSDSEGEMHWSTDVYHTPEFIY
GNVHLLPKPSHLWILLGVPCIS----------------------------
--------------------------------------------------
--------------------------------------------------
-----------------GTLEVHSIVKKEDLVEYQGVKEFRPKYQNQTKV
DRFFFIPEEVHILSESSSIMVRNNSIIGVDTQITLNRRSRVGGLVRVERK
KKR-----IELKIFSG-------------------DIHFPGETDKISRHS
GVLIPPGMGKANSKESKKFKNWIYVQRITPRKKKYFLLVRPVVAYEITDG
INLSTLFPPDLLQEGDNVQLRIVNYILYGNGKPIRGISDTSIQLVRTCLV
LNWDQDTKNSSSEEARASFVEIKTNGLIRDFLRVDLVKSPISYSRKRKDP
SSLGLISDNGLDRANTNPFFYISKTG--IRQYFNQNQGTIHTLVNRNKEC
QS---------------------EYQGVKEFRPKY---------------
--------------QNQTKVD-----------------------------
-------------------------------------------LIVAKNG
PHLKSGQVLIVQVNSVVIRSARSYLATPGATVHGHYGKILYEGDTLVTFI
YEKSRSGDITQGLPKVEQVLEVRSVDSISMNLENRIEGWNECIPRILGIP
WGFLIGAELTIAQSRISLVNKIQKVYRSQGVQIHNRHIEIIVRQITSKVL
VSEDGMSNVFLPGELIGLLRAERMGRALEEAICYRAILLGITRASLNTQS
FISEASFQETTRVLAKAALRGRIDWLKGLKENVVLGGMIPVGTGF-KGLV
HTSRHYNNIPFEIKKK--NLFEGEIGDILFHHRKLFDSCLSKNFYDTSEQ
SFIGFNDS
>rpoC2_arabidopsis_thaliana
----MAERANLVFHNKVIDGTAIKRLISRLIDHFGMAYTSHILDQVKTLG
FQQATATSISLGIDDLLTIPSKGWLVQDAEQQSWILEKHHHYGNVHAVEK
LRQSIEIWYATSEYLRQEMNPNFRMTDPFNPVHMMSFSGARGNASQVHQL
VGMRGLMSDPQGQMIDLPIQSNLREGLSLTEYIISCYGARKGVVDTAVRT
SDAGYLTR-------RLVEVVQHIVVRRTDCGTIRGISVSPRNKNRMMSE
RIFIQTLIGRVLADDIYIGSRCVAFRNQDLGIGLVNRLITFGTQSISIRT
PFTCRSTSWICRLCYGRSPTHGDLVELGEAVGIIAGQSIGEPGTQLTLRT
FHTGGVFTGGTAEHVRAPYNGK---IKFNEDLVHPTRTRHGHPAFLCYID
LSVIIESEDIIHSVTIPPKSFLLVQNDQYVESEQVIAEIREGTYTFHFKE
RVRKYIYSDSEG----------------------EMHWSTDVSHAPEFTY
SNVHLLPKTSHLWILSGGSCGSSLIRFSIHKDQDQMNIPFLSAERKSISS
LSVNNDQVSQKFFSSDFADPKKLGIYDYSELNGNLGTSHYNLIYSAIFHE
NSDLLAKRRRNRFLIPFQSIQEQEKEFIPQSGISVEIPINGIFRRNSIFA
FFDDPRYRRKSSGILKYGTLKADSIIQKEDMIEYRGVQKIKTKYE--MKV
DRFFFIPEEVHILPESSAIMVQNYSIIGVDTRLTLNIRSQVGGLIRVEKK
KKR-----IELKIFSG-------------------DIHFPDKTDKISRHS
GILIPPGRGKKNSKESKKFKNWIYVQRITPTKKKFFVLVRPVATYEIADS
INLATLFPQDLFREKDNIQLRVFNYILYGNGKPTRGISDTSIQLVRTCLV
LNWD---KNSSLEEVRAFFVEVSTKGLIQDFIRIGLVKSHISYIRKRNNS
PDSGLISAD-----HMNPFYSISPKSGILQQSLRQNHGTIRMFLNRNKES
QSLLILSSSNCFRMGPFNHVK--HHNVINQSIKKNTLITIKNSSGPLGTA
TPISNFYSFLPLLTYNQISLIKYFQLDNLKYIFQKINSYLIDENGIILNL
DPYSNVVLNPFKLNWYFLHQNYHHNYCEETSTIISLGQFFCENVCIAKKE
PHLKSGQVLIVQRDSAVIRSAKPYLATPGAKVHGHYSEILYEGDTLVTFI
YEKSRSGDITQGLPKVEQVLEVRSIDSISLNLEKRIKGWNKCITRILGIP
WGFLIGAELTIVQSRISLVNKIQKVYRSQGVQIHNRHIEIIVRQITSKVL
VSEEGMSNVFLPGELIGLLRAERTGRALEEAICYRAVLLGITRASLNTQS
FISEASFQETARVLAKAALRGRIDWLKGLKENVVLGGVIPAGTGFNKGLV
HCSRQHTNIILEKKTKNLALFEGDMRDILFYHREFCDSSISKSDFSRI--
--------
