# Supplementary material for: Complete plastome sequence of Iodes cirrhosa Turcz., the first in the Icacinaceae, comparative genomic analyses and possible split of Idoes species in response to climate changes
Source: PeerJ. 2019 Apr 1;7:e6663. doi: 10.7717/peerj.6663 (PMC6448556; doi:10.7717/peerj.6663)
Supplement: Dataset S7 [file peerj-07-6663-s009.zip › DatasetS7/msa_proteins/rps11.msa]

>rps11_iodes_klaineana
MAKAITRIGSRRNGRIGSRKNARRIPKGVIHVQASFNNTIVTVTDVRGRV
VSWSSAGTCGFRGTRRGTPFAAQTTAVNAIRTVVDQGMQRAEVMIKGPGL
GRDAALRAIRRSGILLTFIRDVTPMPHNGC--------
>rps11_iodes_scandens
MAKAITRIGSRRNGRIGSRKNARRIPKGVIH-------------------
------------------------------RTVVDQGMQRAEVMIKGPGL
GRDAALRAIRRSGILLTFIRDVTPMPHNGC--------
>rps11_iodes_liberica
MAKAITRIGSRRNGRIGSRKNARRIPKGVIHVQASFNNTIVTVTDVRGRV
VSWSSAGTCGFRGTRRGTPFAAQTTAVNAIRTVVDQGMQRAEVMIKGPGL
GRDAALRAIRRSGILLTFIRDVTPMPHNGC--------
>rps11_iodes_perrieri
MTKAITRIGSRRNGRIGSRKNARRIPKGVIHVQASFNNTIVTVTDVRGRV
VSWSSAGTCGFRGTRRGTPFAAQTTAVNAIRTVVDQGMQRAEVMIKGPGL
GRDAALRAIRRSGILLTFIRDVTPMPHNGC--------
>rps11_iodes_cirrhosa
MAKAITRIGSRRNGRIGSRKNARRIPKGVIHVQASFNNTIVTVTDVRGRV
VSWSSAGTCGFRGTRRGTPFAAQTTAVNAIRTVVDQGMQRAEVMIKGPGL
GRDAALRAIRRSGILLTFIRDVTPMPHNGCRPPKKRRV
>rps11_iodes_seretii
MAKAITRIGSRRNGRIGSRKNVRRIPKGVIHVQASFNNTIVTVTDVRGRV
ISWSSAGTCGFRGTRRGTPFAAQTTAVNAIRTVVDQGMQRAEVMIKGPGL
GRDAALRAIRRSGILLTFIRDVTPMPHNGCRPPKKRRV
>rps11_arabidopsis_thaliana
MAKPILRIGSRKNTRSGSRKNVRRIPKGVIHVQASFNNTIVTVTDVRGRV
ISWSSAGTCGFRGTRRGTPFAAQTAAGNAIRAVVDQGMQRAEVRIKGPGL
GRDAALRAIRRSGILLSFVRDVTPMPHNGCRPPKKRRV
