# Supplementary material for: Complete plastome sequence of Iodes cirrhosa Turcz., the first in the Icacinaceae, comparative genomic analyses and possible split of Idoes species in response to climate changes
Source: PeerJ. 2019 Apr 1;7:e6663. doi: 10.7717/peerj.6663 (PMC6448556; doi:10.7717/peerj.6663)
Supplement: Dataset S7 [file peerj-07-6663-s009.zip › DatasetS7/msa_proteins/rps12.msa]

>rps12_iodes_seretii
MPTIKQLIRNTRQPIRNVTKSPALRGCPQRRGTCTRVYVTITPKKPNSAL
RKVARVRLTSGFEITAYIPGIGHNSQEHSVVLVRGGRVKDLPGVRYHIVR
GTLDAVGVKDRQQGRSSAL-------------------------------
--------
>rps12_iodes_cirrhosa
MPTIKQLIRNTRQPIRNVTKSPALRGCPQRRGTCTRVYVTITPKKPNSAL
RKVARVRLTSGFEITAYIPGIGHNSQEHSVVLVRGGRVKDLPGVRYHIVR
GTLDAVGVKDRQQGRSSAL-------------------------------
--------
>rps12_iodes_perrieri
MPTIKQLIRNTRQPIRNVTKSPALRGCPQRRGTCTRVYVTITPKKPNSAL
RKVARVRLTSGFEITAYIPGIGHNSQEHSVVLVRGGRVKDLPGVRYHIVR
GTLDAVGVKDRQQGRSSAL-------------------------------
--------
>rps12_arabidopsis_thaliana
MPTIKQLIRNTRQPIRNVTKSPALRGCPQRRGTCTRVY-TITPKKPNSAL
RKVARVRLTSGFEITAYIPGIGHNLQEHSVVLVRGGRVKDLPGVRYHIVR
GTLDAVGVKDRQQGRSKYGV----------KKPK----------------
--------
>rps12_iodes_klaineana
---------------------------------------TITPKKPNSAL
RKVARVRLTSGFEITAYIPGIGHNSQEHSVVLVRGGRVKDLPGVRYHIVR
GTLDAVGVKDRQQGRSSALMPTIKQLIRNTRQPIRNVTKSPALRGCPQRR
GTCTRVYV
>rps12_iodes_scandens
---------------------------------------TITPKKPNSAL
RKVARVRLTSGFEITAYIPGIGHNSQEHSVVLVRGGRVKDLPGVRYHIVR
GTLDAVGVKDRQQGRSSAL---------NTRQPIRNVTKSPALRGCPQRR
GTCTRVYV
>rps12_iodes_liberica
---------------------------------------TITPKKPNSAL
RKVARVRLTSGFEITAYIPGIGHNSQEHSVVLVRGGRVKDLPGVRYHIVR
GTLDAVGVKDRQQGRSSALMPTIKQLIRNTRQPIRNVTK-----------
--------
