# Supplementary material for: Complete plastome sequence of Iodes cirrhosa Turcz., the first in the Icacinaceae, comparative genomic analyses and possible split of Idoes species in response to climate changes
Source: PeerJ. 2019 Apr 1;7:e6663. doi: 10.7717/peerj.6663 (PMC6448556; doi:10.7717/peerj.6663)
Supplement: Dataset S7 [file peerj-07-6663-s009.zip › DatasetS7/msa_proteins/rps14.msa]

>rps14_iodes_klaineana
MARKSLIQREKKRQKLEQKYQLIRRSLKKEIRKVTLLSDKWEIYGKLQSP
PRNSAPTRLHRRCFSTGRPRANYRYFGLSGHILREMVHACLLPGATRSSW
>rps14_iodes_liberica
MARKSLIQREKKRQKLEQKYQLIRRSLKKEIRKVTLLSDKWEIYGKLQSP
PRNSAPTRLHRRCFSTGRPRANYRYFGLSGHILREMVHACLLPGATRSSW
>rps14_iodes_scandens
MARKSLIQREKKRQKLEQKYQLIRRSLKKEMSKVTLLSDKWEIYGKLQSL
PRNSAPTRLHRRCFSTGRPRANYRYFGLSGHILREMVHACLLPGATRSSW
>rps14_iodes_cirrhosa
MARKSLIQREKKRQKLEQKYQLIRRSLKKEISKVTLLSDKWEIYGKLQSL
PRNSAPTRLHRRCFSTGRPRGNYRYFGLSGHILREMVHACLLPGATRSSW
>rps14_iodes_perrieri
MARKSLIQREKKRQKLEQKYQLIRRSLKKEISKVTLLSDKWEIYGKLQSL
PRNSAPTRLHRRCFSTGRPRANYRYFGLSGHILREMVHACLLPGATRSSW
>rps14_iodes_seretii
MARKSLIQREKKRQKLEQKYQLIRRSLKKEISKVTLLSDKWEIYGKLQSP
PRNSAPTRLHRRCFSTGRPRANYRYFGLSGHILREMVHACFLPGATRSSW
>rps14_arabidopsis_thaliana
MAKKSLIYREKKRQKLEKKYHLIRRSSKKEISKIPSLSEKWKIHGKLQSP
PRNSAPTRLHRRCFSTGRPRANYRDFGLSGHILREMVQACLLPGATRSSW
