# Supplementary material for: Complete plastome sequence of Iodes cirrhosa Turcz., the first in the Icacinaceae, comparative genomic analyses and possible split of Idoes species in response to climate changes
Source: PeerJ. 2019 Apr 1;7:e6663. doi: 10.7717/peerj.6663 (PMC6448556; doi:10.7717/peerj.6663)
Supplement: Dataset S7 [file peerj-07-6663-s009.zip › DatasetS7/msa_proteins/rps15.msa]

>rps15_iodes_seretii
-------------------------------------------DYSSQRG
LRKILGKRQRLLTYLSKKNRIRSKELINQLDIRETKNR
>rps15_arabidopsis_thaliana
MIKNIVISFEEQKEESRGSVEFQVFSFTNKIRRLTSHLELHRKDYLSQRG
LRKILGKRQRLLAYLSKKNRVRYKELINQLNIRELKTR
>rps15_iodes_liberica
----------------------QVFSSTTKIRRLTFHLELHKKDYSSQRG
LRKILGKRQRLLAYLSKKNRIRSKELINQLDIRETKNR
>rps15_iodes_perrieri
-MVKKSLISVSSQEENRGSVEFQVFSFTTKIRRLTFHLELHKKDYSSQRG
LRKILGKRQRLLAYLSKKNRIRSKELINQLDIRKTKNR
>rps15_iodes_scandens
----------SSQEENRGSVEFQVFSFTTKIRRLTFHLELHKKDYS----
--------------------------------------
>rps15_iodes_klaineana
-MVKKSLISVSSQEENRGSVEFQVFSFTTKIRRLTFHLELHKKDYSSQRG
LRKILGKRQRLLAYLSKKNRIRSKELINQLDIRETKN-
>rps15_iodes_cirrhosa
-MVKKSLISVSSQEENRGSVEFQVFSFTTKIRRLTFHLELHKKDYSSQRG
LRKILGKRQRLLAYLSKKNRIRSKELINQLDIRETKNR
