# Supplementary material for: Complete plastome sequence of Iodes cirrhosa Turcz., the first in the Icacinaceae, comparative genomic analyses and possible split of Idoes species in response to climate changes
Source: PeerJ. 2019 Apr 1;7:e6663. doi: 10.7717/peerj.6663 (PMC6448556; doi:10.7717/peerj.6663)
Supplement: Dataset S7 [file peerj-07-6663-s009.zip › DatasetS7/msa_proteins/rps16.msa]

>rps16_iodes_perrieri
-----------------AVYRIVAIDVRSRREGRDLRKVGFYDPIKNQTY
LNVPAILYFLERGAQPTGTIQDILKKAEVFKKFQPNQTKAN
>rps16_iodes_liberica
-----------------AVYRIVAIDVRSRREGRDLRKVGFYDPIKNQTY
LNVPAILYFLERGAQPTGTIQDILKKAEVFKKFHPNQTKAN
>rps16_iodes_scandens
-----------------AVYRIVAIDVRSRREGRDLRKVGFYDPIKNQTY
LNVTAILF---------------------------------
>rps16_iodes_cirrhosa
---MVKLRLKRCGRKQRAVYRIVAIDVRSRREGRDLRKVGFYDPIKNQTY
LNVPAILYFLERGAQPTGTIQDILKKAEVFKKFHPNQTKAN
>rps16_iodes_klaineana
MVKLRLKRCGRKQRATRAVYRIVAIDVRSRREGRDLRKVGFYDPIKNQTY
LNVPAILYFLERGAQPTGTIQDILKKAEVFKKFHPNQTKAN
>rps16_iodes_seretii
MVKLRLKRCGRKQRATRAVYRIVAIDVRSRREGRDLRKVGFYDPIKNQ--
-----------------------------------------
>rps16_arabidopsis_thaliana
MVKLRLKRCGRKQ---RAVYRILAIDVRYRREGRDLSKVGFYDPITNQTF
LNLSAILDFLKKGAQPTRTAHDISKKAGIFTE---------
