# Supplementary material for: Complete plastome sequence of Iodes cirrhosa Turcz., the first in the Icacinaceae, comparative genomic analyses and possible split of Idoes species in response to climate changes
Source: PeerJ. 2019 Apr 1;7:e6663. doi: 10.7717/peerj.6663 (PMC6448556; doi:10.7717/peerj.6663)
Supplement: Dataset S7 [file peerj-07-6663-s009.zip › DatasetS7/msa_proteins/rps18.msa]

>rps18_iodes_scandens
--------------------------------------------------
------------------ARILSSLPFLNNEKQFE---RSESTIITPGLR
NR--
>rps18_iodes_cirrhosa
MDKSKRPFLKSKRFFRRRLPPIESGDRIDYRNMSLISRFISEQGKILSRR
VNRLTLKQQRLITIAIKQARILSSLPFLNNEKQFEKFERSESTIITPGLR
NRKK
>rps18_iodes_liberica
---------------------IESGDRIDYRNMSLISRFISEQGKILSRR
VNRLTLKQQRLITIAIKQARILSSLPFLNNEKQFE---RSESTIITPGLR
NR--
>rps18_iodes_klaineana
---------------------IESGDRIDYRNMSLISRFISEQGKILSRR
VNRLTLKQQRLITIAIKQARILSSLPFLNNEKQFE---RSESTIITPGLR
NRKK
>rps18_iodes_perrieri
---------------------IQSGDRIDYRNMSLISRFISEQGKILSRR
VNRLTLKQQRLITIAIKQARILSSLPFLNNEKQFE---RSESTIITPGLR
NRKK
>rps18_iodes_seretii
---------------------IESGDRIDYRNMSLISRFISEQGKILSRR
VNRLTLKQQRLITIAIKQARILSSLPFLNNEKQFE---RSESTTIT----
----
>rps18_arabidopsis_thaliana
MNKSKRLFTKSKRSFRRRLPPIQSGDRIDYRNMSLISRFISEQGKILSRR
VNRVTLKQQRLITIAIKQARILSLLPFLNNQKQFE---RSESTPRTTSLR
TRKK
