# Supplementary material for: Complete plastome sequence of Iodes cirrhosa Turcz., the first in the Icacinaceae, comparative genomic analyses and possible split of Idoes species in response to climate changes
Source: PeerJ. 2019 Apr 1;7:e6663. doi: 10.7717/peerj.6663 (PMC6448556; doi:10.7717/peerj.6663)
Supplement: Dataset S7 [file peerj-07-6663-s009.zip › DatasetS7/msa_proteins/rps19.msa]

>rps19_iodes_scandens
VTRSLKKNPFVSNHLLRKMDKLNTKAEKEIIITWSRASTIIPTMIGHTIA
IHNGKGHLPIYITDRMVGHKLGE---FAPTLNFR-GHAKSDN----
>rps19_iodes_seretii
VTRSLKKNPFVSNHLLRKMDKLNTKAEKEIIITWSRASTIIPTMIGHTIA
IHNGKGHLPIYITDRMVGHKLGE---FAPTLNFR-GHAKSDNRSRR
>rps19_iodes_perrieri
VTRSLKKNPFVSNHLLRKMDKLNTKAEKEIIITWSRASTIIPTMIGHTIA
IHNGKGHLPIYITDRMVGHKLGE---FAPTLNFR-GHAKNDNRSRR
>rps19_iodes_cirrhosa
VTRSLKKNPFVANHLLRKMDKLNTKAEKEIIITWSRASTVIPTMIGHTIA
IHNGKGHLPIYITDRMVGHKLGE---LAPTLNFR-GHAKSDNRSRR
>rps19_arabidopsis_thaliana
MTRSLKKNPFVAKHLLRKIEKLNTKAEKEIIITWSRASTIIPTMIGHTIA
IHNGREHLPVYIIDLMVGHKLGE---FSPTINFR-GHAKNDNRSRR
>rps19_iodes_klaineana
VTRSLKKNPFVSNHLLRKMDKLNTKAEKEIIITWSRASTIIPTMIGHTIA
IHNGKGHLPIYITDRMVGHKLGE---VAPTFHFR-GHAKSDNRSRR
>rps19_iodes_liberica
------------NHLLRKMDKLNTKAEKEIIITWSRASTIIPTMIGHTIA
IHNGKGHLPIYIIDRMVGHKLGEGTQIGRISTFHFGHAKSNNRSHR
