# Supplementary material for: Complete plastome sequence of Iodes cirrhosa Turcz., the first in the Icacinaceae, comparative genomic analyses and possible split of Idoes species in response to climate changes
Source: PeerJ. 2019 Apr 1;7:e6663. doi: 10.7717/peerj.6663 (PMC6448556; doi:10.7717/peerj.6663)
Supplement: Dataset S7 [file peerj-07-6663-s009.zip › DatasetS7/msa_proteins/rps2.msa]

>rps2_iodes_klaineana
MTRRYWNINLEEMMEAGVHFGHGTRKWNPKMEPYISAKRKGIHITNLTRT
ARFLSEACDLVFDAASRGKQFLIVGTKNKAADSVAWAAIRARCHYVNKKW
LGGMLTNWSTTETRLSKFRDLRTEQKT--------GRLNRLPKRDAAMLK
RQLSRLQTYLGGIKYMTGLPDIVIIVDQHEEYTALRECITLGIPTICLID
TNCDPDLADISIPANDDAISSIRLILNKLVFAISEG--------
>rps2_iodes_seretii
MTRRYWNINLEEMMEAGVLFGHGTRKWNPKMEPYISAKRKGIHITNLTRT
ARFLSEACDLVFDAASRGKQFLIVGTKNKAADSVAWAAIRARCHYVNKKW
LGGMLTNWSTTETRLSKFRDLRTEQKKGLENGTKKGRLNRLPKRDAAMLK
RQLSRLQTYLGGIKYMTGLPDIVIIVDQHEEYTALRECITLGIPTICLID
TNCDPDLADISIPANDDAISSIRLILNKLVFAISEGR-------
>rps2_iodes_scandens
MTRRYWNINLEEMMEAGVHFGHGTRKWNPKMAPYISAKRKGIHITNLTRT
ARFLSEGCDLVFDAASRGKQFLIVGTKNKAADSVAWAAIRARCHYVNKKW
LGGMLTNWSTTETRLSKFRDLRTEQKT--------GRLNRLPKRDAAMLK
RQLSRLQTYLGGIKYMTGLPDIVIIVDQHEEYTALRECITLGIPTICLI-
--------------------------------------------
>rps2_iodes_perrieri
MTRRYWNINLEEMMEAGVHFGHGTRKWNPKMEPYISAKRKGIHITNLTRT
ARFLSEACDLVFDAASRGKQFLIVGTKKKAADSVAWAAIRARCHYVNKKW
LGGMLTNWSTTETRLSKFRDLRTEQKT--------GRLNRLPKRDAAMLK
RQLSRLQTYLGGIKYMTGLPDIVIIVDQHEEYMALRECITLGIPTICLID
TNCDPDLADISIPANDDAISSIRLILNKLVFAISEGRSSYIRNP
>rps2_iodes_liberica
MTRRYWNINLEEMMEAGVHFGHGTRKWNPKMEPYISAKRKGIHITNLTRT
ARFLSEACDLDFGVASKGK--LIVGTKKKAADSVAWAAIRARCHYVNKKW
LGGMLTNWSTTETRLSKFRDLRTEQKT--------GRLNRLPKRDAAMLK
RQLSRLQTYLGGIKYMTGLPDIVIIVDQHEEYTALRECITLGIPTICLID
TNCDPDLADISIPANDDAISSIRLILNKLVFAISEGRSSYIRNP
>rps2_iodes_cirrhosa
MTRRYWNINLEEMMEAGVHFGHGTRKWNPKMAPYISAKRKGIHITNLTRT
ARFLSEACDLVFDAASRGKQFLIVGTKNKAADSVAWAAIRARCHYVNKKW
LGGMLTNWSTTETRLSKFRDLRTEQKT--------GRLNRLPKRDAAILK
RQLSRLQTYLGGIKYMTGLPDIVIIVDQHEEYTALRECITLGIPTICLID
TNCDPDLADISIPANDDAISSIRLILNKLVFAISEGRSSYIRNP
>rps2_arabidopsis_thaliana
MTKRYWNIDLEEMMRAGVHFGHGTRKWNPRMAPYISAKRKGIHIINLTRT
ARFLSEACDLVFDAASRGKQFLIVGTKNKAADLVSRAAIRARCHYVNKKW
LGGMLTNWSTTEKRLHKFRDLRTEQKT--------EGFNRLPKRDAAVLK
RQLSRLETYLGGIKYMTGLPDIVIILDQQEEYTALRECITLGIPTISLID
TNCNPDLADISIPANDDAIASIRFILNKLVFAICEGRSSYIQNS
