# Supplementary material for: Complete plastome sequence of Iodes cirrhosa Turcz., the first in the Icacinaceae, comparative genomic analyses and possible split of Idoes species in response to climate changes
Source: PeerJ. 2019 Apr 1;7:e6663. doi: 10.7717/peerj.6663 (PMC6448556; doi:10.7717/peerj.6663)
Supplement: Dataset S7 [file peerj-07-6663-s009.zip › DatasetS7/msa_proteins/rps3.msa]

>rps3_iodes_scandens
--------------------------------------------------
------------------------------------------------NG
QKELNCVNRKLNISVARISKPYRNP-------------------------
--------------------------------------------------
-----------------------TILS---AGQLKNRVSFRKAMKKAIEL
TEQADTKGIQIQIAGRIDGK------------------------------
-----------------
>rps3_iodes_cirrhosa
MGQKINPLGFRLGTTQDHHSLWFAQPKNYSEGLQEDQKIRDYIKDYVQKN
MRISSGVEGIARIEIQKRIDLIQVIIFMGFPTKLLIESRPLGIEELQKNL
QKELNCVNRKLNISVARISKPYRNP-------------------------
--------------------------------------------------
-----------------------TILSEFIAGQLKNRVSFRKAMKKAIEL
TEQADTKGIQIQIAGRIDGKEIARVEWIREGRVPLQTIRAKIDYCFYTVR
TIYGVLGIKIWIFIDEE
>rps3_iodes_klaineana
MGQKINPLGFRLGTTQDHHSLWFAQPKNYSEGLQEDQKIRDYIKDYVQKN
MRISSGVEGIARIEIQKRIDLIQVIIFMGFPTKLLIESRPLGIEELQKNL
QKELNCVNRKLNISVARISKPYGNP-------------------------
--------------------------------------------------
-----------------------TILSEFIAGQLKNRVSFRKAMKKAIEL
TEQADTKGIQIQIAGRIDGKEIARVEWIREGRVPLQTIRAKIDYSFYTVR
TIYGVLGIKIWIFIDEE
>rps3_iodes_seretii
-MGQKINPLGFRLGTTQDHHSLWFAQPKNYSEGIKEDQKIRDYIKDYVQK
NMRISSGVEGIARIEIQKRIDLIQVIIFMGFPTKLLESRPLGIEELQKNL
QKELNCVNRKLNISVARISKPYGNP-------------------------
--------------------------------------------------
-----------------------TILSEFIAGQLKNRVSFRKAMKKAIEL
TEQADTKGIKIQIAGRIDGKEIARVEWIREGRVPLQTIRAKIDYCFYTVR
TIYGVLGIKIWIFIDEE
>rps3_iodes_perrieri
MGQKINPLGFRLGTTQDHHSLWFAQPKNYSEGLQEDQKIRDSIKDYVQKN
MRISSGVEGIARIEIQKRIDLIQVIIFMGFPTKLLIESRPLGIEELQKNL
QKELNCVNRKLNISVARISKPYGNP-------------------------
--------------------------------------------------
-----------------------TILSEFIAGQLKNRVSFRKAMKKAIEL
TEQADTKGIQIQIAGRIDGKEIARVEWIREGRVPLQTIRAKIDYCCYTVR
TIYGVLGIKIWIFIDKE
>rps3_iodes_liberica
--------------------------------------------------
------------------------------------------------MG
QK-RNPLGFRLGTTQDHHSLWFAQP-------------------------
--------------------------------------------------
--------------------------------------------------
--------------------------------------------------
-----------------
>rps3_arabidopsis_thaliana
--------------------------------------------------
------------------------------------------------MG
QK-INPLGFRLGTTQSHHSLWFAQPKKYSEGLEEDKKIRDCIKNYVQKNI
RISSGMEGIARIEIQKRIDLIQIIIYMGFPKLLIEDKPRRVEELQMNVQK
ELNCVNRKLNIAITRISNPYGDPNILAEFIAGQLKNRVSFRKAMKKAIEL
TEQANTKGIQVQIAGRIDGKEIARVEWIREGRVPLQTIEAKIDYCSYTVR
TIYGVLGIKIWIFVDEE
