# Supplementary material for: Complete plastome sequence of Iodes cirrhosa Turcz., the first in the Icacinaceae, comparative genomic analyses and possible split of Idoes species in response to climate changes
Source: PeerJ. 2019 Apr 1;7:e6663. doi: 10.7717/peerj.6663 (PMC6448556; doi:10.7717/peerj.6663)
Supplement: Dataset S7 [file peerj-07-6663-s009.zip › DatasetS7/msa_proteins/rps4.msa]

>rps4_iodes_scandens
--------------------------------------------------
----------------------------TGQVLLQLLEMRLDNILFRLGM
ASTIPGARQLVNHRHILVNGGIVDIPSYRCKPRDIITARDEQKSRVLIQN
SLDSYL--------------------------------------------
-
>rps4_iodes_cirrhosa
MSRYRGPRFKKIRRLGDLPGLTNKRSRAGSDLRNQSRSGKKSQYRIRLEE
KQKLRFHYGLTERQLLKYVRIARKAKGSTGQVLLQLLEMRLDNILFRLGM
ASTIPGARQLVNHRHILVNGRIVDIPSYRCKPRDIITARDEQKSRVLIQN
SLDSYLYEELPKHLTLHPFQYKGLVNQIIDSKWVGLKINELLVVEYYSRQ
T
>rps4_iodes_seretii
MSRYRGPRFKKIRRLGALPGLTNKRSRVVSDLKNQSRSGKKSQYRIRLEE
KQKLRFHYGLTERQLLKYVRIARKAKGSTGQVLLQLLEMRLDNILFRLGM
ASTIPGARQLVNHRHILVNGRIVDIPSYRCKPRDIVTVKDEQKSRVLIQN
SLESYLHEELPKHLTLHPFQYKGLVNQIIDSKWVGLKINELLVVEYYSR-
-
>rps4_iodes_perrieri
MSRYRGPRFKRIRRLGALPGLTNKRSRVGSDLRNQSRSGKKSQYRIRLEE
KQKLRFHYGLTERQLLKYVRIARKAKGSTGEVLLQLLEMRLDNILFRLGM
ASTIPGARQLVNHRHILINGRIVDIPSYRCKPRDIITVKDEQKSRVLIQN
SLDSYLHEELPKHLTLHPFQYKGLVNQIIDSKWVGLKINELLVVEYYSRQ
T
>rps4_iodes_klaineana
MSRYRGPRFKRIRRLGALPGLTNKRSRAGSDLRNQSRSGKKSQYRIRLEE
KQKLRFHYGLTERQLLKYVRIARKAKGSTGQVLLQLLEMRLDNILFRLGM
ASTIPGARQLVNHRHILVNGRIVDIPSYRCKPRDIITVKDEQKSRVLIQN
SLDSYLHEELPKHLTLHPFQYKGLVNQIIDSKWVGLKINELLVVEYYSRQ
T
>rps4_iodes_liberica
MSRYRGPRFKRIRRLGALPGLTNKRSRAGSDLRNQSRSGKKSQYRIRLEE
KQKLRFHYGLTERQLLKYVRIARKAKGSTGQVLLQLLEMRLDNILFRLGM
ASTIPGARQLVNHRHILVNGRIVDIP------------------------
--------------------------------------------------
-
>rps4_arabidopsis_thaliana
MSRYRGPRFKKIRRLGALPGLTSKRPKAGSDLRNQSRSVKKSQYRIRLEE
KQKLRFHYGLTEHQLLKYVRIAGKAKGSTGQVLLQLLEMRLDNILFRLGM
ALTIPQARQLVNHGHILVNGRIVDIPSYRCKPRDIITVKDEQNSRTLVQN
LLDSSAPEELPNHLTLHTFQYEGLVNQIIDRKCVGLKINELLVVEYYSRQ
T
