# Supplementary material for: Complete plastome sequence of Iodes cirrhosa Turcz., the first in the Icacinaceae, comparative genomic analyses and possible split of Idoes species in response to climate changes
Source: PeerJ. 2019 Apr 1;7:e6663. doi: 10.7717/peerj.6663 (PMC6448556; doi:10.7717/peerj.6663)
Supplement: Dataset S7 [file peerj-07-6663-s009.zip › DatasetS7/msa_proteins/ycf1.msa]

>ycf1_iodes_seretii
-MIFKSFLLGNLVSLCMKIINSVVVVGLYYGFLTTFSIGPSYLFLLQAQV
MEEG---TEKKVSATTGFITGQLMMFISIYYAPLHLALGRPHTITVLALP
YLLFHFFWNNHKHFSDYRSTTRNSMRNLSIQCVFLNNLIFQLFNHFILPS
SMLARLVNIYMFRCNNKMLFVTSSFVGWLIGHILFMKWVGLVLVWIRQNH
SIRSNKYIRSNKYIRSNKYLVSELRNSMARIFSILLFITCVYYLGRIPSP
ILTKKLKETSKTEERVEIEEETDVEIERASEMKGTKQEQEGSTEEDPSPY
LFSEEKGDPDKIDETEEIRVNGKEKTKDEFHFQFTETCYNNSPVYEVSYL
DRNKDWNQENWKFQLLEDE-------------------------------
--------------------------------------------------
--------------------------------------------------
--------------------------------------------------
--------------------------------------------------
--------------------------------------------------
--------------------------------------------------
--------------------------------------------------
--------------------------------------------------
--------------------------------------------------
--------------------------------------------------
--------------------------------------------------
--------------------------------------------------
--------------------------------------------------
--------------------------------------------------
--------------------------------------------------
--------------------------------------------------
--------------------------------------------------
--------------------------------------------------
--------------------------------------------------
--------------------------------------------------
--------------------------------------------------
--------------------------------------------------
--------------------------------------------------
--------------------------------------------------
--------------------------------------------------
--------------------------------------------------
--------------------------------------------------
--------------------------------------------------
------------
>ycf1_iodes_liberica
---------------------------------------PSYLFLLQAQV
MEEG---TEKKVSATTGFITGQLMMFISIYYAPLHLALGRPHTITVLALP
YLLFHFFWNNHKHFFDYRSTTRNSMRNLSIQCVFLNNLIFQLFNHFILPS
SMLARLVNIYMFRCNNKMLFVTSSFVGWLIGHILFMKWVGLVLVWIRQNH
SIRSNKYIRSNKYIRSNKYLVSELRNSMARIFSILLFITCVYYLGRIPSP
ILTKKLKETSKTEERVEIEEETDVEIERASEMKGTKQEQEGSTEEDPSPY
LFSEEKGDPDKIDETEEIRVNGKEKTKDEFHFHFTETCYNNSPVYEVSYL
DRNKDWNQENWKFQLLEDE-------------------------------
--------------------------------------------------
--------------------------------------------------
--------------------------------------------------
--------------------------------------------------
--------------------------------------------------
--------------------------------------------------
--------------------------------------------------
--------------------------------------------------
--------------------------------------------------
--------------------------------------------------
--------------------------------------------------
--------------------------------------------------
--------------------------------------------------
--------------------------------------------------
--------------------------------------------------
--------------------------------------------------
--------------------------------------------------
--------------------------------------------------
--------------------------------------------------
--------------------------------------------------
--------------------------------------------------
--------------------------------------------------
--------------------------------------------------
--------------------------------------------------
--------------------------------------------------
--------------------------------------------------
--------------------------------------------------
--------------------------------------------------
------------
>ycf1_iodes_klaineana
-MILKSFLLGNLVSLCMKIINSVVVVGLYYGFLTTFSIGPSYLFLLQAQV
MEEG---TEKKVSATTGFITGQLMMFISIYYAPLHLALGRPHTITVLALP
YLLFHFFWNNHKHFFDYRSTTRNSMRNLSIQCVFLNNLIFQLFNHFILPS
SMLARLVNIYMFRCNNKMLFVTSSFVGWLIGHILFMKWVGLVLVWIRQNH
SIRSNKYIRSNKYIRSNKYLVSELRNSMARIFSILLFITCVYYLGRIPSP
ILTKKLKETSKTEERVEIEEETDVEIERASEMKGTKQEQEGSTEEDPSPY
LFSEEKGDPDKIDETEEIRVNGKEKTKDEFHFHFTETCYNNSPVYEVSYL
DRNKDWNQENWKFQLLEDE-------------------------------
--------------------------------------------------
--------------------------------------------------
--------------------------------------------------
--------------------------------------------------
--------------------------------------------------
--------------------------------------------------
--------------------------------------------------
--------------------------------------------------
--------------------------------------------------
--------------------------------------------------
--------------------------------------------------
--------------------------------------------------
--------------------------------------------------
--------------------------------------------------
--------------------------------------------------
--------------------------------------------------
--------------------------------------------------
--------------------------------------------------
--------------------------------------------------
--------------------------------------------------
--------------------------------------------------
--------------------------------------------------
--------------------------------------------------
--------------------------------------------------
--------------------------------------------------
--------------------------------------------------
--------------------------------------------------
--------------------------------------------------
------------
>ycf1_iodes_scandens
-MILKSFLLGNLVSLCMKIINSVVVVGLYYGFLTTFSIGPSYLFLLQAQV
MEEG---TEKKVSATTGFITGQLMMFISIYYAPLHLALGRPHTITVLALP
YLLFHFFWNNHKHFFDYRSTTRNSMRNLSIQCVFLNNLIFQLFNHFILPS
SMLARLVNIYMFRCNNKMLFVTSSFVGWLIGHILFMKWVGLVLVWIRQNH
SIRSNKYIRSNKYIRSNKYLVSELRNSMARIFSILLFITCVYYLGRIPSP
ILTKKLKETSKTEERVEIEEETDVEIERDSEMKGTKQEQEGSTEEDPSPS
LFSEEKGDPDKIDETEEIRVNGKEKTKDEFNFHFTETCYNNSPVYEVSYL
DRNKDWNQENCKFQLLEDE-------------------------------
--------------------------------------------------
--------------------------------------------------
--------------------------------------------------
--------------------------------------------------
--------------------------------------------------
--------------------------------------------------
--------------------------------------------------
--------------------------------------------------
--------------------------------------------------
--------------------------------------------------
--------------------------------------------------
--------------------------------------------------
--------------------------------------------------
--------------------------------------------------
--------------------------------------------------
--------------------------------------------------
--------------------------------------------------
--------------------------------------------------
--------------------------------------------------
--------------------------------------------------
--------------------------------------------------
--------------------------------------------------
--------------------------------------------------
--------------------------------------------------
--------------------------------------------------
--------------------------------------------------
--------------------------------------------------
--------------------------------------------------
------------
>ycf1_iodes_perrieri
-MILKSFLLGNLVSLCMKIINSVVVVGLYYGFLTTFSIGPSYLFLLQAQV
MEEG---TEKKVSATTGFITGQLMMFISIYYAPLHLALGRPHTITVLALP
YLLFHFFWNNHKHFFDYRSTTRNSMRNLSIQCVFLNNLIFQLFNHFILPS
SMLARLVNIYMFRCNNKMLFVTSSFVGWLIGHILFMKWVGLVLVWIRQNH
SIRSNKYIRSNKYIRSNKYLVSELRNSMARIFSILLFITCVYYLGRIPSP
ILTKKLKETSKTEERVEIEEETDVEIERASEMKGTKQEQEGSTEEDPSPY
LFSEEKGDPDKIDETEEIRVNGKEKT------------------YEVSYL
DRNKDWNQENWKFQLLEDE-------------------------------
--------------------------------------------------
--------------------------------------------------
--------------------------------------------------
--------------------------------------------------
--------------------------------------------------
--------------------------------------------------
--------------------------------------------------
--------------------------------------------------
--------------------------------------------------
--------------------------------------------------
--------------------------------------------------
--------------------------------------------------
--------------------------------------------------
--------------------------------------------------
--------------------------------------------------
--------------------------------------------------
--------------------------------------------------
--------------------------------------------------
--------------------------------------------------
--------------------------------------------------
--------------------------------------------------
--------------------------------------------------
--------------------------------------------------
--------------------------------------------------
--------------------------------------------------
--------------------------------------------------
--------------------------------------------------
--------------------------------------------------
------------
>ycf1_iodes_cirrhosa
-MILKSFLLGNLVSLCMKIINSVVVVGLYYGFLTTFSIGPSYLFLLQAQV
MEEG---TEKKVSATTGFITGQLMMFISIYYAPLHLALGRPHTITVLALP
YLLFHFFWNNHKHFFDYRSTTRNSMRNLSIQCVFLNNLIFQLFNHFILPS
SMLARLVNIYMFRCNNKMLFVTSSFVGWLIGHILFMKWVGLVLVWIRQNH
SIRSNKYIRSNKYIRSNKYLVSELRNSMARIFSILLFITCVYYLGRIPSP
ILTKKLKETSKTEERVEIEEETDVEIERASEMKGTKQEQEGSTEEDPSPS
LFSEEKGDPDKIDETEEIRVNGKEKTKDEFN--------NNSPVYEVSYL
DRNKDWN-----LQLLEDKVIN----------------------------
--------------------------------------------------
--------------------------------------------------
--------------------------------------------------
--------------------------------------------------
--------------------------------------------------
--------------------------------------------------
--------------------------------------------------
--------------------------------------------------
--------------------------------------------------
--------------------------------------------------
--------------------------------------------------
--------------------------------------------------
--------------------------------------------------
--------------------------------------------------
--------------------------------------------------
--------------------------------------------------
--------------------------------------------------
--------------------------------------------------
--------------------------------------------------
--------------------------------------------------
--------------------------------------------------
--------------------------------------------------
--------------------------------------------------
--------------------------------------------------
--------------------------------------------------
--------------------------------------------------
--------------------------------------------------
--------------------------------------------------
------------
>ycf1_arabidopsis_thaliana
MMVFQSFILGNLVSLCMKIINSVVVVGLYYGFLTTFSIGPSYLFLLRARV
MDEGEEGTEKKVSATTGFIAGQLMMFISIYYAPLHLALGRPHTITVLALP
YLLFHFFWNNHKHFFDYGSTTRNEMRNLRIQCVFLNNLIFQLFNHFILPS
SMLARLVNIYMFRCNNKMLFVTSSFVGWLIGHILFMKWVGLVLVWIQQNN
SIRSNVVIRSNKY----KFLVSELRNSMARIFSILLFITCVYYLGRIPSP
IFTKKLKGT--------------------SETGGTKQDQEVSTEEAPFPS
LFSEEGEDLDKIDEMEEIRVNGKDKINKDDEFHVR-TYYNYKTVSENLYG
NK-ENSNLEFFKIKKKEDHFLWFEKPFVTLVFDYKRWNRPNRYIKNDKIE
NIVRNEMSQYFFYTCQSDGKERISFTYPPNLSTFFEMIQKRIPSFTKEKK
TFDQVSTYWSLIHEEKRENLKKEFLNRIEALDKEWSVENILEKTTRFCYN
EAKKEYLPKIYDPFLHGISRGRIKKLPPFQIITETYRKNNLGGSWINKIH
GLLLKINYKKFEQTIEKFNRKSLSIEKKLSFFSEPQQEEKINSEEEIKTF
KFLFDIVRTDSNDQTLIKNFMDFPEINKKVPRWSYKLISELEELEGENEE
NVPMEPGIRSRKAKRVVVFTDKEPHGEIYTNLKDNQNSDQNDEMALIRYS
QQSDFRREIIKGSMRSQRRKTVIWEFFQAKVHSPLFFDRIDKLFFFSFDI
WGLKKKIIKNFIWKKKIDKKEEEQSKREETRRIEIAETWDSFLFAQIIRG
SLLVTQSILRKYIILPLLIIIKNSVRMLLFQFPEWSQDLKDWKREMHVKC
TYNGVQLSETEFPRNWLTDGIQIKILFPFYLKPWHKSKFQASQKARLKKT
KDKGEKNDFCFLTVWGMETELPFGSAQRKPSFFEPISKELKKRIKKLKKK
SFVVLKIFKERAPIFLKVAKETKNWILKNFIFIKGISKRNLIPLFGPREI
YELNEPKKDSIISNQMIHELSVQNKSLEWTNSSLSEKKIKNLIDRKKTIR
NQIEEISKEKQNLTNSCTKLRYDSKIIESSKKIWQTFKRKNTRLIRKSIF
FFKFCIEQMSIAIFLGIINIPRITTQLFFESTKKILDKYIYKNEENGEKK
KNTLYFISTIKNLISNKKKMSYDLCSLSQAYVFYKLSQIKVSNFCKLKAV
LEYNICITSFFVKNKIKVFFQEHGIFHYELKNKTFLNSEVNQWKNWLRSQ
YQYNLPQISWARLVTQNWKNKINKDSLVLNPSLTKEDSYEKKKFDNYKKQ
KFFEADSLLNPKHNVKKDSIYNLFCYKSIHSTEKNFDMSIGIALDNCLVS
SFLEKYNIRGMGEIRHRKYLDWRILNFWFTKKVTIEPWVDTKSKKKYINT
KVQNYQKIDKITQTDLANKKRNFFDWMGMNEEILNQRITNFEFFFFPEFF
LFSSTYKMKPWVIPIKLLLLNFNENINVNKKIIRKKKGFIPSNEKESLRF
YNLNKEEKESAGQVELESDKETKRNPEAARLNQEKNIEENFAESTIKKRK
NKKQYKSNTEAELDLFLTRYSRFQLRWNCFFNQKILNNVKVYCLLVRLNN
PNEIAVSSIERGEMSLDILMIEKNFTFAKLMKKGILIIEPVRLSVQNDGQ
LIIYRTIGISLVHKNKHKISKRYKKKSYINKKFFEKSITKYQNKTVNKKK
NNYDFFVPEKILSPKRRREFRILICFNLKKKNARDTNSRFDKNIQNLTTV
LHKKKDLDLDKDKNNLINLKSFLWPNFKLEDLACMNRYWFNTTNGNHFSM
IRIRMYTRFPIP
