# Supplementary material for: Complete plastome sequence of Iodes cirrhosa Turcz., the first in the Icacinaceae, comparative genomic analyses and possible split of Idoes species in response to climate changes
Source: PeerJ. 2019 Apr 1;7:e6663. doi: 10.7717/peerj.6663 (PMC6448556; doi:10.7717/peerj.6663)
Supplement: Dataset S7 [file peerj-07-6663-s009.zip › DatasetS7/msa_proteins/ycf2.msa]

>ycf2_iodes_scandens
--------------------------------------------------
--------------------------------------------------
--------------------------------------------------
--------------------------------------------------
--------------------------------------------------
--------------------------------------------------
--------------------------------------------------
--------------------------------------------------
--------------------------------------------------
--------------------------------------------------
--------------------------------------------------
--------------------------------------------------
--------------------------------------------------
--------------------------------------------------
--------------------------------------------------
--------------------------------------------------
--------------------------------------------------
--------------------------------------------------
--------------------------------------------------
-------TSQKSKFLINGGTISPFLN-KIPKWMIDSFHTRNNRRKSFDNT
DS-YFSMIFHDQDNWLNPVKPFHRS--------------------FCFYC
NKRFPFYVEKARINN--YDFTYGQFLNILFIRNKIVSLCVGKKKHAFGGR
DTIS--SIESQVSNIFIPNGFPQSGNETYNLYKSFHFPSRSDPFVRRAIY
SIADISGTPLTKGQIVNFERTYCQPLSDMNLSDSEGKSLHQYLNFNSNMG
LIHTPCSEKYLPSEKG------KKRNLCLKKCVEKGRMYRTFQRDSAFST
LSKWNRFQTYMPWFLTSTGYKYLNLIFLDTFSDLLPILSSSQKFVSIFHD
IMHGSDISWRILQKKWCLPQWNLISEISSKCLHNLLLSEEMIHRNNESPL
ISTHLRSPNVREFLYSILFLLLVAGYLVRTHLLFVSRASSELQTDFEKVK
SLMIPSSMIELRKLLDRYPTSEPNSFWLKNLFLVALEQLGDSIEEIRSSA
SGGNMPLGGGPAYGVKSIRSKKKYLNIN---LIDLISLIPNPINRITFSR
NTRHLSHTSKEIYSLIRKGKNVNGDWIDDKIESWVANSDSIDDEEREYLV
QFSTLTTEKGIDQILLSLTHSDHLSKNDSGYQMIEQPGAIYLGYLVDIHK
KYLMNYEFNTSCLAERRIFLAHYQTITYSQTSCGANSFHFPSHGKPFSLR
LALSPSRGILVIGSIGTGRSYLVKYLVTNSYVPFITVFLN-----KPKGF
LIDYIDIDDSDDIDDSDIDDSDDIDDSD------------DIDASDDIDR
DLDTELGLLTMMNAVTMDMMPEPEIDRFYITLQFELAKAMSPCIIWIPNI
HDLDVNESNYLSLSLLVNYLSRDCERCSTRNILVIASTHIPQKVILFLLL
VAGYLVRTHLLFLNTCIKIRRLLIPQQRKHFFTISYTRGFHFLGNMSRSN
--------------------------------------------------
--------------------------------------------------
--------------------------------------------------
-----------EVEGALVGSSRTEKDCSQFDNDRVTLLLRPEPRNPLNMM
QNGFFSILDQRFLYEKNESEFEEGE-------VDLEEDLFNHIVWAPRIW
RPWGFLFDCIERPNELGFPYWSRSFRGKRIIYDE----------------
--------------------------------------------------
--------------------------------------------------
---------------------------------------------LRKRW
LFPDEMKIGFM
>ycf2_iodes_cirrhosa
MKGHQFKSWIFELREILREIKNSHYFLDSWTQFNSVGSFIHIFFHQERFI
KLFDPRIWSILLSRNSQGSTSNRYFTIKGVILFVVAVLIYRINNRNMVER
KNLYLIGLLPIPMNSIGPRNDTLEESVGSSNINRLIVSLLYLPKGKKISE
SCFLNPKESTWVLPITN---------------------------------
--------------------------------------------------
--------------------------------------------------
--------------------------------------------------
------------RFFSKVRNVSSNIQYDFTRSSFVQVTDSSQLKGSSDQS
RDHLDCISNEDS--EYHTLINQREIQQLKERSILWDPSFLQTEQTEIESD
RFPKCLSGYSSMSRLFTEREKQMINHLLPEEIEEVLGNPTRSVRSFFSDR
WSELHLGSNPTERSTRDQKLLKKEQDLSFVPSRRSENKEMVNIFKIITYL
QNTVSIHPISSDPGCDMVPKDEPDMDSSNKISFLNKNPFFDLFHLFHDWN
RGGYTLHHDFESEERFQEMADLFTLSITEPDLVYHKRFAFSIDSYGLDQK
QFLNEVFNSRDESKKKSLLVLPPIFYEENESFYRRIRKKWVRISCGNDLE
DPKPKIVVFASNNIMEAVNQYRLIRNLIQIQYST--YGYIRNILNRFFLM
NKSDRNFEYGIQRDQIGKDTLNHRTIMKYTINRHLS---NLKKSQKKGFD
PLIFIERSMNRDPDAYRYKWSNGSK---NFQEHFVSEQKSRFQVVFDRLR
INQYSIDWSEVIDKKDLSKPLRFFLS----------------------KS
LPFFFVSFGNIPIHRSEIYIYELKGPNDQLCNQLLESIGLQIVHLKKLKP
FLLDDHDTSQKSKFLINGGTISPFLFNKIPKWMIDSFHTRNNRRKSFDNT
DS-YFSMIFHDQDNWLNPVKPFHRSSLISSFYKANRLRFLNNPHHFCFYC
NKRFPFYVEKARINN--YDFTYGQFLNILFIRNKIVSLCVGKKKHAFGGR
DTIS--SIESQVSNIFIPNGFPQSGNETYNLYKSFHFPSRSDPFVRRAIY
SIADISGTPLTKGQIVNFERTYCQPLSDMNLSDSEGKSLHQYLNFNSNMG
LIHTPCSEKYLPSEKG------KKRNLCLKKCVEKGQMYRTFQRDSAFST
LSKWNRFQTYMPWFLTSTGYKYLNLIFLDTFSDLLPILSSSQKFVSIFHD
IMHGSDISWRILQKKWCLPQWNLISEISSKCLHNLLLSEEMIHRNNESPL
ISTHLRSPNVREFLYSILFLLLVAGYLVRTHLLFVSRASSELQTDFEKVK
SLMIPSSMIELRKLLDRYPTSEPNSFWLKNLFLVALEQLGDSIEEIRSSA
SGGNMPLGGGPAYGVKSIRSKKKYLNIN---LIDLISLIPNPINRITFSR
NTRHLSHTSKEIYSLIRKGKNVNGDWIDDKIESWVANSDSIDDEEREYLV
QFSTLTTEKGIDQILLSLTHSDHLSKNDSGYQMIEQPGAIYLGYLVDIHK
KYLMNYEFNTSCLAERRIFLAHYQTITYSQTSCGANSFHFPSHGKPFSLR
LALSPSRGILVIGSIGTGRSYLVKYLVTNSYVPFITVFLN-----KPKGF
LIDYIDIDDSDDIDDSDIDDSDDIDDSDDIDA------SDDIDASDDIDR
DLDTELGLLTMMNAVTMDMMPEPEIDRFYITLQFELAKAMSPCIIWIPNI
HDLDVNESNYLSLSLLVNYLSRDCERCSTRNILVIASTHIPQKVDPALIA
PN---------KLNTCIKIRRLLIPQQRKHFFTISYTRGFHLEKKMFHTN
GFGSITMGSNARDLVALTNEALSISITQKKSIIDTNTIRSALHRQTWDLR
SQVRSVQDHGILFYQIGRAVAQNVLLSNCPIDPISIYMKKKSCNEGDSYL
YKWYFELGTSMKKLTILLYLLSCSAGSVAQDLWSLPGPDEQNGITSYGLV
ENDSDLVHGLLEVEGALVGSSRTEKDCSQFDNDRVTLLLRPEPRNPLNMM
QNGFFSILDQRFLYEKNESEFEEGE-------VDLEEDLFNHIVWAPRIW
RPWGFLFDCIERPNELGFPYWSRSFRGKRIIYDEEDELQEIYDEEDELQE
NDSEFLQSGTMQYQTRDRSSKEQGLFGISQFIWDPGDPLFFLFKDQPFGS
VFSHRELFADEEMSKGLLTLTSQTDPPKSIYKRWFSKNMQEKHFELLINR
QRWLRTNSSLSNESFRSNTLSESYQYLSNLFLSNGTLLDQMTKTLLRKRW
LFPDEMKIGFM
>ycf2_iodes_perrieri
MKGHQFKSWIFELREILREIKNSHYFLDSWTQFNSVGSFIHIFFHQERFI
KLFDPRIWSILLSRNSQGSTSNRYFTIKGVILFVVAVLIYRINNRNMVER
KNLYLIGLLPIPMNSIGPRNDTLEESVGSSNINRLIVSLLYLPKGKKISE
SCFLNPKESTWVLPLTN---------------------------------
--------------------------------------------------
--------------------------------------------------
--------------------------------------------------
------------RFFSKVRNVSSNIQYDFTRSSFVQVTDSSQLKGSSDQS
RDHLDCISNEDS--AYHTLINQREIQQLKERSILWDPSFLQTERTEIESD
RFPKCLSGYSSMSRLFTEREKQMINHLLPEEIEEVLGNPTRSVRSFFSDR
WSELHLGSNPTERSTRDQKLLKKEQDLSFVPSRRSENKEMVNIFKIITYL
QNTVSIHPISSDPGCDMVPKDEPDMDSSNKISFLNKNPFFDLFHLFHDWN
RGGYTLHHDFESEERFQEMADLFTLSITEPDLVYHKRFAFSIDSYGLDQK
QFLNEVFNSRDESKKKSLLVLPPIFYEENESFYRRIRKKWVRISCGNDLE
DPKPKIVVFASNNIMEAVNQYRLIRNLIQIQYST--YGYIRNILNRFFLM
NKSDRNFEYGIQRDQIGKDTLNHRTIMKYTINRHLSNLKKSQKKGFDPLI
FISRTKRSMNRDPDAYRYKWSNGSK---NFQEHFVSEQKSRFQVVFDRLR
INQYSIDWSEVIDKKDLSKPLRFFLS----------------------KS
LPFFFVSFGNIPIHRSEIYIYELKGPNDQLCNQLLESIGLQIVHLKKLKP
FLLDDHDTSQKSKFLINGGTISPFLFNKIPKWMIDSFHTRNNRRKSFDNT
DS-YFSMIFHDQDNWLNPVKPFHRSSLISSFYKANRLRFLNNPHHFCFYC
NKRFPFYVEKARINN--YDFTYGQFLNILFIRNKIVSLCVGKKKHAFGGR
DTIS--SIESQVSNIFIPNGFPQSGNETYNLYKSFHFPSRSDPFVRRAIY
SIADISGTPLTKGQIVNFERTYCQPLSDMNLSDSEGKSLHQYLNFNSNMG
LIHTPCSEKYLPSEKR------KKRNLCLKKCVEKGQMYRTFQRDSAFST
LSKWNRFQTYMPWFLTSTGYKYLNLIFLDTFSDLLPILSSSQKFVSIFHD
IMHGSDISWRILQKKWCLPQWNLISEISSKCLHNLLLSEEMIHRNNESPL
ISTHLRSPNVREFLYSILFLLLVAGYLIRTHLLFVSRASSELQTDFEKVK
SLMIPSSMIELRKLLDRYPTSEPNSFWLKNLFLVALEQLGDSIEEIRGSA
SGGNMPLGGGPAYGVKSIRSKKKYLNIN---LIDLISLIPNPINRITFSR
NTRHLSHTSKEIYSLIRKGKNVNGDWIDDKIESWVANSDSIDDEEREYLV
QFSTLTTEKGIDQILLSLTHSDHLSKNDSGYQMIEQPGAIYLGYLVDIHK
KYLMNYEFNTSCLAERRIFLAHYQTITYSQTSCGANSFHFPSHGKPFSLR
LALSPSRGILVIGSIGTGRSYLVKYLVTNSYVPFITVFLN-----KPKGF
LIDYIDIDDSDDIDDSDIDDSDDIDDSDDIDASDDIDASDDIDASDDIDR
DLDTELGLLTMMNAVTMDMMPEPEIDRFYITLQFELAKAMSPCIIWIPNI
HDLDVNESNYLSLSLLVNYLSKDCERCSTRNILVIASTHIPQKVDPALIA
PN---------KLNTCIKIRRLLIPQQRKHFFTISYTRGFHLEKKMFHTN
GFGSITMGSNARDLVALTNEALSISITQKKSIIDTNTIRSALHRQTWDLR
SQVRSVQDHGILFYQIGRAVAQNVLLSNCPIDPISIYMKKKSCNEGDSYL
YKWYFELGTSMKKLTILLYLLSCSAGSVAQDLWSLPGPDEQNGITSYGLV
ENDSDLVHGLLEVEGALVGSSRTEKDCSQFDNDRVTLLLRPEPRNPLNMM
QNGFFSILDQRFLYEKNESEFEEGE-------VDLEEDLFNHIVWAPRIW
RPWGFLFDCIERPNELGFPYWSRSFRGKRIIYDEEDELQEIYDEEDELQE
NDSEFLQSGTMQYQTRDRSSKEQGLFGISQFIWDPGDPLFFLFKDQPFGS
VFSHRELFADEEMSKGLLTLTSQTDPPKSIYKRWFSKNMQEKHFELLINR
QRWLRTNSSLSNESFRSNTLSESYQYLSNLFLSNGTLLDQMTKTLLRKRW
LFPDEMKIGFM
>ycf2_iodes_klaineana
MKGHQFKSWIFELREILREIKNSHYFLDSWTQFNSVGSFIHIFFHQERFI
KLFDPRIWSILLSRNSQGSTSNRYFTIKGVILFVVAVLIYRINNRNMVER
KNLYLIGLLPIPMNSIGPRNDTLEESVGSSNINRLIVSLLYLPKGKKISE
SCFLNPKESTWVLPITN---------------------------------
--------------------------------------------------
--------------------------------------------------
--------------------------------------------------
------------RFFSKVRNVSSNIQYDFTRSSFVQVTDSSQLKGSSDQS
RDHLDCISNEDS--AYHTLINQREIQQLKERSILWDPSFLQTERTEIESD
RFPKCLSGYSSMSRLFTEREKQMINHLLPEEIEEVLGNPTRSVRSFFSDR
WSELHLGSNPTERSTRDQKLLKKEQDLSFVPSRRSENKEMVNIFKIITYL
QNTVSIHPISSDPGCDMVPKDEPDMDSSNKISFLNKNPFFDLFHLFHDWN
RGGYTLHHDFESEERFQEMADLFTLSITEPDLVYHKRFAFSIDSYGLDQK
QFLNEVFNSRDESKKKSLLVLPPIFYEENESFYRRIRKKRVRISCGNDLE
DPKPKIVVFASNNIMEAVNQYRLIRNLIQIQYST--YGYIRNILNRFFLM
NKSDRNFEYGIQRDQIGKDTLNHRTIMKYTINRHLSNLKKSQKKGFDPLI
LISRTERSMNRDPDAYRSKWSNGSKNFQEHLEHFVSEQKSRFQVVFDRLR
INQYSIDWSEVIDKKDLSKPLRFFLS----------------------KS
LPFFFVSFGNIPIHRSEIYIYELKGPNDQLCNQLLESIGLQIVHLKKLKP
FLLDDHDTSQKSKFLINGGTISPFLFNKIPKWMIGSFHTRNNRRKSFDNT
DS-YFSMIFHDQDNWLNPVKPFHRSSLISSFYKANRLRFLNNPHHFCFYC
NKRFPFYVEKARINN--YDFTYGQFLNILFIRNKIVSLCVGKKKHAFGGR
DTIS--SIESQVSNIFIPNGFPQSGNETYNLYKSFHFPSRSDPFVRRAIY
SIADISGTPLTKGQIVNFERTYCQPLSDMNLSDSEGKSLHQYLNFNSNMG
LIHTPCSEKYLPSEK------RKKRNLCLKKCVEKGQMYRTFQRDSAFST
LSKWNRFQTYMPWFLTSTGYKYLNLIFLDTFSDLLPILSSSQKFVSIFHD
IMHGSDISWRILQKKWCLPQWNLISEISSKCLHNLLLSEEMIHRNNESPL
ISTHLRSPNVREFLYSILFLLLVAGYLVRTHLLFVSRASSELQTDFEKVK
SLMIPSSMIELRKLLDRYPTSEPNSFWLKNLFLVALEQLGDSIEEIRGSA
SGGNMPLGGGPAYGVKSIRSKKKYLNIN---LIDLISLIPNPINRITFSR
NTRHLSHTSKEIYSLIRKGKNVNGDWIDDKIESWVANSDSIDDEEREYLV
QFSTLTTEKGIDQILLSLTHSDHLSKNDSGYQMIEQPGAIYLGYLVDIHK
KYLMNYEFNTSCLAERRIFLAHYQTITYSQTSCGANSFHFPSHGKPFSLR
LALSPSRGILVIGSIGTGRSYLVKYLVTNSYVPFITVFLN-----KPKGF
LIDYIDIDDSDDIDDS-----------DDIDASDDIDASDDIDASDDIDR
DLDTELGLLTMMNAVTMDMMPEPEIDRFYITLQFELAKAMSPCIIWIPNI
HDLDVNESNYLSLSLLVNYLSRDCERCSTRNILVIASTHIPQKVDPALIA
PN---------KLNTCIKIRRLLIPQQRKHFFTISYTRGFHLEKKMFHTN
GFGSITMGSNARDLVALTNEALSISITQKKSIIDTNTIRSALHRQTWDLR
SQVRSVQDHGILFYQIGRAVAQNVLLSNCPIDPISIYMKKKSCNEGDSYL
YKWYFELGTSMKKLTILLYLLSCSAGSVAQDLWSLPGPDEQNGITSYGLV
ENDSDLVHGLLEVEGALVGSSRTEKDCSQFDNDRVTLLLRPEPRNPLNMM
QNGFFSILDQRFLYEKNESEFEEGE-------VDLEEDLFNHIVWAPRIW
RPWGFLFDCIERPNELGFPYWSRSFRGKRIIYDEEDELQEIYDEEDELQE
NDSEFLQSGTMQYQTRDRSSKEQGLFGISQFIWDPGDPLFFLFKDQPFGS
VFSHRELFADEEMSKGLLTLTSQTDPPKSIYKRWFSKNMQEKHFELLINR
QRWLRTNSSLSNESFRSNTLSESYQYLSNLFLSNGTLLDQMTKTLLRKRW
LFPDEMKIGFM
>ycf2_iodes_liberica
MKGHQFKSWIFELREILREIKNSHYFLDSWTQFNSVGSFIHIFFHQERFI
KLFDPRIWSILLSRNSQGSTSNRYFTIKGVILFVVAVLIYRINNRNMVER
KNLYLIGLLPIPMNSIGPRNDTLEESVGSSNINRLIVSLLYLPKGKKISE
SCFLNPKESTWVLPITN---------------------------------
--------------------------------------------------
--------------------------------------------------
--------------------------------------------------
------------RFFSKVRNVSSNIQYDFTRSSFVQVTDSSQLKGSSNQS
RDHLDCISNEDS--AYHTLINQREIQQLKERSILWDPSFLQTERTEIESD
RFPKCLSGYSSMSRLFTEREKQMINHLLPEEIEEVLGNPTRSVRSFFSDR
WSELHLGSNPTERSTRDQKLLKKEQDLSFVPSRRSENKEMVNIFKIITYL
QNTVSIHPISSDPGCDMVPKDEPDMDSSNKISFLNKNPFFDLFHLFHDWN
RGGYTLHHDFESEERFQEMADLFTLSITEPDLVYHKRFAFSIDSYGFDQK
QFLNEVFNSRDESKKKSLLVLPPIFYEENESFYRRIRKKWVRISCGNDLE
DPKPKIVVFASNNIMEAVNQYRLIRNLIQIQYST--YGYIRNILNRFFLM
NKSDRNFEYGIQRDQIGKDTLNHRTIMKYTINRHLSNLKKSQKKGFDPLI
LISRTERSMNRDPDAYRSKWSNGSKNFQEHLEHFVSEQKSRFQVVFDRLR
INQYSIDWSEVIDKKDLSKPLRFFLS----------------------KS
LPFFFVSFGNIPIHRSEIYIYELKGPNDQLCNQLLESIGLQIVHLKKLKP
FLLDDHDTSQKSKFLINGGTISPFLFNKIPKWMIGSFHTRNNRRKSFDNT
DS-YFSMIFHDQDNWLNPVKPFHRSSLISSFYKANRLRFLNNPHHFCFYC
NKRFPFYVEKARINN--YDFTYGQFLNILFIRNKIVSLCVGKKKHAFGGR
DTIS--SIESQVSNIFIPNGFPQSGNETYNLYKSFHFPSRSDPFVRRAIY
SIADISGTPLTKGQIVNFERTYCQPLSDMNLSDSEGKSLHQYLNFNSNMG
LIHTPCSEHPKRGKNGIFVRNALRKGRCIEPFVEKGQMYRTFQRDSAFST
LSKWNRFQTYMPWFLTSTGYKYLNLIFLDTFSDLLPILSSSQKFVSIFHD
IMHGSDISWRILQKKWCLPQWNLISEISSKCLHNLLLSEEMIHRNNESPL
ISTHLRSPNVREFLYSILFLLLVAGYLVRTHLLFVSRASSELQTDFEKVK
SLMIPSSMIELRKLLDRYPTSEPNSFWLKNLFLVALEQLGDSIEEIRGSA
SGGNMPLGGGPAYGVKSIRSKKKYLNIN---LIDLISLIPNPINRITFSR
NTRHLSHTSKEIYSLIRKGKNVNGDWIDDKIESWVANSDSIDDEEREYLV
QFSTLTTEKGIDQILLSLTHSDHLSKNDSGYQMIEQPGAIYLGYLVDIHK
KYLMNYEFNTSCLAERRIFLAHYQTITYSQTSCGANSFHFPSHGKPFSLR
LTLSPSRGILVIGSIGTGRSYLVKYLVTNSYVPFIMVFLN-----KPKGF
LMDYIDIDDSDDIDDSDIDDSDDIDDSDDIDASDDIDASDDIDASDDIDR
DLDTELGLLTMMNAVTMDMMPEPEIDRFYITLQFELAKAMSPCIIWIPNI
HDLDVNESNYLSLSLLVNYLSRDCERCSTRNILVIASTHIPQKVDPALIA
PN---------KLNTCIKIRRLLIPQQRKHFFTISYTRGFHLEKKMFHTN
GFGSITMGSNARDLVALTNEALSISITQKKSIIDTNTIRSALHRQTWDLR
SQVRSVQDHGILFYQIGRAVAQNVLLSNCPIDPISIYMKKKSCNEGDSYL
YKWYFELGTSMKKLTILLYLLSCSAGSVAQDLWSLPGPDEQNGITSYGLV
ENDSDLVHGLLEVEGALVGSSRTEKDCSQFDNDRVTLLLRPEPRNPLNMM
QNGFFSILDQRFLYEKNESEFEEGE-------VDLEEDLFNHIVWAPRIW
RPWGFLFDCIERPNELGFPYWSRSFRGKRIIYDEEDELQEIYDEEDELQE
NDSEFLQSGTMQYQTRDRSSKEQGLFGISQFIWDPGDPLFFLFKDQPFGS
VFSHRELFADEEMSKGLLTLTSQTDPPKSIYKRWFSKNMQEKHFELLINR
QRWLRTNSSLSNESFRSNTLSESYQYLSNLFLSNGTLLDQMTKTLLRKRW
LFPDEMKIGFM
>ycf2_iodes_seretii
MKGHQFKSWIFELREILREIKNSHYFLDSWTQFNSVGSFIHIFFHQERFI
KLFDPRIWSILLSRNSQGSTSNRYFTIKGVILFVVAVLIYRINNRNMVER
KNLYLIGLLPIPMNSIGPRNDTLEESVGSSNINRLIVSLLYLPKGKKISE
SCFLNPKESTWVLPITN---------------------------------
--------------------------------------------------
--------------------------------------------------
--------------------------------------------------
------------RFFSKVRNVSSNIQYDFTRSSFVQVTDSSQLKGSSDQS
RDHLDCISNEDS--AYHTLINQREIQQLKERSILWDPSFLQTERTEIESD
RFPKCLSGYSSMSRLFTEREKQMINHLLPEEIEEVLGNPTRSVRSFFSDR
WSELHLGSNPTERSTRDQKLLKKEQDLSFVPSRRSENKEMVNIFKIITYL
QNTVSIHPISSDPGCDMVPKDEPDMDSSNKISFLNKNPFFDLFHLFHDWN
RGGYTLHHDFESEERFQEMADLFTLSITEPDLVYHKRFAFSIDSYGLDQK
QFLNEVFNSRDESKKKSLLVLPPIFYEEND--YRRIRKKWVRISCGNDLE
DPKPKIVVFASNNIMEAVNQYRLIRNLIQIQYST--YGYIRNILNRFFLM
NKSDRNFEYGIQRDQIGKDTLNHRTIMKYTINRHLSNLKKSQKKGFDPLI
FISRTERSMNRDPDAYRYKWSNGSKNFQEHLEHFVSEQKSRFQVVFDRLR
INQYSIDWSEVIDKKDLSKPLRFFLS----------------------KS
LPFFFVSFGNIPIHRSEIYIYELKGPNDQLCNQLLESIGFQIVHLKKLKP
FLLDDHDTSQKSKFLINGGTISPFLFNKIPKWMIDSFHTRNNRRKSFDNT
DS-YFSMIFHDQDNWLNPVKPFHRSSLISSFYKANRLRFLNNPHHFCFYC
NKRFPFYVEKARINN--YDFTYGQFLNILFIRNKIVSLCVGKKKHAFGGR
DTIS--SIESQVSNIFIPNGFPQSGNETYNLYKSFHFPSRSDPFVRRAIY
SIADISGTPLTKGQIVNFERTYCQPLSDMNLSDSEGKSLHQYLNFNSNMG
LIHTPCSEKYLPSEKR------KKRNLCLKKCVEKGQMYRTFQRDSAFST
LSKWNRFQTYMPWFLTSTGYKYLNLIFLDTFSDLLPILSSSQKFVSIFHD
IMHGSDISWRILQKKWCLPQWNLISEISSKCLHNLLLSEEMIHRNNESPL
ISTHLRSPNVREFLYSILFLLLVAGYLVRTHLLFVSRASSELQTDFEKVK
SLMIPSSMIELRKLLDRYPTSEPNSFWLKNLFLVALEQLGDSIEEIRGSA
SGGNMPLGGGPAYGVKSIRSKKKYLNIN---LIDLISLIPNPINRITFSR
NTRHLSHTSQEIYSLIRKGKNVNGDWIDDKIESWVANSDSIDDEEREYLV
QFSTLTTEKGIDQILLSLTHSDHLSKNDSGYQMIEQPGAIYLGYLVDIHK
KYLMNYEFNTSCLAERRIFLAHYQTITYSQTSCGANSFHFPSHGKPFSLR
LALSPSRGILVIGSIGTGRSYLVKYLVTNSYVPFITVFLN-----KPKGF
LIDYIDIDDSDDIDDSD-----DIDASD------------DIDASDDIDR
DLDTELGLLTMMNAVTMDMMPEPEIDRFYITLQFELAKAMSPCIIWIPNI
HDLDVNESNYLSLSLLVNYLSRDCERCSTRNILVIASTHIPQKVDPALIA
PN---------KLNTCIKIRRLLIPQQRKHFFTISYTRGFHLEKKMFHTN
GFGSITMGSNARDLVALTNEALSISITQKKSIIDTNTIRSALHRQTWDLR
SQVRSVQDHGILFYQIGRAVAQNVLLSNCPIDPISIYMKKKSCNEGDSYL
YKWYFELGTSMKKLTILLYLLSCSAGSVAQDLWSLPGPDEQNGITSYGLV
ENDSDLVHGLLEVEGALVGSSRTEKDCSQFDNDRVTLLLRPEPRNPLNMM
QNGFFSILDQRFLYEKNESEFEEGE-------VDLEEDLFNHIVWAPRIW
RPWGFLFDCIERPNELGFPYWSRSFRGKRIIYDEEDELQEIYDEEDELQE
NDSEFLQSGTMQYQTRDRSSQEQGLFGISQFIWDPGDPLFFLFKDQPFGS
VFSHRELFADEEMSKGLLTLTSQTDPPKSIYKRWFSKNMQEKHFELLINR
QRWLRTNSSLSNESFRSNTLSESYQYLSNLFLSNGTLLDQMTKTLLRKRW
LFPDEMKIGFM
>ycf2_arabidopsis_thaliana
MKGHQFKSWIFELREIVREIKNAHYFLDSWTQFNSVGSFIHIFFHQERFR
KLLDPRIFSILLLRNSQGSTSNRYFTIKGVVLFVVAALLYRINNRNMVES
KNLYLKGLLPIPMNSIGPRNDTSEESFGSCNINRLIVSLLYLTKGKKISE
SCFRDPKESTWVLPITQKCIMPESNWSSRWWRNWIGKKRGFCCKISNETV
AGIDISFKEKDIKYLEFLFVYYMDDPIRKGHDWELFDRLSPSKRRNIINL
NSGQLFEILVKDWICYLMFAFREKIPIEVEGFCKQQGAGSTIQSNDIEHV
SHLFSRNKWAISLQNCAQFHMWQFHQDLFVSWGKNPHESDFFRKISRENW
IWLDNVWLVNKDRFFSKVRNVSSNIQYDSTRSSFVQVTDSSQLNGSSDQF
IDPFDSISNEDSEYHYHTLINQREIQQLKERSILLDPSFIQTEGREIESD
RFPKYLSGYSSMPRLFTEREKRMNNHLLPEESEEFLGNPTRAIRSFFSDR
WSELHLGSNPTERSTRDQKLLKKEQDVSFVPSRRSENKEIVNIFKIITYL
QNTVSIHPISSDLGCDMVPKDELDMDSSNKISFLNKNPFFDLFHLFHERK
RGGYTLRH--ESEERFQEMADLFTLSITEPDLVYHKGFAFSIDSYGLDQR
QFLKEVFNFRDESKKKSLLVLPPIFYEENESFYRRLRKIWVRISCGNYLE
DQKR--VVFASNNIMEAVNQYRLIRNMIQIQFQYSPYGYIRNVLNRFFLM
KRPDRNFEYGIQRDLIGNDTLNHRTIMKDTINQHLSNLKKSQKKWFDPLI
FLSQTERSINRDPNAYRYKWSNGSKNFQEHLEHFVSERKSRFQVVFDQLC
INQYSIDWSEVIDKKDLSKSLRFFLSKLLRFFLSKLLLFLSKLLLFLSNS
LPFFFVSFENIPIHRSEIHIYELKGPNDQLCNQLLESIGLQIVHLKKLKP
FLLDDHNTSQKSKFLINGGTISPFLFNKIPKWMIDSFHTRKNRRKSFDNT
DSAYFSIVSHDQDNWLNPVKPFQRSSLISSFSKANRLRFLNNPHHFCFYC
NKRFPFYVEKARLNNSDFTFTYGQFLTILFIHNKTFSSCGGKKKHAFLER
DTISPSSIESQVSNIFISNDFPQSGDERYNLYKSFHFPIRSDPLVRRAIY
SIADISGTPLIEGQRVNFERTYCQTLSDMNLSDSEEKSLHQYLNFNSNMG
LIHTPCSEKYLQRKKR---------SLCLKKCVDKGQMDRTFQRDSAFST
LSKWNLFQTYMPWFFTSTGYKYLNLIFLDTFSDLLRILSSSQKFVSIFHD
IMHGLDISWRILQKKLCLPQRNLISEISSKSLHNLLLSEEMIHRNNESSL
ISTHLRSPNVREVLYSILFLLLVAGYIVRTHLLFVSRAYSELQTEFEKIK
SLMIPSYMIELRKLLDRYPTSELNSFWLKNLFLVALEQLGDCLEEIRG--
SGGNMLWGGDPAYGVKSIRSKKKDLKINFIDIIDLISIIPNPINRITFSR
NTRHLSHTSKEIYSLIRKRKNVSGDWIDDKIESWVANSDSIDDKEREFLV
QFSTLRAEKRIDQILLSLTHSDHLSKNDSGYQMIEQPGTIYLRYLVDIHK
KYLMNYEFNTSCLAERRIFLAHYQTITYSQTSCGANSFHFPSHGKPFSLR
LALSPSRSILVIGSIGTGRSYLVKYLATNSYVPFITVFLNKFLDNKPKGF
FIDDIDIDDSD-----------------------------DIDASNDIDR
ELDTELELLTMMNALTMDMML--EIDRFYITLQFELAKAMSPCIIWIPNI
HDLDVNESSYLALGLLVNSLSRDCERCSTRNILVIASTHIPQKVDPALIA
PN---------KLNTCIKIRRLLIPQQRKHFFTLSYTRGFHLEKKMFHTN
GFESITMGSSARDLVALTNEALSISITQKKSIIDTNTIRSALHRQTWDLR
SQVRSVQDHGILFYQIGRAVAQNVLISNCPIDPISIYMKKKSCNEGDSYL
YKWYFELGTSMKKFTILLYLLSCSAGSVAQDLWSLPVPDEKNRITSYGFV
ENDSDLVHGLLEVQGALVGSSRTEKDCSQFDNDRVTLLFRSEPRDPLYMM
QDGSCSIVDQRFLYEKYESEFEEGEGEGVLDPQQIEEDLFNHIVWAPRIW
RPRGFLFDCIERPNELGFPYSAGSFRGKRIIYDEKYELQE----------
NDSEFLQSGTMQYQRRDRSSKEQGFFRISQFIWDPADPLFFLFKDQPFVS
VFSHREFFADEEMSKG--LLTSQTDPPTSIYKRWFIKNTQEKHFELLIQR
QRWLRTNSSLSNGFFRSNTRSESYQYLSNLFISNGTLLDRMTKTLLKKRW
LFSDEMKIGFM
