# Supplementary material for: Complete plastome sequence of Iodes cirrhosa Turcz., the first in the Icacinaceae, comparative genomic analyses and possible split of Idoes species in response to climate changes
Source: PeerJ. 2019 Apr 1;7:e6663. doi: 10.7717/peerj.6663 (PMC6448556; doi:10.7717/peerj.6663)
Supplement: Dataset S7 [file peerj-07-6663-s009.zip › DatasetS7/msa_proteins/ycf3.msa]

>ycf3_iodes_perrieri
MPRSRINANFIDKTFSIVANILLRIIPTTSGEKEAFTYYRDGAIMSAQSE
GNYAEALQNYYEAMRLEIDPYDRSYILYNIGLIHTSNGEHTKALEYYFRA
LERNPFLPQAFNNMAVICHYRGEQAIRQGDSEIAEAWFDQAAEYWKQAIA
LTPGNYIEAHNWLKITRRFE
>ycf3_iodes_seretii
MPRSRINENFIDKTFSIVANILLRIIPTTSGEKEAFTYYRDGAI------
-------------------PYDRSYILYNIGLIHTSNGEHTKALEYYFRA
LERNPFLPQAFNNMAVICHYRGEQAIRQGDSEIAEAWFDQAAEYWKQAIA
LTPGNYIEAHNWLKITRRFE
>ycf3_iodes_klaineana
MPRSRINANFIDKTFSIVANILLRIIPTTSGEKEAFTYYRDGMSAQSEGN
YAEALQN--YYEAMRLEIDPYDRSYILYNIGLIHTSNGEHTKALEYYFRA
LERNPFLPQAFNNMAVICHYRGEQAIRQGDSEIAEAWFDQAAEYWKQAIA
LTPGNYIEAHNWLKITRRFE
>ycf3_iodes_scandens
MSRSRINANFIDKTFSIVANILLRIMPTTAGEKEAFTYYRDGAIMSAQSE
GNYAEALQNYYEAMRLEIDPYDRSYILYNIGLIHTSNGEHTKALEYYFRA
LERNPFLPQAFNNMAVICHY-------QGDSEIAEAWFDQAAEYWKQAIA
LTPGNYIEAHNWLKITRRFE
>ycf3_iodes_cirrhosa
MPRSRINANFIDKTFSIVANILLRIIPTTSGEKEAFTYYRDGGMS-AQSE
GNYAEALQNYYEAMRLEIDPYDRSYILYNIGLIHTSNGEHTKALEYYFRA
LERNPFLPQAFNNMAVICHYRGEQAIRQGDSEIAEAWFDQAAEYWKQAIA
LTPGNYIEAHNWLKITRRFE
>ycf3_arabidopsis_thaliana
MPRSRINGNFIDKTFTIVADILLRVIPTTSGEKEAFTYYRDGMS--AQSE
GNYAEALQNYYEAMRLEIDPYDRSYILYNIGLIHTSNGEHTKALEYYFRA
LERNPFLPQAFNNMAVICHYRGEQAIQQGDSEMAEAWFAQAAEYWKQAIT
LTPGNYIEAQNWLTITRRFE
>ycf3_iodes_liberica
MPRSRINANFIDKTFSIVANILLRIIPTTSGEKEAFTYYRDGAIMSAQSE
GNYAEALQNYYEAMRLETDPYDRNYILFNIGLIHTSN-ERTYELEYYFRA
LERNPFLP---HLIIWICHYRGEQAIRQGDSEIAEAWFDQAAEYWKQAIA
LTPGNYIEAHNWL-------
