# Supplementary material for: Complete plastome sequence of Iodes cirrhosa Turcz., the first in the Icacinaceae, comparative genomic analyses and possible split of Idoes species in response to climate changes
Source: PeerJ. 2019 Apr 1;7:e6663. doi: 10.7717/peerj.6663 (PMC6448556; doi:10.7717/peerj.6663)
Supplement: Dataset S7 [file peerj-07-6663-s009.zip › DatasetS7/msa_proteins/ycf4.msa]

>ycf4_iodes_klaineana
MSWRSEHIWIELIRGSRKTSNFCWAFILLFGSLGFLLVGTSSYLGRNLIS
FFPCQQIIFFPQGLVMSFYGIAGLFISSYLWCTISWNVGSGYDRFDRKKG
IVCIFRWGFPGKNRRIFLRFFIKDIQSIRIEVKDGISARRVLYMDIRGQG
AVPLTRTDENLTPREIEQKAAELAYFLRIPIEVF
>ycf4_iodes_perrieri
MSWRSEHIWIELIRGSRKTSNFCWAFILLFGSLGFLLVGTSSYLGRNLIS
FFPCQQIIFFPQGLVMSFYGIAGLFISSYLWCTISWNVGSGYDRFDRKKG
IVCIFRWGFPGKNRRIFLRFFIKDIQSIRIEVKAGISARRVLYMAIRGQG
AVPLTRTDENLTPREIEQKAAELAYFLRIPIEVF
>ycf4_iodes_liberica
MSWRSEHLWIELIRGSRKTSNFCWAFILLFGSLGFLLVGTSSYLGRNLIS
FFPCQQIIFFPQGLVMSFYGIAGLFISSYLWCTISWNVGSGYDRFDRKKG
IVCIFRWGFPGKNRRIFLRFFIKDIQSIRIEVKDGISARRVLYMDIRGQG
AVPLTRTDENFTPREIEQKAAELAYFLRIPIEVF
>ycf4_iodes_scandens
MSWRSEHIWIELIRGSRKTSNFCWAFILLFGSLGFLLVGTSSYLGRNLIS
FFPCPQIIFFPQGLVMSFYGIAGLFISSYLWCTISWNVGSGYDRFDRKKG
IVCIFRWGFPGKNRRIFLRFFIKDIQSIRIEVKDGISARRVLYMAIRGQG
AVPLTRTDENFTPREIEQKAAELAYFLRIPIEVF
>ycf4_iodes_seretii
MSWRSEHIWIELIRGSRKTSNFCWAFILLFGSLGFLLVGTSSYLGRNLIS
FFPCQQIIFFPQGLVMSFYGIAGLFISSYLWCTISWNVGSGYDRFDRKKG
IVCIFRWGFPGKNRRIFLRFFIKDIQSIRIEVKDGISARRVLYMAIKGQG
AVPLSRTDENFTPREIEQKAAELAYFLRIPIEVF
>ycf4_iodes_cirrhosa
MSWRSEHIWIELIKGSRKTSNFCWAFILLFGSLGFLLVGTSSYLGRNLIS
FFPCQQIIFFPQGLVMSFYGIAGLFISSYLWCTISWNVGSGYDRFDRKKG
IVCIFRWGFPGKNRRIFLRFFIKDIQSIRIEVKDGISARRVLYMAIRGQG
AVPLTRTDENFTPREIEQKAAELAYFLRIPIEVF
>ycf4_arabidopsis_thaliana
MSWRSESIWIEFITGSRKTSNFCWAFILFLGSLGFLLVGTSSYLGRNVIS
LFPSQQIIFFPQGIVMSFYGIAGLFISCYLWCTILWNVGSGYDLFDRKEG
IVRIFRWGFPGKSRRIFLRFFMKDIQSIRIEVKEGVSARRVLYMEIRGQG
AIPLIRTDENFTTREIEQKAAELAYFLRVPIEVF
