# Supplementary material for: Complete plastome sequence of Iodes cirrhosa Turcz., the first in the Icacinaceae, comparative genomic analyses and possible split of Idoes species in response to climate changes
Source: PeerJ. 2019 Apr 1;7:e6663. doi: 10.7717/peerj.6663 (PMC6448556; doi:10.7717/peerj.6663)
Supplement: Dataset S9 [file peerj-07-6663-s011.zip]

Archive with 76 entries (74 files):
- DatasetS9/
- DatasetS9/msa_genes/
- DatasetS9/msa_genes/accD.msa
- DatasetS9/msa_genes/atpA.msa
- DatasetS9/msa_genes/atpB.msa
- DatasetS9/msa_genes/atpE.msa
- DatasetS9/msa_genes/atpF.msa
- DatasetS9/msa_genes/atpH.msa
- DatasetS9/msa_genes/atpI.msa
- DatasetS9/msa_genes/ccsA.msa
- DatasetS9/msa_genes/cemA.msa
- DatasetS9/msa_genes/clpP.msa
- DatasetS9/msa_genes/matK.msa
- DatasetS9/msa_genes/ndhA.msa
- DatasetS9/msa_genes/ndhB.msa
- DatasetS9/msa_genes/ndhC.msa
- DatasetS9/msa_genes/ndhD.msa
- DatasetS9/msa_genes/ndhE.msa
- DatasetS9/msa_genes/ndhF.msa
- DatasetS9/msa_genes/ndhG.msa
- DatasetS9/msa_genes/ndhH.msa
- DatasetS9/msa_genes/ndhI.msa
- DatasetS9/msa_genes/ndhJ.msa
- DatasetS9/msa_genes/ndhK.msa
- DatasetS9/msa_genes/petA.msa
- DatasetS9/msa_genes/petB.msa
- DatasetS9/msa_genes/petD.msa
- DatasetS9/msa_genes/petG.msa
- DatasetS9/msa_genes/petL.msa
- DatasetS9/msa_genes/petN.msa
- DatasetS9/msa_genes/psaA.msa
- DatasetS9/msa_genes/psaB.msa
- DatasetS9/msa_genes/psaC.msa
- DatasetS9/msa_genes/psaI.msa
- DatasetS9/msa_genes/psaJ.msa
- DatasetS9/msa_genes/psbA.msa
- DatasetS9/msa_genes/psbB.msa
- DatasetS9/msa_genes/psbC.msa
- DatasetS9/msa_genes/psbD.msa
- DatasetS9/msa_genes/psbE.msa
- DatasetS9/msa_genes/psbF.msa
- DatasetS9/msa_genes/psbH.msa
- DatasetS9/msa_genes/psbI.msa
- DatasetS9/msa_genes/psbK.msa
- DatasetS9/msa_genes/psbL.msa
- DatasetS9/msa_genes/psbM.msa
- DatasetS9/msa_genes/psbN.msa
- DatasetS9/msa_genes/psbT.msa
- DatasetS9/msa_genes/psbZ.msa
- DatasetS9/msa_genes/rbcL.msa
- DatasetS9/msa_genes/rpl14.msa
- DatasetS9/msa_genes/rpl2.msa
- DatasetS9/msa_genes/rpl20.msa
- DatasetS9/msa_genes/rpl22.msa
- DatasetS9/msa_genes/rpl23.msa
- DatasetS9/msa_genes/rpl32.msa
- DatasetS9/msa_genes/rpl33.msa
- DatasetS9/msa_genes/rpoA.msa
- DatasetS9/msa_genes/rpoB.msa
- DatasetS9/msa_genes/rpoC1.msa
- DatasetS9/msa_genes/rpoC2.msa
- DatasetS9/msa_genes/rps11.msa
- DatasetS9/msa_genes/rps12.msa
- DatasetS9/msa_genes/rps14.msa
- DatasetS9/msa_genes/rps15.msa
- DatasetS9/msa_genes/rps16.msa
- DatasetS9/msa_genes/rps18.msa
- DatasetS9/msa_genes/rps19.msa
- DatasetS9/msa_genes/rps2.msa
- DatasetS9/msa_genes/rps3.msa
- DatasetS9/msa_genes/rps4.msa
- DatasetS9/msa_genes/rps7.msa
- DatasetS9/msa_genes/ycf1.msa
- DatasetS9/msa_genes/ycf2.msa
- DatasetS9/msa_genes/ycf3.msa
- DatasetS9/msa_genes/ycf4.msa
