# Supplementary material for: Complete plastome sequence of Iodes cirrhosa Turcz., the first in the Icacinaceae, comparative genomic analyses and possible split of Idoes species in response to climate changes
Source: PeerJ. 2019 Apr 1;7:e6663. doi: 10.7717/peerj.6663 (PMC6448556; doi:10.7717/peerj.6663)
Supplement: Dataset S9 [file peerj-07-6663-s011.zip › DatasetS9/msa_genes/accD.msa]

>accD_iodes_cirrhosa
ATGCAAATAAATAGGGGGGAAGAAAACTCTATGGAAAGATGGTGGTTTAATTCGGTCTTGTTTAAGAAGGAGTTAAAACACAGGTGTGGGCCAAGTAAATCAATGGATAGTCTTGGTCCTACTGAAAATACCAGTCAAAATGAAGATCCTAATATAAATGATACGGCTAAAAACATTCATAGTTGGAGTGATCGT------------------------GGTAATAGCAATCTTGTAG---ACCTCAAAGACATTCGTAATTTAATCTCTGATGACACTTTTTTAGTTAGGGATAGTAATGAAAATAGTTATTCCATATATTTTGATATTGAAAATCAGATTTTTGAGATTGACAATGATCATTCTTTTCTGAGTGAAGTAGAAAGTTCTTTTTATAATTATCGAAATTCTAGTTATCTGAATAATAGATCTAAGAGTG---ACGATCTACACTATGATCGTTACATGTATAATACTCAATCTAGTTGGAATAATCACATTAATAGTTGCATTGACAGTTATCTTCAGTCTCAAATCTCTATTGATACTTACATTGAAAGTGGCAGTGACAACTCCAGTGACAGTTACATTTATAGTTCCATTTGTGGTGAAAGTAGAAAGAGTAGTGAAAGCGGGAGTTCTAGTATACGAACCAGCACAAGTGGTAGTGATTTAACTCTAAGAGAAAGTTCGAATGATCTCGATGGAGAAAGTTCGAATGATTTCGATGGAGAAAGTTCGAATGATCTCGATGGGACTCAAAAATACAGGCATTTGTGGATTCAATGCGAAAATTGTTATGCATTAAATTATAAAAAAAATTTTAAATCCAAAATGAATATTTGTGAACAATGTGGATATCATTTGAAAATTAGTAGTTCAGATAGAATTGAACTTTCGATCGACCCAGGCACTTGGGATCCTATGGACGAAGACATGGTCTCTCTGGATCCCATTGAATTTCATTCGGAGGAGGAGTCTTATAAAGACCGTATTGATTCTTATCAAAGAAAGACAGGATTAACCGAGGCTGTTCAAACAGGTATAGGCCAATTAAATGGTATTCCCATAGCAATTGGGGTTATGGATTTTCAGTTTATGGGTGGGAGTATGGGATCTGTAGTTGGGGAGAAAATCACCCGTTTGATTGAATACGCTACCAATAAATGTCTACCTCTTGTCATAGTATGTGCTTCGGGGGGGGCACGCATGCAAGAAGGAAGTTTGAGTTTGATGCAAATGGCTAAAATATCGTCTGCTTTATATGATTATCAATCAAATAAAAAGTTATTCTATGTATCAATCCTTACATCTCCTACGACGGGTGGGGTGACAGCGAGTTTTGGTATGTTGGGGGATATCATTATTGCCGAACCCAATGCCTACATTGCATTTGCGGGTAAAAGAGTAATTGAACAAACATTGAATAAAACAGTACCTGAAGGTTCACAGGAGGCTGAATATTTATTTCAGAAAGGCTTATTCGATCTAATCGTACCACGTAATCCTTTAAAAAACGTTTTGAGGGAGTTATTTCAACTCCACGCTTTCTTTCCTTTGAATAAAAATTAA
>accD_iodes_scandens
------------CGCTCTTCCGATCTGATCGTGGAAAGATGGTGGTTTAATTCGGTCTTCTTTAAGAAGGAGTTAAAACACAGGTGTGGGCCAAGTAAATCAATGGATAGTCTTGGTCCTACTGAAAATACCAGTCAAAATGAAGATCCTAATATAAATGATACGGCTAAAAACATTCATAGTTGGAGTCATCGT------------------------GGTAATAGCAATCTTGTAG---ACCTCAAAGACATTCGTAATTTAATCTCGGATGACACTTTTTTAGTTAGGGATAGTAATGAAAATAGTTATTCCATATATTTTGATATTGAAAATCAGATTTTTGAGATTGACAATGATCATTCTTTTCTGAGTGAAGTAGAAAGTTCTTTTTATAATTATCGAAATTCTAGTTATCTGAATAATAGATCTAAGAGTG---ACGATCTACACTATGATCGTTACATGTATGATACTCAATCTAGTTGGAATAATCACATTAATAGTTGCATTGACAGTTATCTTCAGTCTCAAATCTCTATTGATACTT---------------------------------------------------------------------------------------------------------------------------------------------------------------------------------------------------------------------------------------------------------------------------------------------------------------------------------------------------------------------------------------------------------------------------------------------CTTATAAAGACCGCATTGATTCTTATCAAAGAAAGACAGGATTAACCGAGGCTGTTCAAACAGGCATAGGCCAATTAAATGGTATTCCCATAGCAATTGGGGTTATGGATTTTCAGTTTATGGGTGGGAGTATGGGATCTGTAGTTGGGGAGAAAATCACCCGTTTGATTGAATACGCTACCAATAAATGTCTACCTCTTGTCATAGTATGTGCTTCGGGGGGGGCACGCATGCAAGAAGGAAGTTTGAGTTTGATGCAAATGGCTAAAATATCGTCTGCTTTATATGATTATCAATCAAATAAAAAGTTATTCTATGTATCAATCCTTACATCTCCTACGACGGGTGGGGTGACAGCGAGTTTTGGTATGTTGGGGGATATCATTATTGCCGAACCGAATACTCTACTT---TTTGCGGGTAAAAGAGTAATTGAACAAACATTGAATAAAACAGTACCTGAAGGTTCACAGGAGGCTGAATATTTATTCCAGAAAGGCTTATTCGATCTAATCGTACCACGTAATCCTTTAAAAAACGTTTTGAAGGAGTTATTTCAACTCCACGCTTTCTTTCCTTTGAATAAAAAT---
>accD_iodes_klaineana
---------------GGGGAAGAAAACTCTATGGAAAGATGGTGGTTTAATTCGGTCTTGTTTAAGAAGGAGTTAAAACACAGGTGTGGGCCAAGTAAATCAATGGATAGTCTTGGTCCTACTGAAAATACCAGTCAAAATGAAGATCCTAATATAAATGATACGGCTAAAAACATTCATAGTTGGAGTGATCGT------------------------GGTAATAGCAATCTTGTAG---ACCTCAAAGACATTCGTCATTTAATCTCTGATGACACTTTTTTAGTTAGGGATAGTAATGAAAATAGTTATTCCATATATTTTGATATTGAAAATCAGATTTTTGAGATTGACAATGATCATTCTTTTCTGAGTGAAG---------------------------------------------------------------ACGATCTACACTATGATCGTTACATGTATGATACTCAATCTAGCTGGAATAATCACATTAATAGTTGCATTGACAGTTATCTTCAGTCTCAAATCTCTATTGATACTTACATTGAAAGTGGCAGTGACAATTCCAGCGACAGTTACATTTATAGTTACATTTGTGGTGAAAGTGGAAAGAGTAGTGAAAGTGGGAGTTCTAGTATACGAACCAGCACAAGTGGTAGTGATTTAACTCTAAGAGAAAGTTCTAATGATCTCGA------------------------TGGAGAAAGTTCTAATGATCTCGATGGGACTCAAAAATACAGGCATTTGTGGATTCAATGCGAAAATTGTTATGCATTAAATTATAAAAAAATTTTTAAATCAAAAATGAATATTTGTGAACAATGTGGATATCATTTGAAAATTAGTAGTTCAGATAGAATTGAACTTTCGATCGACCCGGGCACTTGGGATCCTATGGACGAAGACATGGTCTCTCTGGATCCCATTGAATTTCATTCGGAGGAGGAGTCTTATAAAGACCGTATTGATTCTTATCAAAGAAAGACAGGATTAACCGAGGCTGTTCAAACAGGCATAGGCCAATTAAATGGTATTCCCATAGCAATTGGGGTTATGGATTTTCAGTTTATGGGTGGGAGTATGGGATCTGTAGTTGGGGAGAAAATCACCCGTTTGATTGAATACGCTACCAATAAATGTCTACCTCTTGTCATAGTATGTGCTTCGGGGGGGGCACGCATGCAAGAAGGAAGTTTGAGTTTGATGCAAATGGCTAAAATATCGTCTGCTTTATATGATTATCAATCAAATAAAAAGTTATTCTATGTATCAATCCTTACATCTCCTACGACGGGTGGGGTGACAGCGAGTTTTGGTATGTTGGGGGATATCATTATTGCCGAACCCAATGCCTACATTGCATTTGCGGGTAAAAGAGTAATTGAACAAACATTGAATAAAACAGTACCTGAAGGTTCACAGGAGGCTGAATATTTATTCCAGAAGGGCTTATTCGATCTAATCGTACCACGTAATCCTTTAAAAAACGTTTTGAAAGAGTTATTTCAACTCCACGCTTTCTTTCCTTTGAATAAAAAT---
>accD_iodes_perrieri
---------------GGGGAAGAAAACTCTATGGAAAGATGGTGGTTTAATTCGGTCTTGTTTAAGAAGGAGTTAAAACACAGGTGTGGACCAAGTAAATCAATGGATAGTCTTGGTCCTACTGAAAATACCAGTCAAAATGAAGATCCTAATATAAATGATACGGCTAAAAACATTCATAGTTGGAGTGATCGT------------------------GGTAATAGCAATCTTGTAG---ACCTCAAAGACATTCGTAATTTAATCTCTGATGACACTTTTTTAGTTAGGGATAGTAATGAAAATAGTTATTCCATATATTTTGATATTGAAAATCAGATTTTTGAGATTGACAATGATCATTCTTTTCTGAGTGAAGTAGAAAGTTCTTTTTATAATTATCGAAATTCTAGTTATCTGAATAATAGATCTAAGAGTG---ACGATCTACACTATGATCGTTACATGTATGATACTCAATCTAGTTGGAATAATCACATTAATAGTTGCATTGACAGTTATCTTCAGTCTCAAATCTCTATTGATACTTACATTGAAAGTGGCAGTGACAATTCCAGCGACAGTTACATTTATAGTTACATTTGTGGTGAAAGTGGAAAGAGTAGTGAAAGCGGGAGTTCTAGTATACGAACCAGCACAAGTGGTAGTGATTTAACTCTAAGAGAAAGTTCTAATGATCTCGA------------------------TGGAGAAAGTTCTAATGATCTCGATGGGACTCAAAAATACAGGCATTTGTGGATTCAATGCGAAAATTGTTATGCATTAAATTATAAAAAAAATTTGAAATCAAAAATGAATATTTGTGAACAATGTGGATATCATTTGAAAATTAGCAGTTCAGATAGAATTGAACTTTCGATCGACCCGGGCACTTGGGATCCTATGGACGAAGACATGGTCTCTCTGGATCCCATTGAATTTCATTCGGAGGAGGAGTCTTATAAAGACCGTATTGATTCTTATCAAAGAAAGACAGGATTAACCGAAGCTGTTCAAACAGGCATAGGCCAATTAAATGGTATTCCCATAGCAATTGGGGTTATGGATTTTCAGTTTATGGGTGGTAGTATGGGATCTGTAGTTGGGGAGAAAATCACCCGTTTGATTGAATACGCTACCAATAAATGTCTACCTCTTGTCATAGTATGTGCTTCGGGGGGGGCACGCATGCAAGAAGGAAGTTTGAGTTTGATGCAAATGGCTAAAATATCGTCTGCTTTATATGATTATCAATCAAATAAAAAGTTATTCTATGTATCAATCCTTACATCTCCTACGACGGGTGGGGTAACAGCGAGTTTTGGTATGTTGGGGGATATCATTATTGCCGAACCCAATGCCTACATTGCATTTGCGGGTAAAAGAGTAATTGAACAAACATTGAATAAAACAGTACCTGAAGGTTCACAGGAGGCTGAATATTTATTCCAGAAGGGCTTATTCGATCTAATCGTACCACGTAATCCTTTAAAAAACGTTTTGAAAGAGTTATTTCAACTCCACGCTTTCTTTCCTTTGAATAAAAAT---
>accD_iodes_liberica
---------------GGGGAAGAAAACTCTATGGAAAGATGGTGGTTTAATTCGGTCTTGTTTAAGAAGGAGTTAAAACACAGGTGTGGGCCAAGTAAATCAATGGATAGTCTTGGTCCTACTGAAAATACCAGTCAAAATGAAGATCCTAATATAAATGATACGGCTAAAAACATTCATAGTTGGAGTGATCGT------------------------GGTAATAGCAATCTTGTAG---ACCTCAAAGACATTCGTAATTTAATCTCTGATGACACTTTTTTAGTTAGGGATAGTAATGAAAATAGTTATTCCATATATTTTGATATTGAAAAT------TTTGAGATTGACAATGATCATTCTTTTCTGAGTGAAGTAGAAAGTTCTTTTTATAATTATCGAAATTCTAGTTATCTGAATAATAGATCTAAGAGTG---ACGATCTACACTATGATCGTTACATGTATGATACTCAATCTAGTTGGAATAATCACATTAATAGTTGCATTGACAGTTATCTTCAGTCTCAAATCTCTATTGATACTTACATTGAAAGTGGCAGTGACAATTCCAGCGACAGTTACATTTATAGTTACATTTGTGGTGAAAGTGGAAAGAGTAGTGAAAGTGGGAGTTCGAGTATACGAACCAGCACAAGTGGTAGTGATTTAACTCTAAGAGAAAGTTCTAATGATCTCGA------------------------TGGAGAAAGTTCTAATGATCTCGATGGGACTCAAAAATACAGACATTTGTGGATTCAATGCGAAAATTGTTATGCATTAAATTATAAAA------------------------TTTGTGAACAATGTGGATATCATTTGAAAATTAGTAGTTCAGATAGAATTGAACTTTCGATCGACCCGGGCACTTGGGATCCTATGGACGAAGACATGGTCTCTCTGGATCCCATTGAATTTCATTCGGAGGAGGAGTCTTATAAAGACCGTATTGATTCTTATCAAAGAAAGACAGGATTAACCGAGGCTGTTCAAACAGGCATAGGCCAATTAAATGGTATTCCCATAGCAATTGGGGTTATGGATTTTCAGTTTATGGGTGGGAGTATGGGATCTGTAGTTGGGGAGAAAATCACCCGTTTGATTGAATACGCTACCAATAAATGTCTACCTCTTGTCATAGTATGTGCTTCGGGGGGGGCACGCATGCAAGAAGGAAGTTTGAGTTTGATGCAAATGGCTAAAATATCGTCTGCTTTATATGATTATCAATCAAATAAAAAGTTATTCTATGTATCAATCCTTACATCTCCTACGACGGGTGGGGTGACAGCGAGTTTTGGTATGTTGGGGGATATCATTATTGCCGAACCCAATGCCTACATTGCATTTGCGGGTAAAAGAGTAATTGAACAAACATTGAATAAAACAGTACCTGAAGGTTCACAGGAGGCTGAATATTTATTCCAGAAGGGCTTATTCGATCTAATCGTACCACGTAATCCTTTAAAAAACGTTTTGAAAGAGTTATTTCAACTCCACGCTTTCTTTCCT---------------
>accD_iodes_seretii
---------------GGGGAAGAAAACTCTATGGAAAGATGGTGGTTTAATTCGGTCTTGTTTAAGAAGGAGTTAAAACACAGGTGTGGGCCAAGTAAATCAATGGATAGTCTTGGTCCTTCTGAAAATACCAGTCAAAATGAAGATCCTAATATAAATGATACGGCTAAAAACATTCATAGTTGGAGTGATCGT------------------------GGTAATAGCAATCTTGTAG---ACCTCCAAGACATTCGTAATTTAATCTCTGATGACACTTTTTTAGTTAGGGATAGTAATGAAAATAGTTATTCCATATATTTTGATATTGAAAATCAGATTTTTGAGATTGACAATGATCATTCTTTTCTGAGTGAAGTAGAAAGTTCTTTTTCTAATTATCGAAATTCTAGTTATCTGAATAATAGATCTAAGAGTG---ACGATCTACACTATGATCGTTACATGTATGATACTCAATCTAGTTGGAATAATCACATTAATAGTTGCATTGACAGTTATCT--AGATTTAACTCTA-AGAGAAAGTT---------------------------------------------------------------------------------------------------------------------------------------------CTAATGATCTCGA------------------------TGGAGAAAGTTCTAATGATCTCGATGGGACTCAAAAATACAGGCATTTGTGGATT---------------------------------------------------------------------------------------------------------------------------------------------------------------------------ATTGAATTTCATTCGGAGGAGGAGTCTTATAAAGACCGTATTGATTCTTATCAAAGAAAGACAGGATTAACCGAGGCTGTTCAAACAGGCATAGGCCAATTAAATGGTATTCCCATAGCAATTGGGGTTATGGATTTTCAGTTTATGGGTGGGAGTATGGGATCTGTAGTTGGGGAGAAAATCACCCGTTTGATTGAATACGCTACCAATAAATGTCTACCTCTTGTCATAGTATGTGCTTCGGGGGGGGCACGCATGCAAGAAGGAAGTTTGAGTTTGATGCAAATGGCTAAAATATCGTCTGCTTTATATGATTATCAATCAAATAAAAAGTTATTCTATGTATCAATCCTTACATCTCCTACGACGGGTGGGGTGACAGCGAGTTTTGGTATGTTGGGGGATATCATTATTGCCGAACCCAATGCCTACATTGCATTTGCGGGTAAAAGAGTAATTGAACAAACATTGAATAAAACAGTACCTGAAGGTTCACAGGAGGCTGAATATTTATTCCAGAAGGGCTTATTCGATCTAATCGTACCACGTAATCCTTTAAAAAACGTTTTGAAAGAG------------------------------------------
>>accD_arabidopsis_thaliana
------------------------------ATGGAAAAATCGTGGTTCAATTTTATGTTTTCTAAGGGAGAATTGGAATACAGAGGTGAGCTAAGTAAAGCAATGGATAGTTTTGCTCCTGGTGAAAAGACTACTATAAGTCAAGACCGTTTTATATATGATATGGATAAAAACTTTTATGGTTGGGATGAGCGTTCTAGTTATTCTTCTAGTTATTCCAATAATGTTGATCTTTTAGTTAGCTCCAAGGACATTCGCAATTTCATATCGGATGACACCTTTTTTGTTAGGGATAGTAATAAGAATAGTTATTCTATATTTTTTGATAAAAAAAAAAAAATTTTTGAGATTGACAATGATTTT---------AGTGACCTAGAAAAATTTTTTTATAGTTATTGTAGTTCTAGTTATCTAAATAATAGATCTAAAGGTGACAACGATCTGCACTATGATCCTTACATTAAGGATACTAAATATAATTGTACTAATCACATTAATAGTTGCATTGATTCTTATTTTCGTTCTTACATCTGTATTGATAATAACTTTTTAATCGATAGTAATAATTTTAATGAAAGTTACATTTATAATTTCATTTGTAGTGAAAGCGGAAAGATTCGTGAAAGTAAAAATTACAAGATAAGAACTAATAGGAATCGTAGTAATTTAAT---------------------------------------------------------AAGTTCTAAGGATTTCGATATAACTCAAAACTACAATCAATTGTGGATTCAATGCGACAATTGTTATGGATTAATGTATAAGAAAGTC---------AAAATGAATGTTTGTGAACAATGTGGACATTATTTGAAAATGAGTAGTTCAGAAAGAATCGAGCTTTCGATTGATCCGGGTACTTGGAATCCTATGGATGAAGACATGGTCTCTGCGGATCCCATTAAATTTCATTCGAAGGAGGAACCTTATAAAAACCGTATTGACTCTGCGCAAAAAACTACAGGATTGACTGACGCTGTTCAAACAGGTACAGGTCAACTAAACGGTATTCCGGTAGCCCTTGGGGTTATGGATTTTCGGTTTATGGGGGGTAGTATGGGATCCGTAGTAGGCGAAAAAATAACTCGTTTGATCGAGTATGCTACCAATCAATGTTTACCTCTTATTTTAGTGTGTTCTTCCGGAGGAGCACGAATGCAAGAAGGAAGTTTAAGTTTGATGCAAATGGCTAAAATTTCTTCGGTTTTATGTGATTATCAATCAAGTAAAAAGTTATTCTATATATCAATTCTTACATCTCCTACTACCGGTGGAGTGACAGCTAGTTTTGGTATGTTGGGGGATATCATTATTGCCGAACCCTATGCCTATATTGCATTTGCGGGTAAAAGAGTAATTGAACAAACATTGAAAAAAGCCGTGCCTGAAGGTTCACAAGCGGCTGAATCTTTATTACGTAAGGGCTTATTGGATGCAATTGTACCACGTAATCTTTTAAAAGGTGTTCTGAGCGAGTTATTTCAGCTCCATGCTTTTTTTCCTTTGAACACAAATTAA
