# Supplementary material for: Complete plastome sequence of Iodes cirrhosa Turcz., the first in the Icacinaceae, comparative genomic analyses and possible split of Idoes species in response to climate changes
Source: PeerJ. 2019 Apr 1;7:e6663. doi: 10.7717/peerj.6663 (PMC6448556; doi:10.7717/peerj.6663)
Supplement: Dataset S9 [file peerj-07-6663-s011.zip › DatasetS9/msa_genes/atpA.msa]

>atpA_iodes_cirrhosa
ATGGTAACCATTCGAGCCGACGAAATTAGTAATATTATCCGCGAACGGATTGAACAATATAATAGAGAGGTAAAGATTGTAAATACTGGTACCGTACTTCAAGTGGGCGATGGCATTGCTCGTATTCATGGTCTTGATGAAGTAATGGCGGGTGAATTAGTAGAATTTGAAGAGGGTACAATAGGCATTGCTCTAAATTTGGAATCAAATAATGTTGGTGTTGTATTAATGGGTGATGGTTTGATGATACAAGAAGGAAGTTCTGTGAAAGCAACAGGAAGAATTGCTCAGATACCGGTGAGTGAAGCCTATTTGGGTCGTGTTCTAAATGCCTTGGCTAAACCTATTGATGGTAGAGGTGAAATTTCAGCTTCTGAGTCTCGGTTAATAGAATCTCCCGCTCCGGGTATTATTTCGCGGCGTTCCGTATATGAGCCCCTTCAAACAGGGCTTATTGCTATTGATTCGATGATACCTATAGGACGTGGTCAACGAGAATTAATTATTGGGGACAGACAGACTGGTAAAACAGCAGTAGCCACAGATACGATTCTCAATCAACAAGGTCAAAATGTAATATGTGTTTATGTGGCTATTGGTCAAAAAGCATCTTCTGTGGCTCAGGTAGTGACCACGTTACAGGAAAGGGGAGCGATGGAATACACTATTGTGGTAGCCGAAACAGCGGATTCCCCTGCTACATTACAATATCTTGCTCCTTATACAGGAGCAGCCCTGGCTGAATATTTTATGTACCGTGAACGACACACTTCAATCATTTATGATGATCCCTCCAAACAAGCCCAAGCTTATCGCCAAATGTCTCTTCTACTACGAAGACCTCCCGGTCGTGAAGCTTACCCAGGGGATGTTTTTTATTTGCACTCACGCCTTTTGGAAAGAGCCGCTAAATCAAGTTCTAGTTTAGGTGAAGGAAGTATGACTGCTTTACCAATAGTTGAAACTCAATCGGGAGATGTTTCGGCTTATATTCCTACTAATGTAATTTCTATTACTGATGGCCAAATATTCTTATCCGCCGATCTATTCAATGCTGGAATCAGACCAGCTATTAATGTGGGTATCTCAGTTTCGAGAGTTGGATCTGCGGCTCAAATTAAAGCCATGAAACAAGTAGCCGGCAAATTAAAATTGGAACTGGCGCAATTCGCAGAATTAGAAGCT----TTTGCA--------CAATTTGCTTCGGATCTCGATAAAACTACTCAGAATCAATTGGCAAGAGGTCAACGATTACGCGAATTACTCAAACAATCCCAATCCGCACCTCTCGCGGTAGAAGAACAGATAATGACTATTTATACCGGAACAAATGGTTATCTTGATTCATTAGAAATTGGACAGGTAAGAAAATTTCTTGTTGAGTTACGTACTTACTTAAAAAGTAATAAACCCGAATTCAAAAAAATCATATCTTCTACCAAGACATTCACCGAAGAAGCAGAAGCCATTTTGAAAGAAGCTATTCAGGAACAAATGGAACGCTTTAGACTTCAGGAACAACTATAA
>atpA_iodes_scandens
---------------------------------------------------------------------GTAAAGATTGTAAATACTGGTACCGTACTTCAAGTGGGCGATGGCATTGCTCGTATTCATGGTCTTGATGAAGTAATGGCGGGTGAATTAGTAGAATTTGAAGAGGGTACAATAGGCATTGCTCTGAATTTGGAATCAAATAATGTTGGTGTTGTATTAATGGGTGATGGTTTGATGATACAAGAAGGAAGTTCTGTGAAAGCAACAGGAAGAATTGCTCAGATACCGGTGAGTGAAGCCTGTTTGGGTCGTGTTCTAAATGCCTTGGCTAAACCTATTGATGGTAGAGGTGAAATTTCAGCTTCTGAGTCTCGGTTAATAGAATCTCCCGCTCCGGGTATTATTTCGCGGCGTTCCGTATATGAGCCCCTTCAAACAGGGCTTATTGCTATTGATTCGATGATACCTATAGGACGTGGTCAACGAGAATTAATTATTGGGGACAGACAGACTGGTAAAACAGCAGTAGCCACAGATACGATTCTCAATCAACAAGGTCAAAATGTAATATGTGTTTATGTGGCTATTGGTCAAAAAGCATCTTCTGTGGCTCAGGTAGTGACCACGTTACAGGAAAGGGGAGCTATGGAATACACTATTGTGGTAGCCGAAACAGCGGATTCCCCTGCTACATTACAATATCTTGCTCCTTATACAGGAGCAGCCCTGGCTGAATATTTTATGTACCGTGAACGACACACTTCAATCATTTATGATGATCCCTCCAAACAAGCACAAGCTTATCGCCAAATGTCTCTTCTACTACGAAGACCTCCTGGTCGTGAAGCTTACCCGGGGGATGTTTTTTATTTGCACTCACGCCTTTTGGAAAGAGCCGCTAAATCAAGCTCTAGTTTAGGTGAAGGAAGTATGACTGCTTTACCAATAGTTGAAACTCAATCGGGAGATGTTTCGGCTTATATTCCTACTAATGTAATTTCTATTACTGATGGCCAAATATTCTTATCCGCCGATCTATTCAATGCTGGAATCAGACCAGCTATTAATGTGGGTATCTCAGTTTCCAGAGTTGGATCTGCGGCTCAAATTAAAGCCATGAAACAAGTAGCCGGCAAATTAAAATTGGAACTGGCGCAATTCGCAGAATTAGAAGCT----TTTGCA--------CAATTTGCTTCGGATCTCGATAAAGCTACTCAGAATCAATTGGCAAGAGGTCAACGATTACGTGAATTACTCAAACAATCCCAATCCGCACCTCTCGCGGTAGAAGAACAGATAATGACTATTTATACCGGAACAAATGGTTATCTTGATTCATTAGAAATCGGACAGGTAAGAAAATTTCTTGTTGAGTTACGTACTTACTTAAAAAGTAATAAACCCGAATTCAAAAAAATCATATCTTCTACCAAGACATTCACCGAAGAAGCAGAAACCATTTTGAAAGAAGCTATTCAGGAACAAATGGAACGCTTTAGACTTCAGGAACAACTA---
>atpA_iodes_perrieri
ATGGTAACCATTCGAGCCGACGAAATTAGTAATATTATCCGCGAACGGATTGAACAATATAATAGAGAGGTAAAGATTGTAAATACTGGTACCGTACTTCAAGTGGGCGATGGCATTGCTCGTATTCATGGTCTTGATGAAGTAATGGCGGGTGAATTAGTAGAATTTGAAGAGGGTACAATAGGCATTGCTCTGAATTTGGAATCAAATAATGTTGGTGTTGTATTAATGGGTGATGGTTTGATGATACAAGAAGGAAGTTCTGTGAAAGCAACAGGAAGAATTGCTCAGATACCGGTGAGTGAAGCCTATTTGGGTCGTGTTCTAAATGCCTTGGCTAAACCTATTGATGGTAGAGGTGAAATTTCAGCTTCTGAGTCTAGGTTAATAGAATCTCCCGCTCCGGGTATTATTTCGCGGCGTTCCGTATATGAGCCTCTTCAAACAGGGCTTATTGCTATTGATTCGATGATACCTATAGGACGTGGTCAACGAGAATTAATTATTGGGGATAGACAGACTGGTAAAACAGCAGTAGCCACAGATACAATTCTCAATCAACAAGGTCAAAATGTAATATGTGTTTATGTGGCTATTGGTCAAAAAGCATCTTCTGTGGCTCAGGTAGTGACCACGTTACAGGAAAGGGGAGCGATGGAATACACTATTGTGGTAGCCGAAACAGCGGATTCCCCTGCTACATTACAATATCTTGCTCCTTATACAGGAGCAGCCCTGGCTGAATATTTTATGTACCGTGAACGACACACTTCAATCATTTATGATGATCTCTCCAAACAAGCACAAGCTTATCGCCAAATGTCTCTTCTACTACGAAGACCTCCTGGTCGTGAAGCTTACCCAGGGGATGTTTTTTATTTGCACTCACGCCTTTTGGAAAGAGCCGCTAAATCAAGTTCTAGTTTAGGTGAAGGAAGTATGACTGCTTTACCAATAGTTGAAACTCAATCGGGAGATGTTTCGGCTTATATTCCTACTAATGTAATTTCTATTACTGATGGCCAAATATTTTTATCCGCCGATCTATTCAATGCTGGAATCAGACCAGCTATTAATGTGGGTATCTCAGTTTCCAGAGTTGGATCTGCGGCTCAAATTAAAGCCATGAAACAAGTAGCCGGCAAATTAAAATTGGAACTGGCGCAATTCGCAGAATTAGAAGCT----TTTGCA--------CAATTTGCTTCGGATCTCGATAAAGCTACTCAGAATCAATTGGCAAGAGGTCAACGATTACGTGAATTACTCAAACAATCCCAATCCGCACCTCTCGCGGTAGAAGAACAGATAATGACTATTTATACCGGAACAAATGGTTATCTTGATTCATTAGATATTGGACAGGTAAGAAAATTTCTTGTTGAGTTACGTACTTACTTAAAAAGTAATAAACCCGAATTCAAAAAAATCATATCTTCTACCAAGACATTCACCGAAGAAGCAGAAGCCATTTTGAAAGAAGCTATTCAGGAACAAATGGAACGCTTTAGACTTCAGGAACAACTC---
>atpA_iodes_seretii
ATGGTAACCATTCGAGCCGACGAAATTAGTAATATTATCCGCGAACGGATTGAACAATATAATAGAGAGGTAAAGATTGTAAATACTGGTACCGTACTTCAAGTGGGCGATGGCATTGCTCGTATTCATGGTCTTGATGAAGTAATGGCGGGTGAATTAGTAGAATTTGAAGAGGGTACAATAGGCATTGCTCTGAATTTGGAATCAAATAATGTTGGTGTTGTATTAATGGGTGATGGTTTGATGATACAAGAAGGAAGTTCTGTGAAAGCAACAGGAAGAATTGCTCAGATACCGGTGAGTGAAGCCTATTTGGGTCGTGTTCTAAATGCCTTGGCTAAACCTATTGATGGTAGAGGTGAAATTTCAGCTTCTGAGTCTAGGTTAATAGAATCTCCCGCTCCGGGTATTATTTCGCGGCGTTCCGTATATGAGCCTCTTCAAACAGGGCTTATTGCTATTGATTCGATGATACCTATAGGACGTGGTCAACGAGAATTAATTATTGGGGACAGACAGACTGGTAAAACAGCAGTAGCCACAGATACGATTCTCAATCAACAAGGTCAAAATGTAATATGTGTTTATGTGGCTATTGGTCAAAAAGCATCTTCTGTGGCTCAGGTAGTGACCACGTTACAGGAAAGGGGAGCGATGGAATACACTATTGTGGTAGCCGAAACAGCGGATTCCCCTGCTACATTACAATATCTTGCTCCTTATACAGGAGCAGCCCTGGCTGAATCTTTTATGTACCGTGAACGACACACTTCAATCATTTATGATGATCTCTCCAAACAAGCACAAGCTTATCGCCAAATGTCTCTTCTACTACGAAGACCTCCTGGTCATGAAGCTTACCCAGGGGATGTTTTTTATTTGCACTCACGCCTTTTGGAAAGAGCCGCTAAATCAAGTTCTAGTTTAGGTGAAGGAAGTATGACTGCTTTACCAATAGTTGAAACTCAATCGGGAGATGTTTCGGCTTATATTCCTACTAATGTAATTTCTATTACTGATGGCCAAATATTTTTATCCGCCGATCTATTCAATGCTGGAATCAGACCAGCTATTAAT------------------AGAGTTGGATCTGCAGCTCAAATTAAAGCCATGAAACAAGTAGCCGGCAAATTAAAATTGGAACTGGCGCAATTCGCAGAATTAGAAGCT----TTTGCA--------CAATTTGCTTCGGATCTCGATAAAGCTACTCAGAATCAATTGGCAAGAGGTCAACGATTACGTGAATTACTCAAACAATCCCAATCCGCACCTCTCGCGGTAGAAGAACAGATAATGACTATTTATACCGGAACAAATGGTTATCTTGATTCATTAGAAATTGGACAGGTAAGAAAATTTCTTGTTGAGTTACGTACTTACTTAAAAAGTAATAAACCCGAATTCAAAAAAATCATATCTTCTACCAAGACATTCACCGAAGAAGCAGAAGCCATTTTGAAAGAAGCTATTCAGGAACAAATGGAACGCTTTAGACTTCAGGAACAA------
>atpA_iodes_klaineana
ATGGTAACCATTCGAGCCGACGAAATTAGTAATATTATCCGCGAACGGATTGAACAATATAATTGAGAGGTAAAGATTGTAAATACTGGTACCGTACTTCAAGTGGGCGATGGCATTGCTCGTATTCATGGTCTTGATGAAGTAATGGCGGGTGAATTAGTAGAATTTGAAGAGGGTACAATAGGCATTGCTCTGAATTTGGAATCAAATAATGTTGGTGTTGTATTAATGGGTGATGGTTTGATGATACAAGAAGGAAGTTCTGTGAAAGCAACAGGAAGAATTGCTCAGATACCGGTGAGTGAAGCCTATTTGGGCCGTGTTCTAAATGCCTTGGCTAAACCTATTGATGGTAGAGGTGAAATTTCAGCTTCTGAGTCTAGGTTAATAGAATCTCCCGCTCCGGGTATTATTTCGCGGCGTTCCGTATATGAGCCTCTTCAAACAGGGCTTATTGCTATTGATTCGATGATACCTATAGGACGTGGTCAGCGAGAATTAATTATTGGGGACAGACAGACTGGTAAAACAGCAGTAGCCACAGATACGATTCTCAATCAACAAGGTCAAAATGTAATATGTGTTTATGTGGCTATTGGTCAAAAAGCATCTTCTGTGGCTCAGGTAGTGACCACGTTACAGGAAAGGGGAGCGATGGAATACACTATTGTGGTAGCCGAAACAGCGGATTCCCCTGCTACATTACAATATCTTGCTCCTTATACAGGAGCAGCCCTGGCTGAATATTTTATGTACCGTGAACGACACACTTCAATCATTTATGATGATCTCTCCAAACAAGCACAAGCTTATCGCCAAATGTCTCTTCTACTACGAAGACCTCCTGGTCGTGAAGCTTACCCAGGGGATGTTTTTTATTTGCACTCACGCCTTTTGGAAAGAGCCGCTAAATCAAGTTCTAGTTTAGGTGAAGGAAGTATGACTGCTTTACCAATAGTTGAAACTCAATCGGGAGATGTTTCGGCTTATATTCCTACTAATGTAATTTCTATTACTGATGGCCAAATATTTTTATCCGCCGATCTATTCAATGCTGGAAGCAGACCAGCCATTAATGTGGGTATCTCAGTTTCCAGAGTTGGATCTGCGGCTCAAATTAAAGCCATGAAACAAGTAGCCGGCAAATTAAAATTGGAACTGGCGCAATTCGCAGAATTAGAAGCT----TTTGCA--------CAATTTGCTTCGGATCTCGATAAAGCTACTCAGAATCAATTGGCAAGAGGTCAACGATTACGTGAATTACTCAAACAATCCCAATCCGCACCTCTCGCGGTAGAAGAACAGATAATGACTATTTATACCGGAACAAATGGTTATCTGGATTCATTAGAAATTGGACAGGTAAGAAAATTTCTTGTTGAGTTACGTACTTACTTA---------------------------------------------------------------------------------------------------------------------------------
>atpA_iodes_liberica
ATGGTAACCATTCGAGCCGACGAAATTAGTAATATTATCCGCGAACGGATTGAACAATATAATAGAGAGGTAAAGATTGTAAATACTGGTACCGTACTTCAAGTGGGCGATGGCATTGCTCGTATTCATGGTCTTGATGAAGTAATGGCGGGTGAATTAGTAGAATTTGAAGAGGGTACAATAGGCATTGCTCTGAATTTGGAATCAAATAATGTTGGTGTTGTATTAATGGGTGATGGTTTGATGATACAAGAAGGAAGTTCTGTGAAAGCAACAGGAAGAATTGCTCAGATACCGGTGAGTGAAGCCTATTTGGGCCGTGTTCTAAATGCCTTGGCTAAACCTATTGATGGTAGAGGTTAAATTTCAGCTTCTGAGTCTAGGTTAATAGAATCTCCCGCTCCGGGTATTATTTTGCGGCGTTCCGTATATGAGCCTCTTCAAACAGGGCTTATTGCTATTGATTCGATGATACCTATAGGACGTGGTCAGCGAGAATTAATTATTGGGGACAGACAGACTGGTAAAACAGCAGTAGCCACAGATACGATTCTCAATCAACAAGGTCAAAATGTAATATGTGTTTATGTGGCTATTGGTCAAAAAGCATCTTCTGTGGCTCAGGTAGTGACCACGTTACAGGAAAGGGGAGCGATGGAATACACTATTGTGGTAGCCGAAACAGCGGATTCCCCTGCTACATTACAATATCTTGCTCCTTATACAGGAGCAGCCCTGGCTGAATATTTTATGTACCGTGAACGACACACTTCAATCATTTATGATGATCTCTCCAAACAAGCACAAGCTTATCGCCAAATGTCTCTTCTACTACGAAGACCTCCTGGTCGTGAAGCTTACCCAGGGGATGTTTTTTATTTGCACTCACGCCTTTTGGAAAGAGCCGCTAAATCAAGTTCTAGTTTAGGTGAAGGAAGTATGACTGCTTTACCAATAGTTGAAACTCAATCGGGAGATGTTTCGGCTTATATTCCTACTAATGTAATTTCTATTACTGATGGCCAAATATTTTTATCCGCCGATCTATTCAATGCTGGAATCAGACCAGCCATTAATGTGGGTATCTCAGTTTCCAGAGTTGGATCTGCGGCTCAAATTAAAGCCATGAAACAAGTAGCCGGCAAATTCAAATTGGAACTGGCCTAATTCATAGAATTAGAAGGCACAATTTGCTTCGGATCTCAATTTGCTTCGGATCTCGATAAAGCTACTCAGAATCAATTGGCAAGAGGTCAACGATTACGTGAATTACTCAAACAATCCCAATCCGCACCTCTCGCGGTAGAAGAACAGATAATTCCTATTTATACCGGGACAAATGGTTATCTGGATTCATTAGAAATTGGACAGGTAAGAAAATTTCTTGTTGAGTTACGTACTTACTTAAAAAGTAATAAACCCGAATTCAAAAAAATAATATCTTCTACCAAGACATTCACC---------------------------------------------------------------------------
>>atpA_arabidopsis_thaliana
ATGGTAACCATTAGAGCCGACGAAATTAGTAATATTATCCGTGAACGTATTGAGCAATATAATAGAGAAGTAACGATTGTAAATACCGGTACCGTACTTCAAGTGGGCGATGGCATCGCTCGTATTTATGGTCTTGATGAAGTAATGGCAGGTGAATTAGTAGAATTTGAGGAGGGTACTATAGGTATTGCCCTTAATTTAGAATCCAATAATGTTGGTGTTGTATTAATGGGTGACGGTTTGATGATCCAAGAAGGAAGTTCAGTCAAAGCTACGGGAAAAATTGCTCAGATACCGGTGAGTGAGGCTTATTTGGGGCGTGTTATAAACGCCTTGGCTAACCCTATTGATGGTCGAGGTAAGATTTCCGCTTCTGAATCTCGGTTAATTGAATCTCCTGCCCCAGGTATTATTTCGAGACGTTCTGTATATGAGCCTCTTCAAACAGGACTTATTGCTATTGATTCCATGATCCCTATAGGACGCGGCCAGCGAGAATTAATTATTGGTGACAGACAGACCGGTAAAACAGCAGTAGCCACAGATACAATTCTCAATCAACAAGGCCAAAATGTAATATGTGTTTATGTAGCTATTGGTCAAAAAGCTTCTTCCGTGGCTCAGGTAGTGACCAGTTTACAGGAACGAGGGGCAATGGAATACACTATTGTGGTAGCTGAAACGGCCGATTCCCCAGCTACGTTACAATACCTCGCGCCTTATACAGGAGCAGCCTTGGCTGAATATTTTATGTACCGTGAACAACACACTTTAATAATTTATGATGATCTTTCCAAACAAGCACAAGCTTATCGACAAATGTCTCTTCTATTACGAAGACCGCCGGGTCGTGAAGCTTATCCAGGAGATGTTTTTTATTTACATTCACGTCTTTTAGAAAGAGCCGCTAAATTAAGCTCTCAATTAGGTGAAGGGAGTATGACTGCCTTACCAATCGTCGAGACCCAGTCAGGAGATGTTTCAGCTTATATTCCTACTAATGTAATTTCCATTACAGATGGACAAATATTCTTATCCGCCGATCTTTTTAATGCTGGAATCAGACCTGCTATTAATGTAGGGATTTCTGTCTCGAGAGTAGGATCCGCCGCTCAAATTAAAGCTATGAAACAGGTAGCTGGAAAATTAAAATTGGAATTGGCTCAATTCGCTGAATTAGAAGCC----TTTTCC--------CAATTTTCTTCTGATCTCGATAAAGCTACTCAGAATCAATTGGCAAGAGGTCAACGATTGCGTGAGTTACTGAAACAATCCCAATCAGCCCCCCTCACAGTGGAAGAACAGATAATGACCATTTATACCGGAACAAATGGTTATCTGGATGGATTAGAAATTGGACAAGTAAGAAAATTTCTCGTTCAATTACGCACTTACTTAAAAACGAATAAACCTCAGTTTCAAGAAATCATAGCCTCTACCAAGACATTAACCGCTGAAGCAGAAAGCTTTTTGAAAGAAGGTATTCAAGAGCAACTAGAACGTTTCCTACTTCAGGAGAAAGTATAA
