# Supplementary material for: Complete plastome sequence of Iodes cirrhosa Turcz., the first in the Icacinaceae, comparative genomic analyses and possible split of Idoes species in response to climate changes
Source: PeerJ. 2019 Apr 1;7:e6663. doi: 10.7717/peerj.6663 (PMC6448556; doi:10.7717/peerj.6663)
Supplement: Dataset S9 [file peerj-07-6663-s011.zip › DatasetS9/msa_genes/atpB.msa]

>atpB_iodes_klaineana
ATGGGAACAAATCCTACTACTTCTGGTTCTGGGATTTCCA---------AAAAAAACCTTGGACGTATTGCACAAATCATTGGTCCGGTACTCGACGTAGCTTTTGCACCAGGCAAGATGCCTAATATTTATAACGCTCTGGTAGTTAAGGGTCGAGATACTGCTGGTCAACCAATTAATGTGACTTGTGAGGTACAGCAATTATTAGGAAACAATCGCGTTAGAGCTGTGGCTATGAGTGCTACAGATGGTCTAACGAGAGGAATGGAAGTGATTGACACGGGAGCTCCTCTAAGTGTTCCGGTCGGTGGGGTGACTCTTGGACGAATTTTCAATGTGCTCGGAGAACCTGTTGATAATTTAGGTCCTGTAGATACTCGTACAACATCTCCTATTCATAGATCAGCGCCCGCCTTTATACAGTTAGATACAAAATTATCTATTTTTGAAACAGGAATTAAGGTAGTAGATCTTTTAGCCCCCTATCGACGTGGAGGAAAAATCGGACTATTCGGGGGGGCTGGAGTGGGTAAAACAGTACTCATTATGGAATTGATTAACAATATTGCCAAAGCTCACGGGGGTGTATCCGTATTTGGCGGAGTGGGTGAACGTACTCGTGAAGGAAATGATCTTTACATGGAAATGAAAGAATCTGGAGTGATTAATGAACAAAATATTGCAGAATCAAAAGTGGCTCTAGTTTACGGTCAGATGAATGAACCGCCAGGAGCTCGTATGAGAGTTGGTTTGACTGCCCTAACTATGGCGGAATATTTCCGCGATGTTAATGAACAAGACGTACTTTTATTTATCGACAATATTTTCCGTTTCGTTCAAGCAGGATCCGAAGTATCTGCCTTATTGGGTAGAATGCCTTCCGCCGTAGGTTATCAACCCACCCTGAGTACCGAAATGGGTTCTTTACAAGAAAGAATTACTTCTACCAAAGACGGGTCCATAACTTCTATTCAAGCAGTTTATGTACCTGCAGACGATTTGACCGACCCTGCTCCTGCTACGACATTTGCACATTTAGATGCGACTACCGTACTATCAAGAGGATTAGCTGCCAAAGGTATCTATCCAGCAGTAGACCCTTTAGATTCAACGTCAACTATGCTTCAACCTAGGATCGTTGGTGAGGAACATTATGAAACTGCGCAAAGAGTTAAGCAAACTTTACAACGTTACAAAGAACTTCAGGACATTATAGCTATCCTTGGGTTGGACGAATTATCCGAAGAGGATCGTTTAACTGTAGCAAGAGCGCGAAAAATAGAACGTTTCTTATCACAACCCTTTTTTGTAGCAGAAGTCTTTACTGGTTCTCCAGGGAAATATGTTGGTCTAACAGAAACAATTAGAGGGTTTCAATTAATCCTTTCCGGAGAATTAGACGGTCTTCCTGAACAGGCCTTTTATTTGGTAGGTAACATCGATGAAGCTACCGCGAAGGCTATGAACTTAGAAATGGAGAGCAATTTGAAGAAA---
>atpB_iodes_liberica
ATGGGAACAAATCCTACTACTTCTGGTTCTGGGATTTCCACGCTTGAAAAAAAAAACCTTGGACGTATTGCACAAATCATTGGTCCGGTACTCGACGTAACTTTTGCACCAGTCAAGATGCCTAATATTTATAACGCTCTGGTAGTTAAGGGTCGAGATACTGCTGGTCAACCAATTAATGTGACTTGTGAGGTACAGCAATTATTAGGAAACAATCGCGTTAGAGCTGTGGCTATGAGTGCTACAGATGGTCTAACGAGAGGAATGGAAGTGATTGACACGGGAGCTCCTCTAAGTGTTCCGGTCGGTGGGGTGACTCTTGGACGAATTTTCAATGTGCTCGGAGAACCTGTTGATAATTTAGGTCCTGTAGATACTCGTACAACATCTCCTATTCATAGATCAGCGCCCGCCTTTATACAGTTAGATACAAAATTATCTATTTTTGAAACAGGAATTAAGGTAGTAGATCTTTTAGCCCCCTATCGACGTGGAGGAAAAATCGGACTATTCGGGGGGGCTGGAGTGGGTAAAACAGTACTCATTATGGAATTGATTAACAATATTGCCAAAGCTCACGGGGGTGTATCCGTATTTGGCGGAGTGGGTGAACGTACTCGTGAAGGAAATGATCTTTACATGGAAATGAAAGAATCTGGAGTGATTAATGAACAAAATATTGCAGAATCAAAAGTAGCTCTAGTTTACGGTCAGATGAATGAACCGCCAGGAGCTCGTATGAGAGTTGGTTTGACTGCCCTAACTATGGCGGAATATTTCCGCGATGTTAATGAACAAGACGTACTTTTATTTATCGACAATATTTTCCGTTTCGTTCAAGCAGGATCCGAAGTATCTGCCTTATTGGGTAGAATGCCTTCCGCCGTAGGTTATCAACCCACCCTGAGTACCGAAATGGGTTCTTTACAAGAAAGAATTACTTCTACCAAAGAAGGGTCCATAACTTCTATTCAAGCAGTTTATGTACCTGCAGACGATTTGACCGACCCTGCTCCTGCTACGACATTTGCACATTTAGATGCGACTACCGTACTATCAAGAGGATTAGCTGCCAAAGGTATCTATCCAGCAGTAGACCCTTTAGATTCAACGTCAACTATGCTTCAACCTAGGATCGTTGGTGAGGAACATTATGAAACTGCGCAAAGAGTTAAGCAAACTTTACAACGTTACAAAGAACTTCAGGAAATTATAGCTATCCTTGGGTTGGACGAATTATCCGAAGAGGATCGTTTAACTGTAGCAAGAGCGCGAAAAATAGAACGTTTCTTATCACAACCCTTTTTTGTAGCAGAAGTATTTACTGGTTCTCCAGGGAAATATGTTGGTCTAACAGAAACAATTAGAGGGTTTCAATTAATCCTTTCCGGAGAATTAGACGGTCTTCCTGAACAGGCCTTTTATTTGGTAGGTAACATCGATGAAGCTACCGCGAAGGCTATGAACTTAGAAATGGAGAGCAATTTGAAGAAA---
>atpB_iodes_seretii
ATGGGAACAAATCCTACTACTTCTGGTTCTGGGATTTCCACGCTTGACAAAAAAAACCTTGGACGTATTGCACAAATCATTGGTCCGGTACTCGATGTAGCTTTTGCACCAGGCAAGATGCCTAATATTTATAACGCTCTGGTAGTTAAGGGTCGAGATACTGCTGGTCAACCAATTAATGTGACTTGTGAGGTACAGCAATTATTAGGAAACAATCGAGTTAGAGCTGTGGCTATGAGTGCTACAGATGGTCTAACAAGAGGAATGGAAGTGATTGACACGGGGGCTCCTCTAAGTGTTCCGGTCGGTGGGGTGACTCTTGGACGAATTTTCAATGTGCTCGGAGAGCCTGTTGATAATTTAGGTCCTGTAGATACTCGTACAACATCTCCTATTCATAGATCTGCGCCCGCCTTTATACAGTTAGATACAAAATTATCTATTTTTGAAACAGGAATTAAGGTAGTAGATCTTTTAGCCCCCTATCGACGTGGAGGAAAAATCGGACTATTCGGGGGGGCTGGAGTGGGTAAAACAGTACTCATTATGGAATTGATTAACAATATTGCCAAAGCTCACGGGGGTGTATCCGTATTTGGCGGAGTGGGTGAACGTACTCGTGAAGGAAATGATCTTTACATGGAAATGAAAGAATCTGGAGTGATTAATGAACAAAATATTGCAGAATCAAAAGTGGCTCTAGTTTACGGTCAGATGAATGAACCGCCAGGAGCTCGTATGAGAGTTGGTTTGACTGCCCTAACTATGGCGGAATATTTCCGCGATGTTAATGAACAAGACGTACTTTTTTTTATCGACTCGATTTTCCGTTTCGTTCAAGCAGGATCCGAAGTATCTGCCCTATTGGGTAGAATGCCTTCCGCCGTAGGTTATCAACCCACCCTGAGTACCGAAATGGGTTCTTTACAAGAAAGAATTACTTCTACCAAAGAAGGGTCCATAACTTCTATTCAAGCAGTTTATGTACCTGCAGACGATTTGACCGACCCTGCTCCTGCTACGACATTTGCACATTTAGATGCGACTACCGTACTATCAAGAGGATTAGCTGCCAAAGGTATCTATCCAGCAGTAGACCCTTTAGATTCAACGTCAACTATGCTTCAACCTAGGATCGTTGGCGAGGAACATTATGAAACTGCGCAAAGAGTTAAGCAAACTTTACAACGTTACAAAGAACTTCAGGACATTATAGCTATCCTTGGGTTGGACGAATTATCCGAAGAGGATCGTTTAACCGTAGCAAGAGCGCGAAAAATAGAACGTTTCTTATCACAACCCTTTTTTGTAGCAGAAGTCTTTACTGGTTCTCCAGGGAAATATGTTGGTCTAACAGAAACAATTAGAGGGTTTCAATTAATCCTTTCCGGAGAATTAGACGGTCTTCCTGAACAGGCCTTTTATTTGGTAGGTAACATCGATGAAGCTACCGCGAAGGCTATGAACTTAGAAATGGAGAGCAATTTGAAGAAA---
>atpB_iodes_cirrhosa
ATGGGAACAAATCCTACTACTTCTGGTTCTGGGATTTCCACGCTTGACAAAAAAAACCTTGGACGTATTGCACAAATCATTGGTCCGGTACTCGATGTAGCTTTTGCACGGGGCAAGATGCCTAATATTTATAACGCTCTGGTAGTTAAGGGTCGAGATACTGCTGGTCAACCAATTAATGTGACTTGTGAGGTACAGCAATTATTAGGAAACAATCAAGTTAGAGCTGTGGCTATGAGTGCTACAGATGGTCTAACGAGAGGAATGGAAGTGATTGACACGGGAGCTCCTCTAAGTGTTCCGGTCGGTGGGGCGACTCTTGGACGAATTTTCAATGTGCTTGGAGAGCCTGTTGATAATTTAGGTCCTGTAGATACTCGTACAACATCTCCTATTCATAGATCTGCGCCCGCCTTTATACAGTTAGATACAAAATTATCTATTTTTGAAACAGGAATTAAGGTAGTAGATCTTTTAGCCCCCTATCGACGTGGAGGAAAAATCGGACTATTCGGGGGGGCTGGGGTGGGTAAAACAGTACTCATTATGGAATTGATTAATAATATTGCCAAAGCTCACGGGGGTGTATCCGTATTTGGAGGAGTGGGTGAACGTACTCGTGAAGGAAATGATCTTTACATGGAAATGAAAGAATCTGGAGTGATTAATGAACAAAATATTGCAGAATCAAAAGTGGCTCTAGTTTACGGTCAGATGAATGAACCGCCAGGAGCTCGTATGAGAGTTGGTTTGACTGCCCTAACTATGGCGGAATATTTCCGCGATGTTAATGAACAAGACGTACTTTTATTTATCGACAATATTTTCCGTTTCGTCCAAGCAGGATCCGAAGTATCTGCCTTATTGGGTAGAATGCCTTCCGCCGTAGGTTATCAACCCACCCTGAGTACCGAAATGGGTTCTTTACAAGAAAGAATTACTTCTACCAAAGAAGGGTCCATAACTTCTATTCAAGCAGTTTATGTACCTGCAGACGATTTGACTGACCCTGCTCCTGCTACGACATTTGCACATTTAGATGCGACTACCGTACTATCAAGAGGATTAGCTGCCAAAGGTATCTATCCAGCAGTAGACCCTTTAGATTCAACGTCAACTATGCTTCAACCTAGGATCGTTGGTGAGGAACATTATGAAACTGCGCAAAGAGTTAAGCAAACTTTACAACGTTACAAAGAACTTCAGGACATTATAGCTATCCTTGGGTTGGACGAATTATCCGAAGAGGATCGTTTAACCGTAGCAAGAGCGCGAAAAATAGAACGTTTCTTATCACAACCCTTTTTTGTAGCAGAAGTATTTACTGGTTCTCCGGGGAAATATGTTGGTCTAACAGAAACAATTAGAGGGTTTCAATTAATCCTTTCCGGAGAATTAGACGGTCTTCCTGAACAGGCCTTTTATTTGGTAGGTAACATCGATGAAGCTACCGCGAAGGCTATGAACTTAGAAATGGAGAGCAATTTGAAGAAATGA
>atpB_iodes_scandens
ATGGGAACAAATCCTACTACTTCTGGTTCTGGGATTTCCACGCTTGACAAAAAAAACCTTGGACGTATTGCACAAATCATTGGTCCGGTACTCGATGTAGCTTTTGCGCCGGGCAAGATGCCTAATATTTATAACGCTCTGGTAGTTAAGGGTCGAGATACTGCTGGTCAACCAATTAATGTGACTTGTGAGGTACAGCAATTATTAGGAAACAATCGAGTTAGAGCTGTGGCTATGAGTGCTACAGATGGTCTAACGAGAGGAATGGAAGTGATTGACACAGGAGCTCCTCTAAGTGTTCCGGTCGGCGGGGCGACTCTTGGACGAATTTTCAATGTGCTTGGAGAGCCTGTTGATAATTTAGGTCCTGTAGATACTCGTACAACATCTCCTATTCATAGATCTGCGCCCGCCTTTATACAGTTAGATACAAAATTATCTATTTTTGAAACAGGAATTAAGGTAGTAGATCTTTTAGCCCCCTATCGACGTGGAGGAAAAATCGGACTATTCGGGGGGGCTGGAGTGGGTAAAACAGTACTCATTATGGAATTGATTAACAATATTGCCAAAGCTCACGGGGGTGTATCCGTATTTGGAGGAGTGGGTGAACGTACTCGTGAAGGAAATGATCTTTACATGGAAATGAAAGAATCTGGAGTGATTAATGAACAAAATATTGCAGAATCAAAAGTGGCTCTAGTTTACGGTCAGATGAATGAACCGCCAGGAGCTCGTATGAGAGTTGGTTTGACTGCCCTAACTATGGCGGAATATTTCCGCGATGTTAATGAACAAGACGTACTTTTATTTATCGACAATATTTTCCGTTTCGTCCAAGCAGGATCCGAAGTATCTGCCTTATTGGGTAGAATGCCTTCCGCCGTAGGTTATCAACCCACCCTGAGTACCGAAATGGGTTCTTTACAAGAAAGAATTACTTCTACCAAAGAAGGGTCCATAACTTCTATTCAAGCAGTTTATGTACCTGCAGACGATTTGACTGACCCTGCTCCTGCTACGACATTTGCACATTTAGATGCGACTACCGTACTATCAAGAGGATTAGCTGCCAAAGGTATCTATCCAGCAGTAGACCCTTTAGATTCAACGTCAACTATGCTTCAACCTAGGATCGTTGGTGAGGAACATTATGAAACCGCGCAAAGAGTTAAGCAAACTTTACAACGTTACAAAGAACTTCAGGACATTATAGCTATCCTTGGGTTGGACGAATTATCCGAAGAGGATCGTTTAACCGTAGCAAGAGCGCGAAAAATAGAACGTTTCTTATCACAACCCTTTTTTGTAGCAGAAGTATTTACTGGTTCTCCAGGGAAATATGTTGGTCTAACAGAAACAATTAGAGGGTTTCAATTAATCCTTTCCGGAGAATTAGACGGTCTTCCTGAACAGGCCTTTTATTTGGTAGGTAACATCGATGAAGCTACCGCGAAGGCTATGAACTTAGAAATGGAGAGCAATTTGAAGAAA---
>atpB_iodes_perrieri
------------------------------------------CTTGACAAAAAAAACCTTGGACGTATTGCACAAATCATTGGTCCGGTACTCGATGTAGCTTTTGCACCAGGCAAGATGCCTAATATTTATAACGCTCTGGTAGTTAAGGGTCGAGATACTGCTGGTCAACCAATTAATGTGACTTGTGAGGTACAGCAATTATTAGGAAACAATCGAGTTAGAGCTGTGGCTATGAGTGCTACAGAGGGTCTAACGAGAGGAATGGAAGTGATTGACACGGGAGCTCCTCTAAGTGTTCCGGTCGGTGGGGTGACTCTTGGACGAATTTTCAATGTGCTCGGAGAGCCTGTTGATAATTTAGGTCCTGTAGATACTCGTACAACATCTCCTATTCATAGATCTGCGCCCACCTTTATACAGTTAGATACAAAATTATCTATTTTTGAAACAGGAATTAAGGTAGTAGATCTTTTAGCCCCCTATCGACGTGGAGGAAAAATCGGACTATTCGGGGGGGCTGGAGTGGGTAAAACAGTACTCATTATGGAATTGATTAACAATATTGCCAAAGCTCACGGGGGTGTATCCGTATTTGGCGGAGTGGGTGAACGTACTCGTGAAGGAAATGATCTTTACATGGAAATGAAAGAATCTGGAGTGATTAATGAACAAAATATTGCAGAATCAAAAGTGGCTCTAGTTTACGGTCAAATGAATGAACCGCCAGGAGCTCGTATGAGAGTTGGTTTGACTGCCCTAACTATGGCGGAATATTTCCGCGATGTTAATGAGCAAGACGTACTTTTATTTATCGACAATATTTTCCGTTTCGTTCAAGCAGGATCCGAAGTATCTGCCTTATTGGGTAGAATGCCTTCCGCCGTAGGTTATCAACCCACCCTGAGTACCGAAATGGGTTCTTTACAAGAAAGAATTACTTCTACCAAAGAAGGGTCCATAACTTCTATTCAAGCAGTTTATGTACCTGCAGACGATTTGACCGACCCTGCTCCTGCTACGACATTTGCACATTTAGATGCGACTACCGTACTATCAAGAGGATTAGCTGCCAAAGGTATCTATCCAGCAGTAGATCCTTTAGATTCAACGTCAACTATGCTTCAACCTAGGATCGTTGGTGAGGAACATTATGAAATGGCGCAAAGAGTTAAGCAAACTTTACAACGTTACAAAGAACTTCAGGACATTATAGCTATCCTTGGGTTGGACGAATTATCCGAAGAGGATCGTTTAACCGTAGCAAGAGCGCGAAAAATAGAACGTTTCTTATCACAACCCTTTTTTGTAGCAGAAGTATTTACTGGTTCTCCAGGGAAATATGTTGGTCTAACAGAAACAATTAGAGGGTTTCAATTAATCCTTTCCGGAGAATTAGACGGTCTTCCTGAACAGGCCTTTTATTTGGTAGGTAACATCGATGAAGCTACCGCGAAGGCTATCAACTTAGAAATGGAGAGCAATTTGAAGAAA---
>>atpB_arabidopsis_thaliana
ATGAGAACAAATCCTACTACTTCAAATCCAGAGGTTTCGATACGTGAAAAAAAAAACCTGGGACGTATCGCCCAAATCATTGGTCCGGTACTGGATGTAGCCTTCCCCCCGGGCAAAATGCCTAATATTTACAATGCTCTGGTGGTTAAGGGTCGAGATACTCTTGGTCAAGAAATTAATGTGACTTGTGAAGTACAGCAATTATTAGGAAATAATCGAGTTAGAGCTGTAGCTATGAGTGCGACAGAGGGTTTAAAGAGAGGAATGGACGTGGTTGATATGGGAAATCCTCTAAGTGTTCCAGTCGGCGGAGCGACTCTAGGACGAATTTTCAACGTGCTTGGGGAACCCGTTGATAATTTAGGTCCTGTCGATACTCGCACAACATCTCCTATCCATAAATCCGCGCCTGCTTTTATAGAATTAGATACAAAATTATCGATTTTTGAAACAGGAATTAAAGTAGTAGATCTTTTGGCCCCTTATCGTCGTGGGGGAAAAATTGGACTATTCGGTGGGGCTGGCGTGGGTAAAACAGTACTAATTATGGAATTGATCAACAACATTGCTAAAGCTCATGGTGGTGTATCCGTATTTGGTGGAGTAGGCGAACGGACTCGTGAAGGAAATGATCTTTACATGGAAATGAAAGAATCTGGAGTCATTAATGAACAAAATCTTGCGGAATCCAAAGTGGCCCTAGTTTATGGTCAGATGAATGAACCGCCAGGAGCTCGTATGAGAGTTGGTCTGACTGCCTTAACTATGGCAGAATATTTCCGAGATGTTAATGAGCAAGACGTACTTCTATTTATCGACAATATCTTCCGTTTCGTACAAGCAGGATCCGAGGTATCCGCCTTATTGGGTAGAATGCCTTCTGCTGTGGGTTATCAACCCACCCTTAGTACCGAAATGGGTACTTTACAAGAAAGAATTACTTCTACGAAAAAGGGGTCCATAACCTCTATTCAAGCAGTTTATGTACCTGCAGATGATTTGACTGACCCCGCACCTGCCACCACATTTGCACATTTAGATGCGACTACCGTACTATCAAGAGGATTAGCTGCCAAAGGTATCTATCCAGCGGTAGATCCTTTAGATTCAACGTCAACTATGCTACAACCTCGAATCGTTGGCGAGGAACATTATGAAACTGCGCAACAAGTAAAACAAACTTTACAACGTTACAAGGAGCTTCAGGACATTATAGCTATCCTGGGGTTGGATGAATTATCCGAAGAGGATCGCTTAACCGTAGCAAGAGCACGAAAAATTGAGCGTTTCTTATCACAACCCTTTTTCGTAGCAGAAGTATTTACAGGTTCTCCGGGAAAATATGTTGGTCTAGCGGAAACAATTAGAGGGTTTAATTTGATCCTTTCCGGAGAATTTGATTCTCTTCCCGAACAGGCCTTTTACTTAGTGGGTAACATCGATGAAGCTACTGCGAAGGCTACGAACTTAGAAATGGAGAGTAAATTGAAGAAATGA
