# Supplementary material for: Complete plastome sequence of Iodes cirrhosa Turcz., the first in the Icacinaceae, comparative genomic analyses and possible split of Idoes species in response to climate changes
Source: PeerJ. 2019 Apr 1;7:e6663. doi: 10.7717/peerj.6663 (PMC6448556; doi:10.7717/peerj.6663)
Supplement: Dataset S9 [file peerj-07-6663-s011.zip › DatasetS9/msa_genes/atpF.msa]

>atpF_iodes_klaineana
ATGAAAACTGTAACCGACTCTTTCGTTTCTTTGGGCTACTGGCCATCCGCCGGGAGTTTCGGGTTTAATACCGATATTTTAGCAACAAATCCAATAAATCTAAGTGTAGTGCTTGGTGTATTGATCTTTTTTGGAAAGGGAGTGT-GTGCGAGTTGTTTA-----CGAAAACAGAGGATCTTGAATACTATTCAAAATTCAGCAGAACTGCGTGGGAGGGCCATTGAACAGCTGGAAAAGGCTCGAGCTCGCTTACGGAAAGTAGAAATGGAAGCGGATCAGTTTCGAGTGAATGGATACTCTGAGATAGAACGAGAAAAACGGAATTTGATTAATTCGACTTATAAGGCTTTGGAACAATTCGAAAACTACAAAAACGAAACTATTCGTTTTGAACAACAAAGGGCGATTAATCAAGTCCGACAACGGGTTTTCCAACAAGCCTTACAAGGAGCTCTAGGAACTCTGAATAGTTGTTTGAACAACGAGTTACATTTACGTACTATCAGTGCCAATATTGGCATGTTGGGGTCGATGAAAGAAATAACTGAT---
>atpF_iodes_liberica
ATGAAAACTGTAACCGACTCTTTCGTTTCTTTGGGCTACTGGCCATCCGCCGGGAGTTTCGGGTTTAATACCGATATTTTAGCAACAAATCCAATAAATCTAAGTGTAGTGCTTGGTGTATTGATCTTTTTTGGAAAGGGAGTGT-GTGCGAGTTGTTTA-----CGAAAACAGAGGATCTTGAATACTATTCAAAATTCAGCAGAACTGCGTGGGAGGGCCATTGAACAGCTGGAAAAGGCTCGAACTCGCTTACGGAAAGTGGAAATGGAAGCGGATCAGTTTCGAGTGAATGGATACTCTGAGATAGAACGAGAAAAACGGAATTTGATTAATTCGACTTATAAGGCTTTGGAACAATTCGAAAACTACAAAAACGAAACTATTCGTTTTGAACAACAAAGGGCGATTAATCAAGTCCGACAACGGGTTTTCCAACAAGCCTTACAAGGAGCTCTAGGAACTCTGAATAGTTGTTTGAACAACGAGTTACATTTACGTACTATCAGTGCCAATATTGGCATGTTGGGGTCGATGAAAGAAATAACTGAT---
>atpF_iodes_perrieri
ATGAAAACTGTAACCGACTCTTTCGTTTCTTTGGGCTACTGGCCATCCGCCGGGAGTTTCGGGTTTAATACCGATATTTTAGCAACAAATCCAATAAATCTAAGTGTAGTGCTTGGTGTATTGATCTTTTTTGGAAAGGGAGTGT-GTGCGAGTTGTTTA-----CGAAAACAGAGGATCTTGAATACTATTCAAAATTCAGCAGAACTCCGTGGGAGGGCCATTGAACAGCTGGAAAAGGCTCGAGCTCGCTTACGGAAAGTAGAAATGGAAGCGGATCAGTTTCGAGTGAATGGATACTCTGAGATAGAACGAGAAAAACAGAATTTGATTAATTCGACTTATAAGGCTTTGGAACAATTCGAAAACTACAAAAACGAAACTATTCGTTTTGAACAACAAAGGGCGATTAATCAAGTCCGACAACGGGTTTTCCAACAAGCCTTACAAGGAGCTCTAGGAACTCTGAATAGTTGTTTGAACAACGAGTTACATTTACGTACTATCAGTGCCAATATTGGCATGTTGGGGTCGATGAAAGAAATAACTGAT---
>atpF_iodes_seretii
ATGAAAACTGTAACCGACTCTTTCGTTTCTTTGGGCTCCTGGCCATCCGCCGGGAGTTTCGGGTTTAATACCGATATTTTAGCAACAAATCCAATAAATCTAAGTGTAGTGCTTGGTGTATTGATCTTTTTTGGAAAGGGAGTGT-GTGCGAGTTGTTTA-----CGAAAACAGAGGATCTTGAATACTATTCAAAATTCAGCAGAACTGCGTGGGAGGGCCATTGAACAGCTGGAAAAGGCTCGAGCTCGCTTACGGAAAGTAGAAATGGAAGCGGATCAGTTTCGAGTGAATGGATACTCTGAGATAGAACGAGAAAAAGGGAATTTGATTAATTCGACTTATAAGGCTTTGGAACAATTCGAAAACTACAAAAACGAAACTATTCGTTTTGAACAACAAAGGGCAATTAATCAAGTCCGACAACGGGTTTTCCAACAAGCCTTACAAGGAGCTCTAGGAACTCTGAATAGTTGTTTGAACAACGAGTTACATTTACGTACTATCAGTGCCAATATTGGCATGTTGGGGTCTATGAAAGAAATAACTGAT---
>atpF_iodes_cirrhosa
ATGAAAACTGTAACCGACTCTTTCGTTTCTTTGGGCTACTGGCCATCCGCCGGGAGTTTCGGGTTTAATACCGATATTTTAGCAACAAATCCAATAAATCTAAGTGTAGTACTTGGTGTATTGATCTTTTTTGGAAAGGGAGTGTTAAGTGATTTATTAGATAATCGAAAACAGAGGATCTTGAATACTATTCAAAATTCAGCAGAACTGCGTGGGAGGGCCATTGAACAGCTGGAAAAGGCTCGAGCTCGCTTACGGAAAGTAGAAATGGAAGCGGATCAGTTTCGAGTGAATGGATACTCTGAGATAGAACGAGAAAAACGTAATTTGATTAATTCGACTTATAAGGCTTTGGAACAATTCGAAAACTACAAAAACGAAACTATTCGTTTTGAACAACAAAGGGCGATTAATCAAGTCCGACAACGGGTTTTCCAACAAGCCTTACAAGCAGCTCTAGGAACTCTGAATAGTTGTTTGAACAACGAGTTACATTTACGTACTATCAGTGCCAATATTGGCATGTTGAGGTCGATGAAAGAAATAACTGATTAG
>>atpF_arabidopsis_thaliana
ATGAAAAATTTAACCGATTCTTTCGTTTACTTGGGTCACTGGCCATCCGCCGGGAGTTTCGGATTTAATACCGATATTTTAGCAACAAATCCAATAAATCTAAGTGTAGTTTTCGGTGTATTGATCTTTTTTGGAAAGGGAGTGTTAAATGATTTATTAGATAACCGAAAGCAGAGGATATTAAATACTATTCGAAATTCAGAAGAACTGCGTGAAGGAGCTATTCAACAATTAGAAAATGCCCGGGCGCGCTTGCGTAACGTAGAAACGGAAGCGGATAAGTTTCGCGTGAATGGATACTCTGAAATCGAACGAGAAAAATTGAATTTGATTAATTCAACTTATAAAACTTTGAAACAATTAGAAAATTACAAAAATGAAACCATTCTTTTTGAGCAACAAAGAACAATTAATCAAGTCCGCGAACGGGTTTTCCAACAAGCTTTACAAGGAGCTATAGGAACCCTAAATAGTTGTTTGAGTAATGAGTTACATTTACGTACTATTAATGCAAATATTGGGATGTTTGGTACGATGAAAGAAATAACTGATTAA
>atpF_iodes_scandens
ATGAAAACTGTAACCGACTCTTTCCTTTCTTTGGGCTACTGGCCATCCGCCGGGAGTTTCGGGTTTAATACCGATATTTTAGCAACAAATCCAATAAATCTAAGTGTAGTACTTGGTGTATTGATCTTTTTTGGAAAGGGAGTGT-GTGCGAGTTGTTTA--------------------------------CAAAATTCAGCAGAACTGCGCGGGAGGGCCATTGAACAGCTGGAAAAGGCTCGAGCTCGCTTA------GCAGAACTG---------------CGCGGGAGGG----CCATTGAACAGCTGGAAAAGGCTCGAGCTCGCTTACTTCAATTACTTATG--------------------------------------------------------------------------------------------------------------------------------------------------------------------------------------------------------------
