# Supplementary material for: Complete plastome sequence of Iodes cirrhosa Turcz., the first in the Icacinaceae, comparative genomic analyses and possible split of Idoes species in response to climate changes
Source: PeerJ. 2019 Apr 1;7:e6663. doi: 10.7717/peerj.6663 (PMC6448556; doi:10.7717/peerj.6663)
Supplement: Dataset S9 [file peerj-07-6663-s011.zip › DatasetS9/msa_genes/atpH.msa]

>atpH_iodes_scandens
ATGAATCCACTGATTTCTGCTGCTTCCGTTATTGCTGCTGGATTGGCCGTAGGGCTTGCTTCTATTGGACCTGGAGTTGGTCAAGGCACTGCTGCGGGTCAAGCTGTAGAAGGTATCGCGAGACAGCCCGAGGCTGAAGGAAAAATCCGGGGCACTTTATTGCTTAGTCTAGCTTTTATGGAAGCTTTAACAATTTATGGACTGGTTGTAGCATTAGCACTTTTATTTGCGAATCCTTTTGTT---
>atpH_iodes_seretii
ATGAATCCACTGATTTCTGCTGCTTCCGTTATTGCTGCTGGATTGGCCGTAGGGCTTGCTTCTATTGGACCTGGAGTTGGTCAAGGCACTGCTGCGGGTCAAGCTGTAGAAGGTATCGCGAGACAGCCCGAGGCTGAAGGAAAAATCCGGGGCACTTTATTGCTTAGTCTAGCTTTTATGGAAGCTTTAACAATTTATGGACTGGTTGTAGCATTAGCACTTTTATTTGCGAATCCTTTTGTT---
>atpH_iodes_perrieri
ATGAATCCACTGATTTCTGCTGCTTCCGTTATTGCTGCTGGATTGGCCGTAGGGCTTGCTTCTATTGGACCTGGAGTTGGTCAAGGCACTGCTGCGGGTCAAGCTGTAGAAGGTATCGCGAGACAGCCCGAGGCTGAAGGAAAAATCCGGGGCACTTTATTGCTTAGTCTAGCTTTTATGGAAGCTTTAACAATTTATGGACTGGTTGTAGCATTAGCACTTTTATTTGCGAATCCTTTTGTT---
>atpH_iodes_cirrhosa
ATGAATCCACTGATTTCTGCTGCTTCCGTTATTGCTGCTGGATTGGCCGTAGGGCTTGCTTCTATTGGACCTGGAGTTGGTCAAGGCACTGCTGCGGGTCAAGCTGTAGAAGGTATCGCGAGACAGCCCGAGGCTGAAGGAAAAATCCGGGGCACTTTATTGCTTAGTCTAGCTTTTATGGAAGCTTTAACAATTTATGGACTGGTTGTAGCATTAGCACTTTTATTTGCGAATCCTTTTGTTTAA
>atpH_iodes_klaineana
ATGAATCCACTGATTTCTGCTGCTTCCGTTATTGCTGCTGGATTGGCCGTAGGGCTTGCTTCTATTGGACCTGGAGTTGGTCAAGGCACTGCTGCGGGTCAAGCTGTAGAAGGTATCGCGAGACAACCTGAGGCTGAAGGAAAAATCCGGGGCACTTTATTGCTTAGTCTAGCTTTTATGGAAGCTTTAACAATTTATGGACTGGTTGTA------------------------------------
>atpH_iodes_liberica
ATGAATCCACTGATTTCTGCTGCTTCCGTTATTGCTGCTGGATTGGCCGTAGGGCTTGCTTCTATTGGACCTGGAGTTGGTCAAGGCACTGCTGCGGGTCAAGCTGTAGAAGGTATCGCGAGACAACCTGAGGCTGAAGGAAAAATCCGGGGCACTTTATTGCTTAGTCTAGCTTTTATGGAAGCTTTAACAATTTATGGACTGGTTGTAGCATTAGCACTTTTATTTGCGAATCCTTTTGTT---
>>atpH_arabidopsis_thaliana
ATGAATCCACTGGTTTCTGCTGCTTCGGTTATTGCTGCTGGGTTGGCTGTTGGGCTTGCTTCTATTGGACCTGGAGTCGGTCAAGGTACAGCTGCGGGTCAAGCTGTCGAAGGTATCGCGAGACAACCTGAGGCAGAAGGAAAAATACGAGGTACTTTATTGCTTAGTTTGGCTTTTATGGAAGCTTTAACAATTTATGGCCTGGTTGTAGCATTAGCGCTTTTATTTGCGAATCCTTTTGTTTAA
