# Supplementary material for: Complete plastome sequence of Iodes cirrhosa Turcz., the first in the Icacinaceae, comparative genomic analyses and possible split of Idoes species in response to climate changes
Source: PeerJ. 2019 Apr 1;7:e6663. doi: 10.7717/peerj.6663 (PMC6448556; doi:10.7717/peerj.6663)
Supplement: Dataset S9 [file peerj-07-6663-s011.zip › DatasetS9/msa_genes/atpI.msa]

>atpI_iodes_klaineana
ATGAATGTTCTATCATGTTCCATCAACACCCTAA------AGGGGTTATACGATATATCCGGCGTGGAAGTCGGCCAACATTTGTATTGGGAAATAGGGGGTTTCAAAATCCACGGCCAGGTACTTATTACTTCTTGGGTTGTAATTGCTATCTTATTAGGTTCAGCTACTATAGCTGTCCGGAACCCACAAACCATTCCGACCAGAGGTCAGAATTTCTTCGAATATGTCCTTGAATTCATTCGAGATGTGAGTAAAACTCAAATTGGAGAAGAATATGGTCCTTGGGTTTCTTTTATTGGAACTATGTTTCTATTTATTTTTGTTTCGAATTGGTCAGGGGCTCTTTTACCCTGGAAAATCATCCAATTACCTCATGGGGAGTTAGCCGCACCTACGAATGATATAAATACTACTGTTGCTTTGGCTTTACTCACATCAGTGGCATATTTCTATGCGGGTCTTAGCAAAAAAGGATTAGGTTATTTCGGGAAATATATTCAACCAACTCCAATACTTTTACCCATTAACATCTTAGAAGATTTCACAAAGCCCTTATCGCTGAGTTTTCGACTTTTCGGGAATATATTGGCTGATGAATTAGTAGTTGTTGTTCTTGTTTCTTTAGTACCTTTAGTAGTTCCTATACCTGTGATGTTCCTTGGATTATTTACAAGTGGTATCCAAGCTCTTATTTTTGCAACTTTAGCCGCAGCTTATATAGGCGAATCCATGGAGGGCCATCAT---
>atpI_iodes_liberica
ATGAATGTTCTATCATGTTCCATCAACACCCTAA------AGGGGTTATACGATATATCCGGCGTGGAAGTCGGCCAACATTTGTATTGGGAAATAGGGGGTTTCAAAATCCACGGCCAGGTACTTATTACTTCTTGGGTTGTAATTGCTATCTTATTAGGTTCAGCTACTATAGCTGTCCGTAACCCACAAACCATTCCGACCAGAGGTCAGAATTTCTTCGAATATGTCCTTGAATTCATTCGAGATGTGAGTAAAACTCAAATTGGAGAAGAATATGGTCCTTGGGTTTCTTTTATTGGAACTATGTTTCTATTTATTTTTGTTTCGAATTGGTCAGGGGCTCTTTTACCCTGGAAAATCATCCAATTACCTCATGGGGAGTTAGCCGCACCTACGAATGATATAAATACTACTGTTGCTTTGGCTTTACTCACATCAGTGGCATATTTCTATGCGGGTCTTAGCAAAAAAGGATTAGGTTATTTCGGGAAATATATTCAACCAACTCCAATACTTTTACCCATTAACATCTTATAAGATTTCACAAAGCCCTTATCGCTTAGTTTTCGACTTTTCGGGAATATATTGGCTGATGAATTAGTAGTTGTTGTTCTTGTTTCTTTAGTACCTTTAGTAGTTCCTATACCTGTGATGTTCCTTGGATTATTTACAAGTGGTATCCAAGCTCTTATTTTTGCAACTTTAGCCGCAGCTTATATAGGCGAATCCATGGAGGGCCATCAT---
>atpI_iodes_seretii
ATGAATGTTCTATCATGTTCCATCAACACCCTAA------AGGGGTTATACGATATATCCGTCGTGGAAGTCGGCCAACATTTGTATTGGGAAATAGGGGGTTTCAAAATCCACGGCCAGGTACTTATTACTTCTTGGGTTGTAATTGCTATCTTATTAGGTTCAGCTACTATAGCTGTCCGAAACCCACAAACCATTCCGACCAGAGGTCAGAATTTCTTCGAATATGTCCTTGAATTCATTCGAGATGTGAGTAAAACTCAAATTGGAGAAGAATATGGTCCTTGGGTTTCTTTTATTGGAACTATGTTTCTATTTATTTTTGTTTCTAATTGGTCAGGGGCTCTTTTACCCTGGAAAATCATCCAATTACCTCATGGGGAGTTAGCCGCACCTACGAATGATATAAATACTACTGTTGCTTTGGCTTTACTCACATCAGTGGCATATTTCTATGCGGGTCTTAGCAAAAAAGGATTAGGTTATTTCGGGAAATATATTCAACCAACTCCAATACTTTTACCCATTAACATCTTAGAAGATTTCACAAAGCCCTTATCGCTTAGTTTTCGACTTTTCGGGAATATATTGGCTGATGAATTAGTAGTTCTTGTTCTTGTTTCTTTAGTACCTTTAGTAGTTCCTATACCTGTGATGTTCCTTGGATTATTTACAAGTGGTATCCAAGCTCTTATTTTTGCAACTTTAGCCGCAGCTTATATAGGCGAATCCATGGAGGGCCATCAT---
>atpI_iodes_perrieri
ATGAATGTTCTATCATGTTCCATCAACACCCTAA------AGGGGTTATACGATATATCCGGCGTGGAAGTCGGCCAACATTTGTATTGGGAAATAGGGGGTTTCAAAATCCACGGCCAGGTACTTATTACTTCTTGGGTTGTAATTGCTATCTTATTAGGTTCAGCTACTATAGCTGTCCGGAACCCACAAACCATTCCGACCAGAGGTCAGAATTTCTTCGAATATGTCCTTGAATTCATTCGAGATGTGAGTAAAACTCAAATTGGAGAAGAATATGGTCCTTGGGTTTCGTTTATTGGAACTATGTTTCTATTTATTTTTGTTTCTAATTGGTCAGGGGCTCTTTTACCCTGGAAAATCATCCAATTACCTCATGGGGAGTTAGCCGCACCTACGAATGATATAAATACTACTGTTGCTTTGGCTTTACTCACATCAGTGGCATATTTCTATGCGGGTCTTAGCAAAAAAGGATTAGGTTATTTCGGGAAATATATTCAACCAACTCCAATACTTTTACCCATTAACATCTTAGAAGATTTCACAAAGCCCTTATCGCTTAGTTTTCGACTTTTCGGGAATATATTGGCTGATGAATTAGTAGTTGTTGTTCTTGTTTCTTTAGTACCTTTAGTAGTTCCTATACCTGTGATGTTCCTTGGATTATTTACAAGTGGTATCCAAGCTCTTATTTTTGCAACTTTAGCCGCAGCTTATATAGGCGAATCCATGGAGGGCCATCAT---
>atpI_iodes_cirrhosa
ATGAATGTTCTATCATGTTCCATCAACACCCTAA------AGGGGTTATACGATATATCCGGCGTGGAAGTCGGCCAACATTTGTATTGGCAAATAGGGGGTTTCAAAATCCACGGCCAGGTACTTATTACTTCTTGGGTTGTAATTGCTATCTTATTAGGTTCAGCTACTATAGCTGTCCGGAACCCACAAACCATTCCGACCAGAGCTCAGAATTTCTTCGAATATGTCCTTGAATTCATTCGAGATGTGAGTAAAACTCAAATTGGAGAAGAATATGGTCCTTGGGTTTCTTTTATTGGAACTATGTTTCTATTTATTTTTGTTTCTAATTGGTCGGGGGCTCTTTTACCCTGGAAAATCATCCAATTACCTCATGGGGAGTTAGCCGCACCTACGAATGATATAAATACTACTGTTGCTTTGGCTTTACTCACGTCAGTGGCATATTTCTATGCGGGTCTTAGCAAAAAAGGATTAGGTTATTTCGGTAAATATATTCAACCAACTCCAATACTTTTACCCATTAACATCTTAGAAGATTTCACAAAGCCCTTATCGCTTAGTTTTCGGCTTTTCGGGAATATATTGGCTGATGAATTAGTAGTTGTTGTTCTTGTTTCTTTAGTACCTTTAGTAGTTCCTATACCTGTGATGTTCCTTGGATTATTTACAAGTGGTATCCAAGCTCTTATTTTTGCAACTTTAGCCGCAGCTTATATAGGTGAATCCATGGAGGGCCATCATTAA
>atpI_iodes_scandens
ATGAATGTTCTATCATGTTCCATCAACACCCTAA------AGGGGTTATACGATATATCCGGCGTGGAAGTCGGCCAACATTTGGATTGGCAAATAGGGGGTTTCAAAATCCACGGCCAGGTACTTATTACTTCTTGGGTTGTAATTGCTATCTTATTAGGTTCAGCTACTATAGCTGCCCGGAATCCACAAACCATTCCGACCAGAGCTCAGAATTTCTTCGAATATGTCCTTGAATTCATTCGAGATGTGAGTAAAACTCAAATTGGAGAAGAATATGGTCCTTGGGTTTCTTTTATTGGAACTATGTTTCTATTTATTTTTGTTTCTAATTGGTCAGGGGCTCTTTTACCCTGGAAAATCATCCAATTACCTCATGGGGAGTTAGCCGCACCTACGAATGATATAAATACTACTGTTGCTTTGTCTTTACTCACGTCAGTGGCATATTTCTATGCGGGCCTTAGCAAAAAAGGATTAGGTTATTTCGGTAAATATATTCAACCAACTCCAATACTTTTACCCATTAACATCTTAGAAGATTTCACAAAGCCCTTATCGCTTAGTTTTCGACTTTTCGGGAATATATTGGCTGATGAATTAGTAGTTGTTGTTCTTGTTTCTTTAGTACCTTTAGTAGTTCCTATACCTGTGATGTTCCTTGGATTATTTACAAGTGGTATCCAAGCTCTTATTTTTGCAACTTTAGCCGCAGCTTATATAGGTGAATCCATGGAGGGCCATCAT---
>>atpI_arabidopsis_thaliana
ATGAATGTTTTATCATGTTCCATCAACACACTAATAAAAGAAGGGTTATATGAGATATCTGGTGTAGAAGTAGGCCAACATTTCTATTGGCAAATAGGGGGTTTCCAGGTCCATGCCCAAGTTCTTATTACTTCTTGGGTTGTAATTGCTATCTTATTAGGTTCCGCAGTTCTAGCGATTCGCAATCCACAAACAATTCCAACTGACGGCCAAAATTTCTTTGAATTTGTCCTTGAATTCATTCGAGACGTGAGTAAAACCCAGATTGGAGAAGAATATGGTCCATGGGTTCCCTTTATTGGAACCCTGTTTTTATTTATTTTTGTTTCTAACTGGTCAGGAGCCCTTTTACCGTGGAAAATTATCCAGTTACCTCAAGGGGAGTTAGCAGCACCAACGAATGATATAAATACGACGGTTGCTTTAGCTTTACTCACATCAGTAGCCTATTTTTATGCGGGGCTTAGCAAAAAAGGATTAGGGTATTTCAGTAAATACATTCAACCAACCCCAATTCTTTTACCCATTAACATCTTAGAAGATTTTACAAAACCCCTATCACTTAGTTTTCGACTTTTCGGAAATATATTAGCCGATGAATTAGTCGTTGTTGTTCTTGTTTCTTTAGTACCTTTAGTGGTTCCTATACCTGTTATGTTCCTTGGATTATTTACAAGCGGGATTCAAGCTCTCATTTTTGCCACTTTAGCTGCGGCTTATATAGGTGAGTCTATGGAAGGTCATCATTAA
