# Supplementary material for: Complete plastome sequence of Iodes cirrhosa Turcz., the first in the Icacinaceae, comparative genomic analyses and possible split of Idoes species in response to climate changes
Source: PeerJ. 2019 Apr 1;7:e6663. doi: 10.7717/peerj.6663 (PMC6448556; doi:10.7717/peerj.6663)
Supplement: Dataset S9 [file peerj-07-6663-s011.zip › DatasetS9/msa_genes/ccsA.msa]

>ccsA_iodes_scandens
---------ATGATATTTTTCACTTTAGAGCATATATTAACCTTTTCGATCGTTTCAGTTGTAATTACAATTCATTTTATAACCTTATTCGTC------GATGAAATTGTAAGATTATATGATTCGTCAGAAAAGGGCATGATAGCTGTTTTTTCTTGTATAACAGGATTATTAGTCACTCGTTGCATTTATTCAGGGCATTTTCCACTAAGTGATTTATATGAATCATTAATCTTCCTTTCATGGAGTTTCTCAATTATTCATCTAATT---------------------------------------------CCTTATTTCAAAAAAAATAAAAAAGAT---TTAAGGACAATAACTGCGCCAAGTGCTATTTTTAGCCAAGGCTTTACTACTTCAGGTCTTTTAACTGAAATAAATCAATCCACAATATTAGTACCCGCTCTTCAATCCGAATGGTTAATAATGCACGTAAGTATGATGATATTAGGCTATGCTGCTCTTTTATGTGGATCATTATTGTCAGTAGCACTTCTAGTCATTACATTTCGAAAAAATAGAAAAAATTATTCTAAAAGTTATAA------------TTTATTAAATAAGCCGTTTTTCTTTGGCGAAATCCAAT------ACATGAATAAAAAAAGAAATGTTTTACGA-AATACTTCTCTTTTT--------TCTG-------CTAAAAATTATTACCAGTCCCAATTGATTCAGCAACTGGATTATTGGAGTTATCGTGTTATTAGTCTAGGATTTATCTTTTTAACCATAGGTATACTTTCAGGAGCAGTATGGGCTAATGAAGCATGGGGATCATATTGGAATTGGGATCCAAAAGAAACTTGGGCATTTATTACTTGGATCATATTTGCGATTTATTTACATACTCGAATAAATAAAAATTTGCAAGGTGTAAATTCCGCAATTGTGCCATCTATAGGCTTTCTTATCATTTGGATATGTTATTTTGGAGTCAATCTATTAGGAATAGGATTACATAGTTATGGTTCATTTACATTAATGTCTAAT---
>ccsA_iodes_seretii
------------------------------------------------------------------------------------TTATTCGTC------GATGAAATTGTAAGATTATATGATTCGTCAGAAAAGGGCATGATAGCTGTTTTTTCTTGTATAACAGGATTATTAGTCACTCGTTGGATTTATTCAGGGCATTTTCCACTAAGTGATTTATATGAATCATTAATCTTCCTTTCATGGAGTTTTTCAATTATTCATCTAATTCCTTATAGATCGGAAGAGCACACGTCTTCAATTATTCATCTAATTCCTTATTTCAAAAAAAATAAAAAAAAT---TTAAGGACAATAACTGCGCCAAGTGCTATTTTTAGCCAAGGCTTTACTACTTCAGGTCTTTTAACTGAAATACATCAATCCACAATATTAGTACCCGCTCTTCAATCCGAATGGTTAATAATGCACGTAAGTATGATGATATTAGGCTATGCTGCTCTTTTATGTGGATCATTATTATCAGTAGCACTTCTAGTCATTACATTTCGAAAAAATAGAAAGAATTTTTCTAAAAGTCATAA------------TTTATTAAATAAGCCGTTTTTCTTTGGCGAAATCCAATACCAATACATGAATAAAAAAAGAAATGTTTTACAA-AATACTTCTCTTTTT--------TCTT-------CTAAAAATTATTACCAGT---------------------------GGAGTTATCGTGTTATTAGTCTAGGATTTATCTTTTTAACCATCGGTATACTTTCGGGAGCAGTATGGGCTAATGAAGCATGGGGATCATATTGGAATTGGGATCCAAAAGAAACTTGGGCATTTATTACTTGGATCATATTTGCGATTTATTTACATACTCGAATAAATAAAAATTTGCAAGGTGTAAATTCCGCAATTGTTCCATCTATAGGCTTTCTTATCATTTGGATATGTTATTTTGGAGTCAATCTATTAGGAATAGGGTTACATAGTTATGGTTCATTTACATTAACGTCTAAT---
>ccsA_iodes_cirrhosa
ATGATATTTTTAACTTTAGAGCATATATTAACTCATATTTCCTTTTCGATCGTTTCAATTGTAATTACAATTCATTTTATAACCTTATTCGTC------GATGAAATTGTAAGATTATATGATTCGTCAGAAAAGGGCATGATAGCAGTTTTTTCTTGTATAACAGGATTATTAGTCACTCGTTGGATTTATTCAGGGCATTTTCCACTAAGTGACTTATATGAATCATTAATCTTCCTTTCATGGAGTTTCTCAATTATTCATCTAATT---------------------------------------------CCTTATTTCAAAAAAAATAAAACAAAT---TTAAGGCCAATAACTGTGCCAAGTGCTATTTTTAGCCAAGGCTTTACTACTTCAGGTCTTTTAACTGAAATACATCAATCCACAATATTAGTACCCGCTCTTCAATCCGAATGGTTAATAATGCACGTAAGTATGATGATATTAGGCTATGCTTCTCTTTTATGTGGATCATTATTGTCAGTAGCACTTCTAGTCATTACATTTCGAAAAAATAGAAAAAATTATTCAAAAAGTCATAA------------TTTATTAAATAAGCCGTTTTTCTTTGGCGAAATCCAAT------ACATGAATAAAAAAAGAAATGTTTTACGA-AATACTTCTCTTTTT--------TCTTTTT-CTGCTAAAAATTATTACCAGTCCCAATTGATTCAGCAACTGGATTATTGGAGTTATCGTGTTATTAGTCTAGGATTTATCTTTTTAACCATAGGTATACTTTCGGGAGCAGTATGGGCTAATGAAGCATGGGGATCATATTGGAATTGGGATCCAAAAGAAACTTGGGCATTTATTACTTGGATCATATTTGCGATTTATTTACATACTCGAATAAATAAAAATTTGCAAGGTGTAAATTCCGCAATTGTGCCATCTATAGGCTTTCTTATCATTTGGATATGTTATTTTGGAGTCAATCTAGTAGGAATAGGATTACATAGTTATGGTTCATTTACATTAATGTCTAATTGA
>ccsA_iodes_klaineana
ATGATATTTTTAACTTTAGAGCATATATTAACTCATATTTCCTTTTCGATCGTTTCAATTGTAATTACAATTCATTTTATAACCTTATTCGTC------GATGAAATTGTAAGATTATATGATTCGTCAGAAAAGGGCATGATAGCTGTTTTTTCTTGTATAACAGGATTATTAGTCACTCGTTGGATTTATTCAGGGCATTTTCCACTAAGTGATTTATATGAATCATTAATCTTCCTTTCATGGAGTTTCTCAATTATTCATCTAATT---------------------------------------------CCTTATTTCAAAAAAAATAAAACAAAT---TTAAGGACAATAACTGCGCCAAGTGCTATTTTTAGCCAAGGCTTTACTACTTCAGGTCTTTTAACTGAAATACATCAATCCACAATATTAGTACCCGCTCTTCAATCCGAATGGTTAATAATGCACGTAAGTATGATGATATTAGGCTATGCTGCTCTTTTATGTGGATCATTATTATCAGTAGCACTTCTAGTCATTACATTTCGAAAAAATAGAAAGATTTTTTCGAAAAGTCATAA------------TTTATTAAATAAGCCGTTTTTCTTTGACGAAATCCAAT------ACATGAATAAAAAAAGAAATGTTTTACGA-AATACTTCTCTTTTT--------TCTT-------CTAAAAATTATTACCAGTACCAATTGATTCAGCAACTGGATTATTGGAGTTATCGTGTTATTAGTCTAGGATTTATCTTTTTAACCATAGGTATACTTTCGGGAGCAGTATGGGCTAATGAAGCATGGGGATCATATTGGAATTGGGATCCAAAAGAAACTTGGGCATTTATTACTTGGATCATATTTGCGATTTATTTACATACTCGAATAAATAAAAATTTACAAGGTGAAAATTCCGCAATTGTGCCATCTATAGGCTTTCTTATCATTTGGATATGTTATTTTGGAGTCAATCTATTAGGAATAGGATTACATAGTTATGGTTCATTTACATTAACGTCTAAT---
>ccsA_iodes_perrieri
ATGATATTTTTAACTTTAGAGCATATATTAACTCATATTTCCTTTTCCATCGTTTCAATTGTCATTACAATTCATTTTATAACCTTATTCGTC------GATGAAATTGTAAGATTATATGATTCGTCAGAAAAGGGCATGATAGCTGTTTTTTCTTGTATAACAGGATTATTAGTCACTCGTTGGATTTATTCAGGGCATTTTCCACTAAGTGATTTATATGAATCATTAATCTTCCTTTCATGGAGTTTCTCAATTATTCATCTAATT---------------------------------------------CCTTATTTAAAAAAAAATAAAACAAAT---TTAAGGACAATAACTGCGCCAAGTGCTATTTTTAGCCAAGGCTTTACTACTTCAGGTCTTTTAACTGAAATACATCAATCCACAATATTAGTACCCGCTCTTCAATCCGAATGGTTAATAATGCACGTAAGTATGATGATATTAGGCTATGCTGCTCTTTTATGTGGATCATTATTATCAGTAGCACTTCTAGTCATTACATTTCGAAAAAATATTTCTATTTTTTCGAAAAGTCATAA------------TTTATTAAATAAGCCGTTTTTCTTTGGCGAAATCCAAT------ACATGAATAAAAAAAGAAATGTTTTACGA-AATACTTCTCTTTTT--------TCTT-------CTAAAAATTATTACCAGTACCAATTGATTCAGCAACTGGATTATTGGAGTTATCGTGTTATTAGTCTAGGATTTTTCTTTTTAACCATAGGTATACTTTCAGGAGCAGTATGGGCTAATGAAGCATGGGGATCATATTGGAATTGGGATCCAAAAGAAACTTGGGCATTTATTACTTGGATCATATTTGCGATTTATTTACATACTCGAATAAATAAAAATTTGCAAGGTGTAAATTCCGCAATTGTGCCATCTATAGGCTTTCTTATCATTTGGATATGTTATTTTGGAGTCAATCTATTAGGAATAGGATTACATAGTTATGGTTCATTTACATTAACGTCTAAT---
>ccsA_iodes_liberica
ATGATATTTTTAACTTTAGAGCATATATTAACTCATATTTCCTTTTCGATCGTTTCAATTGTAATTACAATTCATTTTATAACCTTATTCGTC------GATGAAATTGTAAGATTATATGATTCGTCAGAAAAGGGCATGATAGCTGTTTTTTCTTGTATAACAGGATTATTAGTCACTCGTTGGATTTATTCAGGGCATTTTCCACTAAGTGATTTATATGAATCATTAATCTTCCTTTCATGGAGTTTCTCAATTATTCATCTAATT---------------------------------------------CCTTATTTCAAAAAAAATAAAAAAAAT---TTAAGGACAATAACTGCGCCAAGTGCTATTTTTAGCCAAGGCTTTACTACTTCAGGTCTTTTAACTGAAATACATCAATCCACAATATTAGTACCCGCTCTTCAATCCGAATGGTTAATAATGCACGTAAGTATGATGATATTAGGCTATGCTGCTCTTTTATGTGGATCATTATTATCAGTAGCACTTCTAGTCATTACATTTCGAAAAAATCTTTCTATTTTTTCGAAAAGTCATAA------------TTTATTAAATAAGCCGTTTTTCTTTGACGAAATCCAAT------ACATGAATAAAAAAAGAAATGTTTTACGA-AATACTTCTCTTTTTAATACTTCTCTTTTTTCTTCTAAAAATTATTACCAGTACCAATTGATTCAGCAACTGGATTATTGGAGTTATCGTGTTATTAGTCTAGGATTTATCTTTTTAACCATAGGTATACTTTCGGGAGCAGTATGGGCTAATGAAGCATGGGGATCATATTGGAATTGGGATCCAAAAGAAACTTGGGCATTTATTACTTGGATCATATTTGCGATTTATTTACATACTCGAATAAATAAAAATTTGCAAGGTGTAAATTCCGCAATTGTGCCATCTATAGGCTTTCTTATCATT------------------------------------------------------------------------------
>>ccsA_arabidopsis_thaliana
ATGATTTTTTCAATTTTAGAGCATATATTAACTCATATATCTTTTTCGGTCGTTTCAATTGTGCTGACAATTTATTTTTTAACTTTATTAGTTAATTTAGATGAAATCATAGGATTTTTTGATTCATCAGATAAAGGAATCATAATTACGTTTTTTGGTATAACAGGATTATTATTAACTCGTTGGATTTATTCAGGACATTTTCCATTAAGTAATTTATATGAATCATTAATTTTTCTTTCGTGGGCTTTTTCAATTATTCATATGGTT---------------------------------------------TCCTATTTTAATAAAAAACAACAAAATAAGTTAAACACAATAACTGCGCCAAGTGTTATTTTTATTCAGGGTTTTGCTACTTCAGGTCTTTTAAACAAAATGCCTCAGTCTGCAATATTAGTACCAGCTCTCCAGTCCCAGTGGTTAATGATGCACGTAAGTATGATGATATTAGGCTATGGCGCTCTGTTATGCGGATCATTATTATCAATAGCTCTTCTAGTGATTACATTTCGCAAAGTCGGACCTACTTTTTGGAAAAAGAATATAAAAAAAAATTTTTTATTAAATGAATTATTTTCTTTTGATGTACTTTACT------ACATAAATGAAAGAAATTCTATTTTACTACAACAAAACATTAATT----TTAGTTTTT------CTAGAAATTATTATAGGTATCAACTGATTCAACAATTAGATTTTTGGAGTTTTCGTATTATTAGTCTTGGATTTATCTTTTTAACCGTCGGCATTCTTTCAGGAGCTGTCTGGGCTAATGAGACATGGGGTTCATATTGGAACTGGGACCCAAAAGAAACTTGGGCATTTATTACTTGGACTATATTCGCAATTTATTTACATATTAAAACAAATAGGAATGTTAGGGGTATAAATTCTGCAATTGTGGCTTTGATCGGTTTTATTTTAATTTGGATATGCTATTTTGGCGTCAATCTTTTAGGAATAGGTTTACATAGTTATGGTTCATTTACATCGAATTAA------
