# Supplementary material for: Complete plastome sequence of Iodes cirrhosa Turcz., the first in the Icacinaceae, comparative genomic analyses and possible split of Idoes species in response to climate changes
Source: PeerJ. 2019 Apr 1;7:e6663. doi: 10.7717/peerj.6663 (PMC6448556; doi:10.7717/peerj.6663)
Supplement: Dataset S9 [file peerj-07-6663-s011.zip › DatasetS9/msa_genes/cemA.msa]

>cemA_iodes_cirrhosa
ATGGCAAAAAAGAAAGCATTCACTCCTCTTTTATATCTTGCATCTATAGTATTTTTGCCCTGGTGTATTTCTCTCCCATTTAATAAAAGTTTTGAATCTTGGGTTACTAATTGGTGGGATACTAGGCAATCCGAAATTCTTTTGAATGATATTCAAGAAAAGAGTATTCTAGAAAAATTCATAGAATTAGAGGAACTCCTCCTCTTGGAGGAAATAATCAAGGAATACTCGGAGACAGATCGACAAAAGTTTCGTATCGGAATCCACAAAGAAATGATCCAATTAATCAAGATATACAATGAGGATCATATTAATACGATTTTGCACTTCTCAACAAATATAATCTGCTTCGTTATTCTAAGCGGTTATTCTATTTTGGGTAATGACGAACTTGTTCTTCTTAACTCTTGGGTTCAGGAATTTCTATATAACTTAAGCGACACAATAAAAGCTTTTTCTATTCTTTTATTAACTGATTTATGTATTGGATTCCATTCACCCCATGGTTGGGAACTAATGATTGGCTCTGTCTATAAAGATTTTGGATTTGTTCATAATGATCAAATTATATCTGGTCTTGTTTCCACTTTTCCAGTCATTCTAGATACAATTTTAAAATATTGGATTTTCCGCTATTTAAATCGTGTATCCCCGTCACTTGTAGTAATTTATCATTCAATGAATGAATGA
>cemA_iodes_scandens
---------------------------------------------------------------------------------------------------------------------------------------------------------------------------------------------------------------------------------------------------------------------ATCCACAAAGAAATGATCCAATTAATCAAGATATACAATGAGGATCATATTAATACGATTTTGCACTTCTCAACAAATATAATCTGCTTCGTTATTCTAAGCGGTTATTCTATTTTGGGTAATGACGAACTTGTTCTTCTTAACTCTTGGGTTCAGGAATTTCTATATAACTTAAGCGACACAATAAAAGCTTTTTCTATTCTTTTATTAACTGATTTATGTATTGGATTCCATTCACCC---------------------------------------------------------------------------------------------------------------------------------------------------------------------------------------------
>cemA_iodes_klaineana
ATGGCAAAAAAGAAAGCATTCACTCCTCTTTTATATCTTGCATCTATAGTATTTTTGCCCTGGTGTATTTCTCTCCCATTTAATAAAAGTTTTGAATCTTGGGTTACTAATT------ATACTAGGCAATCCGAAATTCTTTTGAATGATATTCAAGAAAAGAGTATTCTAGAAAAATTCATAGAATTAGAGGAACTCCTCCTCTTGGACGAAATAATCAAGGAATACTCGGAGACAGATCGACAAAAGTTTCGTATCGGAATCCACAAAGAAATGATCCAATTAATCAAGATATACAATGAGGATCATATTAATACGATTTTGCACTTCTCAACAAATATAATCTGCTTCATTATTCTAAGTGCTTATTCTATTTTGGGTAATGACGAACTTGTTCTTCTTAACTCTTGGGTTCAGGAATTTCTATATAACTTAAGCGACACAATAAAAGCTTTTTCTATTCTTTTATTAACTGATTTATGTATCGGATTCCATTCACCCCATGGTTGGGAACTAATGATTGGCTCTGTCTATAAAGATTTTGGATTTGTTCATAATGATCAAATTATATCTGGTCTTGTTTCTACTTTTCCAGTCATTCTCGATACAATTTTAAAATATTGGATTTTCCGCTATTTAAATCGTGTATCCCCGTCA---------------------------------
>cemA_iodes_perrieri
ATGGAAAAAAAGAAAGCATTCATTCCTCTTTTATATCTTGCATCTATAGTATTTTTGCCCTGGTGTATTTCTCTCCCATTTAATAAAAGTTTTGAATCTTGGGTTCCTAATT------ATACTAGGCAATCCGAAATTCTTTTGAATGATATTCAAGAAAAGAGTATTCTAGAAAAATTCATAGAATTAGAGGAACTCCTCCTCTTGGACGAAATAATCAAGGAATACTCGGAGACAGATCGACAAAAGTTTCGTATCGGAATCCACAAAGAAATGATCCAATTAATCAAGATATACAATGAGGATCATATTAATACGATTTTGCACTTCTCAACAAATATAATCTGCTTCATTATTCTAAGTGCTTATTCTATTTTGGGTAATGACGAACTTGTTCTTCTTAACTCTTGGGTTCAGGAATTTCTATATAACTTAAGCGACACAATAAAAGCTTTTTCTATTCTTTTATTAACTGATTTATGTATCGGATTCCATTCACCCCATGGTTGGGAACTAATGATTGGCTCTGTTTATAAAGATTTTGGATTTGTTCATAATGATCAAATTATATCTGGTCTTGTTTCTACTTTTCCAGTCATTCTAGATACAATTTTAAAATATTGGATTTTCCGCTATTTAAATCGTGTATCTCCGTCACTTGTAGTAATTTATCATTCAATG---------
>cemA_iodes_liberica
------------------------------------------------------------------------------------------------TCTTGGGTTACTAATT------ATACTAGGCAATCCGAAATTCTTTTGAATGATATTCAAGAAAAGAGTATTCTAGAAAAATTCATAGAATTAGAGGAACTCCTCCTCTTGGACGAAATAATCAAGGAATACTCGGAGACAGATCGACAAAAGTTTCGTATCGGAATCCACAAAGAAATGATCCAATTAATCAAGATATACAATGAGGATCATATTAATACGATTTTGCACTTCTCAACAAATATAATCTGCTTCATTATTCTAAGTGCTTATTCTATTTTGGGTAATGACGAACTTGTTCTTCTTAACTCTTGGGTTCAGGAATTTCTATATAACTTAAGCGACACAATAAAAGCTTTTTCTATTCTTTTATTAACTGATTTTTTTATCGGATTCCATTCACCCCATGGTTGGGAACTAATGATTGGCTCTGTCTATAAAGATTTTGGATTTGTTCATAATGATCAAATTATATCTGGTCTTGTTTCTACTTTTCCAGTTATTCTAGATACAATTTTAAAATATTGGATTTTCCGCTATTTAAATCGTGTATCCCCGTCACTTGTAGTAATTTATCATTCAATGAATGAA---
>cemA_iodes_seretii
------------------------------------------------------------------------------------------------------------------------------------------------------------------------------------------------------------------------------------------------------------------------------------------------------------------------------------------------------------------------------------------GGTAATGAGGAACTTGTTCTTCTTAACTCTTGGGTTCAGGAATTTCTATATAACTTAAGCGACACAATAAAAGCTTTTTCTATTCTTTTATTAACTGATTTATGTATCGGATTCCATTCACCCCATGGTTGGGAACTAATGATTGGCTCTGTCTATAAAGATTTTGGATTTGTTCATAATGATCAAATTATATCTGGTCTTGTTTCTACTTTTCCAGTCATTCTAGATACAATTTTAAAATATTGGATTTTCCGCTATTTAAATCGTGTATCCCCGTCACTTGTAGTAATT---------------------
>>cemA_arabidopsis_thaliana
ATGGCAAAAAAGAAAGCATTCATTCCTTTTTTTTATTTTCTATCTATAGTCTTTTTGCCCTGGTTGATCTCTCTCTGCTGTAATAAAAGTTTGAAAACTTGGATTACTAATTGGTGGAATACTAGACAATGCGAAACTTTTTTGAATGATATTCAAGAAAAAAGTTTTCTAGAAAAATTCATACAATTAGAGGAACTATTCCAGCTCGATGAAATGATAAAGGAATACCCAGAAACCAATTTACAACAATTTCGTCTAGGAATCCACAAAGAAACGATCCAATTCATCAAGATACACAATGAGTATAATATCCATACAATCTTGCACTTCTCGACAAATCTAATATCTTTCGTTATTCTAAGTGGTTATTCCTTTTGGGGTAAGGAAAAGCTTTTTATTCTGAATTCTTGGGTTCAAGAATTCCTATATAATTTAAGTGATACAATTAAAGCTTTTTCGATTCTTTTATTAACTGATTTATGTATCGGATTCCATTCGCCTCACGGTTGGGAACTAATGATTGGTTATATTTACAAAGATTTTGGGTTTGCTCATTATGAGCAAATTTTATCTGGTCTAGTTTCTACCTTTCCAGTAATTCTTGATACAATTTTTAAATATTGGATTTTTCGTTATTTAAATCGTGTATCTCCGTCACTTGTAGTGATTTATCATGCAATAAACGACTAA
