# Supplementary material for: Complete plastome sequence of Iodes cirrhosa Turcz., the first in the Icacinaceae, comparative genomic analyses and possible split of Idoes species in response to climate changes
Source: PeerJ. 2019 Apr 1;7:e6663. doi: 10.7717/peerj.6663 (PMC6448556; doi:10.7717/peerj.6663)
Supplement: Dataset S9 [file peerj-07-6663-s011.zip › DatasetS9/msa_genes/clpP.msa]

>clpP_iodes_liberica
ATGCCTGTTGGTGTTCCAAAAGTACCTTTCCGCAGTCCTGGAGAAGAAGATGCATCTTGGGTTGACATA------CGACTTTATCGAGAAAGATTACTTTTTTTAGGACAAGCGGTTGATAGCGAG---------------ATCTCGAATCAACTTATTGGTCTTATGGTATATCTCAGTATCGAGGATGATACCAAAGATCTGCATTTGTTTATAAACTCTCCTGGTGGATGGGTAATACCTGGAGTAGGTATTTATGATACTATGCAATTTGTGCGACCAGATGTACATACAATATGCATGGGATTAGCCGCTTCAATGGGATCTTTTATCTTGGTTGGAGGAGAAATTACCAAACGTCTAGCATTCCCTCACGCTAGGGTAATGATCCATCAACCTGCTAGTTCTTTTTACGAGTCACAAACGGGAGAATTTATCCTGGAAGCGGAAGAATTGCTGAAACTGCGTGAAACCCTAACAAGGGTTTATGTCCAAAGAACGGGCAAACCCTTATGGGTTGTATCCGAAGACATGGAAAGAGATGTTTTTATGTCAGCAACAGAAGCACAAGCGTATGGAATTGTTGATCTTGTAGCGGTTGAA---
>clpP_iodes_seretii
ATGCCTGTTGGTGTTCCAAAAGTACCTTTCCGCAGTCCTGGAGAAGAAGATGCATCTTGGGTTGACATA---AACCGACTTTATCGAGAAAGATTGCTTTTTTTAGGACAAGCGGTTGATAGCGAGGCGGTTGATAGCGAGATCTCGAATCAACTTATTGGTCTTATGGTATATCTCAGTATCGAGGATGATACCAAAGATCTGCATTTGTTTATAAACTCTCCTGGTGGATGGGTAATACCTGGAGTAGGTATTTATGATACTATGCAATTTGTGCGACCAGATGTACATACAATATGCATGGGATTAGCCGCTTCAATGGGATCTTTTATCTTGGTTGGAGGAGAAATTACCAAACGTCTAGCATTCCCTCACGCTAGGGTAATGATCCATCAACCTGCTAGTTCTTTTTAGGAGTCACAAACGGGAGAATTTATCCTGGAAGCGGAAGAATTGCTGAAACTGCGCGAAACCCTAACAAGGGTTTATGTCCAAAGAACGGGCAAACCCTTATGGCTTGTATCCGAAGACATGGAAAGAGATGTTTTTATGTCAGCAACAGAAGCACAAGCGTATGGAATTGTTGATCTTGTAGCGGTTGAA---
>clpP_iodes_klaineana
ATGCCTGTTGGTGTTCCAAAAGTACCTTTCCGCAGTCCTGGAGAAGAAGATGCATCTTGGGTTGACATA---AACCGACTTTATCGAGAAAGATTACTTTTTTTAGGACAAGCGGTTGATAGCGAG---------------ATCTCGAATCAACTTATTGGTCTTATGGTATATCTCAGTATCGAGGATGATACCAAAGATCTGCATTTGTTTATAAACTCTCCTGGTGGATGGGTAATACCTGGAGTAGGTATTTATGATACTATGCAATTTGTGCGACCAGATGTACATACAATATGCATGGGATTAGCCGCTTCAATGGGATCTTTTATCTTGGTTGGAGGAGAAATTACCAAACGTCTAGCATTCCCTCACGCTAGGGTAATGATCCATCAACCTGCTAGTTCTTTTTACGAGTCACAAACGGGAGAATTTATCCTGGAAGCGGAAGAATTGCTGAAACTGCGTGAAACCCTAACAAGGGTTTATGTCCAAAGAACGGGCAAACCCTTATGGGTTGTATCCGAAGACATGGAAAGAGATGTTTTTATGTCAGCAACAGAAGCACAAGCGTATGGAATTGTTGATCTTGTAGCGGTTGAA---
>clpP_iodes_cirrhosa
ATGCCTGTTGGTGTTCCAAAAGTACCTTTCCGCAGTCCTGGAGAAGAAGATGCATCTTGGGTTGACATA---AACCGACTTTATCGAGAAAGATTACTTTTTTTAGGACAAGCGGTTGATAGCGAG---------------ATCTCGAATCAACTTATTGGTCTTATGGTATATCTCAGTATCGAGGATGATACCAAAGATCTGCATTTGTTTATAAACTCTCCTGGTGGATGGGTAATACCTGGAGTAGGTATTTATGATACTATGCAATTTGTGCGACCAGATGTACATACAATATGTATGGGATTAGCCGCCTCAATGGGATCTTTTATCTTGGTTGGAGGAGAAATTACCAAACGTCTAGCATTCCCTCACGCTAGGGTAATGATCCATCAACCTGCTAGTTCTTTTTACGAGTCACAAACGGGAGAATTTATCCTGGAAGCGGAAGAATTGCTGAAACTGCGTGAAACCCTAACAAGGGTTTATGTCCAAAGAACGGGCAAACCCTTATGGCTTGTATCCGAAGACATGGAAAGAGATGTTTTTATGTCAGCAACAGAAGCACAAGCGTATGGAATTGTTGATCTTGTAGCGGTTGAATGA
>clpP_iodes_perrieri
ATGCCTGTTGGTGTTCCAAAAGTACCTTTCCGCAGTCCTGGAGAAGAAGATGCATCTTGGGTTGACATA---AACCGACTTTATCGAGAAAGATTACTTTTTTTAGGACAAGCGGTTGATAGCGAG---------------ATCTCGAATCAACTTATTGGTCTTATGGTATATCTCAGTATCGAGGATGATACCAAAGATCTGCATTTGTTTATAAACTCTCCTGGTGGATGGGTAATACCTGGAGTAGGTATTTATGATACTATGCAATTTGTGCGACCAGATGTACATACAATATGCATGGGATTAGCCGCTTCAATGGGATCTTTTATCTTGGTTGGAGGAGAAATTACCAAACGTCTAGCATTCCCTCACGCTAGGGTAATGATCCATCAACCTGCTAGTTCTTTTTACGAGTCACAAACGGGAGAATTTATCCTGGAAGCGGAAGAATTGCTTAAACTGCGTGAAACCCTAACAAGGGTTTATGTCCAACGAACGGGCAAACCGTTATGGCTTGTATCCGAAGACATGGAAAGAGATGTTTTTATGTCATCAACAGAAGCACAAGCGTATGGAATTGTTGATCTTGTAGCGGTTGAA---
>clpP_iodes_scandens
ATGCCTGTTGGTGTTCCAAAAGTACCTTTCCGCAGTCCTGGAGAAGAAGATGCATCTTGGGTTGACATA---AACCGACTTTATCGAGAAAGATTACTTTTTTTAGGACAAGCGGTTGATAGCGAG---------------ATCTCGAATCAACTTATTGGTCTTATGGTATATCTCAGTATCGAGGATGATACCAAAGATCTGCATTTGTTTATAAACTCTCCTGGTGGATGGGTAATACCTGGAGTAGGTATTTATGATACTATGCAATTTGTGCGACCAGATGTACATACAATATGCATGGGATTAGCCGCTTCAATGGGATCCTTTATCTTGGTTGGAGGAGAAATTACCAAACGTCTAGCATTCCCTCACGCTAGGGTAATGATCCATCAACCCGCTAGTTCTTTTTACGAGTCACAAACGGGAGAATTTATCCTGGAAGCGGAAGAATTGCTGAAACTGCGTGAAACCCTAACAAGGGTTTATGTCCAAAGAACGGGCAAACCCTTATGGCTTGTATCCGAAGACATGGAAAGAGATGTTTTTATGTCAGCAACAGAAGCACAAGCGTATGGAATTGTTGATCTTGTAGCG---------
>>clpP_arabidopsis_thaliana
ATGCCTATTGGCGTTCCAAAAGTACCTTTTCGAAGTCCTGGAGAAGGAGATACATCTTGGGTTGACATATACAACCGACTTTATCGAGAAAGATTATTTTTTTTAGGCCAAGAGGTTGATACCGAA---------------ATCTCGAATCAACTTATTAGTCTTATGATATATCTCAGTATAGAAAAGGATACCAAAGATCTTTATTTGTTTATAAACTCTCCTGGTGGATGGGTAATATCTGGAATGGCTATTTATGATACTATGCAATTTGTGCGACCCGATGTACAGACAATATGCATGGGATTGGCCGCTTCAATAGCATCCTTTATCCTAGTCGGAGGAGCAATTACCAAACGTATAGCATTCCCTCACGCTAGGGTAATGATCCATCAACCCGCTAGTTCGTTTTATGAGGCACAAACGGGAGAATTTATCTTGGAAGCGGAAGAATTACTTAAACTTCGCGAAACCATCACAAGGGTTTATGTACAAAGAACGGGCAAACCTATATGGGTTATATCCGAAGACATGGAACGGGATGTTTTTATGTCAGCAACAGAAGCCCAAGCTCATGGAATTGTTGATCTTGTAGCGGTTCAATAA
