# Supplementary material for: Complete plastome sequence of Iodes cirrhosa Turcz., the first in the Icacinaceae, comparative genomic analyses and possible split of Idoes species in response to climate changes
Source: PeerJ. 2019 Apr 1;7:e6663. doi: 10.7717/peerj.6663 (PMC6448556; doi:10.7717/peerj.6663)
Supplement: Dataset S9 [file peerj-07-6663-s011.zip › DatasetS9/msa_genes/matK.msa]

>matK_iodes_klaineana
ATGGAGGAATTCAAAAAATATTTACGGATAGATAAATCTCAACAACACGACTTCTTATATCCACTTATCTTTCAGGAGTCCACTTATATACTTGCTCATGATCATGGTTTAAATAGATC---------------TATTTTGCTAGAAAATGGAGGTTATGGAAAAAAATTCAGCTTACTAATTGTAAAACGTTTAATTACTCGAATGTATCAACAGAATCATTTGATTCCCTTTGCTAATGATTCTAACCAAAATCTATTTTTTGGACGCAACAAGAATTTGTATTCGCAAATTATATCAGAAGGATTTGCAGTCATTGTGGAAATTCCATTTTCTCTACGATTAACGTCTTTCCTAGAAGGGAAAGATATAATACAATCTCATACTTTACGATCAATTCATTCAATATTTCCTTTTTTAGAGGACAACTTTTTACATTTAAATTATGCGTTAGATATACTAATACCCCACCCTATTCATCTGGAAATCTTGGTTCAAACTATTCGCTACTGGGTCAAAGATGCCTCTTCTTTGCATT--TATTACGATTTTTTCTCCATGAATATGGTAATTTGACTAGTACTATTACTTCAAAGAAAGTCAGTTATTCTTTTTCAAAAGGAAATCACAGATTCTTCTTCTTTTTATATAATTCTTATATATGTGAATATGAATCCGTCTTTGTCTTTCTCTGTAATCAATCTTCTCATTTACGATCAACATCCTCCGGGGCCTTTATTGAACGAATATATTTCTATCTAAAAATGGAATGTGTTGTAGAAGTCTTTTCTAAGGTTTCTCAGGCCAACCTATGGTTGTTCAAAGATCCTTTCATGTATTATGTTAGGTATCAAGGAAAATCTATTTTGGCTTCAAAAGGGACGTTTCTTTTGATGAAAAAATGGAAATATTACCTTGTAAATTTTTGTCAATCTTATTTTGATCTGTGGTCTAATCCGGGAAGGATCTATGTAAACCAATTATGCAAACATTCCCTTGACTTTATGGGTTATCTTTCAAGTGTGCAACTAAACTCTTCAATCATACGGAGTCAAATGCTAGAAAATTCATTTCTAGTCGATAATGCTATTAAGAAGTTCGATACTATTCTTCCAATTATTACTCTGATTGGATCATTGGCTAAAGCGAAATTTTGTAACACATTAGGGCATCCCATTAGTAAGCCGGTCCGGGCCCATTTATCTGATTCTGATATTATTGACCGATTTGGGCGTATATGCAGAAATCTTTTTCATTATTATAGTGGATCCTCAAAAAAAAAGAGATTGTATCGAATAAAGTATATACTTCGACTTTCTTGTGCTAGAACTTTGGCTCGGAAACACAAAAGTACTGTACGTGCTTTTTTGAAA---------CCGGAATTTTTTGAAAAGTTCCTTACGGCGGAAGGGGAAGTTCTGTCTTTGACCTTTCCAATAGTTTCTTCTATTTTGCGGGGGTTATATAGAAGGCGAATTTGGTATTTGGATATTATTTGTATTAATGATCTGGCCAATTATGAA---------------------------------------------------------------------------------------------------------------------------------------------------------------
>matK_iodes_seretii
ATGGAGGAATTCAAAAAATATTTACGGATAGATAAATCTCAACAACACGACTTCTTATATCCACTTATCTTTCAGGAGTCCACTTATATACTTGCTCATGATCATGGTTTAAATAGATC---------------TATTTTGTTAGAAAATAGAGGTTATGACAAAAAATCCAGC---------------------------------------CAGAATCATTTGATTCCCTTTGCTAATGATTCTAACCAAAATCAATTTTTTGGACGCAACAAGAATTTGTATTCGCAAATTATATCAGAAGGATTTGCAGTCATTGTGGAAATTCCATTTTCTCTACGATTAACGTCTTTCCTAGAAGGGAAAGATATAATACAATCTCATACTTTACGATCAATTCATTCAATATTTCCTTTTTTAGAGGACAACTTTTTACATTTAAATTATGCGTTAGATATACTAATACCCCACCCTATTCATCTGGAAATCTTGGTTCAAACTATTCGCTACTGGGTCAAAGATGCCTCTTCTTTGCATT--TATTACGATTTTTTCTCCATGAATATGGTAATTTGACTAGTACTATT---------------------------TCAAAAGGAAATCAGAGATTCTTCTTCTTTTTATATAATTCTTATGTATGTCAATATGAATCCGTCTTTGTCTTTCTCTGTAATCAATCTTCTCATTTACGATCAACATCCTACGGGGCCTTTATTGAACGAATATCTTTCTATCTAAAAATGGAATGTGTTGTAGAAGTCTTTTCT------------------------------------------------------------------------------------------------------------------------------------------------------------------------------------------CGATTATGCAAACATTCCCTTGACTTTATGGGTTATCTTTCAAGTGTGCAACTAAACTCTTCAATCATACGGAGTCAAATGCTAGAAAATTCATTTCTAGTCGATAATGCTATTACGAAGTTTGATACTATTCTTCCAATTATTACTCTGATTGGATCATTGGCTAAAGCGAAATTTTGTAACACATTAGGGCATCCCATTAGTAAGCCGGTCCGGGCCCATTTATCTGATTCTGATATTATTGACCGATTTGGGCGTATATGCAGAAATCTTTTTCATTATTATAGTGGATCCTCAAAAAAAAAGAGATTGTATCGAATAAAGTATATACTTCGACTTTCGTGTGCCAGAACTTTGGCTCGAAAACACAAAAGTACTCTACGTGCTTTTTTGAAA---------CCGGAATTTTTGGAAAAGTTCCTTACGGCGGAAGGGGAAGTTCTGTCTTTGACCTTTCCAATAGTTTCTTCTATTTTGCGGGGTTTATATAGAAGGCGAATTTGGTATTTGGATATTATTTGTATTAATGATCTGGCCAATTATGAA---------------------------------------------------------------------------------------------------------------------------------------------------------------
>matK_iodes_perrieri
ATGGAGGAATTCAAAAAATATTTACGGATAGATAAATCTCAACAACATGACTTCTTATATCCACTTATCTTTCAGGAGTCCACTTATATACTTGCTCATGATCATGGTTTAAATAGATC---------------TATTTTGCTAGAAAATAGAGGTTATGAGAAAAAATCCAGCTTACTAATTGTGAAACGTTTAATTACTCGAATGTATCAACAGAATCATTTGATTCCCTTTGCTAATGATTCTAATCAAAATCTATTTTTTGGACGCAACAAGAATTTGTATTTGCAAATTATATCAGAAGGATTTGCAGTCATTGTGGAAATTCCATTTTCTCTACGATTAACGTCTTTCCTAGAAGGGAAAGATATAATACAATCTCATACTTTACGATCAATTCATTCAATATTTCCTTTTTTAGAGGACAACTTTTTACATTTAAATTATGCGTTAGATATACTAATACCCTACCCTATTCATCTGGAAATCTTGGTTCAAACTATTCGCTACTGGGTCAAAGATGCCTCTTCTTTGCATT--TATTACGATTTTTTCTCCATGAATATGGTAATTTGGCTAGTACTATTACTTCAAAGAAAGTCAGTTATTCTTTTTCAAAAGGAA------GATTCTTCTTCTTTTTATATAATTCTTATGTATGTGAATATGAATCCGTCTTTGTCTTTCTCTGTAATCAATCTTCTCATTTACGATCAACATCCTCCGGGGCCTTTATTGAACGAATATATTTCTATCTAAAAATGGAATGTGTTGTAGAAGTCTTTTCTAAGGTTTCTCAGGCCAACCTATGGTTGTTCAAAGATCCTTTCATGTATTATGTTAGGTATCAAGGAAAATCTATTTTGGCTTCAAAAGGGACGTTTCTTTTGATGAAAAAATGGAAATATTACCTTGTAAATTTTTGTCAATCTTATTTTGATCTGTGGTCTAATCCGGGAAGGATCTATATAAACCGATTATGCAAACATTCCCTTGACTTTATGGGTTATCTTTCAAGTGTGCAACTAAACTCTTCAATCATACGGAGTCAAATGCTAGAAAATTCATTTCTAGTCGATAATGCTATTAAGAAGTTCGATACTATTCTTCCAATTATTACTCTGATTGGATCATTGGCTAAAGCGAAATTTTGTAACACATTAGGGCATCCCATTAGTAAGCCGGTCCGGGCCCATTTATCAGATTCTGATATTATTGACCGATTTGGGCGTCTATGCAGAAATCTTTTTCATTATTATAGTGGATCCTCAAAAAAAAAGAGATTGTATCGAATAAAGTATATACTTCGACTTTCGTGTGCCAGAACTTTGGCTCGAAAACACAAAAGTACTGTACGTGATTTTTTGAAA---------CCGGAATTTTTGGAAAAGTTCCTTACGGCGGAAGGGGAAGTTCTGTCTTTGAACTTTCCAATAGTTTCTTCTATTTTGCGGGGGTTATATATAAGGCGAATTTGGTATTTGGATATTATTTGTATTAATGATCTGGCCAATTATGAA---------------------------------------------------------------------------------------------------------------------------------------------------------------
>matK_iodes_cirrhosa
ATGGAGGAATTCAAAAAAAAATTACGGATAGATAGATTTCAACAACACGACTTCTTATATCCACTTATCTTTCAGGAGTCCACTTATATACTTGCTCATAATCATGGTTTAAATAGATC---------------TATTTTGCTAGAAAATAGAGGTTATGACAATAAATCCAGCTTACTAATTGTGAAACGTTTAATTACTCGAATGTATCAACAGAATCATTTGATTCCTTTTGCTAATGATTCTAACCAAAATCAATTTTTTGGACGCAACAAGAATTTGTATTCGAAAATTATATCAGAAGGATTTGCAGTCATTGTGGAAATTCCATTTTCTCTACGATTAACATCTTTCCTAGAAGGGAAAGATATAATACAATCTCATACTTTACGATCAATTCATTCAATATTTCCTTTTTTAGAGGACAACTTTTTACATTTAAATTATGCGTTAGATATACGAATACCCCACCCTATTCATCTGGAAATCTTGGTTCAAACTATTCGCTACTGGGTAAAAGATGCCTCCTCCTTGCATT--TATTACGATTCTTTCTCCATGAATATGGTGATTTGAATAGTCCTATTACTTCAAAGAAAGTCAGTTATTCTTTTTCAAAAAGAAATCACAGATTCTTCTTCTTTTTATATAATTCTTATGTATGTGAATATGAATCCGTCTTTGTCTTTCTCTGTAATCAATCTTCTCATTTACGATCAACATCCTCCGGGACCTTTATTGAACGAATATATTTCTATGTAAAAATAGAATGTGTTGTAGAAGTTTTTTCTAAGGTTTCTCAGGCCAACCTATGGTTGTTCAAAGATCCTTTCATGTATTATGTTAGGTATCAAGGAAAATCTATTTTGGCTTCAAAAGGGACGTTTCTTTTGATGAATAAATGGAAATATTACCTTGTAAATTTTTGTCAATCTTATTTTGATCTGTGGTCTAATCCGGGAAGGATCCATATAAACCGATTATCCAAACATTCCCTTGACTTTATGGGTTATCTTTCAAGTGTGCAACTAAACTCTTCAATCATACGGAGTCAAATGCTAGAAAATTCATTTCTAGTCGATAATGCTATTAAGAAGTTCGATACTATTCTTCCAATTATTACTCTGATTGGATCATTGGCTAAAGCGAAATTTTGTAACACATTAGGGCATCCCATTAGTAAGCCGGTCCGGGCCCATTTATCTGATTCTGATATTATTGACCGATTTGGGCGTATATGCAGAAATCTTTTTCATTATTATAGTGGATCCTCAACAAAAAAGAGATTGTATCGAATAAAGTATATACTTCGACTTTCGTGTGCCAGAACTTTGGCTCGAAAACACAAAAGTACTGTACGTGCTTTTTTGAAA---------CCGGAATTTTTGGAAAAGTTCCTTACGGCGGAAGGGGAAGTTCTGTCTTTGACCTTTCCAATAGTTTCTTCTATTTTGCGGGGGTTATATAAAAGGCGGATTTGGTATTTGGATATTATTTGTATTAATGATCTGGCCAATTATGAATGA------------------------------------------------------------------------------------------------------------------------------------------------------------
>>matK_arabidopsis_thaliana
ATGGATAAATTTCAAGGATATTTAGAGTTCGATGGGGCTCGGCAACAGAGTTTTCTATATCCACTTTTTTTTCGGGAGTATATTTATGTACTTGCTTATGATCATGGTTTAAATAGATTAAATAGAAATCGCTATATTTTCTTGGAAAATGCGGATTATGACAAAAAATATAGTTCACTAATTACGAAACGCTTAATTTTGCGAATGTATGAACAGAATCGTTTGATTATTCCCACTAAGGATGTGAACCAAAATTCCTTTTTGGGGCATACCAGTCTTTTCTATTATCAAATGATATCTGTTTTATTTGCAGTGATTGTCGAAATTCCATTTTCCCTAAGATTAGGATCCTCTTTTCAAGGAAAACAATTAAAAAAATCTTATAATTTACAATCAATTCATTCAATATTTCCCTTTTTAGAAGACAAATTAGGACATTTTAATTATGTGTTAGATGTACTAATACCTTACCCCATCCATCTAGAAATCTTGGTTCAAACCCTACGTTACCGGGTAAAAGATGCCTCTTCTTTGCATT--TTTTTCGGTTCTGTTTATACGAGTATTGTAATTGGAAGAATTTTTATATTAAAAAAAAA---------------TCAATTTTGAATCCAAGATTTTTCTTGTTCTTATATAATTCTCATGTATGTGAATACGAATCCATCTTTTTTTTTCTACGCAAGCGGTCTTCGCATTTACGATCGACATCTTATGAAGTCCTTTTTGAGCGAATTGTATTCTATGGAAAAATACACCATTTTTTCAAAGTTTTTGTTAATAATTTTCCGGCAATCCTAGGGTTGCTCAAGGATCCTTTCATACATTATGTTAGATATCACGGAAGATGCATTCTGGCAACAAAGGATACGCCGCTTCTGATGAATAAATGGAAATATTATTTTGTTAATTTATGGCAATGTTATTTTTCGGTATGGTTTCAATCGCAAAAGGTCAATATAAATCAATTATCTAAAGATAATTTAGAGTTTCTGGGTTATCTGTCAAGTTTGCGATTAAACCCTTTAGTGGTACGTAGTCAAATGCTAGAAAACTCATTTCTAATAGATAATGTTAGAATCAAATTGGATAGCAAAATTCCAATTTCTTCTATTATTGGATCGTTGGCTAAAGATAAATTTTGTAATGTATTAGGGCATCCCATTAGTAAAGCAACCTGGACGGATTCATCAGATTCTGATATTCTCAACCGATTTGTGCGGATATGCAGAAATATTTCTCATTATTACAGCGGATCTTCAAAAAAAAAGAATTTGTATCGAATAAAATATATACTTCGTCTTTGTTGTGTTAAAACTTTGGCTCGTAAACACAAAAGTACTGTACGCACTTTTTTAAAAAGGTTGGGCTCTGGTTTATTGGAAGAATTCCTTACGGGGGAAGACCAAGTTCTTTCTTTAATCTTCCCAAGAAGTTATTATGCTTCTAAAAGATTATATCGAGTGCGAATTTGGTATTTGGATATTCTTTATCTTAATGATTTGGTCAATCATGAATAA------------------------------------------------------------------------------------------------------------------------------------------------------------
>matK_iodes_liberica
ATGGAGGAATTCAAAAAATATTTACGGATAGATAAATCTCAACAACACGACTTCTTATATCCACTTATCTTTCAGGAGTCCACTTATATACTTGCTCATGATCATGGTTTAAATAGATC---------------TATTTTGCTAGAAAATGGAGGTTATGGCAAAAAATCCAGCTTACTAATTGTAAAACGTTTAATTACTCGAATGTATCAACAGAATCATTTGATTCCCTTTGCTAATGATTCTAACCAAAATCTATTTTTTGGACGCAACAAGAATTTGTATTCGCAAATTATATCAGAAGGATTTGCAGTCATTGTGGAAATTCCATTTTCTCTAATA-----------------------------AATAGATTTTCGCAACTTACA--TACCTTAT-CAGAATTT----TTTAAAGTGACAAA-----ACCCTCAAGTTGTGCCATATACACCTTAACAATTCAGT-TGTCC-TCTCAACA-CTAGGATATGACA---------TGTATCAAAGAAATCTATTCCTTCCTTT--TGCTA-------ATTTACACC----TTGCAA--------ATTTTTAT---------------------------------------------------------TTATTCGAGTATTCTAGGAGGAATTACG----CTTACTTGTTTTTTAGTTCAAGTAGCTACGGGGTTCGCTAT-GACATGTATTATGTTAGGTATCAAGGAAAATCAATTTTGGCTTCAAAAGGGACGTTTCTTT----------------------------------------------------------------------------------------------------------------TGATGAAAAAATGGAAATATTACCTTGTAAATTTTTGTCAATCTTATTTTGATCTGTGGTCTAATCCGGGAAGGATCTATGTAAACCGATTATGCAAACATTCCCTTGACTTTATGGGTTACCTTTCAAGTGTGCAACTAAACTCTTCAATCATACGGAGTCAAATGCTAGAAAATTCATTTCTAGTCGATAATGCTATTAAGAAGTTCGATACTATTCTTCCAATTATTACTCTGATTGGATCATTGGCTAAAGCGAAATTTTGTAACACATTAGGGCATCCCATTAGTAAGCCGGTCCGGGCCCATTTATCTGATTCTGATATTATTGACCGATTTGGGCGTATATGCAGAAATCTTTTTCATTATTATAGTGGATCCTCAAAAAAAAAGAGATTGTATCGAATAAAGTATATACTTCGACTTTCGTGTGCCCGAACTTTGGCTCGAAAACACAAAAGTACTGTACGTGCTTTTTTGAAA---------CCGGAATTTTTTGAAAAGTTCCTTACGGCGGAAGGGGAAGTTCTGTCTTTGACCTTTCCAATAGTTTCTTCTATTTTGCGGGGGTTATATAGAAGGCGAATTTGGTATTTGGATATTATTTGTATTAATGATCTGGCCAATTATGAACCTGGCAGAATGCATGTCAAGGCCAGGCCTAGGCTAACCATTGCTTTTGTTGGTAATACGATCGGAAGGAGCTAATTCAAACCCCTCCGGTAAAATAAGAACAGCCCCGACATTCAAAGCCCCTTTTTTACCATTAGCAAGAACTTGTTTCAGTTGCAT
>matK_iodes_scandens
----------------------------------------------------------------------------------------------------------------------------------------------------------------------------------------------------------------------------------------------------------------------------------------------------------------------------------------------------------------------------------------------------ATGGAGGAATTCAAAAAATATTT-----ACGGATAGATAGATCTCAACAACACGACT---TCTTATATCCACTTATCTTTCAGG-AGTCCACTTA-----TTTGGATCGAGCCA--------AGTATCACAACTTTTTTTACCCACCTTTGATTTTTATGGAACAGACATATGAATATGGTAATTTGAATAGTCCTATTACTTCAAAGAAAGTCAGTTATTCTTTTTCAAAAAGAAATCACAGATTCTTCTTCTTTTTATATAATTCTTATGTATGTGAATATGAATCCGTCTTTGTCTTTCTCTGTAATCAATCTTCTCTTTTATTCT-----TTTTTCTAAAAAATTCCTATATGAAAGATCCTTTCATGTATTATGTTAGGTATCAAGGAAA----------------------------------------------------------------------------ATCGATTTTGGCTTCAAAAGGGACGTTTCTTTTGATGAATAAATGGAAATATTACCTTGTAAATTTTTGTCAATCTTATTTTCATCTGTGGTCTAATCCGGGAAGGATCTATATAAACCGATTATGCAAGCATTCCCTTGACTTTATGGGTTATCTTTCAAGTGTGCAACTAAACTCTTCAATCATACGGAGTCAAATGCTAGAAAATTCATTTCTAGTCGATAATGCTATTAAGAAGTTTGATACTATTCTTCCAATTATTACTCTGATTGGATCATTGGCTAAAGCGAAATTTTGTAACACATTAGGGCATCCCATTAGTAAGCCGGTCCGGGCTCATTTATCTGATTCTGATATTATTGACCGATTTGGGCGTATATGCAGAAATCTTTTTCATTATTATAGTGGATCCTCAACAAAAAAGAGATTGTATCGAATAAAGTATATACTTCGACTTTCGTGTGCCAGAACTTTGGCTCGAAAACACAAAAGTACTGTACGTGCTTTTTTGAAA---------CCGGAATTTTTGGAAAAGTTCCTTACGGCGGAAGGGGAAGTTCTGTCTTTGACCTTTCCAATAGTTTCTTCTATTTTGCGGGGGTTATATAAAAGGCGGATTTGGTATTTGGATATTATTTTTATTAATGATCCGGCCAATTATGAAAATACGATCGGAAGGAGCTAATTCAAACCCCTCCGGTAAAATAAGAACA--GCTCCGACATTCAAAGCCCCTTTTTTACCATTAGCAAGAACTTGTTTCAGTTGCATTTCTATTCCACCTCTTAGAAAGAAAAGAGATTGTATCGAATAAAGTATATA-
