# Supplementary material for: Complete plastome sequence of Iodes cirrhosa Turcz., the first in the Icacinaceae, comparative genomic analyses and possible split of Idoes species in response to climate changes
Source: PeerJ. 2019 Apr 1;7:e6663. doi: 10.7717/peerj.6663 (PMC6448556; doi:10.7717/peerj.6663)
Supplement: Dataset S9 [file peerj-07-6663-s011.zip › DatasetS9/msa_genes/ndhA.msa]

>ndhA_iodes_liberica
ATGAGAATTGATACAACAGAGGTACAAGCTATAAAGTCCTTTTCCAGATTGGAATTAGAATCCTTAAAAGAGGTCTATGGAATCATAGGGGGGCTTGTGCCTATTTTAACTCTTGTCTTAGGAATCACAATAGGTGTACTAGTAATTGTTTGGTTAGAAAGACAAATATCTGCGGGGATACAACAACGTATTGGACCTGAATACGCCGGTCCTTTGGGAATTCTTCAAGTTCTAGCAGATGGTACAAAATTACTTCTCAAAGAGAATCTTCTGCCATCTAGAGGAAATATCCCTTTATTCAGTATCGGACCATCCATAGCAGTCATATCAATTTTACTAAGTTATTTAGTAATTCCTTTTGGCTATCACCTTGTTCTAGCCGATCTCAGTATTGGTCTTTTTTTATGGATCGCCATTTCAAGTATTGCTCCTGTTGGACTTCTTATGTCAGGATATGGATCAAATAATAAATATTCCTTTTTAGGTGGTCTCCGAGCTGCTGCTCAATCAATTAGTTATGAACTACCATTAACTTTATGTGTATTATCAATATCTCTA------------------AC---------------------------------------------------------------------------------------------------------------------------------------------------------------------CGAATATTCAGGTATCAAATTTGGTTTATTTTACATTGCTTCATATTTGAATCTACTTGTTTCTTCATTATTTGTAACAGTTCTTTACTTAGGA---GGTTGGAATCTTTCTATTCCGTACATATTTGTTCCCGGTCTTTTGGACATAAATAAGGCAGGTAGAGTCTTTGGAATAATAATTGGTATTTTTATTACATTAGCTAAAACTTATTTGTTCTTGTGCATTTCTATCACAACAAGATGGACTTTACCAAGGCTCAGAATGGACCAACTATTAAATCTTGGATGGAAATTTCTTTTACCTATTTCTCTAGGTAAT---------------------------------------
>ndhA_iodes_perrieri
ATGATAATTGATACAACAGAGGTACAAGCTATAAAGTCTTTTTCCAGATTGGAATTAGAATCCTTAAAAGAGGTCTATGGAATCATAGGGGGGCTTGTGCCTATTTTAACTCTTGTCTTAGGAATCACAATAGGTGTACTAGTAATTGTTTGGTTAGAAAGACAAATATCTGCGGGGATACAACAACGTATTGGACCTGAATACGCCGGTCCTTTGGGAATTCTTCAAGTTCTAGCGGATGGTACAAAATTACTTCTCAAAGAGAATCTTCTGCCATCTAGAGGAAATATCCCTTTATTCAGTATCGGACCATCCATAGCAGTCATATCAATTTTACTAAGTTATTTAGTAATTCCTTTTGGCTATCACCTTGTTCTAGCCGATCTCAGTATTGGTCTTTTTTTATGGATCGCCATTTCAAGTATTGCTCCTGTTGGACTTCTTATGTCAGGATATGGATCAAATAATAAATATTCCTTTTTAGGTGGTCTCCGAGCTGCTGCTCAATCAATTAGTTATGAACTACCATTAACTTTATGTGTATTATCAATATCTCTA------------------ACAGTTGATATAGTTGAAGCACAGTCAAAATTTGGTTGTTGGGGATGGAATTTGTGGCGTCAACCTATAGGGTTTATCGTTTTTCTAATTTCTTCCCTAGCCGAGTGTGAGAGATTACCTTTTGATTTACCAGAAGCAGAAGAAGAATTAGTAGCAGGTTATCAAACCGAATATTCAGGTATCAAATTTGGTTTATTTTACATTGCTTCATATTTGAATCTACTTGTTTCTTCATTATTTGTAACAGTTCTTTACTTGGGA---GGTTGGAATCTTTCTATTCCGTACATATTTGTTCCCGGTCTTTTGGACATAAATAAGGCGGGTAGAGTCTTTGGAATAATAATTGGTATTTTTATTACATTAGCTAAAACTTATTTGTTCTTGTGCATTTCTATCACAACAAGATGGACTTTACCAAGGCTCAGAATGGACCAACTATTAAACCTTGGATGGAAATTTCTTTTACCTATTTCTCTAGGTAAT---------------------------------------
>ndhA_iodes_cirrhosa
ATGATAATTGATACAACAGAGGTACAAGCTATAAAGTCTTTTTCCAGATTGGAATTAGAATCCTTAAAAGAGGTCTATGGAATCATAGGGGGGCTTGTCCCTATTTTAACTCTTGTCTTAGGAATTACAATAGGTGTACTAGTAATTGTTTGGTTAGAAAGAGAAATATCTGCGGGGATACAACAACGTATTGGACCTGAATACGCCGGTCCTTTGGGAATTCTTCAAGTTCTAGCAGATGGTACAAAATTACTTTTCAAAGAGAATCTTCTGCCATCTAGAGGAAATATCCCTTTATTCAGTATCGGACCATCCATAGCAGTCATATCAATTTTACTAAGTTATTTAGTAATTCCTTTTGGCTATCACCTTGTTCTAGCCAATCTCAGTATTGGTCTTTTTTTATGGATCGCCATTTCAAGTATTGCTCCTGTTGGACTTCTTATGTCAGGATATGGATCAAATAATAAATATTCCTTTTTAGGTGGTCTCCGAGCTGCTGCTCAATCAATTAGTTATGAACTACCATTAACTTTATGTGTATTATCAATATCTCTACTATCTAACAGTTCAAGTACAGTTGATATAGTTGAAGCACAGTCAAAATTTGGTTTTTGGGGATGGAATTTGTGGCGTCAACCTATAGGGTTTATCGTTTTTCTAATTTCTTCCCTAGCAGAGTGTGAGAGATTACCTTTTGATTTACCAGAAGCAGAAGAAGAATTAGTAGCAGGTTATCAAACCGAATATTCAGGTATCAAATTTGGTTTATTTTACATTGCTTCATATTTGAATCTACTTGTTTCTTCATTATTTGTAACAGTTCTTTACTTGGGA---GGTTGGAATCTTTCTATTCCGTACATATTTGTTCCCGGGCTTTTGGACATAAATAAGGCAGGTAGAGTCTTTGGAATAATAATTGGTATTTTTATTACATTAGCTAAAACTTATTTGTTCTTGTGCATTTCTATCACAACAAGATGGACTTTACCAAGGCTCAGAATGGACCAACTATTAAATCTTGGATGGAAATTTCTTTTACCTATTTCTCTAGGTAATCTATTATTAACAACGTCTTCACAACTTTTTTCACTGTAA
>ndhA_iodes_klaineana
ATGAGAATTGATACAACAGAGGTACAAGCTATAAAGTCCTTTTCCAGATTGGAATTAGAATCCTTAAAAGAGGTCTATGGAATCATAGGGGGGCTTGTGCCTATTTTAACTCTTGTCTTAGGAATCACAATAGGTGTACTAGTAATTGTTTGGTTAGAAAGAGAAATATCTGCAGGGATACAACAACGTATTGGACCTGAATACGCCGGTCCTTTGGGAATTCTTCAAGTTCTAGCAGATGGTACAAAATTACTTCTCAAAGAGAATCTTCTGCCATCTAGAGGAAATATCCCTTTATTCAGTATCGGACCATCCATAGCAGTCATATCAATTTTACTAAGTTATTTAGTAATTCCTTTTGGCTATCACCTTGTTCTAGCCGATCTCAGTATTGGTCTTTTTTTATGGATCGCCATTTCAAGTATTGCTCCTGTTGGACTTCTTATGTCAGGATATGGATCAAATAATAAATATTCCTTTTTAGGTGGTCTCCGAGCTGCTGCTCAATCAATTAGTTATGAACTACCATTAACTTTATGTGTATTATCAATATCTCTATTATCTAACAGTTCAAGTACAGTTGATATAGTTGAAGCACAGTCAAAATTTGGTTTTTGGGGATGGAATTTGTGGCGTCAACCTATAGGGTTTATCGTTTTTCTAATTTCTTCCCTAGCCGAGTGTGAGAGATTACCTTTTGATTTACCAGAAGCAGAAGAAGAATTAGTAGCAGGTTATCAAACCGAATATTCAGGTATCAAATTTGGTTTATTTTACATTGCTTCATATTTGAATCTACTTGTTTCTTCATTATTTGTAACAGTTCTTTACTTAGGA---GGTTGGAATCTTTCTATTCCGTACATATTTGTTCCCGGTCTT------------------------GTCTTTGGAATAATACTTGGTATTTTTATTACATTAGCTAAAACTTATTTGTTCTTGTGCATTTCTATAACAACAAGATGGACTTTACCAAGGCTCAGAATGGACCAACTATTAAATCTTGGATGGAAATTTCTTTTACCTATTTCTCTAGGTAAT---------------------------------------
>ndhA_iodes_seretii
ATGATAATTGATACAACAGAGGTACAAGCTATAAAGTCTTTTTCCAGATTGGAATTCGAATCCTTAAAAGAGGTCTATGGAATCATAGGGGGGCTTGTGCCTATTTTAACTCTTGTCTTAGGAATCACAATAGGTGTACTAGTAATTGTTTGGTTAGAAAGAGAAATATCTGCAGGGATACAACAACGTATTGGACCTGAATACGCCGGTCCTTTGGGAATTCTTCAAGTTCTAGCAGATGGTACAAAATTACTTCTCAAAGAGAATCTTCTGCCATCTAGAGGAAATATCCCTTTATTCAGTATCGGACCATCCATAGCAGTCATATCAATTTTACTAAGTTATTTAGTAATTCCTTTTGGCTATCACCTTGTTCTAGCCGATCTCAGTATTGGTCTTTTTTTATGGATCTCCATTTCAAGTATTGCTCCTGTTGGACTTCTTATGTCAGGATATGGATCAAATAATAAATATTCCTTTTTAGGTGGTCTCCGAGCTGCTGCTCAATCAATTAGTTATGAACTACCATTAACTTTATGTGTATTATCAATATCTCTATTATCTAACAGTTCAAGTACAGTTGATATAGTTGAAGCACAGTCAAAATTTGGTTTTTGGGGATGGAATTTGTGGCGTCAACCTATAGGGTTTATCGTTTTTCTAATTTCTTCCCTAGCCGAGTGTGAGAGATTACCTTTTGATTTACCAGAAGCAGAAGAAGAATTAGTAGCAGGTTATCAAACCGAATATTCAGGTATCAAATTTGGTTTATTTTACATTGCTTCATATTTGAATCTACTTGTTTCTTCA------------------------GCA---GGTAGA------------------------------------------------------------GTCTTTGGAATAATAATTGATATTTTTATTACATTAGCTAAAACTTATTTGTTCTTGTGCATTTCTATCACAACAAGATGGACTTTACCAAGGCTCAGAATGGACCAACTATTAAATCTTGGATGGAAATTT---------------------------------------------------------------
>>ndhA_arabidopsis_thaliana
ATGATAATTTATGCAACAGCAGTCCAAACTATAAATTCTTTTGTTAAATTGGA------ATCTTTAAAAGAGGTCTATGGACTCATATGGATATTTGTCCCTATATTTTCTCTTGTATTGGGAATCATAACAGGTGTACTAGTAATTGTGTGGTTAGAAAGAGAAATATCTGCAGGGATACAACAACGTATTGGACCTGAATACGCCGGCCCGTTGGGAATTCTTCAAGCTCTAGCCGATGGGACAAAACTACTTTTCAAAGAAAATCTTCGTCCATCTAGAGGAAATACTCCTTTATTTAGTATTGGACCATCTATAGCAGTTATCTCTATTTTACTAAGTTATTCAGTAATTCCCTTTAGCAATCACCTTGTTTTAGCGGATCTCAATATCGGTATTTTTTTATGGATTGCCATCTCAAGTATTGCTCCTATTGGACTTCTTATGTCAGGATATGGATCAAATAATAAATATTCTTTTTTAGGTGGTCTGCGAGCTGCTGCCCAATCGATTAGTTATGAAATACCATTAACTCTATGTGTTTTATCAATATCTCTACTATCTAACAGTTTAAGTACAGTTGATATAGTTGAGGCACAATCAAAATATGGTTTTTGGGGATGGAATTTGTGGCGTCAACCTATAGGTTTTATCATTTTTCTAATTTCTTCCCTAGCAGAATGCGAGAGGTTACCGTTTGATTTACCAGAAGCGGAAGAAGAATTAATAGCAGGTTATCAAACTGAATATTCAGGTATAAAATTTGGTTTATTTTACGTTGCTTCTTATCTAAATCTATTAATTTCCTCATTATTTGTAACAGTTCTATACTTAGGC---GGTTGGAATATTTCTATTCCGTATATATCTATTCTGGAGCTATT---------TCAAAGGGATCAAATTTTTGGAACAACAATTGGTATCTTTATTACATTAGCTAAAACTTATTTGTTTTTGTTCGTTTCTATCGCAACAAGATGGACTTTACCTAGGCTAAGAATGGATCAACTATTAAATCTTGGATGGAAATTTCTTTTACCTATTTCCCTTGGTAATCTATTATTAACCACTTCTTTCCAACTCTTTTCACTCTAA
>ndhA_iodes_scandens
ATGATAATTGATACAACAGAGGTACAAGCTATAAAGTCTTTTTCCAGATTGGAATTAGAATCCTTAAAAGAGGTCTATGGAATCATAGGGGGGCTTGTGCCTATTTTAACTCTTGTCTTAGGAATTACAATAGGTGTACTAGTAATTGTTTGGTTAGAAAGAGAAA------------------------------------------------------------------------------CAAAATTACTTTTCAAAGAGAATCTTCTGCCATCTAGAGGAAATATCCCTTTATTCAGTATCGGACCATCCATAGCAGTCATATCAATTTTACTAAGTTATTTAGTAATTCCTTTTGGCTATCACCTTGTTCTAGCCGATCTCAGTATTGGTCTTTTTTTATGGATCGCCATTTCAAGTATTGCTCCTGTTGGACTTCTTATGTCAGGATATGGATCAAATAATAAATATTCCTTTTTAGGTGGTCTCCGAGCTGCTGCTCAATCAATTAGTTATGAACTACCATTAACTTTATGTGTATTATCAATATCTCTATTATCTAACAGTTCAAGTACAGTTGATATAGTTGAAGCACAGTCAAAATTTGGTTTTTGGGGATGGAATTTGTGGCGTCAACCTATAGGGTTTATCGTTTTTCTAATTTCTTCCCTAGCAGAGTGTGAGAGATTACCTTTTGATTTACCAGAAGCAGAAGAAGAATTAGTAGCAGGTTATCAAACCGAATATTCAGGTATCAAATTTGGTTTCTCTTGTTTGAGACAAGTCATAACAAGATGGACTTTACCAAGGCTCAGAATGGACCAACTATTAAATCTTGGATGGAA-ATTTCTTTTACCTATTTCTCTAGGTAAT--------------------------------------------------------------------------------------------------------------------------------------------------------------------------------------------------------------------------------
