# Supplementary material for: Complete plastome sequence of Iodes cirrhosa Turcz., the first in the Icacinaceae, comparative genomic analyses and possible split of Idoes species in response to climate changes
Source: PeerJ. 2019 Apr 1;7:e6663. doi: 10.7717/peerj.6663 (PMC6448556; doi:10.7717/peerj.6663)
Supplement: Dataset S9 [file peerj-07-6663-s011.zip › DatasetS9/msa_genes/ndhC.msa]

>ndhC_iodes_klaineana
ATGTTTCTGCTTTACGAATATGATATTTTTTGGGTATTTCTGATTATATCAAGTCTTATTCCTTTTTTGGCACTTTTCATTTCTAGAGTTTTAGCCCCAATTAACAAAAGCGCAGAGAAGCTTTCTAGT-TATGAATCGGGTATAGAACCGATGGGCG---ACGCTTGGTTACAATTTCGAAT---CCGTTATTATATGTTTGCT--CTAGTTTTTGTTGTTTTTGATGTT--GAAACAGTTTTTCTTTATCCATGGGCAATGAGTTT--CGATGTATTAGGTGTATCTGTATTTATAGAAGCTTTGATTTTCGTAC--TTAT----------CTTAATTGT----TGGTTTAGTTTATGCATGGCGAAAAGGGGCATTGGAATGGTCT--------------------------------------------------------------------------------------------------------------------------------------------------------------------------------------------------------------------------------------------------------------------------------------------------------------------------------------------------------------------------------------------------------------------------------------------------------------------------------
>ndhC_iodes_perrieri
ATGTTTCTGCTTTACGAATATGATATTTTTTGGGTATTTCTGATTATATCAAGTCTTATTCCTTTTTTGGCACTTTTCATTTCGAGAGTTTTAGCCCCAATTAACAAAGGCCCAGAGAAGCTTTCGAGT-TATGAATCGGGTATAGAACCGATGGGCG---ACGCTTGGTTACAATTTCGAAT---CCGTTATTATATGTTTGCT--CTAGTTTTTGTTGTTTTTGATGTT--GAAACAGTTTTTCTTTATCCATGGGCAATGAGTTT--CGATGTATTAGGTGTATCTGTATTTATAGAAGCTTTGATTTTCGTAC--TTAT----------CTTAATTGT----TGGTTTAGTTTATGCATGGCGAAAAGGGGCATTGGAATGGTCT--------------------------------------------------------------------------------------------------------------------------------------------------------------------------------------------------------------------------------------------------------------------------------------------------------------------------------------------------------------------------------------------------------------------------------------------------------------------------------
>ndhC_iodes_cirrhosa
ATGTTTCTGCTTTACGAATATGATATTTTTTGGGTATTTCTAATTATATCAAGTCTTATTCCTGTTTTGGCACTTTTCATTTCTAGAGTTTTAGCCCCAATTAACAAAGGCCCAGAGAAGCTTTCTAGT-TATGAATCGGGTATAGAACCGATGGGCG---ACGCTTGGTTACAACTTCGAAT---TCGTTATTATATGTTTGCT--CTAGTTTTTGTTGTTTTTGATGTT--GAAACAGTTTTTCTTTATCCAGGGGCAATGAGTTT--CGATGTATTAGGTGTATCTGTATTTATAGAAGCTTTGATTTTCGTAC--TTAT----------CTTAATTGT----TGGTTTAGTTTATGCATGGCGAAAAGGGGCATTGGAATGGTCTTAG-----------------------------------------------------------------------------------------------------------------------------------------------------------------------------------------------------------------------------------------------------------------------------------------------------------------------------------------------------------------------------------------------------------------------------------------------------------------------------
>ndhC_iodes_seretii
ATGTTTCTGCTTTACGAATATGATATTTTTTGGGTATTTCTAATTATATCAAGTCTTATTCCTTTTTTGGCACTTTTCATTTCTAGAGTTTTAGCCCCAATTAACAAAGGCCCAGAGAAGTTTTCTAGT-TATGAATCGGGTATAGAACCGATGGGCG---ACGCTTGGTTACAATTTCGAAT---CCGTTATTATATGTTTGCT--CTAGTTTTTGTTGTTTTTGATGTT--GAAACCGTTTTTCTTTATCCATGGGCAATGAGTTT--CGATGTATTAGGTGTATCTGTATTTATAGAAGCTTTGATTTTCGTAC--TTAT----------CTTAATTGT----TGGTTTAGTTTATGCATGGCGAAAAGGGGCATTGGAATGGTCT--------------------------------------------------------------------------------------------------------------------------------------------------------------------------------------------------------------------------------------------------------------------------------------------------------------------------------------------------------------------------------------------------------------------------------------------------------------------------------
>ndhC_iodes_liberica
----------------------------------------------------------------------------------------------------------------------------------------------------------------------------------------------------CTGTTTGCT--CTAGTTTTTGTTGTTTTTGATGTT--GAAACAGTTTTTCTTTATCCATGGGCAATGAGTTT--CGATGTATTAGGTGTATCCGTATTTATAGAAGCTTTGATTTTCGTAC--TTAT----------CTTAATTGT----TGGTTTAGTTTATGCATGGCGAAAAGGGGCATTGGAATGGTCT--------------------------------------------------------------------------------------------------------------------------------------------------------------------------------------------------------------------------------------------------------------------------------------------------------------------------------------------------------------------------------------------------------------------------------------------------------------------------------
>>ndhC_arabidopsis_thaliana
ATGTTTCTGCTTTACGAATATGATATTTTCTGGGCATTTTTACTAATATCAAGTGCTATTCCTGTTTTGGCATTTCTAATTTCCGGAGTTTTATCTCCAATTAGGAAGGGGCCGGAGAAACTTTCTAGT-TATGAATCAGGTATAGAACCGATCGGGG---ATGCTTGGTTACAATTTAGAAT---CCGTTATTATATGTTTGCT--CTAGTTTTTGTTGTTTTTGATGTT--GAAACTGTTTTTCTGTATCCGTGGGCAATGAGTTT--CGATGTACTGGGGGTATCTGCTTTTATAGAAGCTTTCATTTTCGTGC--TTAT----------CCTAATTCT----TGGTTTAGTTTATGCATGGCGAAAAGGAGCATTGGAATGGTCTTAG-----------------------------------------------------------------------------------------------------------------------------------------------------------------------------------------------------------------------------------------------------------------------------------------------------------------------------------------------------------------------------------------------------------------------------------------------------------------------------
>ndhC_iodes_scandens
CTCTATGTTGTTTACGAA-ATCTGGTTCTTTTGGCTTTATTCGCGATATT---TCTATCTATTATTTTGGAGATTTATAATTCTTATATTTCTTATGTACCCATAGGTGCTATATTGGATTTATATAGTATATGGATACAGAATGTATTGGGTTTACGTATATCCTTATTCTATATTTTATGTATATCCTTATTCTATATTTTATTACTACTATTTTTGGTTTTGGATCTTCCAAATCATTTTCTGGATATTCCTCAATGTCCCGTCTATTAGTATCTTGCCAGTATCGGTAT--AAATGATCTTTCCCTCGCGTTCGGCTATAGCGAGAGCCCCTGAATCTAGAGCGGCTTGGCGT-TCCCTGCTAAAAAGGATGGTGATCCTAATACCAAGGGTACTACTACTGATCAACCGGCTGAACAAAGTTCTAGCGCCATGCCAAATGTGTCCGAAGAAGAAAAGCCCCAGAGGGAAAGGTCCTTCCCGGCCGGTTGTGGGCGAGGAGGGATTCGAACCCTATATGTTTATATATATGTATTTTGCTTAACCTGGTTCAGTAATATTTCTGACGCTTTATTTCTATCCTAGTTGATCCTGATTCGACATTAGAAGTATATTGATTTTTGTATTCATCTATCCCGGGGATATAATCGGAGGACATGTATGGTTAGGTTCCATTTGTATACTTGGTGGAATCTGGCATATCTTAACCAAACCATTTGCCTGGGCTCGACGGGCACTTGTATGGTCTAACTTACTTATACCAGATCTTTATTTTGTTTTGCCCCTTATCGTAGTATTCATATTACAAATCTTACTAGAACTGCTCGTTTTCTATCGGAAGGCTGTGATT
