# Supplementary material for: Complete plastome sequence of Iodes cirrhosa Turcz., the first in the Icacinaceae, comparative genomic analyses and possible split of Idoes species in response to climate changes
Source: PeerJ. 2019 Apr 1;7:e6663. doi: 10.7717/peerj.6663 (PMC6448556; doi:10.7717/peerj.6663)
Supplement: Dataset S9 [file peerj-07-6663-s011.zip › DatasetS9/msa_genes/ndhD.msa]

>ndhD_iodes_klaineana
ACGAATTATTTTCCTTGGTTAACAATAATTGTCGTTTTGCCAATATCTGCAGGTTCCTTAATTTTCTTTCTTCCCCATAGAGGAAATAGGACAATTCAATGGTATACTATATGCATATGTATTTTAGAACTCCTTTTAACGACCTATACATTCTGTTATCATTTTCAACCAGATGATCCATTAATACAACTAGTAGAGGATTATAAATGGATCAATTTTTTTGATTTCCGTTGGAGATTAGGAATAGACGGACTTTCTATAGGACCCATTCTACTGACGGGATTCATTACCACTCTAGCCACTTTAGTGGCTCCGCCCGTTACTCGAGATTCGCGATTATTCCATTTCCTGATGTTAGCAATGTACAGCGGTCAAATAGGATCATTTTCTTCTCAGAACCTTTTACTTTTTTTCATCATGTGGGAATTAGAATTAATTCCTGTTTATATCCTTCTATCCATGTGGGGAGGAAAGAAACGTCTTTACTCAGCTACAAAATTTATTTTGTACACGGCGGGGGGTTCCGTTTTTCTCTTAATGTCAGTTTTGGGTATCCATTTATATGGTTCTAATGAACAACTAACATTTCATTTTGAAACATTAGCCACCCGGTCGTATCCTGTGGCCTTGGAAATACTATTCTATATTGGATTTTTTATTGCTTTTGCTGTCAAATTGCCAATTATACCCCTACATACATGGTTACCAGATACCCACGGAGAAGCCCATTACAGTACTTGTATGCTTCTAGCCGGAATC------TTATTAAAAATGGGAGCATATGGATTGATTCGAATCAATATGGAATTATTACCGCATGCTCATTCCATATTTTCACCTTGGTTGATGACAGTAGGCGCAATACAAATAATCTATGCAGCTTCAACATCTCCTGGACAGCGGAATTTTAAAAAAAGGCTAGCCTATTCCTCTGTATCTCATATGGGTTTCATAATTATAGGAATTGGTTCTATAACCGATATGGGGCTCAACGGGGCCCTTTTACAAATAATCTCTCATGGATTTATTGGTGCTGCACTTTTTTTCTTGGCGGGAACGAGTTATGATAGAATACGTCTTGTTTATCTTGATGAAATGGGTGGAATAGGTATTCCAATGCCAAAAATATTCACAATGTTTAGTAGCTTTTCAATGGCTTCCCTTGCATTACCAGGTATGAGTGGGTTTGTTGCAGAATTGATAGTCTTTTTTGGAATAATTACCAGTCAAAAATGTCTTTTAATGCCAAAAATACTAATTACTTTAGTAATGGCAATTGGAATGATATTAACTCCTATTTATTCATTATCTATGTTACGACAAATATTCTATGGATACAAACTATTTAATACCCCAAACTCTTATTTTTTTGATTCTGGACCACGAGAGCTATTTGTTTCGATCTCTATATTTTTACCTGTAATAGGTATTGGTATATACCCCGATTTCGTTCTTTCACTATCAGTTGACAAGGTCGAAGTTATTCTATCCAATTATTTTTATAGA---------------------------------------------------------------------------------------------------------------------------------------------------------------------------------------------------------------------------------------------------------------------------------------------------------------------------------------------------------------------------------------------------------------------------------------------------------------------------------------------------------------------------------------------------------------------------------------------------------------------------------------------------------------------------------------------------------------------------------------------------------------------------------------------------------------------------------------------------------
>ndhD_iodes_liberica
------------------------------------------------------------------------------------------------------------------------------------------------------------------------------------------------------------------------------------------------------------------------------------------------------------------------------------------------------------------------------------------------------------------------------------------------------------------------------------------------------------------------------------------------------------------------------------GGTTCTAATGAACAACTAACATTTCATTTTGAAACATTAGCCACCCGGTCGTATCCTGTGGCCTTGGAAATACTATTCTATATTGGATTTTTTATTGCTTTTGCTGTCAAATTGCCAATTATACCCCTACATACATGGTTACCAGATACCCACGGAGAAGCCCATTACAGTACTTGTATGCTTCTAGCCGGAATC------TTATTAAAAATGGGAGCATATGGATTGATTCGAATCAATATGGAATTATTACCGCATGCTCATTCCATATTTTCGCCTTGGTTGATGACAGTAGGCGCAATACAAATAATCTATGCAGCTTCAACATCTCCTGGACAGCGGAATTTAAAAAAAAGGCTAGCCTATTCCTCTGTATCTCATATGGGTTTCATAATTATAGGAATTGGTTCTATAACCGATATGGGGCTCAACGGGGCCCTTTTACAAATAATCTCTCATGGATTTATTGGTGCTGCACTTTTTTTCTTGGCGGGAACGAGTTATGATAGAATACGTCTTGTTTATCTTGATGAAATGGGTGGAATAGGTATTCCAATGCCAAAAATATTCACAATGTTTAGTAGCTTTTCAATGGCTTCCCTTGCATTACCAGGTATGAGTGGTTTTGTTGCAGAATTGATAGTCTTTTTTGGAATAATTACCAGTCAAAAATGTCTTTTAATGCCAAAAATACTAATTACTTTAGTAATGGCAATTGGAATGATATTAACTCCTATTTATTCATTATCTATGTTACGACAAATATTCTATGGATACAAACTATTTAATACCCCAAACTCTTATTTTTTTGATTCTGGACCACGAGAGCTATTTGTTTCGATCTCTATATTTTTACCTGTAATAGGTATTGGTATATACCCCGATTTCGTTCTTTCACTATCAGTTGACAAGGTCGAAGTTATTCTATCCAATTATTTTTATAGA---------------------------------------------------------------------------------------------------------------------------------------------------------------------------------------------------------------------------------------------------------------------------------------------------------------------------------------------------------------------------------------------------------------------------------------------------------------------------------------------------------------------------------------------------------------------------------------------------------------------------------------------------------------------------------------------------------------------------------------------------------------------------------------------------------------------------------------------------------
>ndhD_iodes_seretii
---------------------------------------CCAATATCTGCAGGTTCCTTAATTTTCTTTCTTCCCCATAGGGGAAATAGGACAATTAAGTGGTATACTATATGCATATGTATTTTAGAACTCCTTTTAACGACCTATACATTCTGTTATCATTTTCAACCAGATGATCCATTAATACAACTAGTAGAGGATTATAAATGGATCAATTTTTTTGATTTCCATTGGAGATTAGGAATAGACGGACTTTCTATAGGACCCATTCTACTGACGGGATTCATTACCACTCTAGCCACTTTAGTGGCTCGGCCAGTTACTCGAGATTCGCGATTATTCCATTTCCTGATGTTAGCAATGTACAGCGGTCAAATAGGATCATTTTCTTCTCAGAACCTTTTACTTTTTTTCATCATGTGGGAATTAGAATTAATTCCTGTTTATATCCTTCTATCCATGTGGGGAGGAAAGAAGCGTCTTTACTCAGCTACAAAATTTATTTTGTACACGGCGGGGGGTTCCGTTTTTCTCTTAATGTCAGTTTTGGGTATCCATTTATATGGTTCTAATGAAC---CAACATTTAATTTTGAAACATTAGCCACCCGGTCGTATCCTGTAGCCTTGGAAATACTATTCTATATTGGATTTTTTATTGCTTTTGCTGTCAAATTGCCAATTATACCCCTACATACATGGTTACCAGATACCCACGGAGAAGCCCATTACAGTACTTGTATGCTTCTAGCCGGAATC------TTATTAAAAATGGGAGCATATGGATTGATTCGAATCAATATGGAATTATTACCGCATGCTCATTCCATATTTTCGCCTTGGTTGATGACAGTAGGCGCAATACAAATAATCTATGCAGCTTCAACATCTCCTGGACAGCGGAATTTAAAAAAAAGGCTAGCCTATTCCTCTGTATCTCATATGGGTTTTATAATTATAGGAATTGGTTCTATAACCGATATGGGGCTCAACGGGGCCCTTTTACAAATAATCTCTCATGGATTTATTGGTGCTGCACTTTTTTTCTTGGCGGGAACGAGTTATGATAGAATACGTCTTGTTTATCTTGATGAAATGGGTGGAATAGGTATTCCAATGCCAAAAATATTCACAATGTTTAGTAGCTTTGCAATGGCTTCCCTTGCATTACCAGGTATGAGTGGTTTTGTTGCAGAATTGATAGTCTTTTTTGGAATAATTACCTGTCAAAAATGTCTTTTAATGCCAAAAATAATAATTACTTTAGTAATGGCAATTGGAATGATATTAACTCCTATTTATTCATTATCTATGTTACGACAAATATTCTATGGATACAAACTATTTAATACTCCAAACTCTTATTTTTTTGATTCTGGACCACGAGAGCTATTTGTTTCGATCTCTATATTTTTACCTGTAATAGGTATTGGTATATACCCCGATTTCGTTCTTTCACTATCAGTTGACAAGGTCGAAGTTATTCTATCCAATTAT------------------------------------------------------------------------------------------------------------------------------------------------------------------------------------------------------------------------------------------------------------------------------------------------------------------------------------------------------------------------------------------------------------------------------------------------------------------------------------------------------------------------------------------------------------------------------------------------------------------------------------------------------------------------------------------------------------------------------------------------------------------------------------------------------------------------------------------------------------------
>ndhD_iodes_perrieri
ACGAATTATTTTCCTTGGTTAACAATAATTGTCGTTTTGCCAATATCTGCAGGTTCCTTAATTTTCTTTCTTCCCCATAAGGGAAATAGGACAATCAGGTGGTATACTATATGTATATGTATTTTAGAACTCCTTTTAACGACCTATACGTTCTGTTATCATTTTCAACCAGATGATCCATTAATACAACTAGTAGAGGATTATAAATGGATCAATTTTTTTGATTTCCATTGGAGATTAGGAATAGACGGACTTTCTATAGGACCCATTCTACTGACGGGGTTCATTACCACTCTAGCCACTTTAGTGGCTCGGCCAGTTACTCGAGATTCGCGATTATTCCATTTCCTGATGTTAGCAATGTACAGCGGTCAAATAGGATCATTTTCTTCTCAGAACCTTTTATTTTTTTTCATCATGTGGGAATTAGAATTAATTCCTGTTTATATCCTTCTATCCATGTGGGGAGGAAAGAAACGTCTTTACTCAGCTACAAAATTTATTTTGTACACGGCGGGGGGTTCCATTTTTCTCTTAATGTCAGTTTTGGGTATCCATTTATATGGTTCTAATGAAC---CAACATTTCATTTTGAAACATTAGCCACCCGGTCGTATCCTGTGGCCTTGGAAATACTATTCTATATTGGATTTTTTATTGCTTTTGCTGTCAAATTGCCAATTATACCCCTACATACATGGTTACCAGATACCCACGGAGAAGCCCATTACAGTACTTGTATGCTTCTAGCCGGAATC------TTATTAAAAATGGGAGCATATGGATTGATTCGAATCAATATGGAATTATTACCGCATGCTCATTCTATATTTTCGCCTTGGTTGATGACAGTAGGTGCAATACAAATAATCTATGCAGCTTCAACATCTCCTGGACAGCGGAATTTAAAAAAAAGGCTAGCCTATTCCTCTGTATCTCATATGGGTTTCATAATTATAGGAATTGGTTCTATAACCGATATGGGGCTCAACGGAGCCCTTTTACAAATAATCTCTCATGGATTTATTGGTGCTGCACTTTTTTTCTTGGCGGGAACGAGTTATGATAGAATACGTCTTGTTTATCTTGACGAAATGGGTGGAATAGGTATTCCAATGCCAAAAATATTCACAATGTTTAGTAGCTTTTCAATGGCTTCCCTTGCATTACCAGGTATGAGTGGTTTTGTTGCAGAATTGATAGTCTTTTTTGGAATAATTACCAGTCAAAAATGTCTTTTAATGCCAAAAATACTAATTACTTTAGTAATGGCAATTGGAATGATATTAACTCCTATTTATTCATTATCTATGTTACGACAAATATTCTATGGATACAAACTATTTAATACCCCAAACTCTTATTTTTTTGATTCTGGACCACGAGAGCTATTTGTTTCGATCTCTATATTTTTACCTGTAATAGGTATTGGTATATACCCTGATTTCGTTCTTTCACTATCAGTTGACAAGGTCGAAGTTATTCTATCCAATTTTTTTTATAGAACTAGTTCTAATTTGATACAAGTTTATATTTTTTGGGAATTGGTTGGAATGTGTTCCTATCTATTAATAGGGTTTTGGTTCACACGACCTGCTGCAGCCAATGCTTGTCAAAAAGCGTTTGTAACTAATCGTGTAGGCGATTTCGGTCTATTATTAGGAATTTTGTCTTTTTATTGGATAACAGGTACTTTTGAATTTCGGGATTTATTCGAAATATTGACTAATTTGATTTCGAATAGTGAGGTCAATTTTTTATTTGTTACTTTGTCTGCCGTTCTATTATTTGCCGGTGCAGTTGCTAAATCTGCACAATTCCCTCTTCATGTATGGCTACCTGATGCCATGGAAGGGCCTACTCCTATTTCAGCTCTTATACATGCGGCTACAATGGTAGCAGCGGGAATTTTTCTTGTAGCTCGACTTCTTCCTCTTTTCATAGTCGTACCTTATATAATGAATTTTATCTCTTTGATAGGTCTAATAACATTATTATTAGGAGCTACTTTAGCTCTTGCTCAAAAAGACATTAAGAGAGGTTTAGCCTATTCCACAATGTCTCAATTGGGTTATATGATGTTAGCACTGGGTATGGGGTCTTATCGAAGTGCTTTATTTCATTTGATTACTCACGCTTATTCGAAAGCATTATTGTTTTTAGGATCCGGATCTGTTATTCATTCAATGGAAACGATTGTTGGATATTCTCCAGATAAAAGTCAGAATATGGTTCTTATGGGAGGTTTAACAAAACAGATACCAATTACCAAAACGTCTTTTTTATTGGGTACACTTTCTCTTTGCGGCATTCCACCTCTTGCTTGTTTT
>ndhD_iodes_cirrhosa
ACGAATTATTTTCCTTGGTTAACAATAATTGTCGTTTTGCCAATATCTGCAGGTTCCTTAATTTTCTTTCTTCCCCATAGAGGAAATAGGACAATTCAGTGGTATACTATATGCATATGTATTTTGGAACTCCTTTTAACGACCTATACATTCTGTTATCATTTTCAACCGGGTGATCCATTAATACAACTAGTAGAGGATTATAAATGGATCAATTTTTTTGATTTCCATTGGAGATTAGGAATAGACGGACTTTCTATAGGACCCATTCTACTGACGGGATTCATTACCACTCTAGCCACTTTAGTGGCTCGGCCAGTTACTCGAGATTCACGATTATTCCATTTCCTGATGTTAGCAATGTACAGCGGTCAAATAGGATCATTTTCTTCTCAGAACCTTTTACTTTTTTTTATCATGTGGGAATTAGAATTAATTCCTGTTTATATCCTTCTATCCACGTGGGGAGGAAAGAAACGTCTTTACTCAGCTACAAAATTTATTTTGTACACGGCGGGGGGTTCCGTTTTTCTCTTAATGTCAGTTTTGGGTATCCATTTATATGGTTCTAATGAAC---CAACATTTCATTTTGAAATATTAGCCACCCGGTCGTATCCTGTGGCCTTGGAAATACTATTCTATATTGGATTTTTTATTGCTTTTGCTGTCAAATTGCCGATTATACCCCTACATACATGGTTACCAGATACCCATGGAGAAGCCCATTACAGTACTTGTATGCTTCTAGCCGGAATC------TTATTAAAAATGGGAGCATATGGATTGATTCGAATCAATATGGAATTATTACCGCACGCTCATTCCATATTTTCGCCTTGGTTGATGACAGTAGGCGCAATACAAATAATCTATGCAGCTTCAACATCTCCTGGACAGCGGAATTTTAAAAAAAGACTAGCCTATTCCTCTGTATCTCATATGGGTTTTATAATTATAGGAATTGGTTCGATAACCGATATGGGACTCAACGGGGCCCTTTTACAAATAATCTCTCATGGATTTATTGGTGCTGCACTTTTTTTCTTGGCGGGAACGAGTTATGATAGAATACGTCTTGTTTATCTTGATGAAATGGGTGGAATAGGTATTCCAATGCCAAAAATATTCACAATGTTTAGTAGCTTTTCAATGGCTTCCCTTGCATTACCAGGTATGAGTGGTTTTGTTGCAGAATTGATAGTCTTTTTTGGAATAATTACCAGTCAAAAATGTCTTTTAATGACAAAAATACTAATTACTTTAGTAATGGCAATTGGAATGATATTAACTCCTATTTATTCATTATCTATGTTACGACAAATATTCTATGGATACAAACTATTTAATACCCCAAACTCTTATTTTTTTGATTCTGGACCACGAGAGCTATTTGTTTCGATCTCTATATTTTTACCTGTAATAGGTATTGGTATATACCCCGATTTCGTTCTTTCACTATCAGTTGACAAGGTCGAACTTATTCTATCCAATTATTTTTATAGATAG------------------------------------------------------------------------------------------------------------------------------------------------------------------------------------------------------------------------------------------------------------------------------------------------------------------------------------------------------------------------------------------------------------------------------------------------------------------------------------------------------------------------------------------------------------------------------------------------------------------------------------------------------------------------------------------------------------------------------------------------------------------------------------------------------------------------------------------------------
>ndhD_iodes_scandens
ACGAATTATTTCCCTTGGTTAACAATAATTGTCGTTTTGCCAATATCTGCAGGTTCCTTAATTTTCTTTCTTCCCCATAGAGGAAATAGGACAATTCTGTGGTATACTATATGCATATGTATTTTAGAACTCCTTTTAACGACCTATACATTCTGTTATCATTTTCAACCAGGTGATCCATTAATACAACTAGTAGAGGATTATAAATGGATCAATTTTTTTTATTTCCATTGGAGATTAGGAATAGACGGACTTTCTATAGGACCCATTCTACTGACGGGATTCATTACCACTCTAGCCACTTTAGTGGCTCGGCCAGTTACTCGAGATTCACGATTATTCCATTTTCTGATGTTAGCAATGTACAGCGGTCAAATAGGATCATTTTCTTCTCAGAACCTTTTACTTTTTTTTATCATGTGGGAATTAGAATTAATTCCTGTTTATATCCTTCTATCCATGTGGGGAGGAAAGAAACGTCTTTACTCAGCTACAAAATTTATTTTGTACACGGCGGGGGGTTCCGTTTTTCTCTTAATGTCAGTTTTGGGTATACATTTATATGGTTCTAATGAAC---CAACATTTCATTTTGAAACATTAACCACCCGGTCGTATCCTGTGGCCCTGGAAATACTATTCTATATTGGATTTTTTATTGCTTTTGCTGTCAAATTGCCGATTATACCCCTACATACATGGTTACCAGATACCCATGGAGAAGCCCATTACAGTACTTGTATGCTTCTAGCCGGAATCGGAATCTTATTAAAAATGGGAGCATATGGATTGATTCGAATCAATATGGGGTTGATGA----------------ACTTTAACGAAAGATCATGA-----GGCGCAATACAAATAATCTATGCAGCTTCAACATCTCCTGGACAGCGGAATTTAAAAAAAAGACTAGCCTATTCCTCTGTATCTCATATGGGTTTTATAATTATAGGAATTGCTTCTATAACCGATATGGGGCTCAACGGGGCCCTTTTACAAATAATCTCTCATGGATTTATTGGTGCTGCACTCTTTTTCTTGGCGGGAACGAATTATGATAGAATACGTCTTGTTTATCTTGATGAAATGGGTGGAATAGGT---------------------------------------------------------------------------------------------------------------------------------------------------------------------------------------------------------------------------------------------------------------------------------------------------------------------------------------------------------------------------------------------------------------------------------------------------------------------------------------------------------------------------------------------------------------------------------------------------------------------------------------------------------------------------------------------------------------------------------------------------------------------------------------------------------------------------------------------------------------------------------------------------------------------------------------------------------------------------------------------------------------------------------------------------------------------------------------------------------------------------------------------------------------------------------------------------------------------------------------------------------------------
>>ndhD_arabidopsis_thaliana
ACGAATGATTTTCCTTGGTTAACAATAATTGTTGTTTTTCCAATATCTGCTGGTTCATTAATGTTATTTCTCCCGCATAGGGGAAATAAAGTCAATAAATGGTATACTATATGCATTTGCATCTTAGAACTTCTTCTAACGACCTACGCTTTTTGTTATAATTTTAAAATGGACGATCCATTAATTCAACTGTCCGAAGATTATAAATGGATCGATTTTTTTGATTTTTACTGGAGAATGGGAATAGATGGACTTTCTATAGGAACTATTTTACTGACGGGATTTATTACTACTTTAGCCACTTTAGCGGCTTTTCCAGTTACTCGGGATTCCCGATTTTTTCATTTCCTGATGTTAGCAATGTACAGCGGTCAAATAGGATCATTTTCTTCTCGGGATCTTCTACTTTTTTTCATCATGTGGGAATTAGAATTAATTCCCGTTTATCTACTTTTATCCATGTGGGGTGGAAAGAAACGTCTGTATTCGGCTACAAAATTTATTTTGTACACGGCAGGAAGTTCTATTTTTTTATTAATAGGAGTTTTAGGTATAAGTTTATATGGTTCGAACGAAC---CAACATTAAATTTAGAACTCTTAGCTAATAAATCCTATCCTGTTACACTTGAAATACTATTTTATATTGGATTTCTTATTGCTTTTGCCGTCAAATCACCGATTATACCTTTACATACTTGGTTACCTGACACCCACGGTGAGGCACATTACAGTACCTGTATGCTTCTCGCTGGAATC------TTATTAAAAATGGGAGCCTATGGGTTGGTTCGAATCAATATGGAATTATTACCCCACGCTCATTCTATGTTTTCTCCTTGGTTGTTGGTAGTCGGTACAATCCAAATAATTTATGCAGCTTCAACATCTCCCGGTCAACGTAATTTAAAAAAGAGAATAGCCTATTCTTCTGTATCTCATATGGGTTTTATAATTATAGGTATTAGTTCTATAACGGATCCTGGACTTAATGGAGCTATTTTACAAATAATTTCTCATGGATTTATTGGCGCTGCACTTTTTTTCTTGGCAGGAACGAGTTATGATAGAATTAGGCTTGTTTATCTTGATGAAATGGGTGGAATGGCTATCTCCATTCCAAAAATATTTACAATGTTCACTATTTTATCGATGGCTTCCCTTGCATTGCCGGGCATGAGTGGTTTTATTGCAGAATTCATTGTTTTTTTTGGAATAATTACCAGCCAAAAATATTTCTTAATTTCCAAAATTTTCATTATTTTTGTAATGGCAATTGGAATGATATTAACTCCTATATATTTATTATCTATGTTACGCCAAATGTTCTATGGATACAAGTTAATTAATATCAAAAACTTTTCTTTTTTTGATTCTGGACCCCGAGAGTTATTTCTTTCAATCTCTATTCTTTTACCCATAATTGGTATTGGGATTTATCCTGATTTTGTGCTCTCATTAGCAAGTGACAAGGTCGAATCCATTTTATCTAATTATTTTTATGGATAG------------------------------------------------------------------------------------------------------------------------------------------------------------------------------------------------------------------------------------------------------------------------------------------------------------------------------------------------------------------------------------------------------------------------------------------------------------------------------------------------------------------------------------------------------------------------------------------------------------------------------------------------------------------------------------------------------------------------------------------------------------------------------------------------------------------------------------------------------
