# Supplementary material for: Complete plastome sequence of Iodes cirrhosa Turcz., the first in the Icacinaceae, comparative genomic analyses and possible split of Idoes species in response to climate changes
Source: PeerJ. 2019 Apr 1;7:e6663. doi: 10.7717/peerj.6663 (PMC6448556; doi:10.7717/peerj.6663)
Supplement: Dataset S9 [file peerj-07-6663-s011.zip › DatasetS9/msa_genes/ndhE.msa]

>ndhE_iodes_klaineana
ATGATACTTGAATATGTACTTGTTTTGAGTGCCTATTTATTTTCTATCGGTATCTATGGATTAATTACAAGTCGAAATATGGTTAGAGCCCTTATGTGTTTTGAACTTATATTGAATGCGGTTAATATCAATTTTGTAACATTTTCGGATTTTTTTGATAGTCGTCAATTAAAAGGATCCATTTTCTCAATTTTTGTTATAGGTATTGCAGCCGCTGAAGCAGCTATTGGATCGGCTATTGTTTCATCAATTTATCGTAACAGAAAATCAACTCGTATCAACCAATCGAATTTGTTGAATAAA---
>ndhE_iodes_perrieri
ATGATACTTGAATATGTACTTGTTTTGAGTGCTTATTTATTTTCTATCGGTATCTATGGATTAATTACAAGTCGAAATATGGTTAGAGCCCTTATGTGTTTTGAACTTATATTGAATGCGGTTAATATCAATTTTGTAACATTTTCGGATTTTTTTGATAGTCGTCAATTAAAAGGATCCATTTTCTCAATTTTTGTTATAGGTATTGCAGCCGCTGAAGCAGCTATTGGATCGGCTATTGTTTCATCAATTTATCGTAACAGAAAATCAACTCGTATCAACCAATCGAATTTGTTGAATAAA---
>ndhE_iodes_cirrhosa
ATGATACTTGAATATGTACTTGTTTTGAGTGCCTATTTATTTTCTGTCGGTATCTATGGATTAATTACAAGTCGAAATATGGTTAGAGCCCTTATGTGTTTTGAACTTATATTGAATGCGGTTAATATCAATTTTGTAACATTTTCGGATTTTTTTGATAGTCGTCAATTAAAAGGATCCATTTTCTCAATTTTTGTTATAGGTATTGCGGCCGCTGAAGCAGCTATTGGATCGGCTATTGTTTCATCAATTTATCGTAACAGAAAATCAACTCGTATCAACCAATCGAATTTGTTGAATAAATAA
>ndhE_iodes_scandens
ATGATACTTGAATATGTACTTGTTTTGAGTGCCTATTTATTTTCTGTCGGTATTTATGGATTAATTACAAGTCGAAATATGGTTAGAGCCCTTATGTGTTTTGAACTTATATTGAATGCGGTTAATATCAATTTTGTAACATTTTCGGATTTTTTTGATAGTCGTCAATTAAAAGGATCCATTTTCTCAATA------------------------------------------------------------------------------------------------------------------
>ndhE_iodes_liberica
ATGATACTTGAATATGTACTTGTTTTGAGTGCCTATTTATTTTCTATCGGTATCTATGGATTAATTACAAGTCGAAATATGGTTAGAGCCCTTATGTGTTTTGAACTTATATTGAATGCGGTTAATATAAATTTTGTAACATTTTCGGATTTTTTTGATAGTCGTCAATTAAAAGGATCCATTTTCTCAATTTTTGTTATAGGTATTGCAGCCGCTGAAGCAGCTATTGGATCGGCTATTGTTTCATCAATTTATCGTAACAGAAAATCAACTCGT------------------------------
>>ndhE_arabidopsis_thaliana
ATGATACTCGAACATGTACTTGTTTTGAGTGCCTATTTATTTTTGATTGGTCTTTATGGATTGATCACAAGTCGAAATATGGTTAGGGCTCTTATGTGTCTTGAACTTATACTCAATGCAGTTAATATGAATTTCGTAACATTTTCTGATTTTTTTGATAATTCCCAACTAAAAGGGGAAATTTTCTGCATTTTTGTTATAGCAATTGCAGCCGCTGAAGCAGCTATTGGATTAGCTATAGTCTCGTCAATTTATCGTAACAGAAAATCAATTCGCATAAACCAATCGACCTTATTAAATAAGTAA
>ndhE_iodes_seretii
ATGATACTTGAATATGTACTTGTTTTGAGTGCCTATTTATTTTCTATCGGTATCTATGGATTAATTACAAGTCGAAATATGGTTAGAGCCCTTATGTGTTTTGAACTTATATTGAATGCGGTTAAT-----TATCGTAACAG----AAAATCAACTCGTA----TCAACCAATCGAATTTGTTGAATAAA--------------------------------------------------------------------------------------------------------------------
