# Supplementary material for: Complete plastome sequence of Iodes cirrhosa Turcz., the first in the Icacinaceae, comparative genomic analyses and possible split of Idoes species in response to climate changes
Source: PeerJ. 2019 Apr 1;7:e6663. doi: 10.7717/peerj.6663 (PMC6448556; doi:10.7717/peerj.6663)
Supplement: Dataset S9 [file peerj-07-6663-s011.zip › DatasetS9/msa_genes/ndhF.msa]

>ndhF_iodes_cirrhosa
ATGGAACAGACATATCAATATGCGTGGATCATACCTTTAGTTCCACTACCAGTTCCTATGTTAATAGGAGTGGGGCTTCTTCTTTTTCCGACAGCAACAAAAAATTTTCGCCGTATGTGGGCTTTTTATAGTGTTTTATTGTTAAGTATAGCCATGGCTTTTTCTATCAATCTGTCTATTGAGCAAATAAATAACAGTTCTATCTATCAATATGTATGGTCTTGGATCATCAATAATGATTTTTCGTTAGAATTTGGTTACTTTATCGACCCACTTACTTCTATTATGTCAATATTAATCACTACTGTCGGAATTATGGTTCTTATTTATA------GTGATAATTATATGTATCATGATCGAGGATATTTGAGATTTTTTGCTTATATGAGTTTTTTCAGTTCTTTCATGTTGGGATTAGTTACTAGTTCTAATTTGATACAAGTTTATATTTTTTGGGAATTGGTTGGAATGTGTTCCTATCTATTAATAGGGTTTTGGTTCACACGACCCGCTGCAGCTAATGCTTGTCAAAAAGCGTTTGTAACTAATCGTGTAGGCGATTTTGGTCTATTATTAGGGATTTTTTGTTTTTATTGGATAACAGGTACTTTTGAATTTCGGGATTTATTTGAAATATTCACTAATTTGATTTCTA------ATAGTGAGGTCAATTTTTTATTTGTTACTTTGTCTGCCGTTCTATTATTTGCCGGTGCAGTTGCTAAATCTGCACAATTTCCTCTTCATGTATGGCTACCTGATGCCATGGAAGGGCCTACTCCTATTTCGGCTCTTATACATGCGGCTACAATGGTAGCAGCAGGAATTTTTCTTGTAGCTCGACTTCTTCCTCTTTTCATAGTCGTACCTTATATAATGAATTTTATCTCTTTGATAGGTCTAATAACACTATTATTAGGAGCTACTTTAGCTCTTGCTCAAAAAGATATTAAGAGAGGTTTAGCCTATTCCACAATGTCTCAATTGGGTTATATGATGTTAGCTCTGGGTATGGGTTCTTATCGAAGTGCTTTATTTCATTTGATTACTCATGCTTATTCGAAAGCATTATTGTTTTTAGGATCCGGATCCGTTATTCATTCAATGGAAACAATTGTTGGATATTCCCCAGATAAAAGTCAGAATATGGTTCTTATGGGAGGTTTAACAAAACAGATACCAATTAGCAAAACGGCTTTTTTATTGGGTACACTTTCTCTTTGCGGCATTCCACCTCTTGCTTGTTTTTGGTCCAAAGATGAAATTCTTAATGATAGTTGGTTGTATTCTCCTATTTTCGGAATAATAGCTTACGCTACAGCGGGATTAACCGCATTTTATATGTTTCGGATCTATTTACTTACTTTTGAAGGACATTTCCATTTTCATTTTCAAAATTACAGTGGAAGAAAAAATACCTCCTTCTATTCAATATCTTTAT----GGGGTCAAAAA--GGTTCGAAAAGAA---TTAACAAAA--ATTTTCCTTTATTAACTTTTTTGAATTTAAATAA---AAAAAGTTCTTCTTTACGTTTTAAGAAGACATCTCGAATTGATGAAACTGTAAGAAACATAATACTAATACGACCTTTTATTACTATTTCTCATTTTGATAATAAAAATACTTATTCATATCCTTATGAATCGTCCAATACTATGTTATTCCCTTTACTTGTATTAGGTCTATTTACGTTGTTCAGCGGAGCTTTAGGAATTCCATTCACTCAAGAAGGAATGGATTTAGATATATTATCCAAATGGTTAACTCCATCTATAAACCTTTTACACCAAAATTCTAATAATTCTATAGATTGGTATGAATTTGTAAAAGATGCAGTTTTTTCAGTCAGTATAGCTTCTTTAGGAATATTTATAGCATCTTTTTTATATAAACCTGTTTATTTATCTTTACAAAATTTGGATTTAATTAATTCATTTGTTAAAACAGATCTTAAGACAATTTTTGGGGACAAAATAAAAAATGGCATATATGATTGGTCATACAATCGTGCTTACATAGATACCTTTTATACAACATTCTTCATTGGGAGTATAAGAAAACTGGCAAAATTTGCTTATTTTTTTGATAGACGAGTAATTGATGGAATTACGAATGGAGTTGGTGTTATGAGCTTTTTTGTAGGAGAAGGTATCAAATATGCGGGAGGCGGGCGTATCTCTTCTTATCTTTTCTTTTATTTATTTTATGTAGCAATCTTTTTGTTAATTTATTACTTTATCTTCAAGTAA------------------------------------------------------------------------------------------------------------------------------------------------------------------------------------------------------------------------------------------------------------------------------------------------------------------------------------------------------------------------------------------------------------------------------------------------------------------------------------------------------------------------------------------------------------------------------------------------------------------------------------------------------------------------------------------------------------------------------------------------------------------------------------------------------------------------------------------------------------------------------------------------------------------------------------------------------------------------------------------------------------------------------------------------------------------------------------------------------------------------------------------------------------------------------------
>ndhF_iodes_scandens
------------------------------------------------------------------------------ATAATTTTTCCGACAGCAACAAAAAAATTTCGCCGTATGTGGGCTTTTTTTAGTGTTTTATTGTTAAGTATAGCCATGGCTTTTTCTATCAATCTGTCTATTGAGCAAATAAATAACAGTTCTATCTATCAATATGTATGGTCTTGGATCATCAATAATGATTTTTCGTTAGAATTTGGTTACTTTATCGATCCACTTACTTCTATTATGTCAATATTAATCACTACTGTCGGAATTATGGTTCTTATTTATA------GTGATAATTATATGTATCATGATCGAGGATATTTGAGATTTTTTGCTTATATGAGTGTTTT---------------------------------------------------TTTTTTTTGGGAACTGGTTGGAATGTGTTCCTATCTATTAATAGGGTTTTGGTTCACACGACCTGCTGCAGCTAATGCTTGTCAAAAAGCCTTTGTAACTAATCGTGTAGGCGATTTTGGTCTATTATTGGGGATTTTGTGTTTTTATTGGATAACTGGTACTTTTGAATTTAGGGATTTATTTGAAATATTCACTAATTTGATTTCTA------ATCGTGAGGTCAATTTTTTATTTGTTACTTTGTCTGCCGTTCTATTATTTGCCGGTGCGGTTGCTAAATCTGCACAATTTCCTCTTCATGTATGGTTACCTGATGCCATGGAAGGGCCTACTCCTATTTCAGCTCTTATACATGCGGCTACAATGGTAGCAGCGGGAATTTTTCTTGTAGCTCGACTTCTTCCTCTTTTCATAGTC---------------------------------------------------------------------------------------------------------------------------------------------------------------------------------------------------------------------------------------------------------------------------------------------------------------------------------------------TTTTTATTGGGTACACTTTCTCTTTGCGGCATTCCACCTCTTGCTTGTTTTTGGTCCAAAGATGAAATTCTTAATGATAGTTGGTTGTATTCGCCTATTTTCGGAATAATAGCTTACGCTACAGCGGGATTAACCGCATTTTATATGTTTCGGATCTATTTACTTACTTTTGAAGGACATTTCCATTTTGAAAATGAAAATATCTATT----------TACTTACTTTTGAAGGACATTTCCATTTTCATTTTCAAAAT--GGTTCGAAAAGAA---TTAACAAAA--ATTTTCCTTTATTAACTTTTTTTAATTTAAATAA---AAAAAGTTCTTCTTTACGTTTTAAGAAGACATCTCGAATTGATGAAGCTGTAAGAAACATAATAC------AACCTTTTATTACTATTTCTCATTTTGATAATAAAAATATTTATTCATATCCTTATGAATCGGCCAATACTATGTTATTCCCTTTACTTGTATTAGGCCTATTTACGTTGTTCAGCGGAGCTTTAGGAATTCCATTCACTCAAGAAGGAATGGATTTAGATATATTATCCAAATGGTTAACTCCATCTATAAACCTTTTACACCAAAATTCTAATAATTCTATAGATTGGTATGAATTTGTAAAAGATGCAGTTTTTTCAGTCAGTATAGCTTCTTTAGGAATATTTATTGCATCTTTTTTATATAAACCTGTTTATTCATCTTTACAAAATTTGGATTTAATTAATTCATTTGTTAAAACAGATCTTAAGAGAATTTTTGGAGACAAAATAAAAAATGGCATATATGATTGGTCATACAATCGTGCTTACATAGATGCCTTTTATGCAACATTCTTCATTGGGAGTATAAGAAAACTGGCAAAATTTGCTTATTTTTTTGATAGACGAGTAATTGATGGAATTACCAATGGAGTTGGTGTTATGAGCTTTTTTGTAGGAAAAGGTATCAAATATGCAGGAGGCGGGCGTATCTCTTCT------------------------------------------------------------------------------------------------------------------------------------------------------------------------------------------------------------------------------------------------------------------------------------------------------------------------------------------------------------------------------------------------------------------------------------------------------------------------------------------------------------------------------------------------------------------------------------------------------------------------------------------------------------------------------------------------------------------------------------------------------------------------------------------------------------------------------------------------------------------------------------------------------------------------------------------------------------------------------------------------------------------------------------------------------------------------------------------------------------------------------------------------------------------------------------------------------------------------------------------------------
>ndhF_iodes_perrieri
ATGGAACAGACATATCAATATGCGTGGATCATACCTTTAGTTCCACTACCAGTTCCTATGTTGATAGGAGTGGGGCTTCTTCTTTTTCCGACAGCAACAAAAAATTTTCGCCGTATGTGGTCTTTTTTTAGTGTTTTATTGTTAAGTATAGCGATGGCTTTTTCTATCAATCTGTCTATTCAGCAAATAAATAACAGTTCTATCTATCAATATGTATGGTCTTGGATCATCAATAATGATTTTTCGTTAGAATTTGGTTACTTGATCGATCCACTTACTTCTATTATGTCAATATTAATCACTACTGTTGGAATTATGGTTCTTATTTATA------GTGATAATTATATGTATCATGATCGAGGATATTTGAGATTTTTTGCCTATATGAGTTTTTTCAGTTCCTCCATGTTGGAATTGGTTACTAGTTCTAATTTGATACAAGTTTATATTTTTTGGGAATTGGTTGGAATGTGTTCCTATCTATTAATAGGGTTTTGGTTCACACGACCTGCTGCAGCCAATGCTTGTCAAAAAGCGTTTGTAACTAATCGTGTAGGCGATTTCGGTCTATTATTAGGAATTTTGTCTTTTTATTGGATAACAGGTACTTTTGAATTTCGGGATTTATTCGAAATATTGACTAATTTGATTTCGA------ATAGTGAGGTCAATTTTTTATTTGTTACTTTGTCTGCCGTTCTATTATTTGCCGGTGCAGTTGCTAAATCTGCACAATTCCCTCTTCATGTATGGCTACCTGATGCCATGGAAGGGCCTACTCCTATTTCAGCTCTTATACATGCGGCTACAATGGTAGCAGCGGGAATTTTTCTTGTAGCTCGACTTCTTCCTCTTTTCATAGTCGTACCTTATATAATGAATTTTATCTCTTTGATAGGTCTAATAACATTATTATTAGGAGCTACTTTAGCTCTTGCTCAAAAAGACATTAAGAGAGGTTTAGCCTATTCCACAATGTCTCAATTGGGTTATATGATGTTAGCACTGGGTATGGGGTCTTATCGAAGTGCTTTATTTCATTTGATTACTCACGCTTATTCGAAAGCATTATTGTTTTTAGGATCCGGATCTGTTATTCATTCAATGGAAACGATTGTTGGATATTCTCCAGATAAAAGTCAGAATATGGTTCTTATGGGAGGTTTAACAAAACAGATACCAATTACCAAAACGTCTTTTTTATTGGGTACACTTTCTCTTTGCGGCATTCCACCTCTTGCTTGTTTTTGGTCCAAAGATGAAATTATTAATGATAGTTGGTTGTATTTCCCTATTTTCGGAATAATAGCTTCCGCTACCGCGGGATTAACCGCATTTTATATGTTTCGGATCTATTTACTTACTTTTGAAGGACATTTCAACTTTCATTTTAAAAATTACAGTGGAACAAAAAATAGCCCCTTCTATTCAATATCTTTAT----GGGGTCAAAAA--GGTTCGAAAAGAA---TTACCAAAA--AATTTCCTTTATTAACGTTTTTTAATTTAAATAA---AAAAAGTTCTTCTTTACGTTTTAAGAAGAC---------TGATGAAACTGTAAGAAACATAATCC------GACCTTTTTTTACTATTCCTCATTTTGATAATAAAAATACTTATGAATATCCTTATGAATCCGCGAATACTATGTTATGCCCTTTACTTGTATTAGTCCTATTTACGTTGTTCAGCGGAGCTTTAGGAATTCCATTCACTCAAGAAGGAATGTATTTAGATATATTATCCAAATGGTTAACTCCATCTATAAACCTTTTACACCAAAATTATAATAATTCTATGGATTGTTATGAATTTGTAAAAGATGCAGTTTTTTCAGTCAGTATAGCTTCTTTAGGAATATTTATAGCATCTTTTTTATATAAACCTGTTTATTCATCTTTACAAAATTTGGATTTAATTAATTCATTTGTTAAAATGGATCTCAAGACAATTTTGGGGGACAAAATAAAAAATGGCATATATGATTGGTCATACAATCGTGCTTACATAGATGCCTTTTATAAAACATTTTTTACTGGGAGTATAAGAAAACTGGCAAAATTGGCTTATTTTTTTGATATACGAGTAATTGATGGAATTACGAATGGAGTTGGTATTATGAGTTTTTTTGTAGGAGAAGGTATAAAATATGCAGGAGGCGGGCGTATCTCTTCTTATAAATGGATCAATTTTTTTGATTTCCATTGGAGATTAGGAATAGACGGACTTTCTATAGGACCCATTCTACTGACGGGGTTCATTACCACTCTAGCCACTTTAGTGGCTCGGCCAGTTACTCGAGATTCGCGATTATTCCATTTCCTGATGTTAGCAATGTACAGCGGTCAAATAGGATCATTTTCTTCTCAGAACCTTTTATTTTTTTTCATCATGTGGGAATTAGAATTAATTCCTGTTTATATCCTTCTATCCATGTGGGGAGGAAAGAAACGTCTTTACTCAGCTACAAAATTTATTTTGTACACGGCGGGGGGTTCCATTTTTCTCTTAATGTCAGTTTTGGGTATCCATTTATATGGTTCTAATGAACCAACATTTCATTTTGAAACATTAGCCACCCGGTCGTATCCTGTGGCCTTGGAAATACTATTCTATATTGGATTTTTTATTGCTTTTGCTGTCAAATTGCCAATTATACCCCTACATACATGGTTACCAGATACCCACGGAGAAGCCCATTACAGTACTTGTATGCTTCTAGCCGGAATCTTATTAAAAATGGGAGCATATGGATTGATTCGAATCAATATGGAATTATTACCGCATGCTCATTCTATATTTTCGCCTTGGTTGATGACAGTAGGTGCAATACAAATAATCTATGCAGCTTCAACATCTCCTGGACAGCGGAATTTAAAAAAAAGGCTAGCCTATTCCTCTGTATCTCATATGGGTTTCATAATTATAGGAATTGGTTCTATAACCGATATGGGGCTCAACGGAGCCCTTTTACAAATAATCTCTCATGGATTTATTGGTGCTGCACTTTTTTTCTTGGCGGGAACGAGTTATGATAGAATACGTCTTGTTTATCTTGACGAAATGGGTGGAATAGGTATTCCAATGCCAAAAATATTCACAATGTTTAGTAGCTTTTCAATGGCTTCCCTTGCATTACCAGGTATGAGTGGTTTTGTTGCAGAATTGATAGTCTTTTTTGGAATAATTACCAGTCAAAAATGTCTTTTAATGCCAAAAATACTAATTACTTTAGTAATGGCAATTGGAATGATATTAACTCCTATTTATTCATTATCTATGTTACGACAAATATTCTATGGATACAAACTATTTAATACCCCAAACTCTTATTTTTTTGATTCTGGACCACGAGAGCTATTTGTTTCGATCTCTATATTT
>ndhF_iodes_liberica
---------------CAATATGCGTGGATCATACCTTTAGTTCCACTACCAGTTCCTATGTTGATAGGAGTGGGGCTTCTTCTTTTTCCGACAGCAACAAAAAATTTTCGCCGTATGTCGTCTTTTTTTAGTGTTTTATTGTTAAGTATAGCCATGGCTTTTTCTATCAATCTGTCTATTCAGCAAATAAATAACAGTTCCATCTATCAATATGTATGGTCTTGGATCATCAATAATGATTTTTCGTTAGAATTTGGTTACTTGATCGATCCACTTACTTCTATTATGTCAATATTAATCACTACTGTTGGAATTATGGTTCTTATTTATA------GTGATAATTATATGTATCATGATCGAGGATATTTGAGATTTTTTGCTTATATGAGTTTTTTCAGTTCTTCCATGTTGGGATTAGTTACTAGTTCTAATTTGATACAAGTTTATATTTTTTGGGAATTGGTTGGAATGTGTTCCTATCTATTAATAGGGTTTTGGTTCACACGACCTGCTGCAGCCAATGCTTGTCAAAAAGCGTTTGTAACAAATCGTGTAGGCGATTTTGGTCTATTATTAGGAATTTTGTGTTTTTATTGGATAACAGGTACTTTTGAATTTCGGGATTTATTCGAAATATTTACTAATTTAATTTCTA------ATAGTGAGGTCAATTTTTTATTTGTTACTTTGTCTGCCGTTCTATTATTTGCCGGTCCAGTTGCTAAATCCGCACAATTCCCCCTTCATGTATGGCTACCTGATGCCATGGAAGGGCCTACTCCTATTTCAGCTCTTATACATGCTGCTACAATGGTAGCAGCGGGAATTTTTCTTGTAGCTCGACTTCTTCCTCTTTTCATATTCGTACCTTATCTAATGAATTTTATCTCTTTGATAGG------------------------------------------------------------------------------------------------------------------------------------------------------------------------------------------------------------------------------------------------------------------------------------------------------------TCTAATA---ACATTATTATTAGGAGCTACTTTAGCTCTTGCTCA---AAAAGACATTAAGAGAGGTTTAGCCTATTCCACAATGTCTCAATTGGGTTATATGATGTTAGCTCTGGGTATGG-GGTCTTATCGAAGTGCTTTATTTCATTTGATTACTCATGCTTATTCGAAAG-CATTATTGTTTTTAGGATCCGGAT--CTGTTATTCATTCAATGGAAACAATTGTTGGATATTCTCCAGATAAAAGTCAGAATATGGTTCTTATGGGAGGTTTAACAAAACAGATACCAATTAGTAAAACGGCTT--TTTTATTGG---GTACACTTTCTCTTTGCGGCATTCCACCTCTTGC----TTGTTTTTGGTCCAAAGATGAAATTATTAGT--GATAGTTGGTTGTATTTCCCTATTTTCGGAATAATAGCTTCCGCT-ACCGCGGGATTAACCG-----------------CATTTTATATGTTTCGGATCTATTTACTTACTTTTGAAGGACATTTCAACTTTAATTT-TCAAAATTACAGTGGAACAAAAAATACCCTC-------------------------------------AA-----------------------GACAATT-------------------------------------------------------------------------------------------------------------------------------------------TTTGGGGACAAAATAAAAAATGGCATATATGATTGGTCATACAATCGTGCTTACATAGATGCCTTTTATGCAACATTCTTCACTGGGAGTATAAGGAAATTGGAAAAATTTGCTTATTTTTTTGATAGACGAGTAATTGATGGAATTACGAATGGAGTTGGTGTTATGAGTTTTTTTGTAGGAGAAGGTATCAAATATGCAGGAGGCGGGCGTATCTCTTCTTATCTTTTCTTTTATTTATTTTATGTAGCAATCTTTTTGCTAATTTTTGACTTTTATTAC------------------------------------------------------------------------------------------------------------------------------------------------------------------------------------------------------------------------------------------------------------------------------------------------------------------------------------------------------------------------------------------------------------------------------------------------------------------------------------------------------------------------------------------------------------------------------------------------------------------------------------------------------------------------------------------------------------------------------------------------------------------------------------------------------------------------------------------------------------------------------------------------------------------------------------------------------------------------------------------------------------------------------------------------------------------------------------------------------------------------------------------------------------------------------------------
>ndhF_iodes_seretii
ATGGAACAGACATATCAATATGCGTGGATCATACCTTTAGTTCCACTACCAGTTCCTATGTTGATAGGAGTGGGGCTTCTTCTTTTTCCGGCAGCAACAAAAAATTTTCGCCGTATGTGGGCTTTTTTTAGTGTTTTATTGTTAAGTATAGCCATGGCTTTTTCTATCAATCTCTCTATTCAGCAAATAAATAACAGTTCCATCTATCAATATGTATGGTCTTGGATCATCAATAATGATTTTTCGTTAGAATTTGGTTACTTGATCGATCCACTTACTTCTATTATGTCAATATTAATCACTACTGTTGGAATTATGGTTCTTATTTATA------GTGATAATTATATGTATCATGATCGAGGATATTTGAGATTTTTTGCTTATATGAGTTTTTTCAGTTCTTCCATGTTGGGATTAGTTACTAGTTCTAATTTGATACAAGTTTATATTTTTTGGGAATTGGTTGGAATGTGTTCCTATCTATTAATAGGGTTTTGGTTCACACGACCTGCTGCAGCCAATGCTTGTCAAAAAGCGTTTGTAACTAATCGTGTAGGCGATTTTGGTCTATTATTAGGAATTTTTTCTTTTTATTGGATAACTGGTACTTTTGAATTTCGGGATTTATTCGAAATATTGACTAATTTAATTTCTA------ATAGTGAGGTCAATTTTTTATTTGTTACTTTGTCTGACGTTCTATTATTTGCCGGTGCAGTTGCTAAATCTGCACAATTCCCTCTTCATGTATGGCTACCTGATGCCATGGAAGGGCCTACTCCTATTTCAGCTCTTATACATGCTGCTACAATGGTAGCAGCGGGAATTTTTCTTGTAGCTCGACTTCTTCCTCTTTTCATAGTCGTACCTTATATAATGAATTTTATCTCTTTGATAGG------------------------------------------------------------------------------------------------------------------------------------------------------------------------------------------------------------------------------------------------------------------------------------------------------------TCTAATA---ACATTATTATTAGGAGCTACTTTAGCTCTTGCTCA---AAAAGACATCAAGAGAGGTTTAGCCTATTCCACAATGTCTCAATTGGGTTATATGATGTTAGCTCTGGGTATGG-GGTCTTATCGAAGTGCTTTATTTCATTTGATTACTCATGCTTATTCGAAAG-CATTATTGTTTTTAGGATCCGGAT--CTGTTATTCATTCAATGGAAACAATTGTTGGATATTCTCCAGATAAAAGTCAGAATATGGTTCTTATGGGAGGTTTAACAAAACAGATACCAATTAGCAAAACGGCTT--TTTTATTGG---GGACACTTTCTCTTTGCGGCATTCCACCTCTTGC----TTGTTTTTGGTCCAAAGATGAAATTATTAAT--GATAGTTGGTTGTATTTCCCTATTTTCGGAATAATAGCTTCCGCT-ACCGCGGTATTAACCG-----------------CATTTTATATGTTTCGGATCTATTTACTTACTTTTGAAGGCCATTTCAACTTTAATTT-TCAAAATTACAGTGGAACAAAAAATACCCCTTTCTTT-TCAATATCTTTATGGGGTCAAAAAGGTTCGAA-----------------------AAGAATTAACAAAAAATTGACTTTATT-------------------------------------------------------------------------------------------------------------------AACATTTATCGACAAAATAAAAAATGGCATATATGATTGGTCAGACAATCGTGCTTACATAGATGCCTTTTATGCAACATTTTTCACTGGGAGTATAAGAAAACTGGCAAAATTTGCTTATTTTTTTGATAGACGGGTAATTGATGGAATTACGAATGGAATTGGTGTTATGAGCTTTTTTGGAGGAGAAGGTATCAAATATGCAGGAGGCGGGCGTATCTCTTCTTATCTTTTCTTTTATTTATTTTATGTAGCAACCTTTTTG---------------------------------------------------------------------------------------------------------------------------------------------------------------------------------------------------------------------------------------------------------------------------------------------------------------------------------------------------------------------------------------------------------------------------------------------------------------------------------------------------------------------------------------------------------------------------------------------------------------------------------------------------------------------------------------------------------------------------------------------------------------------------------------------------------------------------------------------------------------------------------------------------------------------------------------------------------------------------------------------------------------------------------------------------------------------------------------------------------------------------------------------------------------------------------------------------------------
>ndhF_iodes_klaineana
ATGGAACAGACATATCAATATGCGTGGATCATACCTTTAGTTCCACTACCAGTTCCTATGTTGATAGGAGTGGGGCTTCTTCTTTTTCCGACAGCAACAAAAAATTTTCGCCGTATGTGGTCTTTTTTTAGTGTTTTATTGTTAAGTATAGCCATGGCTTTTTCTATCAATCTGTCTATTCAGCAAATAAATAACAGTTCTATCTATCAATATGTATGGTCTTGGATCATCAATAATGATTTTTCATTAGAATTTGGTTACTTGATCGATCCACTTACTTCTATTATGTCAATATTAATCACTACTGTTGGAATTATGGTTCTTATTTATATTTATAGTGATAATTATATGTATCATGATCGAGGATATTTGAGATTTTTTGCTTATATGAGTTTTTTCAGTTCTTCCATGTTGGGATTAGTTACTAGTTCTAATTTGATACAAGTTTATATTTTTTGGGAATTGGTTGGAATGTGTTCCTATCTATTAATAGGGTTTTGGTTCACACGACCTGCTGCAGCCAATGCTTGTCAAAAAGCGTTTGTAACAAATCGTGTAGGCGATTTTGGTCTATTATTAGGAATTTTGTGTTTTTATTGGATAACTGGTACTTTTGAATTTCGGGATTTATTCGAAATATTTACTAATTTTATTTCTATTTCTAATAGTGAGGTCAATTTTTTATTTGTTACTTTGTCTGCCGTTCTATTATTTGCCGGTCCAGTTGCTAAATCTGCACAATTCCCCCTTCATGTATGGCTACCTGATGCCATGGAAGGGCCTACTCCTATTTCCGCTCTTATACATGCGGCTACAATGGTAGCAGCGGGAATTTTTCTTGTAGCTCGACTTCTTCCTCTTTTCATATTCGTACCTTATATAATGAATTTTATCTCTTTGATAGG------------------------------------------------------------------------------------------------------------------------------------------------------------------------------------------------------------------------------------------------------------------------------------------------------------TCTAATA---ACATTATTATTAGGAGCTACTTTAGCTCTTGCTCA---AAAAGACATTAAGAGAGGTTTAGCCTATTCCACAATGTCTCAATTGGGTTATATGATGTTAGCTCTGGGTATGG-GGTCTTATCGAAGTGCTTTATTTCATTTGATTACTCATGCTTATTCGAAAG-CATTATTGTTTTTAGGATCCGGAT--CTGTTATTCATTCAATGGAAACAATTGTTGGATATTCTCCAGATAAAAGTCAGAATATGGTTCTTATGGGAGGTTTAACAAAACAGATACCAATTAGTAAAACGGCTT--TTTTATTGG---GTACACTTTCTCTTTGCGGCATTCCACCTCTTGC----TTGTTTTTGGTCCAAAGATGAAATTATTAAT--GATAGTTGGTTGTATTTCCCTATTTTCGGAATAATAGCTTCCGCT-ACCGCGGGATTAACCG-----------------CATTTTATATGTTTCGGATCTATTTACTTACTTTTGAAGGACATTTCAACTTTCATTT-TAAAAATTACAGTGGAACAAAAAATACCCCCTTCTAT-TCAATATCTTTATGGGGTCAAAAAGGTTCGAATTCTAATAATTCTATGGATTGTTATGAATTTGTAAAAGATGCAGTTTTTTCAGTCAGTATAGCTTCTTTAGGAATATTTATAGCATCTTTTTTATATAAACCTGGTTATTCATCTTTACAAAATTTGGATTTAATTAATTCATTTGTTAAAATAGATCTCAAGACAATTTTTTGGGACAAAATAAAAAATGGCATATATGATTGGTCATACAATCGTGCTTACATAGATGCCTTTTATGCAACATTCTTGACTGGGAGTATAAGAAAATTGGAAAAATTAGCTTATTTTTTTGATAGACGAGTAATTGATGGAATTACGAATGGAGTTGGTGTTATGAGTTTTTTTGTAGGAGAAGGTATCAAATATGCAGGAGGCGGGCGTATCTCTTCTTATCTTTTC---------------------------------------------------------------------------------------------------------------------------------------------------------------------------------------------------------------------------------------------------------------------------------------------------------------------------------------------------------------------------------------------------------------------------------------------------------------------------------------------------------------------------------------------------------------------------------------------------------------------------------------------------------------------------------------------------------------------------------------------------------------------------------------------------------------------------------------------------------------------------------------------------------------------------------------------------------------------------------------------------------------------------------------------------------------------------------------------------------------------------------------------------------------------------------------------------------------------------------------------
>>ndhF_arabidopsis_thaliana
ATGGAACATACATATCAATATTCATGGATCATCCCTTTCATTCCACTTCCAGTACCTATTTTACTAGGAGTTGGACTTCTCCTTTTTCCGACAGCAACAAAAAACCTTCGCCGCATGTGGACTTTTCTTAGTATTTTTTTGTTAAGTATAGTTATGATCTTTTCAATCTATCTATCTATTCAACAAATTTTTCTAAGTTGCATTCATCAAAATGTATGGTCTTGGACCATAAATAATGAATTTTCTTTTGAGTTCGGTTACTTTATCGATCCACTTACTTCTATTATGTCAATATTAATTACAACTGTTGGGATTTTGGTTCTGATTTATA------GTGACAATTATATGTCGCATGATCAAGGATACCTGAGATTTTTTGCTTATATGGGTTTTTTTAATACTTCAATGTTAGGATTAGTTACTAGTTCTAATTTGATCCAAGTTTATTTTTTTTGGGAATTAGTTGGAATGTGTTCGTATTTATTAATAGGTTTTTGGTTCACACGACCTATTGCAGCGAATGCTTGTCAAAAAGCTTTTGTAACTAATCGTGTAGGGGATTTTGGTTTATTATTAGGAATTTTAGGTCTTTATTGGATAACTGGCAGTTTTGAATTTCAGGATTTGTTCGAAATATTCAATAATTTAATTTTAA------ATAATAGAGTAAATCTCTTATTCCTTACTTTGTGTGCATTTCTATTATTTGTAGGTCCTATTGCTAAATCCGCACAATTTCCTCTTCATGTATGGTTACCTGATGCCATGGAGGGCCCTACTCCCATTTCGGCTCTTATACATGCTGCTACTATGGTAGCGGCGGGTATTTTTCTTGTAGCTCGTCTTCTTCCTCTTTTTATCGTTATCCCTTCTATAATGTATATAATATCTTTGATAGGTATAATAACAGTACTCTTAGGAGCCACTTTAGCTCTTGCTCAAAAAGACATTAAGCGGGGTTTAGCCTATTCTACAATGTCTCAACTCGGTTATATGATGTTAGCTCTAGGTATGGGGTCTTATCGATCTGCTTTATTTCATTTGATTACTCATGCTTATTCGAAAGCTTTGTTGTTTTTAGGATCTGGATCCATTATTCATTCAATGGAAGCTATAGTTGGATATTCTCCCGATAAAAGTCAGAATATGATTCTTATGGGTGGTTTGACAAAACATGTCCCGATTACAAAAACGGCCTTTTTAATAGGAACACTCTCTCTTTGTGGTATCCCCCCCCTTGCTTGTTTTTGGTCGAAAGATGAAATTCTTAATGATAGTTTGTTATTTTCGCCAATTTTTGCAATAATAGCTTGTTCAACAGCGGGATTAACCGCATTTTATATGTTTCGGATTTATTTACTTACTTTTGAAGGACATTTAAACACTTATTTTCTAAATTACAGTGGAAAAAAAAGTGGCTCCTTCTATTCACTCTCTTTAT----GGGGTAAAGAAGAAG-----AAAAAAAACTTAATAAAA--ATTTTGGGTTAGTACCATTATTAACAATGAATAATACAAAAAGAGCTTCTTTTTTTTGCAATAAAACATATAAAATAAGTAATAATGTAAGAAATCAAATTTT-----TATTACTGTTGAAAATTTTGGACTT----AATACAAGAACTTTCTATTATCCGCATGAATCAGACAATACTATTCTATTTCCTATGCTTATTTTGGTTTTATTTACTTTGTTTATTGGAGCCATAGGAATTCCTTTCAATCAAGAAGGAATAGACTTTGATATATTATCAAAATTTTTCACGCCGTCAATAAACCTTTTGCATAAAAATTCACAAAATTTTGTAGATTGGTATGAATTTTTGAGAAATGCAACTTTTTCGGTCAGTATAGCCTTTTTTGGAATATTTATAGCATACTGTTTATATAAGCCTTTTTATTCATCTTTATTAAATTTAACCTTACTTAATTCATTTCAAAAATGGAATTCTAAACGAATTCATTGGGAAAAACTAATAAATTTTGTATATAATTGGTCATATAATCGTGGTTACATAGATTCTTTTTTTAAAACATCTTTAATTGAAAGTATAAGAAGATTAGCAAAACAAACGACTTTTTTTGATAAACGAATCATTGATGGAATTACAAATGGAGTAGGTATTACAAGTTTCTTTGTAGGAGAAGTAACAAAATATATAGGTGGAAGTCGCATCTCTTCTTATCTGTTCTTATATTTGTCCTATGTATTGATTTTTTTAATGATCCTCTTTTTTTTTTATTTTGAAAAATTCTAA---------------------------------------------------------------------------------------------------------------------------------------------------------------------------------------------------------------------------------------------------------------------------------------------------------------------------------------------------------------------------------------------------------------------------------------------------------------------------------------------------------------------------------------------------------------------------------------------------------------------------------------------------------------------------------------------------------------------------------------------------------------------------------------------------------------------------------------------------------------------------------------------------------------------------------------------------------------------------------------------------------------------------------------------------------------------------------------------------------------------------------------------------------------------------
