# Supplementary material for: Complete plastome sequence of Iodes cirrhosa Turcz., the first in the Icacinaceae, comparative genomic analyses and possible split of Idoes species in response to climate changes
Source: PeerJ. 2019 Apr 1;7:e6663. doi: 10.7717/peerj.6663 (PMC6448556; doi:10.7717/peerj.6663)
Supplement: Dataset S9 [file peerj-07-6663-s011.zip › DatasetS9/msa_genes/ndhG.msa]

>ndhG_arabidopsis_thaliana
ATGGATTTGCCTGGACCAATACATGATTTTCTTTTAGTTTTTCTGGGATCCGGTCTTCTAGTAGGGGGTCTGGGAGTGGTATTACTTCCCAACCCAATATTTTCAGCCTTTTCCTTAGGATTTGTTCTTGTTTGTATATCTTTATTGTATATTCTATCAAATTCCCATTTTGTAGCTGCTGC--ACAACTCCTTATTTATGTGGGGGCCAT------AAATGTTTTAATCATATTTGCTGTGATGTTCATGAATGATTCAGAATATTCCACAGATTTCAATCTGTGGACCATTGGGAATGGGATTACTTCGTTGGTTTGTACAACTATTCTTTTTTTATTAATGTCTACTATTCTCGATACGTCATGGTACGGGGTTATTTGGACTACAAAATTAAACCAGATTCTAGAGCAAGATTTAATAAGTAATAGTCAACAAATAGGAATTCATTTATCAACAGATTTTTTTCTGCCATTTGAACTCATTTCAATAATTCTTTTAGTTGCTTTGATAGGTGCAATTTCTGTGGCTCGTCAATAA
>ndhG_iodes_seretii
ATGGATTTACCTGGGCCTATACACGATTTTCTTTTAGTTTTTCTGGGATTGGGTCTTATATTGGGATGTCTAGGAGTAGTATTACTTCCCAATCCAATTTATTCCGCCTTTTCATTGGGATTGGTTCTTGTTTGTATATCCTTATTCTATATTTTATCGAACTCTTATTTTGTAGCTGCTGC--GCAGCTCCTTATTTATGTAGGAGCTATCGCTATAAATGTTTTAATCATTTTTGCTCTTATGTTCATGAATGGTTCAGAATATTCCAAGGATGAAAATCTTTGGAAGGTTGGGGATGGGATTACTTTGATGGTTTGTACAAGCCTTTTTGTTTCACTAATTACTACTATTTCAAATACGTCATGGTACGGGATTATTTGGGCTACAAGATCAAACCAAATTTTAGAGCAAGATTTGATAAGTAATAGTCAACAAATTGGAATTCGTTTATCAACAGATTTTTTTCTTCCATTTGAA------------------------------------------------------------
>ndhG_iodes_klaineana
ATGGATTTACCTGGGCCTATACACGATTTTCTTTTAGTTTTTCTGGGATTGGGTCTTATATTGGGATGTCTAGGAGTAGTATTTCTTCCCAATCCAATTTATTCCGCCTTTTCATTGGGATTGGTTCTTGTTTGTATATCCTTATTCTATATTTTATCGAACTCTTATTTTGTAGCTGCTGC--GCAGCTCCTTATTTATGTAGGAGCTAT------AAATGTTTTAATCATTTTTGCTGTTATGTTCATGAATGGTTCAGAATATTCCAAAGATGAAAATCTTTGGAAGGTTGGGGATGGGATTACTTTGATGGTTTGTACAAGCCTTTTTGTTTCACTAATTACTACTATTTCAAATACGTCATGGTACGGGATTATTTGGTCTACAAGATCAAACCAAATTTTAGAGCAAGATTTGATAAGTAATAGTCAACAAATTGGAATTCGTTTATCAACAGATTTTTTTCTTCCATTTGAA------------------------------------------------------------
>ndhG_iodes_liberica
ATGGATTTACCTGGGCCTATACACGATTTTCTTTTAGTTTTTCTGGGATTGGGTCTTATATTGGGATGTCTAGGAGTAGTATTTCTTCCCAATCCAATTTATTCCGCCTTTTCATTGGGATTGGTTCTTGTTTGTATATCCTTATTCTATATTTTATCGAACTCTTATTTTGTAGCTGCTGC--GCAGCTCCTTATTTATGTAGGAGCTAT------AAATGTTTTAATCATTTTTGCTGTTATGTTCATGAATGGTTCAGAATATTCCAAAGATGAAAATCTTTGGAAGGTTGGGGATGGGATTACTTTGATGGTTTGTACAAGCCTTTTTGTTTCACTAATTACTACTATTTCAAATACGTCATGGTACGGGATTATTTGGTCTACAAGATCAAACCAAATTTTAGAGCAAGATTTGATAAGTAATAGTCAACAAATTGGAATTCGTTTATCAACAGATTTTTTTCTTCCATTTGAA------------------------------------------------------------
>ndhG_iodes_perrieri
ATGGATTTACCTGGGGCTATACACGATTTTCTTTTAGTTTTTCTGGGATTGGGTCTTATATTGGGATGTCTAGGAGTAGTATTACTTCCCAATCCAATTTATTCTGCCTTTTCATTGGGATTGGTTCTTGTTTGTATATCCTTATTCTATATTTTATCGAACTCTTATTTTGTAGCTGCTGC--GCAGCTCCTTATTTATGTAGGAGCTAT------AAATGTTTTAATCATTTTTGCTGTTATGTTCATGAATGGTTCAGAATATTCCAAAGATGAAAATCTTTGGAAGGTTGGGGATGGGATTACTTTGATGGTTTGTACAAGCCTTTTTGTTTCACTAATTACTACTATTTCAAATACGTCATGGTACGGGATTATTTGGGCTACAAGATCAAACCAAATTTTAGAGCAAGATTTGATAAGTAATAGTCAACAAATTGGAATTCGTTTATCAACAGATTTTTTTCTTCCATTTGAA------------------------------------------------------------
>ndhG_iodes_cirrhosa
ATGGATTTACCTGGGCCTATACACGATTTTCTTTTAGTTTTTCTGGGATTGGGTCTTATATTGGGATGTCTAGGAGTAGTATTACTTCCCAATCCAATTTATTCCGCCTTTTCATTGGGATTGGTTCTTGTTTGTATATCCTTATTCTATATTTTATCGAACTCTTATTTTGTAGCTGCTGC--GCAGCTCCTTATTTATGTAGGAGCTAT------AAATGTTTTAATCATTTTTGCTGTTATGTTCATGAATGGTTCAGAATATTCCAAAGATGAAAATCTTTGGAAGGTTGGGGATGGGATTACTTTGATGGTTTGTACAAGCCTTTTTGTTTCACTAATTACTACTATTTCAAATACGTCATGGTACGGGATTATTTGGGCTACAAGATCAAACCTAATTTTAGAGCAAGATTTGATAAGTAATAGTCAACAAATTGGAATTCGTTTATCAACAGATTTTTTTCTTCCATTTGAACTTATTTCAATAATTCTTTTAGTAGCTTTAATAGGTGCAATTGCTGTAGCTCGTCAATAA
>ndhG_iodes_scandens
ATGGATTTACCTGGGCCTATACACGATTTTCTTTTAGTTTTTCTGGGATTGGGTCTTATATTGGGATGTCTAGGAGTAGTATTACTTCCCAATCCAATTTATTCCGCCTTTTCATTGGGATTGGTTCTTGTTTGTATATCCTTATTCTATATTTTATCGTTTTCATTGGGATTGGTTCTTGTTTGTATATCCTTATTC---TATATTTTATCG----AAATATTTCA--TAACTTTATTGATTTGACCAGGAACAA---AGAAT-----------------------------------------------------------------------------------------------------------------------------------------------------------------------------------------------------------------------------------------------------------------------------------
