# Supplementary material for: Complete plastome sequence of Iodes cirrhosa Turcz., the first in the Icacinaceae, comparative genomic analyses and possible split of Idoes species in response to climate changes
Source: PeerJ. 2019 Apr 1;7:e6663. doi: 10.7717/peerj.6663 (PMC6448556; doi:10.7717/peerj.6663)
Supplement: Dataset S9 [file peerj-07-6663-s011.zip › DatasetS9/msa_genes/ndhI.msa]

>ndhI_iodes_cirrhosa
ATGCTACCTATGGTAACTGAGTTCATGAATTATGGTCAACAAACAGTACGAGCTGCAAGGCACATTGGTCAAAGTTTCATGATTACCTTATCTCATGCGAACCGTTTACCCGTAACTATTCAATACCCCTACGAAAAATTGATTACATCGGAACGTTTTCGAGGCCGAATCCACTTTGAATTTGATAAATGCATTGCTTGTGAAGTATGTGTTCGCGTATGTCCTATAGATCTACCTGTTGTTGATTGGAAATTGGAAATGGATATTCGAAAGAAACGATTGCTTAATTACAGCATTGATTTCGGAATCTGTATATTTTGTGGTAATTGTGTTGAGTATTGTCCAACAAATTGTTTATCAATGACTGAAGAATATGAACTTTCTACTTATGATCGTCATAAATTGAATTATAATCAAATTGCTTTGGGTCGGTTACCAATGTCAGTAATTGACGATTATACAATTCGAACAATTTTGAATTCGCCAAAAAGAAAATAA---------------------------------------------------------------------------------------------------------------------------------------------------------------------------
>ndhI_iodes_scandens
ATGCTACCTATGGTAACAGAGTTCATGAATTATGGTCAACAAACAGTACGAGCTGCAAGGCACATTGGTCAAAGCTTCATGATTACCTTATCTCATGCGAAC---------------------------------------------------------------------------------------------------------------------------------------------------------------------------------------------------------------------------------------------------------------------------------------------------------------------------------------------------------------------------------------------------------------------------------------------------------------------------------------------------------------------------------------------------------------------------------------
>ndhI_iodes_perrieri
ATGCTCCCTATGGTAACTGAGTTCATGAATTATGGTCAACAAACAGTACGAGCTGCGAGGTACATTGGTCAAAGTTTCATGATTACCTTATCTCATGCGAACCGTTTACCCGTAACTATTCAATATCCCTACGAAAAATTGATTACATCGGAACGTTTTCGAGGCCGGATCCACTTTGAATTTGATAAATGCATTGCTTGTGAAGTATGTGTTCGCGTATGTCCTATAGATCTACCTGTTGTTGATTGGAAATTCGAAATTGATATTCGAAAGAAACGATTGCTTAATTACAGTATTGATTTCGGAATCTGTATATTTTGTGGTAATTGTGTTGAGTATTGTCCAACAAATTGTTTATCAATGACTGAAGAATATGAACTTTCCACTTATGATCGTCATAAATTGAATTATAATCAAATTGCTTTGGGTCGGTTACCCATGTCAGTAATTGACGATTATACAATTCGAACAATTTGGAATTCGCCAAAAAAAAAATATGATACATGTATAGGGTGTACTCAATGTGTCCGAGCCTGCCCCACCGATGTATTAGAAATGATACCTTGGGACGGATGTAAAGCTAAACAAATAGCTTCCGCTCCAAGAACAGAGGACTGTGTCGGTTGTAAGAGATGTGAATCCGCCTGTCCAACGGATTTCTTAAGTGTT
>ndhI_iodes_seretii
ATGCTCCCTATGGTAACTGAGTTCATGAATTATGGTCAACAAACAGTACGAGCTGCGAGGTACATTGGTCAAAGTTTTATGATTACCTTATCTCATGCGAACCGTTTACCCGTAACTATTCAATATCCCTACGAAAAATTGATTACATCGGAACGTTTTCGAGGCCGGATCCACTTTGAATTTGATAAATGCATTGCTTGTGAAGTATGTGTTCGCGTATGTCCTATAGATCTACCTGTTGTTGATTGGAAATTAGAAATGGATATTCGAAAGAAACGATTGCTTAATTACAGTATTGATTTCGGAATCTGTATATTTTGTGGTAATTGTGTTGAGTATTGTCCAACAAATTGTTTATCAATGACTGAA------------------------------------------------------------------------------------------------------------------------------------------------------------------------------------------------------------------------------------------------------------------------------------------------------------
>ndhI_iodes_klaineana
ATGCTCCCTATGGTAACTGAGTTCATGAATTATGGTCAACAAACAGTACGAGCTGCGAGGTACATTGGTCAAAGTTTCATGATTACCTTATCTCATGCGAACCGTTTACCCGTAACTATTCAATATCCCTACGAAAAATTGATTACATCGGAACGTTTTCGAGGCCGGATCCACTTTGAATTTGATAAATGCATTGCTTGTGAAGTATGTGTTCGCGTATGTCCTATAGATCTACCTGTTGTTGATTGGAAATTAGAAATGGATATTCGAAAGAAACGATTGCTTAATTACAGTATTGATTTCGGAATCTGTATATTTTGTGGTAATTGTGTTGAGTATTGTCCAACAAATTGTTTATCAATGACTGAAGAATATGAACTTTCTACTTATGATCGTCATAAATTGAATTATAATCAAATTTCTTTGGGTCGGTTACCAATGTCAGTAATTGACGATTATACAATTCGAACAATTTGGAATTCGCCAAAAACAAAA------------------------------------------------------------------------------------------------------------------------------------------------------------------------------
>ndhI_iodes_liberica
ATGCTCCCTATGGTAACTGAGTTCATGAATTATGGTCAACAAACAGTACGAGCTGCGAGGTACATTGGTCAAAGTTTCATGATTACCTTATCTCATGCGAACCGTTTACCCGTAACTATTCAATATCCCTACGAAAAATTGATTACATCGGAACGTTTTCGAGGCCGGATCCACTTTGAATTTGATAAATGCATTGCTTGTGAAGTATGTGTTCGCGTATGTCCTATAGATCTACCTGTTGTTGATTGGAAATTAGAAATGGATATTCGAAAGAAACGATTGCTTAATTACAGTATTGATTTCGGAATCTGTATATTTTGTGGTAATTGTGTTGAGTATTGTCCAACAAATTGTTTATCAATGACTGAAGAATATGAACTTTCTACTTATGATCGTCATAAATTGAATTATAATCAAATTTCTTTGGGTCGGTTACCAATGTCAGTAATTGACGATTATACAATTCGAACAATTTGGAATTCGCCAAAAACAAAA------------------------------------------------------------------------------------------------------------------------------------------------------------------------------
>>ndhI_arabidopsis_thaliana
ATGCTTCCTATGATAACCGGGTTCATGAATTATGGTCAACAAACCCTACGAGCTGCAAGGTATATTGGTCAAGGTTTCATGATTACCTTATCCCACACAAATCGTTTACCTGTAACTATTCAATATCCCTATGAAAAATTAATAACATCGGAACGTTTCCGCGGTCGAATCCATTTTGAATTTGATAAATGCATTGCTTGTGAAGTATGTGTTCGAGTATGTCCTATAGATTTGCCTGTTGTTGATTGGAAATTGGAAACTAATATTCGAAAAAAACGATTGCTTAATTACAGTATTGATTTTGGAATTTGTATATTTTGTGGTAATTGTGTTGAGTATTGTCCAACAAATTGTTTGTCAATGACTGAAGAATATGAATTTTCCACTTATGATCGTCACGAATTGAATTATAATCAAATAGCTTTGGGTCGTTTACCAATGTCAGTAATTGACGATTACACTATTCGAACAATTTGGAATTCACCTCAAACAAAAAATGGGGTAAACCCTTTAATTTGA------------------------------------------------------------------------------------------------------------------------------------------------------
