# Supplementary material for: Complete plastome sequence of Iodes cirrhosa Turcz., the first in the Icacinaceae, comparative genomic analyses and possible split of Idoes species in response to climate changes
Source: PeerJ. 2019 Apr 1;7:e6663. doi: 10.7717/peerj.6663 (PMC6448556; doi:10.7717/peerj.6663)
Supplement: Dataset S9 [file peerj-07-6663-s011.zip › DatasetS9/msa_genes/ndhJ.msa]

>ndhJ_iodes_klaineana
ATGCAGGGTCGTTTGTCTGCTTGGCTAGTCAAGCATGGGCTAATTCATAGGTCTTTGGGCTTTGATTACCAAGGAATAGAGACTTTACAAATAAAGCCCGAGGATTGGCATTCCATTGCTGTCATTTTATATGTATATGGTTACAATTATCTACGCTCCCAATGTGCCTATGATGTAGCACCCGGCGGACTATTAGCTAGTGTGTATCATCTTACGAGAATAGAGTATGGTGTGGATCAACCAGAAGAGGTATGCATAAAAGTATTTGCCCCAAGGAGGAATCCGAGAATTCCGTCTGTTTTCTGGATTTGGAAAAGTGTGGATTTTCAAGAACGGGAAGCTTATGATATGTTGGGAATCTCTTATACTAATCATCCACGCTTGAAACGTATCTTAATGCCTGAAAGTTGGATAGGATGGCCCTTACGCAAGGATTATATTGCCCCCAATTTTTATGAAATCCAAGATGCCCAT---
>ndhJ_iodes_liberica
ATGCAGGGTCGTTTGTCTGCTTGGCTAGTCAAGCATGGGCTAATTCATAGGTCTTTGGGCTTTGATTACCAAGGAATAGAGACTTTACAAATAAAGCCCGAGGATTGGCATTCCATTGCTGTCATTTTATATGTATATGGTTACAATTATCTACGCTCCCAATGTGCCTATGATGTAGCACCCGGCGGACTATTAGCTAGTGTGTATCATCTTACGAGAATAGAGTATGGTGTGGATCAACCAGAAGAGGTATGCATAAAAGTATTTGCCCCAAGGAGGAATCCGAGAATTCCGTCTGTTTTCTGGGTTTGGAAAAGTGTGGATTTTCAAGAACGGGAAGCTTATGATATGTTGGGAATCTCTTATACTAATCATCCACGCTTGAAACGTATCTTAATGCCTGAAAGTTGGATAGGATGGCCCTTACGCAAGGATTATATTGCCCCCAATTTTTATGAAATCCAAGATGCCCAT---
>ndhJ_iodes_cirrhosa
ATGCAGGGTCGTTTGTCTGCTTGGCTAGTCAAGCATGGGCTAATTCATAGGTCTTTGGGCTTTGATTACCAAGGAATAGAGACTTTACAAATAAAGCCCGAGGATTGGCATTCCATTGCTGTCATTTTATATGTATATGGTTACAATTATCTACGCTCCCAATGTGCCTATGATGTAGCACCCGGCGGACTATTAGCTAGTGTGTATCATCTTACGAGAATAGAGTATGGTGTGGATCAACCAGAAGAGGTATGTATAAAAGTATTTGCCACAAGGAGGAATCCGAAAATTCTGTCTGTTTTCTGGGTTTGGAAAAGTGTGGATTTTCAAGAACGGGAAGCTTATGATATGTTGGGAATCTCTTATACTAATCATCCACGCTTGAAACGTATCTTAATGCCTGAAAGTTGGATAGGATGGCCCTTACGCAAGGATTATATTGCCCCCAATTTTTATGAAATACAAGACGCCCATTGA
>ndhJ_iodes_seretii
ATGCAGGGTCGTTTGTCTGCTTGGCTAGTCAAGCATGGGCTAATTCATAGGTCTTTGGGCTTTGATTACCAAGGAATAGAGACTTTACAAATAAAGCCCGAGGATTGGCATTCCATTGCTGTCATTTTATATGTATATGGTTACAATTATCTACGCTCCCAATGTGCCTATGATGTAGCACCCGGCGGACTATTAGCTAGTGTGTATCATCTTACGAGAATAGAGTATGGTGTGGATCAACCAGAAGAGGTATGCATAAAAGTATTTGCCCCAAGGAGGAATCCGAGAATTCCGTCTGTTTTCTGGGTTTGGAAAAGTGTGGATTTTCAAGAACGGGAAGCTTATGATATGTTGGGAATCTCTTATACTAATCATCCACGCTTGAAACGTATATTAATGCCTGAAAGTTGGATAGGATGGCCCTTACGCAAGGATTATATTGCCCCCAATTTTTATGAAATACAAGATGCCCAT---
>ndhJ_iodes_perrieri
ATGCAGGGTCGTTTGTCTGCTTGGCTAGTCAAGCATGGGCTAATTCATAGGTCTTTGGGTTTTGATTACCAAGGAATAGAGACTTTACAAATAAAGCCCGAGGATTGGCATTCCATTGCTGTCATTTTATATGTATATGGTTACAATTATTTACGCTCCCAATGTGCCTATGATGTAGCACCCGGCGGACTATTAGCTAGTGTGTATCATCTTACGAGAATAGAGTATGGTGTGGATCAACCAGAAGAGGTATGCATAAAAGTATTTGCCCCAAGGAGTAATCCGAGAATTCCGTCTGTTTTCTGGGTTTGGAAAAGTGTGGATTTTCAAGAACGGGAAGCTTATGATATGTTGGGAATCTCTTATACTAATCATCCACGCTTGAAACGTATCTTAATGCCTGAAAGTTGGATAGGATGGCCCTTACGCAAGGATTATATTGCCCCCAATTTTTATGAAATACAAGATGCCCAT---
>>ndhJ_arabidopsis_thaliana
ATGCAGGGCACTTTGTCCGTTTGGCTAGCCAAACGCGGGCTGGTTCATAGATCGTTGGGCTTCGATTATCAAGGAATAGAGACTTTACAAATAAAGCCCGAAGATTGGCATTCTATTGCTGTAATTTTATATGTATATGGTTACAATTATTTACGTTCGCAATGTGCCTATGATGTGGCACCAGGTGGCCTCTTAGCCAGCGTGTATCATCTTACGAGAATAGAATATGGTGTTAATCAAGCGGAAGAAGTCTGCATAAAAGTATTTACTCACAGGAGTAATCCTAGAATTCCATCCGTTTTCTGGGTTTGGAAAAGTACGGATTTTCAAGAACGGGAATCTTATGATATGTTAGGAATCACTTATGATAGCCATCCACGACTGAAACGGATCCTAATGCCCGAGAGTTGGATAGGGTGGCCTTTACGTAAGGATTATATTGCCCCCAATTTTTATGAAATACAAGATGCTTATTGA
>ndhJ_iodes_scandens
-------------------------------------------------------------------------------------------------------------------------------------------------------------------------------------------------------------------------------------------------------------------------------------------------------------------------------------------------------------------------------AAATCCGTCGACTTTAGAAA----TCGTGAGCATCCAAACCAAAAGAGAAT----CCAGTACAGTACTTCTTATCTGAACTGGTTTTATGAAATACAAGATGCCCAT---
