# Supplementary material for: Complete plastome sequence of Iodes cirrhosa Turcz., the first in the Icacinaceae, comparative genomic analyses and possible split of Idoes species in response to climate changes
Source: PeerJ. 2019 Apr 1;7:e6663. doi: 10.7717/peerj.6663 (PMC6448556; doi:10.7717/peerj.6663)
Supplement: Dataset S9 [file peerj-07-6663-s011.zip › DatasetS9/msa_genes/ndhK.msa]

>ndhK_iodes_liberica
ATGAATTCCATTGAGTTTCAGTTTCCTTTACTTGATCGAACAGCCCAAACTTCAGTTATTTCAACTACATTAACTGATCTTTCAAATTGGTCAAGACTCTCTAGTTTATGGCCGCTTCTCTATGGTACCAGTTGTTGCTTCATTGAATTTGCTTCGCTAATAGGCTCACGATTCGACTTTGACCGTTATGGACTAGTACCAAGATCAAGTCCTAGACAGGCGGACCTAATTTTAACAGCCGGAACAGTAACAATGAAAATGGCTCCCTCTTTAGTGCGATTATATGAACAAATGCCCGAACCAAAATATGTTATTGCTATGGGAGCATGTACAATTACAGGGGGGATGTTCAGTACTGATTCTTATAGTACTGTTCGGGGAGTCGATAAACTAATTCCTGTAGATGTCTATTTGCCGGGTTGTCCACCTAAACCGGAAGCAGTTATAGATGCTCTAACAAAACTTCGTAAGAAAGTATCTCGAGAACTCTATGAAGATAGAATTAGGTCTCAACGGGAGAATCGTTGTTTTACTACCAAACACAAGTTTAATGTTGGACGCAGTATTCATACTGGAAATTTTAATCAAGGATTCCTTTATCAAAGGCCATCTACTTC------CGAAATCCTTCCTGAAACATTTTTCAAATACAAAAGTCCAGTATCTTCCCACGAATTAGTGAAT---
>ndhK_iodes_perrieri
ATGAATTCCATTGAGTTTC------CTTTACTTGATCGAACAGCCCAAACTTCAGTTATTTCAACTACATTAACTGATCTTTCAAATTGGTCAAGACTCTCTAGTTTATGGCCGCTTCTCTATGGTACCAGTTGTTGCTTCATTGAATTTGCTTCGCTAATAGGCTCACGATTCGACTTTGACCGTTATGGACTAGTACCAAGATCAAGTCCTAGACAGGCAGACCTAATTTTAACAGCCGGAACAGTAACAATGAAAATGGCTCCCTCTTTAGTGCGATTATATGAACAAATGCCCGAACCAAAATATGTTATTGCTATGGGAGCATGTACAATTACAGGGGGGATGTTCAGTACTGATTCTTATAGTACTGTTCGGGGAGTCGATAAACTAATTCCTGTAGATGTCTATTTGCCGGGTTGTCCACCTAAACCGGAAGCAGTTATAGATGCTCTAACAAAACTTCGTAAGAAAGTATCTCGAGAACTCTATGAAGATAGAATTAGGTCTCAACGAGAGAATCGTTGTTTTATTACCAAACACAAGTTTAATGTTGGACGCAGTATTCATACTGGAAATTATGATCAAGGATTCCTTTATCAAAGGCCATCTACTTC------CGAAATCCTTCCTGAAACATTTTTCAAATACAAAAGTCCAGTATCTTCCCACGAATTAGTGAAT---
>ndhK_iodes_cirrhosa
ATGAATTCCATTGAGTTTC------CTTTACTTAATCGAACAGCCCAAACTTCAGTTATTTCAACTACATTAACTGATCTTTCAAATTGGTCAAGACTCTCTAGTTTATGGCCGCTTCTCTATGGTACCAGTTGTTGCTTCATTGAATTTGCTTCGCTAATAGGCTCACGATTCGACTTTGATCGTTATGGACTAGTACCAAGATCAAGTCCTAGACAGGCGGACCTTATTTTAACAGCCGGAACAGTAACAATGAAAATGGCTCCCTCTTTAGTGCGATTATATGAACAAATGCCTGAACCAAAATATGTTATTGCTATGGGAGCATGTACAATTACAGGGGGGATGTTCAGTACTGATTCTTATAGTACTGTTCGAGGAGTCGATAAACTAATTCCTGTAGATGTCTATTTGCCGGGTTGTCCACCTAAACCGGAAGCAGTTATAGATGCTCTAACAAAACTTCGTAAGAAAGTATCTCGAGAAATCTATGAAGATAGAATTAGGTCTCAACGAGAGAATCGTTGTTTTACTACCAAACACAAGTTTAATGTTGGACGCAGTATGAATACTGGAAATTATGATCAAGGATTCCTTTATCAAAGGCCATCTACTTC------CGAAATCCTTCCTGAAACATTTTTCAAATACAAAAGTCCAGTATCTTCCCACGAATTAGTGAATTAA
>ndhK_iodes_scandens
---------------------------------------------------------------------------------------------------------------------------------------------------------------------------------------------------------------------------------------------------------------------------------------------------------------------------------------------------------------------------------ACTGTTCGGGGAGTCGATAAACTAATTCCTGTAGATGTCTATTTGCCGGGTTGTCCACCTAAACCGGAAGCAGTTATAGATGCTCTAACAAAACTTCGTAAGAAAGTATCTCGAGAAATCTATGAAGATAGAATTAGGTCTCAACGAGAGAATCGTTGTTTTACTACCAAACACAAGTTTAATGTTGGACGCAGTATGAATACTGGAAATTATGATCAAGGATTCCTTTATCAAAGGCCATCT------------------------------------------------------------------------------
>ndhK_iodes_seretii
ATGAATTCCATTGAGTTTC------CTTTACTTGATCGAACAGCCCAAACTTCAGTTATTTCAACTACATTAACTGATCTTTCAAATTGGTCAAGACTCTCTAGTTTATGGCCGCTTCTCTATGGTACCAGTTGTTGCTTCATTGAATTTGCTTCGCTAATAGGCTCACGATTCGACTTTGACCGTTATGGACTAGTACCAAGATCAAGTCCTAGACAGGCGGACCTTATTTTAACAGCCGGAACAGTAACAATGAAAATGGCTCCCTCTTTAGTGCGATTATATGAACAAATGCCCGAACCAAAATATGTTATTGCTATGGGAGCATGTACAATTACAGGGGGGATGTTCAGTACTGATTCTTATAGTACTGTTCGGGGAGTCGATAAACTAATTCCTGTAGATGTCTATTTGCCGGGTTGTCCACCTAAACCGGAAGCAGTTATAGATGCTCTAACAAAACTTCGTAAGAAAGTATCTCGAGAACTCTATGAAGATAGAATTAGGTTTCAACGAGAGAATCGTTGTTTTACTACCAAACACAAGTTTAATGTTGGACGCAGTATTCATACTGGAAATTATGATCAAGGATTCCTTTATCAAAGGCCATCTACTTC------CGAAATCCTTCCTGAAACATTTTTCAAATACAAAAGTCCAGTATCCTCCCACGAATTAGTGAAT---
>ndhK_iodes_klaineana
ATGAATTCCATTGAGTTTC------CTTTACTTGATCGAACAGCCCAAACTTCAGTTATTTCAACTACATTAACTGATCTTTCAAATTGGTCAAGACTCTCTAGTTTATGGCCGCTTCTCTATGGTACCAGTTGTTGCTTCATTGAATTTGCTTCGCTAATAGGCTCACGATTCGACTTTGACCGTTATGGACTAGTGCCAAGATCAAGTCCTAGACAGGCGGACCTAATTTTAACAGCCGGAACAGTAACAATGAAAATGGCTCCCTCTTTAGTGCGATTATATGAACAAATGCCCGAACCAAAATATGTTATTGCTATGGGAGCATGTACAATTACAGGGGGGATGTTCAGTACTGATTCTTATAGTACTGTTCGGGGAGTCGATAAACTAATTCCTGTAGATGTCTATTTGCCGGGTTGTCCACCTAAACCGGAAGCAGTTATAGATGCTCTAACAAAACTTCGTAAGAAAGTATCTCGAGAACTCTATGAAGATAGAATTAGGTCTCAACGGGAGAATCGTTGTTTTACTACCAAACACAAGTTTAATGTTGGACGCAGTATTCATACTGGAAATTATGATCAAGGATTCCTTTATCAAAGGCCATCTACTTCTACTTCCGAAATCCTTCCTGAAACATTTTTCAAATACAAAAGTCCAGTATCTTCCCACGAATTAGTGAAT---
>>ndhK_arabidopsis_thaliana
ATGAATTCCATTAAGTTTC------CCATACTTGATCGAACAACAAAAAATTCCGTTATTTCAACTACGTTAAATGATCTTTCAAATTGGTCAAGACTTTCCAGCCTATGGCCGCTTCTTTATGGTACCAGTTGTTGTTTCATTGAATTTGCCTCATTAATAGGCTCCCGATTTGACTTTGATCGTTATGGGTTAGTACCAAGATCGAGTCCTAGACAGGCGGACCTTATTTTAACAGCAGGTACAGTAACAATGAAAATGGCTCCTTCTTTAGTGCGATTATATGAACAAATGCCTGAACCGAAGTATGTTATTGCTATGGGAGCCTGTACAATTACAGGGGGGATGTTCAGTACCGATTCTTATAGTACTGTTCGAGGAGTTGATAAGCTAATTCCTGTAGATGTCTATTTGCCGGGTTGTCCACCTAAACCAGAGGCTGTTATAGACGCTATAACAAAGCTTCGTAAGAAAATAGCTAGAGAAATCTATAAGGATCGAATTAGACCTCAACAGGGTAATCGGTGTTTTACTACCAATCACAAGTTTTTTGTTGTACGCAGTCCGCATATTGGAAATTATGATCAAGAACTACTCTATCCACCATCATCTACTTC------AGAGATCTCTACTGAAACATTTTTTAAATACAAAAGTCCAGTATCGTCCCACGAATTAGTGAATTAG
