# Supplementary material for: Complete plastome sequence of Iodes cirrhosa Turcz., the first in the Icacinaceae, comparative genomic analyses and possible split of Idoes species in response to climate changes
Source: PeerJ. 2019 Apr 1;7:e6663. doi: 10.7717/peerj.6663 (PMC6448556; doi:10.7717/peerj.6663)
Supplement: Dataset S9 [file peerj-07-6663-s011.zip › DatasetS9/msa_genes/petA.msa]

>petA_iodes_klaineana
ATGCAAACTATAAATACTTTTTTTTGGATAAAGGAACAGATTACT---------------------------------CGATTCATTTCCGCATCGCTCATGATATATATCATAACTCGGACATCCATTTCAAGTGCATATCCCATTTTTGCACAACAGGGTTATGAAAATCCACGAGAAGCGACTGGGCGTATTGTATGTGCCAATTGCCATTTAGCTAATAAGCCCGTGGATATTGAAGTACCACAAGCGGTACTTCCTGATACTGTATTTGAAGCAGTTGTTCGAATTCCTTATGATATGCAACTGAAACAAGTTCTTGCTAATGGTAAAAAAGGGGCTTTGAATGTCGGGGCTGTTCTTATTTTACCGGAGGGGTTTGAATTAGCTCCTTCCGATCGTATTTCTCCCGAGATAAAAGAAAAGATAGGCAATCTGTCTTTTCAGAGCTATCGTCCCAATAAAAAAAATATTCTTGTGGTAGGCCCTGTTCCTGGTCAGAAATATAGTGAAATTACCTTTCCCATTCTTTCCCCTTCCCCTGCTACTAAGAAAGATGTTAATTTCTTAAAATATCCCATATACGTAGGTGGAAACAGGGGAAGGGGTCAGATTTATCCTGACGGGAGTAAGAGTAACAATACAGTTTATACTGCTACAGCAGCAGGTGTAGTAAGCAAAATTTTACGAAAAGAAAAGGGAGGATATGAAATAACCATAACGGATGCATCGGATGGACGTCAAGTGGTTGATATTATACCCCCAGGACCAGAACTTCTTGTTTCCGAGGGCGAATTTCTCAAATTGGATCAACCATTAACAAGTAATCCTAATGTGGGCGGATTTGGTCAGGGAGATGCAGAAATAGTACTTCAAGATCCATTACGTGTCCAAGGCCTTTTGTTCTTCTTGGCATCTGTTATTTTGGCACAAATCTTTTTGGTTCTTAAAAAGAAACAGTTCGAGAAGGTTCAATTGTCCGAAATGAATTTC---
>petA_iodes_liberica
ATGCAAACTATAAATACTTTTTTTTGGATAAAGGAACAGATTACT---------------------------------CGATTCATTTCCGCATCGCTCATGATATATATCATAACTCGGACATCCATTTCAAGTGCATATCCCATTTTTGCACAACAGGGTTATGAAAATCCACGAGAAGCGACTGGGCGTATTGTATGTGCCAATTGCCATTTAGCTAATAAGCCCGTGGATATTGAAGTACCACAAGCGGTACTTCCTGATACTGTATTTGAAGCAGTTGTTCGAATTCCTTATGATATGCAACTGAAACAAGTTCTTGCTAATGGTAAAAAAGGGGCTTTGAATGTCGGGGCTGTTCTTATTTTACCGGAGGGGTTTGAATTAGCTCCTTCCGATCGTATTTCTCCCGAGATAAAAGAAAAGATAGGCAATCTGTCTTTTCAGAGCTATCGTCCCAATAAAAAAAATATTCTTGTGGTAGGCCCTGTTCCTGGTCAGAAATATAGTGAAATTACCTTTCCCATTCTTTCCCCTTCCCCTGCTACTAAGAAAGATGTTAATTTCTTAAAATATCCCATATACGTAGGTGGAAACAGGGGAAGGGGTCAGATTTATCCTGACGGGAGTAAGAGTAACAATACAGTTTATACTGCTACAGCAGCAGGTGTAGTAAGCAAAATAGTACGAAAAGAAAAGGGAGGATATGAAATAACCATAACGGATGCATCGGATGGACGTCAAGTGGTTGATATTATACCCCCAGGACCAGAACTTCTTGTTTCCGAGGGCGAATTTCTCAAATTGGATCAACCATTAACAAGTAATCCTAATGTGGGCGGATTTGGTCAGGGAGATGCAGAAATAGTACTTCAAGATCCATTACGTGTCCAAGGCCTTTTGTTCTTCTTGGCATCTGTTATTTTGGCACAAATCTTTTTGGTTCTTAAAAAGAAACAGTTCGAGAAGGTTCAATTGTCCGAAATGAATTTC---
>petA_iodes_perrieri
ATGCAAACTAGAAATACTTTTTTTTGGATAAAGGAACAGATTACT---------------------------------CGATTCATTTACGCATCGCTCATGATATATATCATAACTCGGACATCCATTTCAAGTGCATATCCCATTTTTGCACAACAGGGTTATGAAAATCCACGAGAAGCGACTGGGCGTATTGTATGTGCCAATTGCCATTTAGCTAATAAGCCTGTGGATATTGAAGTACCACAAGCGGTACTTCCTGATACTGTATTTGAAGCAGTTGTTCGAATTCCTTATGATATGCAACTGAAACAAGTTCTTGCTAATGGTAAAAAAGGGGCTTTGAATGTCGGGGCTGTTCTTATTTTACCGGAGGGGTTTGAATTAGCTCCTTCCGATCGTATTTCTCCCGAGATAAAAGAAAAGATAGGCAATCTGTCTTTTCAGAGCTATCGTCCCAATAAAAAAAATATTCTTGTGGTAGGCCCTGTTCCTGGTCAGAAATATAGTGAAATTACCTTTCCTATTCTTTCCCCTTCCCCTGCTACTAAGAAAGATGTTAATTTCTTAAAATATCCCATATACGTAGGTGGAAACAGGGGAAGGGGTCAGATTTATCCTGACGGGAGTAAGAGTAACAATACAGTTTATACTGCTACAGCAGCAGGTGTAGTAAGCAAAATTGTACGAAAAGAAAAGGGAGGATATGAAATAACCATAACGGATGCATCGGATGGACGTCAAGTGGTTGATATTATACCCCCAGGACCAGAACTTCTTGTTTCCGAGGGCGAATTTCTCAAATTGGATCAACCATTAACAAGTAATCCTAATGTGGGCGGATTTGGTCAGGGAGATGCAGAAATAGTACTTCAAGATCCATTACGTGTCCAAGGCCTTTTGTTCTTCTTGGCATCTGTTATTTTGGCACAAATCTTTTTGGTTCTTAAAAAGAAACAGTTCGAGAAGGTTCAATTGTCCGAAATGAATTTC---
>petA_iodes_seretii
ATGCAAACTAGAAATACTTTTTTTTGGATAAAGGAACAGATTACT---------------------------------CGATTCATTTCCGCATCGCTCATGATATATATCATAACTCGGACATCCATTTCAAGTGCATATCCCATTTTTGCACAACAGGGTTATGAAAATCCACGAGAAGCGACTGGGCGTATTGTATGTGCCAATTGCCATTTAGCTAATAAGCCCGTGGATATTGAAGTTCCACAAGCGGTACTTCCTGATACTGTATTTGAAGCAGTTGTTCGAATTCCTTATGATATGCAACTGAAACAAGTTCTTGCTAATGGTAAAAAAGGGGCTTTGAATGTCGGGGCTGTTCTTATTTTACCGGAGGGGTTTGAATTAGCTCCTTCCGATCGTATTTCTCCCGAGATGAAAGAAAAGATAGGCAATCTGTCTTTTCAGAGCTATCGTCCCAATAAAAAAAATATTCTTGTGGTAGGCCCTGTTCCTGGTCAGAAATATAGTGAAATTACCTTTCCTATTCTTTCCCCTTCCCCTGCTACTAAGAAAGATGTTAATTTCTTAAAATATCCCATATACGTAGGTGGAAACAGGGGAAGGGGTCAGATTTATCCTGACGGGAGTAAGAGTAACAATACAGTTTATACTGCTACAGCAGCAGGTGTAGTAAGCAAAATTGTGCGAAAAGAAAAGGGAGGATATGAAATAACCATAACGGATGCATCGGATGGACGTCAAGTGGTTGATATTATACCCCCAGGACCAGAACTTCTTGTTTCCGAGGGCGAATTTATCAAATTGGATCAACCATTAACAAGTAATCCTAATGTGGGCGGATTTGGTCAGGGAGATGCAGAAATAGTACTTCAAGATCCATTACGTGTCCAAGGCCTTTTGTTCTTCTTGGCATCTGTTATTTTGGCACAAATCTTTTTGGTTCTTAAAAAGAAACAGTTCGAGAAGGTTCAATTGTCCGAAATGAATTTC---
>petA_iodes_cirrhosa
ATGCAAACTAGAAATACTTTTTTTTGGATAAAGGAACAGATTACT---------------------------------CGATTCATTTCCGCATCGCTCATGATATATATCATAACTCGGACATCCATTTCAAGTGCATATCCCATTTTTGCACAACAGGGTTATGAAAATCCACGAGAAGCGACTGGGCGTATTGTATGTGCCAATTGCCATTTAGCTAATAAGCCCGTGGATATTGAAGTTCCACAAGCGGTACTTCCTGATACTGTATTTGAAGCAGTTGTTCGAATTCCTTATGATATGCAACTGAAACAAGTTCTTGCTAATGGTAAAAAAGGGGCTTTGAATGTCGGGGCTGTCCTTATTTTACCGGAGGGGTTTGAATTAGCTCCTTCCGATCGTATTTCTCCCGAGATGAAAGAAAAGATAGGCAATCTGTCTTTTCAGAGCTATCGTCCCAATAAAAAAAATATTCTTGTGGTAGGCCCTGTTCCTGGTCAGAAATATAGTGAAATTACCTTTCCTATTCTTTCCCCTTCCCCTGCTACTAAGAAAGATGTTAATTTCTTAAAATATCCTATATACGTAGGTGGAAACAGGGGAAGGGGTCAGATTTATCCTGACGGGAGTAAGAGTAACAATACAGTTTATACTGCTACAGCAGCAGGTGTAGTAAGCAAAATTGTACGAAAAGAAAAGGGAGGATATGAAATATCCATAACGGATGCATCGGATGGACGTCAAGTGGTTGATATTATCCCCCCAGGACCAGAACTTCTTGTTTCCGAGGGCGAATTTCTCAAATTGGATCAACCATTAACAAGTAATCCTAATGTGGGCGGATTTGGTCAGGGAGATGCAGAAATAGTACTTCAAGATCCATTACGTGTCCAAGGCCTTTTGTTCTTCTTGGCATCTGTTATTTTGGCACAAATCTTTTTGGTTCTTAAAAAGAAACAGTTCGAGAAGGTTCAATTGTCCGAAATGAATTTCTAA
>>petA_arabidopsis_thaliana
ATGCAAACTAGAAATACCTTTTCTTGGATAAGGGAAGAGATTACT---------------------------------CGCTCCATATCTGTCTCACTCATAATATATATAATAACTTGGGCATCCATTTCAAGTGCATATCCGATTTTTGCCCAGCAGAATTATGAAAATCCACGAGAGGCGACTGGGCGTATTGTATGTGCCAATTGCCATTTAGCTAATAAGCCCGTGGATATTGAGGTTCCACAAACGGTACTTCCTGATACTGTATTTGAAGCAGTTGTTAAAATTCCTTATGATATGCAACTAAAACAAGTTCTAGCTAATGGTAAAAAAGGGGCTTTGAATGTGGGAGCTGTTCTTATTTTACCGGAGGGTTTTGAATTAGCCCCCCCCGATCGTATTTCACCCGAGATGAAAGAAAAGATAGGAAATCTTTCTTTTCAGAATTATCGTCCCAATAAAAAAAATATTCTTGTGATAGGTCCTGTTCCTGGTCAAAAATATAGTGAAATAACCTTTCCTATTCTTGCTCCAGACCCTGCTACTAATAAAGATGTTCACTTCTTAAAATATCCTATATATGTAGGTGGAAACAGGGGAAGGGGTCAGATTTATCCTGATGGTAGCAAAAGTAACAATACAGTTTATAATGCTACGGCAGGAGGGATAATAAGTAAAATTTTACGAAAAGAAAAGGGGGGATACGAAATAACCATAGTGGATGCATCGAATGGACGCGAAGTTATTGATATTATCCCTCGAGGCCTAGAACTTCTTGTTTCAGAGGGCGAATCCATTAAACTCGATCAACCATTAACGAGTAATCCTAATGTGGGTGGATTTGGTCAGGGGGATGCGGAAATAGTACTTCAAGATCCATTACGTGTCCAAGGTCTTTTGTTCTTCTTAGGATCGGTTGTTTTGGCACAAATCTTTTTGGTTCTTAAAAAGAAACAGTTTGAGAAGGTTCAATTATCCGAAATGAATTTTTAG
>petA_iodes_scandens
ATGCAAACTAGAAATACTCTTTTTTGGATAAAGGAACAGATTACTAGATTCATTAGAAAGACTTTTTTTTGGATAAAGCGATTCATTTCCGCATCGCTCATGATATATATCATAACTCGGACATCCATTTCAAGTGCATATCCCATTTTTGCACAACAGGGTTATGAAAATCCACGAGAAGCGACTGGGCGTATTGTATGTGCCAATTGCCATTTAGCTAATAAGCCTGTGGATATTGATTTTTTTCAAGCA------------------------------------------------------------------------------------------------------------------------------------------------------------------------------------------------------------------------------------------------------------------------------------------------------------------------------------------------------------------------------------------------------------------------------------------------------------------------------------------------------------------------------------------------------------------------------------------------------------------------------------------------------------------------------------------------------------------------------------------------------------------------
