# Supplementary material for: Complete plastome sequence of Iodes cirrhosa Turcz., the first in the Icacinaceae, comparative genomic analyses and possible split of Idoes species in response to climate changes
Source: PeerJ. 2019 Apr 1;7:e6663. doi: 10.7717/peerj.6663 (PMC6448556; doi:10.7717/peerj.6663)
Supplement: Dataset S9 [file peerj-07-6663-s011.zip › DatasetS9/msa_genes/petB.msa]

>petB_iodes_perrieri
------AAAGTCTATGATTGGTTCGAAGAGCGTCTCGAGATTCAGGCGATTGCGGATGATATAACTAGTAAATACGTCCCTCCTCATGTTAACATATTTTATTGTCTAGGAGGAATTACGCTTACTTGTTTTTTAGTTCAAGTAGCTACGGGGTTCGCTATGACTTTTTACTATCGTCCGACCGTTACTGAGGCT------------------TTTGCTTCTGTTCAATACATAATGACTGAAGCTAACTTTGGCTGGTTAATCCGATCAGTTCATCGATGGTCGTCAAGTATGATGGTCCTAATGATGATCCTGCATGTATTTCGTGTGTATCTTACCGGTGGATTTAAAAAACCTCGCGAATTGACTTGGGTTACTGGTGTGGTTCTGGGTGTATTGACCGCATCTTTTGGCGTAACTGGTTATTCCTTACCTTGGGACCAAATTGGTTATTGGGCAGTTAAAATTGTAACAGGTGTACCTGAAGCCATTCCTGTAATAGGATCCCCTTTGGTAGAATTATTGCGCGGAAGCGCTAGTGTGGGACAATCCACTTTGACTCGTTTTTATAGTTTACATACTTTTGTATTGCCACTTCTTACTGCCGTATTTATGTTAATGCACTTCCCAATGATACGTAAACAGGGTATTTCTGGTCCTTTA---
>petB_iodes_seretii
------AAAGTCTATGATTGGTTCGAAGAGCGTCTCGAGATTCAGGCGATTGCGGATGATATAACTAGTAAATACGTCCCTCCTCATGTTAACATATTTTATTGTCTAGGAGGAATTACGCTTACTTGTTTTTTAGTTCAAGTAGCTACGGGGTTCGCTATGACTTTTTACTATCGTCCGACCATTACTGAGGCTCCGACCATTACTGAGGCTTTTGCTTCTGTTCAATACATAATGACTGAAGCTAACTTTGGCTGGTTAATCCGATCAGTTCATCGATGGTCGGCAAGTATGATGGTCCTAATGATGATCCTGCATGTATTTCGTGTGTATCTTACCGGTGGATTTAAAAAACCTCGCGAATTGACTTGGGTTACTGGTGTGGTTCTGGCTGTATTGACCGCATCTTTTGGTGTAACTGGTTATTCCTTACCTTGGGACCAAATTGGTTATTGGGCAGTTAAAATTGTAACAGGTGTACCTGAAGCCATTCCTGTAATAGGATCTCCTTTGGTAGAATTATTGCGCGGAAGCGCTAGTGTGGGACAATCCACTTTGACTCGTTTTTATAGTTTACACACTTTTGTATTGCCACTTCTTACTGCCGTATTTATGTTAATGCACTTCCCAATGATACGTAAACAGGGTATTTCTGGTCCTTTA---
>petB_iodes_klaineana
------AAAGTCTATGATTGGTTCGAAGAGCGTCTTGAGATTCAGGCGATTGCGGATGATATAACTAGTAAATACGTCCCTCCTCATGTTAACATATTTTATTGTCTAGGAGGAATTACGCTTACTTGTTTTTTAGTTCAAGTAGCTACGGGGTTCGCTATGACTTTTTACTATCGTCCGACCGTTACTGAGGCT------------------TTTGCTTCTGTTCAATACATAATGACTGAAGCTAACTTTGGCTGGTTAATCCGATCAGTTCATCGATGGTCGGCAAGTATGATGGTCCTAATGATGATCCTGCATGTATTTCGTGTGTATCTTACCGGTGGATTTAAAAAACCTCGCGAATTGACTTGGGTTACTGGTGTGGTTCTGGCTGTATTGACCGCATCTTTTGGCGTAACTGGTTATTCCTTACCTTGGGACCAAATTGGTTATTGGGCAGTTAAAATTGTAACTGGTGTACCTGAAGCCATTCCTGTAATAGGATCCCCTTTGGTAGAATTATTGCGCGGAAGCGCTAGTGTGGGACAATCCACTTTGACTCGTTTTTATAGTTTACACACTTTTGTATTGCCACTTCTTACTGCCGTATTTATGTTAATGCACTTCCCAATGATACGTAAACAGGGTATTTCTGGTCCTTTA---
>petB_iodes_liberica
------AAAGTCTATGATTGGTTCGAAGAGCGTCTTGAGATTCAGGCGATTGCGGATGATATAACTAGTAAATACGTCCCTCCTCATGTTAACATATTTTATTGTCTAGGAGGAATTACGCTTACTTGTTTTTTAGTTCAAGTAGCTACGGGGTTCGCTATGACTTTTTACTATCGTCCGACCGTTACTGAGGCT------------------TTTGCTTCTGTTCAATACATAATGACTGAAGCTAACTTTGGCTGGTTAATCCGATCAGTTCATCGATGGTCGGCAAGTATGATGGTCCTAATGATGATCCTGCATGTATTTCGTGTGTATCTTACCGGTGGATTTAAAAAACCTCGCGAATTGACTTGGGTTACTGGTGTGGTTCTGGCTGTATTGACCGCATCTTTTGGCGTAACTGGTTATTCCTTACCTTGGGACCAAATTGGTTATTGGGCAGTTAAAATTGTAACTGGTGTACCTGAAGCCATTCCTGTAATAGGATCTCCTTTGGTAGAATTATTGCGCGGAAGCGCTAGTGTGGGACAATCCACTTTGACTCGTTTTTATAGTTTACACACTTTTGTATTGCCACTTCTTACTGCCGTATTTATGTTAATGCACTTCCCAATGATACGTAAACAGGGAATTTCTGGTCCTTTA---
>petB_iodes_cirrhosa
---ATGAAAGTCTATGATTGGTTCGAAGAGCGTCTCGAGATTCAGTCGATTGCGGATGATATAACTAGTAAATACGTCCCTCCTCATGTTAACATATTTTATTGTCTAGGAGGAATTACGCTTACTTGTTTTTTAGTTCAAGTAGCTACGGGGTTCGCTATGACTTTTTACTATCGTCCGACCGTTACTGAGGCT------------------TTTGCTTCTGTTCAATACATAATGACTGAAGCTAACTTTGGCTGGTTAATCCGATCAGTTCATCGATGGTCGGCAAGTATGATGGTCCTAATGATGATCCTGCATGTATTTCGTGTGTATCTTACCGGTGGATTTAAAAAACCTCGCGAATTGACTTGGGTTACAGGTGTGGTTCTGGCTGTATTGACCGCATCTTTTGGCGTAACTGGTTATTCCTTACCTTGGGACCAAATTGGTTATTGGGCAGTTAAAATTGTAACAGGTGTACCTGAAGCTATTCCTGTAATAGGATCTCCTTTGGTAGAATTATTGCGTGGAAGCGCTAGTGTGGGACAAGCCACTTTGACTCGTTTTTATAGTTTACACACTTTTGTATTGCCACTTCTTACTGCCGTATTTATGTTAATGCACTTCCCAATGATACGTAAACAGGGTATTTCTGGTCCTTTATAG
>petB_iodes_scandens
------AAAGTCTATGATTGGTTCGAAGAGCGTCTCGAGATTCAGTCGATTGCGGATGATATAACTAGTAAATACGTCCCTCCTCATGTTAACATATTTTATTGTCTAGGAGGAATTACGCTTACTTGTTTTTTAGTTCAAGTAGCTACGGGGTTCGCTATGACTTTTTACTATCGTCCGACCGTTACTGAGGCT------------------TTTGCTTCTGTTCAATACATAATGACTGAAGCTAACTTTGGCTGGTTAATCCGATCAGTTCATCGATGGTCGGCAAGTATGATGGTCCTAATGATGATCCTGCATGTATTTCGTGTGTATCTTACCGGTGGATTTAAAAAACCTCGCGAATTGACTTGGGTTACAGGTGTGGTTCTGGCTGTATTGACCGCATCTTTTGGCGTAACTGGTTATTCCTTACCTTGGGATCAAATTGGTTATTGGGCAGTTAAAATTGTAACAGGTGTACCTGAAGCTATTCCTGTAATAGGATCTCCTTTGGTAGAATTATTGCGCGGAAGCGCTAGTGTGGGACAATCCACTTTGACTCGTTTTTATAGTTTACACACTTTTGTATTGCCACTTCTTACTGCCGTATTTATGTTAATGCACTTCCCAATGATACGTAAACAGGGTATTTCTGGTCCTTTA---
>>petB_arabidopsis_thaliana
ATGAGTAAAGTTTATGATTGGTTCGAAGAACGTCTTGAGATTCAGGCGATTGCAGATGATATAACTAGTAAATATGTTCCTCCGCATGTCAACATATTTTATTGTCTAGGCGGAATTACCCTTACTTGTTTTTTAGTACAAGTAGCTACGGGATTTGCTATGACTTTTTATTACCGTCCAACCGTTACTGAAGCT------------------TTTGCTTCTGTTCAATATATAATGACTGAAGCTAACTTTGGTTGGTTAATCCGATCAGTTCATCGATGGTCGGCAAGTATGATGGTCCTAATGATGATCCTGCACGTATTTCGTGTATACCTCACCGGTGGTTTTAAAAAACCTCGCGAATTAACTTGGGTTACTGGTGTGGTTCTGGGTGTATTGACCGCATCTTTTGGTGTAACAGGTTATTCTTTACCTTGGGATCAAATTGGTTATTGGGCGGTCAAAATTGTAACAGGTGTACCTGACGCTATTCCGGTAATAGGATCACCTCTTGTAGAATTATTACGCGGAAGTGCTAGTGTTGGACAATCCACTTTGACTCGTTTTTATAGTTTACACACTTTTGTATTACCTCTTCTTACGGCCGTCTTTATGTTAATGCATTTCCTAATGATACGTAAGCAAGGTATTTCTGGTCCCTTATAA
