# Supplementary material for: Complete plastome sequence of Iodes cirrhosa Turcz., the first in the Icacinaceae, comparative genomic analyses and possible split of Idoes species in response to climate changes
Source: PeerJ. 2019 Apr 1;7:e6663. doi: 10.7717/peerj.6663 (PMC6448556; doi:10.7717/peerj.6663)
Supplement: Dataset S9 [file peerj-07-6663-s011.zip › DatasetS9/msa_genes/petD.msa]

>petD_iodes_cirrhosa
---ATGTCCACAAAAAAACCTGACTTGAATGATCCTGTATTAAGAGCTAAATTGGCTAAAGGCATGGGTCATAATTATTACGGAGAACCCGCATGGCCCAACGATCTTTTATATATTTTTCCAGTAGTAATTCTCGGTACTATTGCATGCAACGTAGGCTTAGCGGTTCTAGAACCATCAATGATTGGTGAACCAGCCGATCCATTTGCAACCCCTTTGGAAATATTACCCGAATGGTATTTCTTTCCCGTATTTCAAATACTTCGTACAGTACCCAATAAATTATTGGGTGTTCTTTTAATGGTTTCAGTACCCGCGGGATTATTAACAGTACCTTTTTTAGAGAATGTTAATAAATTCCAAAACCCATTTCGTCGTCCAGTAGCAACAACCATCTTTTTAATTGGTACCGCAGTGGCCCTTTGGTTGGGTATTGGTGCAACATTACCTATTGAGAAATCCCTAACTTTAGGTCTTTTTTAA
>petD_iodes_scandens
---------ACAAAAAAACCTGACTTGAATGATCCTGTATTAAGAGCTAAATTGGCTAAAGGCATGGGTCATAATTATTACGGAGAGCCCGCATGGCCCAACGATCTTTTATATATTTTTCCAGTAGTAATTCTCGGTACTATTGCATGCAACGTAGGCTTAGCGGTTCTAGAACCATCAATGATTGGTGAACCAGCCGATCCATTTGCAACCCCTTTGGAAATATTACCTGAATGGTATTTCTTTCCCGTATTTCAAATACTTCGTACAGTACCCAATAAATTATTGGGTGTTCTTTTAATGGTTTCAGTACCCGCGGGATTATTAACAGTACCTTTTTTAGAGAATGTTAATAAATTCCAAAACCCATTTCGTCGTCCAGTAGCAACAACCATCTTTTTAATTGGTACCGCAGTGGCCCTTTGGTTGGGTATTGGTGCAACATTACCTATTGAGAAATCCATA------------------
>petD_iodes_perrieri
---------ACAAAAAAACCTGACTTGAATGATCCTGTATTAAGAGCTAAATTGGCTAAAGGCATGGGTCATAATTATTACGGAGAGCCCGCATGGCCCAACGATCTTTTATATATTTTTCCAGTAGTAATTCTCGGTACTATTGCATGCAACGTAGGCTTAGCGGTTCTAGAACCATCAATGATTGGTGAACCAGCCGATCCATTTGCAACCCCTTTGGAAATATTACCTGAATGGTATTTCTTTCCCGTATTTCAAATACTTCGTACAGTACCCAATAAATTATTGGGTGTTCTTTTAATGGTTTCAGTACCCGCGGGATTATTAATAGTACCTTTTTTAGAGAATGTTAATAAATTCCAAAACCCATTTCGTCGTCCAGTAGCAACAACCATCTTTTTAATTGGTACCGCAGTGGCCCTTTGGTTGGGTATTGGTGCAACATTACCTATTGAGAAATCCCTAACTTTAGGTCTTTTT---
>petD_iodes_seretii
---------ACAAAAAAACCTGACTTGAATGATCCTGTATTAAGAGCTAAATTGGCTAAAGGCATGGGTCATAATTATTACGGAGAGCCCGCATGGCCCAACGATCTTTTATATATTTTTCCAGTAGTAATTCTCGGTACTATTGCATGCAACGTAGGCTTAGCGGTTCTAGAACCATCAATGATTGGTGAACCAGCCGATCCATTTGCAACCCCTTTGGAAATATTACCTGAATGGTATTTCTTTCCCGTATTTCAAATACTTCGTACAGTACCCAATAAATTATTGGGTGTTCTTTTAATGGTTTCAGTACCCGCGGGATTATTAACAGTACCTTTTTTAGAGAATGTTAATAAATTCCAAAACCCATTTCGTCGTCCAGTAGCAACAACCATCTTTTTAATTGGTACCGCAGTGGCCCTTTGGTTGGGTATTGGTGCAACATTACCTATTGAGAAATCCCTAACTTTAGGTCTTTTT---
>petD_iodes_klaineana
---------ACAAAAAAACCTGACTTGAATGATCCTGTATTAAGAGCTAAATTGGCTAAAGGCATGGGTCATAATTATTACGGAGAGCCCGCATGGCCCAACGATCTTTTATATATTTTTCCAGTAGTAATTCTCGGTACTATTGCATGCAACGTAGGCTTAGCGGTTCTAGAACCATCAATGATTGGTGAACCAGCCGATCCATTTGCAACCCCTTTAGAAATATTACCTGAATGGTATTTCTTTCCCGTATTTCAAATACTTCGTACAGTACCCAATAAATTATTGGGTGTTCTTTTAATGGTTTCAGTACCCGCGGGATTATTAACAGTACCTTTTTTAGAGAATGTTAATAAATTCCAAAACCCATTTCGTCGCCCAGTAGCAACAACCATCTTTTTAATTGGTACCGCAGTGGCCCTTTGGTTGGGCATTGGTGCAACATTACCTATTGAGAAATCCCTAACTTTAGGTCTTTTT---
>petD_iodes_liberica
---------------------------------------------------------------------------TATTACGGAGAGCCCGCATGGCCCAACGATCTTTTATATATTTTTCCAGTAGTAATTCTCGGTACTATTGCATGCAACGTAGGCTTAGCGGTTCTAGAACCATCAATGATTGGTGACCCAGCCGATCCATTTGCAACCCCTTTGGAAATATTACCTGAATGGTATTTCTTTCCCGTATTTCAAATACTTCGTACAGTACCCAATAAATTATTGGGTGTTCTTTTAATGGTTTCAGTACCCGCGGGATTATTAACAGTACCTTTTTTAGAGAATGTTAATAAATTCCAAAACCCATTTCGTCGCCCAGTAGCAACAACCATCTTTTTAATTGGTACCGCAGTGGCCCTTTGGTTGGGCATTGGTGCAACATTACCTATTGAGAAATCCCTAACTTTAGGTCTTTTT---
>>petD_arabidopsis_thaliana
ATGGGAGTAACAAAAAAACCAGATTTGAATGATCCTGTATTACGAGCTAAATTAGCTAAAGGTATGGGTCACAATTATTACGGGGAACCCGCATGGCCCAACGACCTTTTATATATTTTTCCAGTAGTTATTCTTGGTACCATTGCCTGTAACGTAGGCTTAGCGGTTTTAGAACCATCAATGATTGGTGAACCTGCGGATCCTTTTGCAACTCCTTTGGAAATATTACCTGAATGGTATTTCTTTCCTGTATTTCAAATACTTCGTACAGTGCCTAACAAATTATTGGGTGTTCTTTTAATGGTTTCAGTACCAGCGGGATTATTAACCGTACCCTTTTTGGAAAATGTTAATAAGTTTCAAAATCCATTTCGTCGTCCAGTAGCGACAACCGTCTTTTTGATTGGCACCGCGGCGGCCCTGTGGTTAGGTATTGGAGCAACATTACCGATTGATAAATCTCTAACTTTAGGTCTTTTTTAA
