# Supplementary material for: Complete plastome sequence of Iodes cirrhosa Turcz., the first in the Icacinaceae, comparative genomic analyses and possible split of Idoes species in response to climate changes
Source: PeerJ. 2019 Apr 1;7:e6663. doi: 10.7717/peerj.6663 (PMC6448556; doi:10.7717/peerj.6663)
Supplement: Dataset S9 [file peerj-07-6663-s011.zip › DatasetS9/msa_genes/petG.msa]

>petG_arabidopsis_thaliana
ATGATTGAAGTTTTTTTATTTGGAATCGTCTTAGGTCTAATTCCTATTACTTTGGCTGGATTATTCGTAACTGCTTATTTACAATACAGACG---------TGGTGATCAGTTGGACTTTTAA------------------------------
>petG_iodes_perrieri
------------AATCTAAAAGGAATCGTATTAGGTCTAATTCCTATTACTTTGGCTGGATTATTCGTAACTGCCTATTTACAATATAGGCG---------CGGTGATCAGTTGGAC------------------------------------
>petG_iodes_cirrhosa
ATGATTGAAGTTTCTCTATTTGGAATCGTGTTAGGTCTAATTCCTATTACCTTGGCTGGATTATTCGTAACTGCCTATTTACAATATAGGCG---------CGGTGATCAGTTGGACCTTTGA------------------------------
>petG_iodes_klaineana
ATGATTGAAGTTTCTCTATTTGGAATCGTGTTAGGTCTAATTCCTATTACCTTGGCTGGATTATTCGTAACTGCCTATTTACAATATAGGCG---------CGGTGATCAGTTGGAC------------------------------------
>petG_iodes_scandens
ATGATTGAAGTTTCTCTATTTGGAATCGTGTTAGGTCTAATTCCTATTACCTTGGCTGGATTATTCGTAACTGCCTATTTACAATATAGGCG---------CGGTGATCAG------------------------------------------
>petG_iodes_seretii
ATGATTGAAGTTTCTCTATTTGGAATTGTGTTAGGTCTAATTCCTATTACCTTGGCTGGATTATTCGTAACTGCCTATTTACAATATAGGCG---------CGGTGATCAG------------------------------------------
>petG_iodes_liberica
ATGATTGAAGTTTCTCTATTTGGAATCGTGTTAGGTCTAATTCCTATTACCTTGGCTGGATTATTCGTAACTGCCTATTTACAATATAGGCTAATTCCTATTACTTTTTGGCTGGATTATTCCGCGTATTTACAATACAGACGCGGTGATCAG
