# Supplementary material for: Complete plastome sequence of Iodes cirrhosa Turcz., the first in the Icacinaceae, comparative genomic analyses and possible split of Idoes species in response to climate changes
Source: PeerJ. 2019 Apr 1;7:e6663. doi: 10.7717/peerj.6663 (PMC6448556; doi:10.7717/peerj.6663)
Supplement: Dataset S9 [file peerj-07-6663-s011.zip › DatasetS9/msa_genes/petN.msa]

>petN_iodes_perrieri
ATGGATATAGTAAGTCTCGCTTGGGCTGCTTTAATGGTAGTCTTTACATTTTCCCTTTCACTCGTAGTGTGGGGAAGAAGTGGACTC---
>petN_iodes_scandens
ATGGATATAGTAAGTCTCGCTTGGGCTGCTTTAATGGTAGTCTTTACATTTTCCCTTTCACTCGTCGTGTGGGGAAGAAGTGGACTC---
>petN_iodes_seretii
ATGGATATAGTAAGTCTCGCTTGGGCTGCTTTAATGGTAGTCTTTACATTTTCCCTTTCACTCGTAGTATGGGGAAGAAGTGGACTC---
>petN_iodes_cirrhosa
ATGGATATAGTAAGTCTCGCTTGGGCTGCTTTAATGGTAGTCTTTACATTTTCCCTTTCACTCGTAGTGTGGGGAAGAAGTGGACTCTAG
>petN_iodes_klaineana
ATGGATATAGTAAGTCTCGCTTGGGCTGCTTTAATGGTAGTCTTTACATTTTCCCTTTCCCTCGTAGTGTGGGGAAGAAGTGGACTC---
>petN_iodes_liberica
ATGGATATAGTAAGTCTCGCTTGGGCTGCTTTAATGGTAGTCTTTACATTTTCCCTTTCCCTCGTAGTGTGGGGAAGAAGTGGACTC---
>>petN_arabidopsis_thaliana
ATGGATATAGTAAGTCTCGCATGGGCTGCTTTAATGGTAGTTTTTACATTTTCCCTCTCTCTCGTAGTGTGGGGAAGAAGTGGACTCTAG
