# Supplementary material for: Complete plastome sequence of Iodes cirrhosa Turcz., the first in the Icacinaceae, comparative genomic analyses and possible split of Idoes species in response to climate changes
Source: PeerJ. 2019 Apr 1;7:e6663. doi: 10.7717/peerj.6663 (PMC6448556; doi:10.7717/peerj.6663)
Supplement: Dataset S9 [file peerj-07-6663-s011.zip › DatasetS9/msa_genes/psaA.msa]

>psaA_iodes_klaineana
--------------------------------------------------------------------------------------------------------------------------------------------------------------------------------------------------------------------------------------------------------------------------------------------------------------------------------------------------------------------------------------------------------------------------------------------------------------------------------------------------------------------------------------------------------------------------------------------------------------------------------------------------------------------------------------------------------------------------------------------------------------------------------------------------------------------------------------------------------------------------------------------------------------------------------------------------------------------------------------------------------------------------------------------------------------------------------------------------------------------------------------------------------------------------------------------------------------------------------------------------------------------------------------------------------------------------------------------------------------------ATGATTATTCGTTCGCCAGAACCAGAAGTCAAAATCTTGGTAGATAGGGATCACATAAAAACGTCTTTCGAGGAATGGGCTAGACCGGGTCATTTCTCAAGAACAATAGCTAAAGGCCCTGATACTACCACTTGGATCTGGAACCTACATGCTGATGCTCACGATTTCGATAGCCATACCAGTGATTTGGAGGAGA---TCTCGCGAAAAGTATTTAGTGCCCATTTCGGTCAACTCTCCATCATCTTTCTTTGGCTGAGTGGCATGTATTTCCATGGTGCTCGTTTTTCCAATTATGAAGCATGGCTAAGCGATCCAACTCACATTGGGCCTAGTGCCCAGGTAGTTTGG----CCGATAGTGGGCCAAGAAATATTGAA--TGGTGATGTGGGCGGGGGTTTCCGAGGAATACAAATAACCT---CTGGTCTTTTTCAGATGTGGCGAGCATCTGGAATAACTAATGAATTACAACTCTACTGTACCGCAATTGGTGCATTGGTCTTTGCAGCGTTAATGCTTTTTGCTGGTTGGTTTCATTATCA--TAAAGCGGCCCCAAAAT-TGGCTTGGTTTCAAGATGTAGAATCTATGTTGAATCACCATTTAGCGGGGCTATTAGGACTTGGGTCTCTTGCTTGGGCGGGGCATCAAGTACATGTATCTTTACCGATTAACCAATT----TCTAAACGCTGGAGTAGATCCTAAA--GAGATACCACTTCCTCATGAATTTATCTTGAATCG---GGATCTTTTAACTCAACTTTATCCCGTTTTTG-CTGAGGGAGCAACTCCATTTTTCACCTTGAATTGGTCAAAATACGCGGAATTTCTTACTTTTCGTGGAGGATTAGATCCAGTAACTGGGGGTCTGTGGTTAACCGATATTGCACACCATCATTTAGCTATTGCAATTCTTTTCTTGATAGCGGGTCACATGTATAGGACCAACTGGGGCATCGGTCATGGTCTAAAAGATATTTTAGAAGCCCATAAAGGTCCATTTA------CAGGCCAAGGCCATAAAGGATTATATGAGATCCTAACAACGTCATGGCATGCTCAATTATCTCTTAACCTAGCTATGTTAGGCTCTTTAACCATTATTGTAGCTCACCATATGTATGCCATGCCCCCCTATCCATATCTAGCTACTGACTATGGTACACAACTGTCATTGTTCACACATCACATGTGGATTGGTGGATTTCTCATAGTTGGTGCTGCTGCGCATGCAGCCATTTTTATGGTAAGAGACTATGATCCAACTACTCGATACAACGATCTATTAGATCGTGTTCTTCGGCATCGTGATGCAATCATATCACATCTCAACTGGGCATGTATATTTCTAGGCTTTCACAGTTTTGGTTTGTATATTCATAATGATACCATGAGCGCTTTAGGGCGCCCTCAAGATATGTTTTCAGATACTGC-TATACAATTACAACCCGTC---TTTGCGCAATGGATACAAAACACCCATGCTTTA-GCACCTGGTGCAACGGCTCCTGGTGCAACAGCAAGTACCAGTTTAA---CTTGGGGGGGTGGTGATTTAGTAGCAGTGGGTGGCAAAGTAGCTTTGTTACCTATTCCATTAGGAACCGCAGATTTTTTGGTACATCACATTCATGCATTTACAATTCATGTGACAGTATTGATACTCCTGAAAGGTGTTCTATTTGCTCGTAGCTCCCGTTTGATACCGGATAAAGCAAATCTTGGGTTTCGTTTTCCTTGTGATGGGCCTGGAAGAGGGGGGACATGCCAAGTATCGGCTTGGGATCATGTCTTCTTAGGACTATTCTGGATGTACAATTCTATTTCAGTAGTAATATTCCATTTCAGTTGGAAAATGCAGTCAGATGTTTGGGGCAATATAAGTGATCAAGGGATAGTAACTCATATCACGGGAGGAAATTTTGCGCAAAGTTCTATTACTATTAATGGGTGGCTCCGCGATTTCTTATGGGCGCAGGCATCTCAGGTAATTCAGTCTTATGGTTCTTCATTCTCTGCATATGGACTTTTTTTCCTGGGTGCTCATTTTGTATGGGCTTTTAGTTTAATGTTTCTATTCAGTGGACGTGGTTATTGGCAAGAACTTATTGAATCCATCGTTTGGGCTCATAATAAATTAAAAGTTGCTCCTGCTACTCAGCCGAGAGCCTTGAGCATTGTACAAGGACGTGCTGTAGGAGTAACCCATTACCTTCTGGGTGGAATTGCCACAACATGGGCGTTCTTCTTAGCAAGAATTATTGCAGTAGGATTTAGCCAAGGCTTAGCTCAGGACCCCACTACTCGTCGTATTTGGTTTGGTATTGCTACCGCACATGACTTTGAGAGTCATGATGATATTACTGAGGAACGTCTTTATCAAAATATTTTTGCTTCTCACTTTGGGCAATTAGCAATAATTTTTCTGTGGACTTCCGGAAATCTGTTTCATGTAGCGTGGCAAGGAAATTTTGAATCATGGGTACAGGACCCTTTACATGTAAGACCTATTGCTCATGCAATTTGGGACCCTCATTTTGGTCAACCGGCTGTGGAAGCTTTTACTCGGGGGGGCGCTCTCGGACCAGTGAATATCGCTTATTCTGGTGTTTATCAGTGGTGGTATACAATCGGTTTACGAACTAATGAAGATCTTTATACTGGAGCTCTTTTTCTATTATTTCTTTCGGCCATATCCTTAATAGCAGGTTGGTTACACCTACAACCGAAATGGAAACCAAGTGTTTCGTGGTTCAAAAATGCCGAATCTCGGCTGAATCATCATTTGTCAGGACTCTTCGGCGTAAGTTCCTTGGCTTGGACAGGGCATTTAGTCCATGTAGCTATTCCTGCATCCAGAGGGGAGTCTGTTCGATGGAATAATTTCTTAGATGTATTACCGCATCCCCAAGGCTTAGGCCCACTTTTTACAGGTCAGTGGAATCTTTATGCTCAAAACCCCGATTCAAGTAGTCATCTATTTGGTACCTCTCAAGGAGCAGGAACTGCCATTCTAACCCTTCTCGGGGGATTCCATCCACAAACGCAAAGTTTATGGCTGACTGATATTGCTCATCATCATTTAGCTATTGCATTTATTTTTCTCGTTGCTGGTCATATGTATAGAACTAACTTCGGGATTGGGCACAGTATGAAAGATCTTTTAGATGCACATATTCCTCCGGGGGGTCGATTGGGACGTGGGCATAAAGGCCTTTATGACACAATCAACAATTCGCTTCATTTTCAATTAGGCCTTGCTCTAGCTTCTTTAGGGGTTATTACTTCTTTGGTAGCTCAACACATGTATTCTTTACCTGCTTACGCATTCATAGCACAGGACTTTACTACTCAAGCTGCGTTATATACTCATCACCAATATATCGCAGGATTCATCATGACAGGAGCTTTTGCTCATGGAGCTATATTTTTCATTAGAGATTACAATCCGGAACAGAATGAAGATAATGTATTGGCACGAATGTTAGATCATAAAGAAGCTATCACATCTCACTTAAGTTGGGCCAGCCTCTTTCTGGGATTCCATACCTTGGGACTTTATGTTCATAATGATGTCATGCTTGCCTTTGGTACTCCGGAGAAACAAATCTTGATCGAACCTATATTTGCTCAATGGATACAATCTGCTCATGGTAAAACTTCATATGGGTTCGATGTACTTTTATCTTCAACGAATGGCCCGGCATTCAATGCGGGTCGAAGCATCTGGTTGCCTGGCTGGTTAAATGCTGTTAATGAAAATAGTAATTCGCTATTCTTAACAATAGGTCCTGGAGACTTTTTGGTTCATCATGCTATTGCTCTGGGTTTACATACAACTACATTGATTTTAGTAAAAGGTGCTTTAGATGCACGTGGTTCCAAGTTAATGCCAGATAAAAAGGATTTCGGTTATAGTTTTCCGTGTGATGGCCCTGGACGAGGCGGTACTTGTGATATTTCGGCTTGGGACGCATTTTATTTGGCAGTTTTTTGGATGTTAAATACTATTGGATGGGTTACTTTTTATTGGCATTGGAAGCACATCACA-----TTATGGCAGGGTAACGTTTCTCAGTTTAATGAATCTTCCACTTATTTGATGGGCTG------GTTAAGAGATTATTTATGGTTAAACTCTTCACAACTTATCAATGGATATAACCCTTTTGGTATGA----ATAGTTTATCGGTCTGGGCGTGGA------TGTTCTTATTTGGACATCTTGTTTGGGCTATTGGATTTATGTTCTTAATTTCCTGGCGTGGATATTGGCAGGAATTGATTGAAACTTTAGCATGGGCTCATGAACGCACACCTTTGGCCAATTTGATTCGTTGGAGAGATAAACCAGTGGCCCTTTCCATTGTGCAAGCAAGATTGGTTGGATTAGCCCACTTTTCTGTAGGTTATATATTCACTTATGCGGCTTTCTTGATTGCC------------------
>psaA_iodes_scandens
--------------------------------------------------------------------------------------------------------------------------------------------------------------------------------------------------------------------------------------------------------------------------------------------------------------------------------------------------------------------------------------------------------------------------------------------------------------------------------------------------------------------------------------------------------------------------------------------------------------------------------------------------------------------------------------------------------------------------------------------------------------------------------------------------------------------------------------------------------------------------------------------------------------------------------------------------------------------------------------------------------------------------------------------------------------------------------------------------------------------------------------------------------------------------------------------------------------------------------------------------------------------------------------------------------------------------------------------------------------------ATGATTATTCGTTCGCCAGAACCAGAAGTAAAAATCTTGGTAGATAGGGATCACATAAAAACTTCTTTCGAGGAATGGGCTAGACCGGGTCATTTTTCAAGAACAATAGCTAAAGGCCCTGATACTACCACTTGGATCTGGAACCTACATGCTGATGCTCACGATTTCGATAGCCATACCAGTGATTTGGAGGAGA---TCTCTCGAAAAGTATTTAGTGCCCATTTTGGTCAACTCTCCATCATCTTTCTTTGGCTGAGTGGCATGTATTTCCATGGTGCTCGTTTTTCCAATTATGAAGCATGGCTAAGTGATCCAACTCACATTGGGCCTAGTGCCCAGGTGGTTTGG----CCAATAGTGGGCCAAGAAATATTGAA--TGGTGATGTGGGCGGGGGTTTCCGAGGAATACAAATAACCT---CTGGCCTTTTTCAGATGTGGCGAGCATCTGGAATAACTAATGAATTACAACTCTACTGTACCGCAATTGGTGCATTGGTCTTTGCAGCGTTAATGCTTTTTGCTGGTTGGTTTCATTATCA--TAAAGCGGCCCCAAAAT-TGGCTTGGTTTCAAGATGTAGAATCTATGTTGAATCACCATTTAGCGGGGCTATTAGGACTTGGGTCTCTTGCTTGGGCGGGGCATCAAGTACATGTATCTTTACCGATTAACCAATT----TCTAAACGCTGGAGTAGATCCTAAA--GAGATACCACTTCCTCATGAATTTATCTTGAATCG---GGATCTTTTAACTCAACTTTATCCCGTTTTTG-CTGAGGGAGCAACTCCATTTTTCACCTTGAATTGGTCAAAATACGCGGAATTTCTTACTTTTCGTGGAGGATTAGATCCAGTAACTGGGGGTCTGTGGTTAACCGATATTGCACACCATCATTTAGCTATTGCAATTCTTTTCTTGATAGCGGGTCACATGTATAGGACCAACTGGGGCATCGGTCATGGTCTAAAAGATATTTTAGAAGCCCACAAAGGTCCATTTA------CAGGCCAAGGCCATAAAGGATTATATGAGATCCTAACAACGTCATGGCATGCTCAATTATCTCTTAACCTAGCTATGTTAGGCTCTTTAACGATTATTGTAGCTCACCATATGTATGCCATGCCTCCCTATCCATATCTAGCTACTGACTATGGTACACAACTGTCATTGTTCACACATCACATGTGGATTGGTGGATTTCTCATAGTTGGTGCTGCTGCGCATGCAGCCATTTTTATGGTAAGAGACTATGATCCAACTACTCGATACAACGATCTATTAGATCGTGTTCTTCGGCATCGTGATGCAATCATATCACATCTCAACTGGGCATGTATCTTTCTAGGCTTTCACAGTTTTGGTTTGTATATTCATAATGATACCATGAGCGCTTTAGGGCGCCCTCAAGATATGTTTTCAGATACTGC-TATACAATTACAACCCGTC---TTTGCTCAATGGATACAAAACACCCATGCTTTA-GCACCTGGTGCAACGGCTCCTGGCGCAACAACAAGTACCAGTTTAA---CTTGGGGGGGTGGTGATTTAGTAGCAGTGGGTGGCAAAGTAGCTTTGTTACCTATTCCATTAGGAACCGCAGATTTTTTGGTACATCATATTCATGCATTTACAATTCATGTGACAGTATTGATACTCCTGAAAGGTGTTCTATTTGCTCGTAGCTCCCGTTTGATACCGGATAAAGCAAATCTTGGGTTTCGTTTTCCTTGTGATGGCCCTGGAAGAGGGGGGACATGCCAAGTATCGGCTTGGGATCATGTCTTCTTAGGACTATTCTGGATGTACAATTCAATTTCAGTAGTAATATTCCATTTCAGTTGGAAAATGCAGTCAGATGTTTGGGGCAATATAAGTGATCAAGGGATAGTAACTCATATCACGGGAGGAAATTTTGCGCAGAGTTCTATTACTATTAATGGGTGGCTCCGCGATTTCTTATGGGCGCAGGCATCTCAGGTAATTCAGTCTTATGGTTCTTCATTCTCTGCATATGGCCTTTTTTTCCTGGGTGCTCATTTTGTATGGGCTTTTAGTTTAATGTTTCTATTCAGTGGACGTGGTTATTGGCAAGAACTTATTGAATCCATCGTTTGGGCTCATAATAAATTAAAAGTTGCTCCTGCTACTCAGCCGAGAGCCTTGAGCATTGTACAAGGACGTGCTGTAGGAGTAACCCATTACCTTCTGGGTGGAATTGCCACAACATGGGCGTTCTTCTTAGCAAGAATTATTGCAGTAGGATTTAGCCAAGGTTTAGCCCAGGACCCCACTACTCGTCGTATTTGGTTTGGTATTGCTACCGCACATGACTTTGAGAGTCATGATGATATTACTGAGGAACGTCTTTATCAAAATATTTTTGCTTCTCACTTTGGGCAATTAGCAATAATTTTTCTGTGGACTTCCGGAAATCTGTTTCATGTAGCTTGGCAAGGAAATTTTGAATCATGGGTACAGGACCCTTTACATGTAAGACCTATTGCTCATGCAATTTGGGATCCTCATTTTGGTCAACCGGCTGTGGAAGCTTTTACTCGGGGGGGCGCTCTCGGACCAGTGAATATCGCTTATTCTGGTGTTTATCAGTGGTGGTATACAATCGGTTTACGAACTAATGAAGATCTTTATACTGGAGCTCTTTTTCTATTATTTCTTTCTGCCATATCCTTAATAGCAGGTTGGTTACACCTACAACCGAAATGGAAACCAAGTGTTTCGTGGTTCAAAAATGCCGAATCTCGTCTGAATCATCATTTGTCAGGACTCTTCGGCGTAAGTTCCTTGGCTTGGACAGGGCATTTAGTCCATGTAGCTATTCCTGCATCCAGAGGGGAGTATGTTCGATGGAATAATTTCTTAGATGTATTACCGCATCCCCAAGGCTTAGGCCCACTTTTTACAGGTCAGTGGAATCTTTATGCCCAAAACCCCGATTCAAGTAGTCATCTATTTGGTACCTCTCAAGGAGCGGGAACTGCCATTCTAACCCTTCTCGGGGGATTCCATCCACAAACGCAAAGTTTATGGCTGACTGATATTGCTCATCATCATTTAGCTATTGCATTTATTTTTCTCGTTGCTGGTCATATGTATAGAACTAACTTCGGGATTGGGCACAGTATGAAAGATCTTTTAGATGCACATATTCCTCCGGGGGGGCGATTGGGGCGTGGGCATAAAGGCCTTTATGACACAATCAACAATTCGCTTCATTTTCAATTAGGCCTTGCTCTCGCTTCTTTAGGGGTTATTACTTCTTTGGTAGCTCAACACATGTATTCTTTACCTGCTTACGCATTCATAGCACAGGACTTTACTACTCAAGCTGCGTTATATACTCATCACCAATATATCGCAGGATTCATCATGACAGGAGCTTTTGCTCATGGAGCTATATTTTTCATTAGGGATTACAATCCGGAACAGAATGAAGATAATGTATTGGCACGAATGTTAGATCATAAAGAAGCTATCACATCTCATTTAAGTTGGGCCAGCCTCTTTCTGGGATTCCATACCTTGGGACTTTATGTTCATAATGATGTCATGCTTGCCTTTGGTACTCCGGAGAAACAAATCTTGATCGAACCTATATTTGCTCAATGGATACAATCTGCTCATGGTAAAACTTCATATGGGTTCGATGTACTTTTATCTTCAACGAATGGCCCGGCATTCAATGCGGGTCGAAGCATCTGGTTGCCCGGTTGGTTAAATGCTGTTAATGAAAATAGTAATTCGCTATTCTTAACAATAGGTCCTGGAGACTTTTTGGTTCATCATGCTATTGCTCTGGGTTTACATACAACTACATTGATTTTAGTAAAAGGTGCTTTAGATGCACGTGGTTCCAAGTTAATGCCAGATAAAAAGGATTTCGGTTATAGTTTTCCGTGTGATGGCCCTGGACGAGGCGGTACTTGTGATATTTCGGCTTGGGACGCATTTTATTTGGCAGTTTTTTGGATGTTAAATACTATTGGATGGGTTACTTTTTATTGGCATTGGAAGCACATCACA-----TTATGGCAGGGTAACGTTTCCCAGTTTAATGAATCTTCCACTTATTTGATGGGCTG------GTTAAGAGATTATTTATGGTTAAACTCTTCACAACTTATCAATGGATATAACCCTTTTGGTATGA----ACAGTTTATCGGTCTGGGCGTGGA------TGTTCTTATTTGGACATCTTGTTTGGGCTATTGGATTTATGTTCTTAATTTCCTGGCGTGGATATTGGCAGGAATTGATTGAAACTTTAGCATGGGCTCATGAACGCACACCTTTGGCCAATTTGATTCGCTGGAGAGATAAACCAGTGGCCCTTTCCATTGTGCAAGCAAGATTGGTTGGATTAGCCCACTTTTCTGTAGGTTATATATTCACTTATGCGGCTTTCTTGATTGCC------------------
>psaA_iodes_cirrhosa
--------------------------------------------------------------------------------------------------------------------------------------------------------------------------------------------------------------------------------------------------------------------------------------------------------------------------------------------------------------------------------------------------------------------------------------------------------------------------------------------------------------------------------------------------------------------------------------------------------------------------------------------------------------------------------------------------------------------------------------------------------------------------------------------------------------------------------------------------------------------------------------------------------------------------------------------------------------------------------------------------------------------------------------------------------------------------------------------------------------------------------------------------------------------------------------------------------------------------------------------------------------------------------------------------------------------------------------------------------------------ATGATTATTCGTTCGCCAGAACCAGAAGTCAAAATCTTGGTAGATAGGGATCACATAAAAACTTCTTTCGAGGAATGGGCTAGACCGGGTCATTTCTCAAGAACAATAGCTAAAGGCCCTGATACTACCACTTGGATCTGGAACCTACATGCTGATGCTCACGATTTCGATAGCCATACCAGTGATTTGGAGGAGA---TCTCTCGAAAAGTATTTAGTGCCCATTTTGGTCAACTCTCCATCATCTTTCTTTGGCTGAGTGGCATGTATTTCCATGGTGCTCGTTTTTCCAATTATGAAGCATGGCTAAGTGATCCAACTCACATTGGGCCTAGTGCCCAGGTGGTTTGG----CCAATAGTGGGCCAAGAAATATTGAA--TGGTGATGTGGGCGGGGGTTTCCGAGGAATACAAATAACCT---CTGGCCTTTTTCAGATGTGGCGAGCATCTGGAATAACTAGTGAATTACAACTCTACTGTACCGCAATTGGTGCATTGGTCTTTGCAGCGTTAATGCTTTTTGCTGGTTGGTTTCATTATCA--TAAAGCGGCCCCAAAAT-TGGCTTGGTTTCAAGATGTAGAATCTATGTTGAATCACCATTTAGCGGGGCTATTAGGACTTGGGTCTCTTGCTTGGGCGGGGCATCAAGTACATGTATCTTTACCGATTAACCAATT----TCTAAACGCTGGAGTAGATCCTAAA--GAGATACCACTTCCTCATGAATTTATCTTGAATCG---GGATCTTTTAACTCAACTTTTTCCCGTTTTTG-CTGAGGGAGCAACTCCATTTTTCACCTTGAATTGGTCAAAATACGCGGAATTTCTTACTTTTCGTGGAGGATTAGATCCAGTAACTGGGGGTCTGTGGTTAACCGATATTGCACACCATCATTTAGCTATTGCAATTCTTTTCTTGATAGCGGGTCACATGTATAGGACCAACTGGGGCATCGGTCATGGTCTAAAAGATATTTTAGAAGCCCATAAAGGTCCATTTA------CAGGCCAAGGCCATAAAGGATTATATGAGATCTTAACAACGTCATGGCATGCTCAATTATCTCTTAACCTAGCTATGTTAGGCTCTTTAACCATTATTGTAGCTCACCATATGTATGCCATGCCTCCCTATCCATATCTAGCTACTGACTATGGTACACAACTGTCATTGTTCACACATCACATGTGGATTGGTGGATTTCTCATAGTTGGTGCTGCTGCGCATGCAGCCATTTTTATGGTAAGGGACTATGATCCAACTACTCGATACAACGACCTATTAGATCGTGTTCTTCGGCATCGTGATGCAATCATATCACATCTCAACTGGGCATGTATCTTTCTAGGCTTTCACAGTTTTGGTTTGTATATTCATAATGATACCATGAGCGCTTTAGGGCGCCCTCAAGATATGTTTTCAGATACTGC-TATACAATTACAACCCGTC---TTTGCTCAATGGATACAAAACACCCATGCTTTA-GCACCTGGTGCAACGGCTCCTGGCGCAACAACAAGTACCAGTTTAA---CTTGGGGGGGTGGTGATTTAGTAGCAGTGGGTGGCAAAGTAGCTTTGTTACCTATTCCATTAGGAACCGCAGATTTTTTGGTACATCACATTCATGCATTTACAATTCATGTGACAGTATTGATACTCCTGAAAGGTGTTCTATTTGCTCGTAGCTCCCGTTTGATACCGGATAAAGCAAATCTTGGGTTTCGTTTTCCTTGTGATGGCCCTGGAAGAGGGGGGACATGCCAAGTATCGGCTTGGGATCATGTCTTCTTAGGACTATTCTGGATGTACAATTCCATTTCAGTAGTAATATTCCATTTCAGTTGGAAAATGCAGTCAGATGTTTGGGGCAATATAAGTGATCAAGGGATAGTAACTCATATCACGGGAGGAAATTTTGCGCAGAGTTCTATTACTATTAATGGGTGGCTCCGCGATTTCTTATGGGCGCAGGCATCTCAGGTAATTCAGTCTTATGGTTCTTCATTCTCTGCATATGGCCTTTTTTTCCTGGGTGCTCATTTTGTATGGGCTTTTAGTTTAATGTTTCTATTCAGTGGACGTGGTTATTGGCAAGAACTTATTGAATCCATCGTTTGGGCTCATAATAAATTAAAAGTTGCTCCTGCTACTCAGCCGAGAGCCTTGAGCATTGTACAAGGACGTGCTGTAGGAGTAACCCATTACCTTCTGGGTGGAATTGCCACAACATGGGCGTTTTTCTTAGCAAGAATTATTGCAGTAGGATAA------------------------------------------------------------------------------------------------------------------------------------------------------------------------------------------------------------------------------------------------------------------------------------------------------------------------------------------------------------------------------------------------------------------------------------------------------------------------------------------------------------------------------------------------------------------------------------------------------------------------------------------------------------------------------------------------------------------------------------------------------------------------------------------------------------------------------------------------------------------------------------------------------------------------------------------------------------------------------------------------------------------------------------------------------------------------------------------------------------------------------------------------------------------------------------------------------------------------------------------------------------------------------------------------------------------------------------------------------------------------------------------------------------------------------------------------------------------------------------------------------------------------------------------------------------------------------------------------------------------------------------------------------------------------------------------------------------------------------------------------------------------------------------------------------------------------------------------------------------------------------------------------------------------------------------------------------------------------------------------------------------------------------------------------------------------------------------------------------------------------------------------------------------------------------------------------------------------------------------------------------------------------------------
>>psaA_arabidopsis_thaliana
--------------------------------------------------------------------------------------------------------------------------------------------------------------------------------------------------------------------------------------------------------------------------------------------------------------------------------------------------------------------------------------------------------------------------------------------------------------------------------------------------------------------------------------------------------------------------------------------------------------------------------------------------------------------------------------------------------------------------------------------------------------------------------------------------------------------------------------------------------------------------------------------------------------------------------------------------------------------------------------------------------------------------------------------------------------------------------------------------------------------------------------------------------------------------------------------------------------------------------------------------------------------------------------------------------------------------------------------------------------------ATGATTATTCGTTCGCCGGAACCAGAAGTCAAAATTTTGGTAGATAGGGATCCCATAAAAACTTCTTTCGAGGAATGGGCTAAACCCGGTCATTTCTCAAGAACAATAGCTAAGGGACCTGATACTACCACTTGGATCTGGAACCTACATGCTGATGCTCACGATTTTGATAGTCATACCAGTGATTTGGAGGAAA---TCTCTCGAAAAGTATTTAGTGCCCATTTCGGCCAACTCTCTATCATCTTTCTTTGGCTGAGTGGCATGTATTTCCATGGTGCTCGTTTTTCCAATTATGAAGCATGGCTGAGTGATCCTACTCACATTGGACCTAGTGCTCAGGTGGTTTGG----CCAATAGTGGGCCAAGAAATCCTGAA--TGGAGATGTGGGCGGAGGCTTCCGAGGAATACAAATAACCT---CAGGCTTTTTTCAGATTTGGCGAGCATCCGGAATAACTAGTGAATTACAACTTTATTGTACCGCAATTGGCGCATTGGTCTTCGCAGCCTTAATGCTTTTTGCTGGTTGGTTCCATTATCA--CAAAGCAGCTCCAAAAT-TGGCTTGGTTCCAAGATGTAGAATCTATGTTGAATCACCATTTAGCAGGGCTACTAGGACTTGGGTCCCTTTCTTGGGCAGGACATCAAGTACATGTATCTTTACCGATTAACCAATT----TCTAAACGCTGGAGTAGATCCTAAA--GAAATACCGCTTCCTCATGAATTTATCTTGAATCG---GGATCTTTTGGCTCAACTTTATCCAAGTTTTG-CTGAAGGAGCAACTCCCTTTTTTACCTTAAATTGGTCAAAATACTCGGAATTTCTTACTTTTCGTGGCGGATTAGATCCAGTGACTGGGGGTCTATGGTTAACCGATATAGCACATCATCATTTAGCTATCGCAATTCTTTTTCTAATCGCGGGTCATATGTATAGGACCAACTGGGGTATTGGTCATGGTATAAAAGATATTTTAGAGGCTCATAAAGGTCCATTTA------CAGGCCAAGGCCATAAAGGCCTATATGAAATTCTAACAACATCATGGCATGCTCAATTATCTCTTAACCTAGCTATGTTAGGCTCTTTAACCATTATTGTAGCTCACCATATGTATTCCATGCCCCCTTATCCATATCTAGCTACTGACTATGCTACACAACTGTCATTGTTCACACATCACATGTGGATTGGTGGATTTCTCATAGTTGGTGCTGCTGCGCATGCAGCCATTTTTATGGTAAGAGACTATGATCCAACTAATCGATATAACGATTTATTAGATCGTGTCCTGAGGCATCGCGATGCAATCATATCACATCTCAACTGGGTATGTATATTTCTAGGCTTCCACAGTTTTGGTTTGTATATTCATAATGATACCATGAGTGCTTTAGGGCGTCCACAAGATATGTTTTCAGATACTGC-TATACAATTACAACCAGTC---TTTGCTCAATGGATACAAAATACCCATGCTTTA-GCACCTGGTGTAACAGCCCCTGGTGAAACAGCGAGCACCAGTTTGA---CTTGGGGGGGCGGTGAGTTAGTAGCAGTGGGTGGCAAAGTAGCTTTGTTACCTATTCCATTAGGAACGGCAGATTTTTTGGTACATCATATTCATGCATTTACAATTCATGTGACGGTATTGATACTGTTGAAAGGTGTTCTATTTGCTCGTAGCTCGCGTTTAATACCAGATAAAGCAAATCTTGGTTTTCGTTTCCCTTGTGATGGGCCGGGAAGAGGAGGAACATGTCAAGTATCTGCTTGGGATCATGTCTTCTTAGGACTATTCTGGATGTACAATGCTATTTCCGTAGTAATATTCCATTTCAGTTGGAAAATGCAGTCAGATGTTTGGGGTAGTATAAGTGATCAAGGGGTGGTAACTCATATTACTGGAGGAAACTTTGCACAGAGTTCCATTACTATTAATGGGTGGCTCCGCGATTTCTTATGGGCACAAGCATCTCAGGTAATTCAGTCTTATGGTTCTTCGTTATCTGCATATGGTCTTTTTTTCCTAGGTGCTCATTTTGTATGGGCTTTCAGTTTAATGTTTCTATTCAGCGGGCGTGGTTATTGGCAAGAACTTATTGAATCCATTGTTTGGGCTCATAATAAATTAAAAGTTGCTCCTGCTACTCAGCCTAGAGCCTTGAGCATTATACAAGGACGTGCTGTAGGAGTAACCCATTACCTTCTGGGTGGAATTGCCACAACATGGGCGTTCTTCTTAGCAAGAATTATTGCAGTAGGATAA------------------------------------------------------------------------------------------------------------------------------------------------------------------------------------------------------------------------------------------------------------------------------------------------------------------------------------------------------------------------------------------------------------------------------------------------------------------------------------------------------------------------------------------------------------------------------------------------------------------------------------------------------------------------------------------------------------------------------------------------------------------------------------------------------------------------------------------------------------------------------------------------------------------------------------------------------------------------------------------------------------------------------------------------------------------------------------------------------------------------------------------------------------------------------------------------------------------------------------------------------------------------------------------------------------------------------------------------------------------------------------------------------------------------------------------------------------------------------------------------------------------------------------------------------------------------------------------------------------------------------------------------------------------------------------------------------------------------------------------------------------------------------------------------------------------------------------------------------------------------------------------------------------------------------------------------------------------------------------------------------------------------------------------------------------------------------------------------------------------------------------------------------------------------------------------------------------------------------------------------------------------------------------
>psaA_iodes_liberica
---------------------------------------------------------------------------------------------------------------------------------------------------------------------------------------------------------------------------------------------------------------------------------------------------------------------------------------------------------------------------------------------------------------------------------------------------------------------------------------------------------------------------------------------------------------------------------------------------------------------------------------------------------------------------------------------------------------------------------------------------------------------------------------------------------------------------------------------------------------------------------------------------------------------------------------------------------------------------------------------------------------------------------------------------------------------------------------------------------------------------------------------------------------------------------------------------------------------------------------------------------------------------------------------------------------------------------------------------------------------------------------------------------------------------------------------------------------TTTAGCCAAGGCT--TAGCTCAGGACCCC---ACTACTCGTCGTATTTGGTTTGGTATTGCTACCGCACATGACTTTGAGAGTCATGATGATATTACTGAGGAACGTCTTTATCAAAATATTTTTGCTTCTCACTTTGGGCAATTAGCAATAATTTTTCTGTGGACTTCCGGAAATCTGTTTCATGTAGCGTGGCAAGGAAATTTTGAATCATGGGTACAGGACCCTTTACATGTAAGACCTATTGCTCATGCAATTTGGGACCCTCATTTTGGTCAACCGGCTGTGGAAGCTTTTACTCGGGGGGGCGCTCTCGGACCAGTGAATATCGCTTATTCTGGTGTTTATCAGTGGTGGTATACAATCGGTTTACGAAGTAATGAAGATCTTTATACTGGAGCTCTTTTTCTATTATTTCTTTCGGCCATATCCTTAATAGCAGGTTGGTTACACCTACAACCGAAATGGAAACCAAGTGTTTCGTGGTTCAAAAATGCCGAATCTCGGCTGAATCATCATTTGTCAGGACTCTTCGGCGTAAGTTCCTTGGCTTGGACAGGGCATTTAGTCCATGTAGCTATTCCTGCATCCAGAGGGGAGTATGTTCGATGGAATAATTTCTTAGATGTATTACCACATCCCCAAGGCTTAGGCCCACTTTTTACAGGTCAGTGGAATCTTTATGCTCAAAACCCCGACTCAAGTAGTCA-TCTATTTGGTACCTCTCAAGGAGCAGGAACTGCCA---TTCTAACCCTTCTCGGGGGATTCCATCCACAAACGCAAAGTTTATGGCTGACTGATATTGCTCATCATCATTTAGCTATTGCATTTATTTTTCTCGTTGCTGGTCATATGTATAGAACTAACTTCGGGATTGGGCACAGTATGAAAGATCTTTTAGATGCACATATTCCTCCGGGGGGTCGATTGGGACGTGGGCATAAAGGCCTTTATGACACAATCAACAATTCGCTTCATTTTCAATTAGGCCTTGCTCTAGCTTCTTTAGGGGTTATTACTTCTTTGGTAGCTCAACACATGTATTCTTTACCTGCTTACGCATTCATAGCACAGGACTTTACTACTCAAGCTGCGTTATATACTCATCACCAATATATCGCAGGATTCATCATGACAGGAGCTTTTGCTCATGGAGCTATATTTTTCATTAGAGATTACAATCCGGAACAGAATGAAGATAATGTATTGGCACGAATGTTAGATCATAAAGAAGCTATCACATCTCACTTAAGTTGGGCCAGCCTCTTTCTGGGATTCCATACCTTGGGACTTTATGTTCATAATGATGTCATGCTTGCCTTTGG-TACTCCTGAGAAACAAATCTTGATCGAACCTATATTTGCTCAATGGATACAATCTGCTCA-TGGTAAAACTTCATATGGGTTCGATGTACTTTTATCTTCAACGAATGGCCCGGCATTCAATGCGGGTCGAAGCATCTGGTTGCCTGGCTGGTTAAATGCTGTTAATGAAAATAGTAATTCGCTATTCTTAACAATAGGTCCTGGAGACTTTTTGGTTCATCATGCTATTGCTCTGGGTTTACATACAACTACATTGATTTTAGTAAAAGGTGCTTTAGATGCACGTGGTTCCAAGTTAATGCCAGATAAAAAGGATTTCGGTTATAGTTTTCCGTGTGATGGCCCTGGACGAGGCGGTACTTGTGATATTTCGGCTTGGGACGCATTTTATTTGGCAGTTTTTTGGATGTTAAATACTATTGGATGGGTTACTTTTTATTGGCATTGGAAG-CACA-TCACAT---TATGGCAGGGGAACGTTTCTCAGTTTAATGAATC-TTCCACTTATTTGA----TGGGCTG-GTTAAGAGATTATTTATGGTTAAACTCTTCACAACTTATCAATGGATATAACCCTTTTGGTATGA----ATAGTTTATCG--GTCTGGGCGTGGATGTTCTTATTTGGA----CATCTTGTTTGGGCTATTGGATTTATGTTCTTAATTTCCTGGCGTGGATATTGGCAGGGCCCTGATACTACCAC--TTGGATCTGGAACCTACATGCTGATGCTCACGATTTCGATAGCCATACCAGTGA---TTTGGAGGAGATCTCTCG-AAAAGTATTTAGTGCCCATTTCGGTCAACTCTCCATCAT-------CTTTCTTTGGCTGAGTGGCATGTATTTCCATGGTGCTCGTTTTTCCAATTATGAAGCATGGCTAAGCGAT---------------CCAACTCACATTGGGCCTAGTGCCCAGGTGG-------------------------------------------TTTGGCCAATAG--------------------------------------------TGGGCCAAGAAATATTGAATGGTGATGTGGGCGGGGGTTTC---CGAGGAATACA-------------------------------AATAACCTCTGGCCTTTTTCAGATGTGGCGAGCATCTGGAATAACTAGTGAATTACAACTCTACTGTACCGCAATTGGTGCATTGGTC---------------------TTTGCAGCGTTAATGCTTTTTGCTGGTTGGTTTCATTATCATAAAGCGGCCCCAAAATTGGCTTGGTTTCAAGATGTA--------------------GAATCTATGTTGAATCACCATTTAGCGGGGCTATTAGGACTTGGGTCTCTTGCTTGGGCGGGGCATCAAGTACATGTATCTTTACCGATTAACCAATTTCTAAACGCTGGAGTAGATCCTAAAGAGATACCACTTCCTCATGAAT---------TTATCTTGAATCGGGAT--CTTTTAACTCAACTTTATCCCGTTTTTGCTGAGGGAGCAACTCCA-----TTTTTCACCTTGAATTGGTCAAAATACGCGGAAT----TTCTTACTTTTCTTGGAGGATTAGATCCAGTAACTGGGGGTCTGTGGTTAACCGATATTGCACACCATCATTTAGCTATTGCAATTCTTTTCTTGATAGCGGGTCACATGTATAGGACCAACTGGGGCATCGGTCATGGTCTAAAAGATATTTTAGAAGCCCATAAAGGTCCA------TTTACAGGCCAAGGCCATAAAGGATTATATGAGATCCTAACAACGTCATGGCATGCTCAATTATCTCTTAACCTAGCTATGTTAGGCTCTTTAACCATTATTGTAGCTCACCATATGTATGCCATGCCCCCCTATCCATATCTAGCTACTGACTATGGTACACAACTGTCATTGTTCACACATCACATGTGGATTGGTGGATTTCTCATAGTTGGTGCTGCTGCGCATGCAGCCATTTTTATGGTAAGAGACTATGATCCAACTACTCGATACAACGATCTATTAGATCGTGTCCTTCGGCATCGTGATGCAATCATATCACATCTCAACTGGGCATGTATATTTCTAGGCTTTCACAGTTTTGGTTTGTATATTCATAATGATACCATGAGCGCTTTAGGGCGCCCTCAAGATATGTTTTCAGATACTGCTATACAATTACAACCCGTCTTTGCGCAATGGATACAAAACACCCATGCTTTAG---CACCTGGTGCAACGGCTCCTGGTGCAACAGCAAGTACCAGTTTA---ACTTGGGGGGGTGGTGATTTAGTAGCAGTGGGTGGCAAAGTAGCTTTGTTACCTATTCCATTAGGAACCGCAGATTTTTTGGTACATCACATTCATGCATTTACAATTCATGTGACAGTATTGATACTCCTGAAAGGTGTTCTATTTGCTCGTAGCTCCCGTTTGATACCGGATAAAGCAAATCTTGGGTTTCGTTTTCCTTGTGATGGCCCTGGAAGAGGGGGGACATGCCAAGTATCGGCTTGGGATCATGTCTTCTTAGGACTATTCTGGATGTACAATTCAATTTCAGTAGTAATATTCCATTTCAGTTGGAAAATGCAGTCAGATGTTTGGGGCAATATAAGTGATCAAGGGATAGTAACTCATATCACGGGAGGAAATTTTGCGCAAAGTTCTATTACTATTAATGGGTGGCTCCGCGATTTCTTATGGGCGCAGGCATCTCAGGTAATTCAGTCTTATGGTTCTTCATTCTCTGCATATGGCCTTTTTTTCCTGGGTGCTCATTTTGTATGGGCTTTTAGTTTAATGTTTCTATTCAGTGGACGTGGTTATTGGCAAGAACTTATTGAATCCATCGTTTGGGCTCATAATAAATTAAAAGTTGCTCCTGCTACTCAGCCGAGA------------GCCTTGAGCATTGTACAAGGACGTGCTGTAGGAGTAACCCATTACCTTCTGGGTGGAATTGCCACAACATGGGCGTTCTTCTTAGCAAGAATTATTGCAGTAGGA
>psaA_iodes_seretii
ATGATTATTCGTTCGCCAGAACCAGAAGTCAAAATCTTGGTAGATAGGGATCACATAAAAACGTCTTTCGAGGAATGGGCTAGACCGGGTCATTTCTCAAGAACAATAGCTAAAGGCCCTGATACTACCACTTGGATCTGGAACCTACATGCTGATGCTCACGATTTCGATAGCCATACCAGTGATTTGGAGGAGATCTCTCGAAAAGTATTTAGTGCCCATTTCGGTCAACTCTCCATCATCTTTCTTTGGCTGAGTGGCATGTATTTCCATGGTGCTCGTTTTTCCAATTATGAAGCATGGCTAAGCGATCCAACTCACATTGGGCCTAGTGCCCAGGTGGTTTGGCCAATAGTGGGCCAAGAAATATTGAATGGTGATGTGGGCGGGGGTTTCCGAGGAATACAAATAACCTCTGGCCTTTTTCAGATGTGGCGAGCATCTGGAATAACTAATGAATTACAACTCTACTGTACCGCAATTGGTGCATTGGTCTTTGCAGCGTTAATGCTTTTTGCTGGTTGGTTTCATTATCATAAAGCGGCCCCAAAATTGGCTTGGTTTCAAGATGTAGAATCTATGTTGAATCACCATTTAGCGGGGCTATTAGGACTTGGGTCTCTTGCTTGGGCGGGGCATCAAATACATGTATCTTTACCGATTAACCAATTTCTAAACGCTGGAGTAGATCCTAAAGAGATACCACTTCCTCATGAATTTATCTTGAATCGG---------------------------------------------------------------------------------------------------------------------------------------------------------------------------------------------------------------------------------------------------------------------------------------------------------------------------------------------------------------------------------------------------------------------------------------------------------------------------------------------------------------------------------------------------------------------------------------------------------------------------------------------------------------------------------------------------TTTAGCCAAGGCT--TAGCTCAGGACCCC---ACTACTCGTCGTATTTGGTTTGGTATTGCTACCGCACATGACTTTGAGAGTCATGATGATATTACTGAGGAACGTCTTTATCAAAATATTTTTGCTTCTCACTTTGGGCAATTAGCAATAATTTTTCTGTGGACTTCCGGAAATCTGTTTCATGTAGCTTGGCAAGGAAATTTTGAATCATGGGTACAGGACCCTTTACATGTAAGACCTATTGCTCATGCAATTTGGGATCCTCATTTTGGTCAACCGGCTGTGGAAGCTTTTACTCGGGGGGGCGCTCTCGGACCAGTGAATATCGCTTATTCTGGTGTTTATCAGTGGTGGTATACAATCGGTTTACGAACTAATGAAGATCTTTATACTGGAGCTCTTTTTCTATTATTTCTTTCGGCCATATCCTTAATAGCAGGTTGGTTACACCTACAACCGAAATGGAAACCAAGTGTTTCGTGGTTCAAAAATGCCGAATCTCGTCTGAATCATCATTTGTCAGGACTCTTCGGCGTAAGTTCCTTGGCTTGGACAGGGCATTTAGTCCATGTAGCTATTCCTGCATCCAGAGGGGAGTATATTCGATGGAATAATTTCTTAGATGTATTACCGCATCCCCAAGGCTTAGGCCCACTTTTTACAGGTCAGTGGAATCTTTATGCTCAAAACCCCGATTCAAGTAGTCA-TCTATTTGGTACCTCTCAAGGAGCAGGAACTGCCA---TTCTAACCCTTCTCGGGGGATTCCATCCACAAACGCAAAGTTTATGGCTGACTGATATTGCTCATCATCATTTAGCTATTGCATTTATTTTTCTCGTTGCTGGTCATATGTATAGAACTAACTTCGGGATTGGGCACAGTATGAAAGATCTTTTAGATGCACATATTCCTCCGGGGGGGCGATTGGGACGTGGGCATAAAGGCCTTTATGACACAATCAACAATTCGCTTCATTTTCAATTAGGCCTTGCTCTAGCTTCTTTAGGGGTTATTACTTCTTTGGTAGCTCAACACATGTATTCTTTACCTGCTTACGCATTCATAGCACAGGACTTTACTACTCAAGCTGCGTTATATACTCATCACCAATATATCGCAGGATTCATCATGACAGGAGCTTTTGCTCATGGAGCTATATTTTTCATTAGAGATTACAATCCGGAACAGAATGAAGATAATGTATTGGCACGAATGTTAGATCATAAAGAAGCTATCACATCTCATTTAAGTTGGGCCAGCCTCTTTCTGGGATTCCATACCTTGGGACTTTATGTTCATAATGATGTCATGCTTGCCTTTGG-TACTCCGGAGAAACAAATCTTGATAGAACCTATATTTGCTCAATGGATACAATCTGCTCA-TGGTAAAACTTCATATGGGTTCGATGTACTTTTATCTTCAACGAATGGACCGGCATTCAATGCGGGTCGAAGCATCTGGTTGCCCGGTTGGTTAAATGCTGTTAATGAAAATAGTAATTCGCTATTCTTAACAATAGGTCCTGGAGACTTTTTGGTTCATCATGCTATTGCTCTGGGTTTACATACAACTACATTGATTTTAGTAAAAGGTGCTTTAGATGCACGTGGTTCCAAGTTAATGCCAGATAAAAAGGATTTCGGTTATAGTTTTCCGTGTGATGGCCCTGGACGAGGCGGTACTTGTGATATTTCGGCTTGGGACGCATTTTATTTGGCAGTTTTTTGGATGTTAAATACTATTGGATGGGTTACTTTTTATTGGCATTGGAAG-CACA-TCACAT---TATGGCAGGGGAACGTTTCTCAGTCTAATGAATC-TTCCACTTATTTGA----TGGGCTG-GTTAAGAGATTATTTATGGTTAAACTCTTCACAACTTATCAATGGATATAACCCTTTTGGTATGA----ATAGTTTATCG--GTCTGGGCGTGGATGTTCTTATTTGGA----CATCTTGTTTGGGCTATTGGATTTATGTTCTTAATTTCTTGGCGTGGATATTGGCAGGA------------------------------------------------------------------ATTGA---TT---------------G-AAA-----------------------------------------------CTTTAGC------------------ATGG-GCTCATG----------------------------------------------AACGCACACC--------------------------------------------------------------TTTGGCCAAT------------------------------------------------------------TTGATTCGTTG--------------------GAGAGATA------------------------------------AACCAGTGGCCCTTTCCA---------------------------------------------------------------------------------------------------------TTGTGCAAG--------------------------CAAGATTGGTTGG------------------------------------------------------------------------------------------------------------------------ATTAGCCCACTTTT-----CTGTAGG------------------------TTATATAT---------TCACTT---ATGCGGCT--TTCTTGATTGCCCTTTATCCCGTTTTTGCTGAGGGAGCAACTCCA-----TTTTTCACCTTGAATTGGTCAAAATACGCGGAAT----TTCTTACTTTTCGTGGAGGATTAGATCCAGTAACTGGGGGTCTGTGGTTAACCGATATTGCACACCATCATTTAGCTATTGCAATTCTTTTCTTGATAGCGGGTCACATGTATAGGACCAACTGGGGCATCGGTCATGGTCTAAAAGATATTTTAGAAGCCCATAAAGGTCCA------TTTACAGGCCAAGGCCATAAAGGATTATATGAGATCCTAACAACGTCATGGCATGCTCAATTATCTCTTAACCTAGCTATGTTAGGCTCTTTAACCATTATTGTAGCTCACCATATGTATGCCATGCCTCCCTATCCATATCTAGCTACTGACTATGGTACACAACTGTCATTGTTCACACATCACATGTGGATTGGTGGATTTCTCATAGTTGGTGCTGCTGCGCATGCAGCCATTTTTATGGTAAGAGACTATGATCCAACTACTCGATACAACGATCTATTAGATCGTGTTCTTCGGCATCGTGATGCAATCATATCACATCTCAACTGGGCATGTATATTTCTAGGCTTTCACAGTTTTGGTTTGTATATTCATAATGATACCATGAGCGCTTTAGGGCGCCCTCAAGATATGTTTTCAGATACTGCTATACAATTACAACCCGTCTTTGCGCAATGGATACAAAACACCCATGCTTTAG---CACCTGGTGCAACGGCTCCTGGTGCAACAGCAAGTACCAGTTTA---ACTTGGGGGGGTGGTGATTTAGTAGCAGTGGGTGGCAAAGTAGCTTTGTTACCTATTCCATTAGGAACCGCAGATTTTTTGGTACATCACATTCATGCATTTACAATTCATGTGACAGTATTGATACTCCTGAAAGGTGTTCTATTTGCTCGTAGCTCCCGTTTGATACCGGATAAAGCAAATCTTGGGTTTCGTTTTCCTTGTGATGGCCCTGGAAGAGGGGGGACATGCCAAGTATCGGCTTGGGATCATGTCTTCTTAGGACTATTCTGGATGTACAATTCTATTTCAGTAGTAATATTCCATTTCAGTTGGAAAATGCAGTCAGATGTTTGGGGCAATATAAGTGATCAAGGGATAGTAACTCATATCACGGGAGGAAATTTTGCGCAAAGTTCTATTACTATTAATGGGTGGCTCCGCGATTTCTTATGGGCGCAGGCATCTCAGGTAATTCAGTCTTATGGTTCTTCATTCTCTGCATATGGCCTTCTTTTCCTGGGTGCTCATTTTGTATGGGCTTTTAGTTTAATGTTTCTATTCAGTGGACGTGGTTATTGGCAAGAACTTATTGAATCCATTGTTTGGGCTCATAATAAATTAAAAGTTGCTCCTGCTACTCAGCCGAGA------------GCCTTGAGCATTGTACAAGGACGTGCTGTAGGAGTAACCCATTACCTTCTGGGTGGAATTGCCACAACATGGGCGTTCTTCTTAGCAAGAATTATTGCAGTAGGA
>psaA_iodes_perrieri
ATGATTATTCGTTCGACAGAACCAGAAGTCAAAATCTTGGTAGATAGGGATCACATAAAAACGTCTTTCGAGGAATGGGCTAGACCGGGTCATTTCTCAAGAACAATAGCTAAAGGCCCTGATACTACCACTTGGATCTGGAACCTACATGCTGATGCTCACGATTTCGATAGCCATACCAGTGATTTGGAGGAGATCTCTCGAAAAGTTTTTAGTGCCCATTTCGGTCAACTCTCCATCATCTTTCTTTGGCTGAGTGGCATGTATTTCCATGGTGCTCGTTTTTCCAATTATGAAGCATGGCTAAGCGATCCAACTCACATTGGGCCTAGTGCCCAGGTGGTTTGGCCAATAGTGGGCCAAGAAATATTGAATGGTGATGTGGGCGGGGGTTTCCGAGGAATACAAATAACCTCTGGCCTTTTTCAGATGTGGCGAGCATCTGGAATAACTAATGAATTACAACTCTACTGTACCGCAATTGGTGCATTGGTCTTTGCAGCGTTAATGCTTTTTGCTGGTTGGTTTCATTATCATAAAGCGGCCCCAAAATTGGCTTGGTTTCAAGATGTAGAATCTATGTTGAATCACCATTTAGCGGGGCTATTAGGACTTGGGTCTCTTGCTTGGGCGGGGCATCAAGTACATGTATCTTTACCGATTAACCAATTTCTAAACGCTGGAGTAGATCCTAAAGAGATACCACTTCCTCATGAATTTATCTTGAATCGGGATCTTTTAACTCAACTTTATCCCGTTTTTGCTGAGGGAGCAACTCCATTTTTCACCTTGAATTGGTCAAAATACGTGGAATTTCTTACTTTTCGTGGAGGATTAGATCCAGTAACTGGGGGTCTGTGGTTAACCGATATTGTACACCATCATTTAGCTATTGCAATTCTTTTCTTGATAGCGGGTCACATGTATAGGACCAACTGGGGCATCGGTCATGGTCTAAAAGATATTTTAGAAGCCCATAAAGGTCCATTTACAGGCCAAGGCCATAAAGGATTATATGAGATCCTAACAACGTCATGGCATGCTCAATTATCTCTTAACCTAGCTATGTTAGGCTCTTTAACCATTATTGTAGCTCACCATATGTATGCCATGCCCCCCTATCCATATCTAGCTACTGACTATGGTACACAACTGTCATTGTTCACACATCACATGTGGATTGGTGGATTTCTCATAGTTGGTGCTGCTGCGCATGCAGCCATTTTTATGGTAAGAGACTATGATCCAACTACTCGATACAACGATCTATTAGATCGTGTTCTTCGGCATCGTGATGCAATCATATCACATCTCAACTGGGCATGTATATTTCTAGGCTTTCACAGTTTTGGTTTGTATATTCATAATGATACCATGAGCGCTTTAGGGCGCCCTCAAGATATATATTTTAGCCAAGGCT--TAGCTCAGGACCCC---ACTACTCGTCGTATTTGGTTTGGTATTGCTACCGCACATGACTTTGAGAGTCATGATGATATTACTGAGGAACGTCTTTATCAAAATATTTTTGCTTCTCACTTTGGGCAATTAGCAATAATTTTTCTGTGGACTTCCGGAAATCTGTTTCATGTAGCTTGGCAAGGAAATTTTGAATCATGGGTACAGGACCCTTTACATGTAAGACCTATTGCTCATGCAATTTGGGACCCTCATTTTGGTCAACCGGCTGTGGAAGCTTTTACTCGGGGGGGCGCTCTCGGACCAGTGAATATCGCTTATTCTGGTGTTTATCAGTGGTGGTATACAATCGGTTTACGAGCTAATGAAGATCTTTATACTGGAGCTCTTTTTCTATTATTTCTTTCGGCCATATCCTTAATAGCGGGTTGGTTACACCTACAACCGAAATGGAAACCAAGTGTTTCGTGGTTCAAAAATGCCGAATCTCGTCTGAATCATCATTTGTCAGGACTCTTCGGCGTAAGTTCCTTGGCTTGGACAGGACATTTAGTCCATGTAGCTATTCCTGCATCCAGAGGGGAGTATGTTCGATGGAATAATTTCTTAGATGTATTACCGCATCCCCAAGGCTTAGGCCCACTTTTTACAGGTCAGTGGAATCTTTATGCTCAAAACCCCGATTCAAGTAGTCA-TCTATTTGGCACCTCTCAAGGAGCAGGAACTGCCA---TTCTAACCCTTCTCGGGGGATTCCATCCACAAACGCAAAGTTTATGGCTGACTGATATTGCTCATCATCATTTAGCTATTGCATTTATTTTTCTCGTTGCTGGTCATATGTATAGAACTAACTTCGGGATTGGGCACAGTATGAAAGATCTTTTAGATGCACATATTCCTCCGGGGGGGCGATTGGGACGTGGGCATAAAGGCCTTTATGACACAATCAACAATTCGCTTCATTTTCAATTAGGCCTTGCTCTAGCTTCTTTAGGGGTTATTACTTCTTTGGTAGCTCAACACATGTATTCTTTACCTGCTTACGCATTCATAGCACAGGACTTTACTACTCAAGCTGCGTTATATACTCATCACCAATATATCGCAGGATTCATCATGACAGGAGCTTTTGCTCATGGAGCTATATTTTTCATTAGAGATTACAATCCGGAACAGAATGAAGATAATGTATTGGCACGAATGTTAGATCATAAAGAAGCTATCACATCTCACTTAAGTTGGGCCAGCCTCTTTCTGGGATTCCATACCTTGGGACTTTATGTTCATAATGATGTCATGCTTGCCTTTGG-TACTCCGGAGAAACAAATCTTGATCGAACCTATATTTGCTCAATGGATACAATCTGCTCA-TGGTAAAACTTCATATGGGTTCGATGTACTTTTATCTTCAACGAATGGCCCGGCATTCAATGCGGGTCGAAGCATCTGGTTGCCTGGCTGGTTAAATGCTGTTAATGAAAATAGTAATTCGCTATTCTTAACAATAGGTCCTGGAGACTTTTTGGTTCATCATGCTATTGCTCTGGGTTTACATACAACTACATTGATTTTAGTAAAAGGTGCTTTAGATGCACGTGGTTCCAAGTTAATGCCAGATAAAAAGGATTTCGGTTATAGTTTTCCGTGTGATGGCCCTGGACGAGGCGGTACTTGTGATATTTCGGCTTGGGACGCATTTTATTTGGCAGTTTTTTGGATGTTAAATACTATTGGATGGGTTACTTTTTATTGGCATTGGAAG-CACA-TCACAT---TATGGCAGGGTAACGTTTCTCAGTTTAATGAATC-TTCCACTTATTTGA----TGGGCTG-GTTAAGAGATTATTTATGGTTAAACTCTTCACAACTTATCAATGGATATAACCCTTTTGGTATGA----ATAGTTTATCG--GTCTGGGCGTGGATGTTCTTATTTGGA----CATCTTGTTTGGGCTACTGGATTTATGTTCTTAATTTCCTGGCGTGGATATTGGCAGGA------------------------------------------------------------------ATTGA---TT---------------G-AAA-----------------------------------------------CTTTAGC------------------ATGG-GCTCATG----------------------------------------------AACGCACACC--------------------------------------------------------------TTTGGCCAAT------------------------------------------------------------TTGATTCGTTG--------------------GAGAGATA------------------------------------AACCAGTGGCCCTTTCCA---------------------------------------------------------------------------------------------------------TTGTGCAAG--------------------------CAAGATTGGTTGG------------------------------------------------------------------------------------------------------------------------ATTAGCCCACTTTT-----CTGTAGG------------------------TTATATAT---------TCACTT---ATGCGGCT--TTCTTGATTG---------CCATGTTTG------------------------------------------AAGATAC------------------------------------------------------------------------------------AGCTAT-ACAATT------------------------------------------------------------------------------------------------------------------------------------ACAAC-------------------------------------------------------------------------------------------------------------------------CCGTCTTTGC-------------------------------------------------------------------------------------------------------------------------------------------------------------------------------------CAGTTCGAGTCTGG------------------------------------------------------------------------------------------GGATACAAAACACCCATGCTTTAG---CACCTGGTGCAACGGCTCCTGGTGCAACAGCAAGTACCAGTTTA---ACTTGGGGGGGTGGTGATTTAGTAGCAGTGGGTGGCAAAGTAGCTTTGTTACCTATTCCATTAGGAACCGCAGATTTTTTGGTACATCACATTCATGCATTTACAATTCATGTAACAGTATTGATACTCCTGAAAGGTGTTCTATTTGCTCGTAGCTCCCGTTTGATACCGGATAAAGCAAATCTTGGGTTTCGTTTTCCTTGTGATGGCCCTGGAAGAGGGGGGACATGCCAAGTATCGGCTTGGGATCATGTCTTCTTAGGACTATTCTGGATGTACAATTCAATTTCAGTAGTAATATTCCATTTCAGTTGGAAAATGCAGTCAGATGTTTGGGGCAATATAAGTGATCAAGGGATAGTAACTCATATCACGGGAGGAAATTTTGCGCAAAGTTCTATTACTATTAATGGGTGGCTCCGCGATTTCTTATGGGCGCAGGCATCTCAGGTAATTCAGTCTTATGGTTCTTCATTCTCTGCATATGGCCTTTTTTTCCTGGGTGCTCATTTTGTATGGGCTTTTAGTTTAATGTTTCTATTCAGTGGACGTGGTTATTGGCAAGAACTTATTGAATCCATCGTTTGGGCTCATAATAAATTAAAAGTTGCTCCTGCTACTCAGCCGAGA------------GCCTTGAGCATTGTACAAGGACGTGCTGTAGGAGTAACCCATTACCTTCTGGGTGGAATTGCCACAACATGGGCGTTCTTCTTAGCAAGAATTATTGCAGTAGGA
