# Supplementary material for: Complete plastome sequence of Iodes cirrhosa Turcz., the first in the Icacinaceae, comparative genomic analyses and possible split of Idoes species in response to climate changes
Source: PeerJ. 2019 Apr 1;7:e6663. doi: 10.7717/peerj.6663 (PMC6448556; doi:10.7717/peerj.6663)
Supplement: Dataset S9 [file peerj-07-6663-s011.zip › DatasetS9/msa_genes/psbI.msa]

>psbI_arabidopsis_thaliana
------------------------------------------------------ATGCTTACTCTCAAACTTTTTGTATACACTGTAGTTATATTCTTTGTTTCTCTCTTCATATTTGGATTCCTATCTAATGATCCAGGA-----CGTAATCCGGGACGTGAAGAATAA
>psbI_iodes_seretii
---------------TTTTTTTTCAAAAAACCATCTTATCTTGGAGATTGTGTAATGCTTACTCTCAAACTCTTCGTTTACACAGTAGTGATATTCTTTGTTTCTCTCTTTATCTTTGGATTTCTATCTAATGATCCAGGA-----CGAAATCCTGGACGTGAAGAA---
>psbI_iodes_klaineana
------------------TTTTTTTTTTCAAAAAACCATCTTGGAGATTGTGTAATGCTTACTCTCAAACTCTTCGTTTACACAGTAGTGATATTCTTTGTTTCTCTCTTTATCTTTGGATTTCTATCTAATGATCCAGGA-----CGAAATCCTGGACGTGAAGAA---
>psbI_iodes_perrieri
---------ATCTATTCTCTTTTTTTTTCAAAAAACCATCTTGGAGATTGTGTAATGCTTACTCTCAAACTCTTCGTTTACACAGTAGTGATATTCTTTGTTTCTCTCTTTATCTTTGGATTTCTATCTAATGATCCAGGA-----CGAAATCCTGGACGTGAAGAA---
>psbI_iodes_cirrhosa
ATGGAGTATCTATTCTCTTTTTTTTTTTCAAAAAACCATCTTGGAGATTGTGTAATGCTTACTCTCAAACTCTTCGTTTACACAGTAGTGATATTCTTTGTTTCTCTCTTTATATTTGGATTTCTATCTAATGATCCCGGA-----CGAAATCCTGGACGTGAAGAATAA
>psbI_iodes_scandens
-------------------------------------------------------------------------------ATGGAGTATC--TATTCTCTTTTTTTTTTCAAAAATTTTTTTTTTCAAAAAATCATCTTGGAGATTGTGTAATGCTTACTCTCAAACTC--
>psbI_iodes_liberica
----------------------------------------------------------------------------------GAGTTCCTGTATTCCTTTCTTTCTTCCCCAGATTATGATGATTGT-------------------------------------------
