# Supplementary material for: Complete plastome sequence of Iodes cirrhosa Turcz., the first in the Icacinaceae, comparative genomic analyses and possible split of Idoes species in response to climate changes
Source: PeerJ. 2019 Apr 1;7:e6663. doi: 10.7717/peerj.6663 (PMC6448556; doi:10.7717/peerj.6663)
Supplement: Dataset S9 [file peerj-07-6663-s011.zip › DatasetS9/msa_genes/psbK.msa]

>psbK_iodes_perrieri
ATGTCTGTTATGCTTAATATCGTAAATTTGATCTGTATCTGTCTTAATTCTGCCCTTTATTCGAGTAGTTTTTTCTTGGCTAAATTGCCCGAGGCCTATGCTTTTTTGAATCCAATAGTGGATCTTATGCCAGTCATACCCGTGCTCTTTTTTCTCTTAGCTTTTGTTTGGCAAGCTGCTGTAAGCTTTCGA---
>psbK_iodes_seretii
ATGTCTGTTATGCTTAATATCGTAAATTTGATCTGTATCTGTCTTAATTCTGCCCTTTATTCGAGTAGTTTTTTCTTGGCTAAATTGCCCGAGGCCTATGCTTTTTTGAATCCAATAGTGGATCTTATGCCAGTCATACCCGTGCTCTTTTTTCTCTTAGCTTTTGTTTGGCAAGCTGCTGTAAGTTTTCGA---
>psbK_iodes_liberica
ATGTCTGTTATGCTTAATATCGTAAATTTGATCTGTATCTGTCTTAATTCTGCCCTTTATTCGAGTAGTTTTTTCTTGGCTAAATTGCCCGAGGCCTATGCTTTTTTGAATCCAATAGTGGATCTTATGCCAGTCATACCCGTGCTCTTTTTTCTCTTAGCTTTTGTTTGGCAAGCTGCTGTAAGTTTTCGA---
>psbK_iodes_klaineana
ATGTCTGTTATGCTTAATATCGTAAATTTGATCTGTATCTGTCTTAATTCTGCCCTTTATTCGAGTAGTTTTTTCTTGGCTAAATTGCCCGAGGCCTATGCTTTTTTGAATCCAATAGTGGATCTTATGCCAGTCATACCCGTGTTCTTTTTTCTCTTAGCTTTTGTTTGGCAAGCTGCTGTAAGTTTTCGA---
>psbK_iodes_scandens
---------------AATATCGTAAATTTGATCTGTATCTGTCTTAATTCTGCCCTTTATTCGAGTAGTTTTTTCTTCGCTAAATTGCCCGAGGCCTATGCTTTTTTGAATCCAATAGTGGATCTTATGCCAGTCATACCCGTGCTCTTTTTTCTCTTAGCTTTTGTTTGGCAAGCTGCTGTAAGTTTTCGA---
>psbK_iodes_cirrhosa
ATGTCTGTTATGCTTAATATCGTAAATTTGATCTGTATCTGTCTTAATTCTGCCCTTTATTCGAGTAGTTTTTTCTTCGCTAAATTGCCCGAGGCCTATGCTTTTTTGAATCCAATAGTGGATCTTATGCCAGTCATACCCGTGCTCTTTTTTCTCTTAGCTTTTGTTTGGCAAGCTGCTGTAAGTTTTCGATGA
>>psbK_arabidopsis_thaliana
---------ATGCTTAATATATTTAATTTGATCTGTATTTTTTTTAATTCTACCCTTTTTTCAAGCACTTTTTTAGTCGCCAAATTGCCAGAGGCCTACGCCTTTTTGAATCCAATCGTAGATGTTATGCCCGTAATACCTCTTTTCTTTCTTCTCTTAGCCTTTGTTTGGCAAGCCGCTGTAAGTTTTCGATAA
