# Supplementary material for: Complete plastome sequence of Iodes cirrhosa Turcz., the first in the Icacinaceae, comparative genomic analyses and possible split of Idoes species in response to climate changes
Source: PeerJ. 2019 Apr 1;7:e6663. doi: 10.7717/peerj.6663 (PMC6448556; doi:10.7717/peerj.6663)
Supplement: Dataset S9 [file peerj-07-6663-s011.zip › DatasetS9/msa_genes/psbT.msa]

>psbT_iodes_liberica
ATGGAAGCATTGGTTTATACATTCCTTTTAGTCTCCACTCTAGGGATAATTTTTTTCGCTATCTTTTTTCGAGAACCGCCTAAAGTTCCAACT---------------
>psbT_iodes_perrieri
ATGGAAGCATTGGTTTATACATTCCTTTTAGTCTCCACTCTAGGGATAATTTTTTTCGCTATCTTTTTTCGAGAACCGCCTAAAGTTCCAACT---------------
>psbT_iodes_seretii
ATGGAAGCATTGGTTTATACATTCCTTTTAGTCTCCACTCTAGGGATAATTTTTTTCGCTATCTTTTTTCGAGAACCGCCTAAAGTTCCAACT---------------
>psbT_iodes_cirrhosa
ATGGAAGCATTGGTTTATACATTCCTTTTAGTCTCGACTCTAGGGATAATTTTTTTCGCTATCTTTTTTCGAGAACCGCCTAAAGTTCCAACTAAAAAGATGAAATGA
>psbT_iodes_scandens
ATGGAAGCATTGGTTTATACATTCCTTTTAGTCTCGACTCTAGGGATAATCTTTTTCGCTATCTTTTTTCGAGAACCGCCTAAAGTTCCAACT---------------
>psbT_iodes_klaineana
ATGGAAGCATTGGTTTATACATTCCTTTTAGTCTCCACTCTAGGGATAATTTTTTTCGCTATCTTTTTTCGAGAACCGCCTAAAGTTCCAACTAAAAAGATGAAA---
>>psbT_arabidopsis_thaliana
ATGGAAGCATTGGTTTATACATTTCTCTTAGTATCCACTTTAGGGATAATTTTTTTCGCTATTTTTTTTCGGGAACCACCTAAAATTTCAACTAAAAAATGA------
