# Supplementary material for: Complete plastome sequence of Iodes cirrhosa Turcz., the first in the Icacinaceae, comparative genomic analyses and possible split of Idoes species in response to climate changes
Source: PeerJ. 2019 Apr 1;7:e6663. doi: 10.7717/peerj.6663 (PMC6448556; doi:10.7717/peerj.6663)
Supplement: Dataset S9 [file peerj-07-6663-s011.zip › DatasetS9/msa_genes/rpl14.msa]

>rpl14_iodes_scandens
ATGATTCAACCTCAGACCCATTTGAATGTAGCAGATAACAGCGGGGCTCGAGAATTGATGTGTATTCGAATCATAGGAGCTAGCAATCGCCGATATGCTCATATTGGTGACGTTATTGTTGCTGTAATCAAAGAAGCATTACCAAATATGCCCTTAGAAAGATCAGAAATAGTCAGAGCTGTAATTGTGCGTACCTGTAAAGAACTCAAACGTGACAACGGTATGATAATACGATATGATGACAATGCAGCAGTTGTCATTGACCAAGAAGGAAATCCAAGAGGAACTCGAGTTTTTGGTGCAATCGCCCGGGAATTGAGACAGTTAAATTTTACTAAAATAGTTTCATTAGCTCCCGAGGTATTA---
>rpl14_iodes_seretii
ATGATTCAACCTCAGACCCATTTGAATGTAGCAGATAACAGCGGGGCTCGAGAATTGATGTGTATTCGAATCATAGGAGCTAGCAATCGCCGATATGCTCATATTGGTGACGTTATTGTTGCTGTAATCAAAGAAGCATTACCAAATATGCCCTTAGAAAGATCAGAAATAGTCAGAGCTGTAATTGTGCGTACCTGTAAAGAACTCAAACGTGACAACGGTATGATAATACGATATGATGACAATGCAGCAGTTGTCATTGATCAAGAAGGAAATCCAAAAGGAACTCGAGTTTTTGGTGCAATCGCCCGGGAATTGAGACAGTTAAATTTTACTAAAATAGTTTCATTAGCTCCCGAGGTATTA---
>rpl14_iodes_cirrhosa
ATGATTCAACCTCAGACCCATTTGAATGTAGCAGATAACAGCGGGGCTCGAGAATTGATGTGTATTCGAATCATAGGAGCTAGCAATCGCCGATATGCTCATATTGGTGACGTTATTGTTGCTGTAATCAAAGAAGCATTACCAAATATGCCCTTAGAAAGATCAGAAATAGTCAGAGCTGTAATTGTGCGTACCTGTAAAGAACTCAAACGTGACAACGGTATGATAATACGATATGATGACAATGCAGCAGTTGTCATTGATCAAGAAGGAAATCCAAAAGGAACTCGAGTTTTTGGTGCAATCGCCCGGGAATTGAGACAGTTAAATTTTACTAAAATAGTTTCATTAGCTCCCGAGGTATTATAA
>rpl14_iodes_perrieri
ATGATTCAACCTCAGACCCATTTGAATGTAGCAGATAACAGCGGGGCTCGAGAATTGATGTGTATTCGAATCATAGGAGCTAGCAATCGCCGATATGCTCATATTGGTGACGTTATTGTTGCTGTAATCAAAGAAGCATTACCAAATATGCCCTTAGAAAGATCAGAAATAGTCAGAGCTGTAATTGTGCGTACCTGTAAAGAACTCAAACGTGACAACGGTATGATAATACGATATGATGACAATGCAGCAGTTGTCATTGATCAAGAAGGAAATCCAAAAGGAACTCGAGTTTTTGGTGCAATCCCCCGGGAATTGAGACGGTTAAATTTTACTAAAATAGTTTCATTAGCTCCCGAGGTATTA---
>rpl14_iodes_liberica
ATGATTCAACCTCAGACCCATTTGAATGTAGCAGATAACAGCGGGGCTCGAGAATTGATGTGTATTCGAATCATAGGAGCTAGTAATCGCCGATATGCTCATATTGGTGACGTTATTGTTGCTGTAATCAAAGAAGCATTACCAAATATGCCCTTAGAAAGATCAGAAATAGTCAGAGCTGTAATTGTGCGTACCTGTAAAGAACTCAAACGTGACAACGGTATGATAATACGATATGATGACAATGCAGCAGTTGTCATTGATCAAGAAGGAAATCCAAAAGGAACTCGAGTTTTTGGTGCGATCGCCCGGGAATTGAGACAGTTAAATTTTACTAAAATAGTTTCATTAGCTCCCGAGGTATTA---
>rpl14_iodes_klaineana
ATGATTCAACCTCAGACCCATTTGAATGTAGCAGATAACAGCGGGGCTCGAGAATTGATGTGTATTCGAATCATAGGAGCTAGCAATCGCCGATATGCTCATATTGGTGACGTTATTGTTGCTGTAATCAAAGAAGCATTACCAAATATGCCGTTAGAAAGATCAGAAATAGTCAGAGCTGTAATTGTGCGTACCTGTAAAGAACTCAAACGTGACAACGGTATGATAATACGATATGATGACAATGCAGCAGTTGTCATTGATCAAGAAGGAAATCCAAAAGGAACTCGAGTTTTTGGTGCGATCGCACGGGAATTGAGACAGTTAAATTTTACTAAAATAGTTTCATTAGCTCCCGAGGTATTA---
>>rpl14_arabidopsis_thaliana
ATGATTCAACCACAAACCTATTTGAATGTAGCAGACAACAGCGGGGCTAGAGAATTGATGTGTATTCGAATAATAGGAGCTAGTAATCGCCGATATGCTCATATTGGTGACGTTATTGTTGCTGTAATCAAAGAAGCAATACCAAATACTCCTCTAGAAAGATCAGAAGTGATTAGAGCTGTAATTGTACGTACTTGTAAAGAACTCAAACGTAACAATGGGACGATAATACGATATGATGACAATGCCGCAGTTGTCATTGATCAAGAAGGAAATCCAAAAGGAACTCGAGTTTTTGGGGCGATCCCACGGGAATTGAGACAATTAAACTTTACTAAAATAGTTTCATTAGCTCCTGAGGTATTATAA
