# Supplementary material for: Complete plastome sequence of Iodes cirrhosa Turcz., the first in the Icacinaceae, comparative genomic analyses and possible split of Idoes species in response to climate changes
Source: PeerJ. 2019 Apr 1;7:e6663. doi: 10.7717/peerj.6663 (PMC6448556; doi:10.7717/peerj.6663)
Supplement: Dataset S9 [file peerj-07-6663-s011.zip › DatasetS9/msa_genes/rpl20.msa]

>rpl20_iodes_klaineana
------------------------------------------ACAAAAATTCTCTTATTTGCCTCAAGCTTTCGAGGGGCTCATTCAAGACTTACT---------CGAACGATTACTCAACAGAAAATAAGAGCTTTGGTTTCGGCTCATCGGGATAGGGGTCGGCAAAAGAGAAATTTTCGTCGTTTGTGGATCACTCGGATAAACGCAATAATTCGCGAAAGAGGAGTATCGAATAGTTATAGTAGATTAATACACAATCTGTACAAGAGACAGTTACTTCTTAATCGTAAAATACTTGGACAAATAGCTATATCAAATAGGAATTTTCTTTATATGATTTCCAAAGAGATCATAAAA---
>rpl20_iodes_liberica
------------------------------------------ACAAAAATTCTCTTATTTGCCTCAAGCTTTCGAGGGGCTCATTCAAGACTTACTAGACTTACTCGAACGATTACTCAACAGAAAATAAGAGCTTTGGTTTCGGCTCATCGGGATAGGGGTCGGCAAAAGAGAAATTTTCGTCGTTTGTGGATCACTCGGATAAACGCAATAATTCGCGAAAGAGGAGTATCGAATAGTTATAGTAGATTAATACACAATCTGTACAAGAGACAGTTACTTCTTAATCGTAAAATACTTGGACAAATAGCTATATCAAATAGGAATTTTCTTTATATGATTTCCAAAGAGATCATAAAA---
>rpl20_iodes_seretii
------------------------------------------ACAAAAATTCTCTTATTTGCATCAAGCTTTCGAGGGGCTCATTCAAGACTTACT---------CGAACGATTACTCAACAGAAAATAAGAGCTTTGGTTTCGGCTCATCGGGATAGGGGTCGGCAAAAGAGAAATTTTCGTCGTTTGTGGATCACTCGGATAAACGCAATAATTCGCGAAAGGGGAGTATCGAATAGTTATAGTAGATTAATACACAAT------------------------------------------------------------------------------------------------------
>rpl20_iodes_perrieri
------------------------------------------ACAAAAATTCTCTTATTTGCATCAAGTTTTCGAGGGGCTCATTCAAGACTTACT---------CGAACGATTACTCAACAGAAAATAAGAGCTTTGGTTTCGGCTCATCGGGATAGGGGTCGGCAAAAGAGAAATTTTCGTCGTTTGTGGATCACTCGGATAAACGCAATAATTCGCGAAAGGGGAGTATCGAATAGTTATAGTAGATTAATGCACAATCTGTACAAGAGACAGTTACTTCTTAATCGTAAAATACTTGGACAAATAGCTATATCAAATAGGAATTTTCTTTATATGATTTCCAAAGAGATCATAAAA---
>rpl20_iodes_cirrhosa
ATGACCAGAGTTAGACGGGGCTATATAGCTCGAAGACGTAGAACAAAAATTCGTTTATTTGCATCAAGCTTTCGAGGGGCTCATTCAAGACTTACT---------CGAACGATTACTCAACAGAAAATAAGAGCTTTGGTTTCGGCTCATCGGGATAGGGGTCGGCAAAAGATAAATTTTCGTCGTTTGTGGATCACTCGGATAAACGCAATAATTCGCGAAAGGGGAGTATCGAATAGTTATAGTAGATTAATACACAATCTGTACAAGAGACAGTTACTTCTTAATCGTAAAATACTTGGACAAATAGCTATATCAAATAGGAATTTTCTTTATATGATTTCCAAAGAGATCATAAAATAA
>rpl20_iodes_scandens
------------------------------------------------------TTATTTGCATCAAGCTTTCGAGGGGCTCATTCAAGACTTACT---------CGAACGATTACTCAACAGAAAATAAGAGCTTTGGTTTCGGCTCATCGGGATAGGGGTCGGCAAAAGATAAATTTTCGTCGTTTGTGGATCACTCGGATAAACGCAATAATTCGCGAAAGGGGAGTATCGAATAGTTATAGTAGATTAATACACAATCTGTACAAGAGACAGTTACTTCTTAATCGTAAAATACTTGGACAAATAGCTATATCAAATAGGAATTTTCTTTATATGATTTCCAAAGAGATCATAAAA---
>>rpl20_arabidopsis_thaliana
ATGACTAGAATTAAACGCGGATATATAGCTCGGAGGCGTAGAACAAAACTTCGTTTATTTGCATCAAGCTTTCGAGGGGCTCATTCACGGCTTACA---------CGAACTATGACTCAACAGAGAATAAGAGCTTTAGTTTCGGCTCATCGGGATAGGGGTAAAAGAAAAAGAGATTTTCGCCGTTTATGGATCACTCGAATAAATGCCGTAATTCACGAAATGGGGGTATTCTATAGTTATAATGAATTCATACACAATCTATACAAGAAGCAATTACTTCTTAATCGGAAAATACTTGCACAAATAGCTCTATTAAATAGGAGTTGTCTTTATACAATTTCGAATGACATAAAAAAATAA
