# Supplementary material for: Complete plastome sequence of Iodes cirrhosa Turcz., the first in the Icacinaceae, comparative genomic analyses and possible split of Idoes species in response to climate changes
Source: PeerJ. 2019 Apr 1;7:e6663. doi: 10.7717/peerj.6663 (PMC6448556; doi:10.7717/peerj.6663)
Supplement: Dataset S9 [file peerj-07-6663-s011.zip › DatasetS9/msa_genes/rpl22.msa]

>rpl22_iodes_liberica
------------ATGCTAAAGAAGATAAAAACAGAAGTATCCGCTTCAGGTAAATATATATCTATGTCTGCTGACAAAGCACGAAGAGTAATTGATCAAATTCGTGGACGTTCTTACGAAGAAACACTTATGATACTAGAACTCATGCCTTATCGAGCATGTTATCCCCTTTATAAATTGGTTTATTCTGCAGCAGCAAATGCTAGTTACAATATGGGTTCCACCGAAACCAATTTAGTTATTAGTAAAGCCGAAGTCAACGACGGTATTTTCGTGAAGAAATTGAAACCTCGGGCTCGGGGACG---------------GAGTTATCCGATAAAAAGACCGACCTGTCATATAACTATTGTAGTGAAAGATGTGTCCTTAGATGAATATGTAGAGGAAGACTATTTACCATGGTTAAAAA------------AACCTAGATGGAAAAAGAAATATACAGCTATGACGTACTATAATATGTATAGTAGTGGAGGAGTATGGGACAAAAAA---
>rpl22_iodes_perrieri
------------ATGCTAAAGAAGATAAAAACAGAAGTATCCGCTTCAGGTCAATATATATCTATGTCTGCTGACAAAGCACGAAGAGTAATTGATCAAATTCGGGGACGTTCTTACGAAGAAACACTTATGATACTAGAACTCATGCCTTATCGAGCATGTTATCCCCTTTTAAAATTGGTTTATTCTGCAGCAGCAAATGCTAGTTACAATATGGGTTCCAACGAAACCAATTTAGTTATTAGTAAAGCCGAAGTCAACGACGGTATTTTCGTGAAGAAATTTAAACCTCGGGCTCGGGGACG---------------GAGTTATCCGATAAAAAGACCGACCTGTCATATAACTATTGTAGTGAAAGATGTGTCCTTAGATGAATATGTAGAGGAAGACTATTTACCATGGTTAAAAACCATGGTTAAAAAACCTAGATGGAAAAAGAAATATACAGCTATGACGTACTATAATATCTATAGTAGTGGAGGAGTATGGGACAAAAAA---
>rpl22_iodes_cirrhosa
------------ATGCTAAAGAAGATAAAAACAGAAGTATCCGCTTCAGGTCAATATATATATATGTCTGCTGACAAAGCACGAAGAGTAATTGATCAAATTCGTGGGCGTTCTTACGAAGAAACACTTATGATACTAGAACTCATGCCTTATCGAGCATGTTATCCCCTTTTAAAATTGGTTTATTCTGCAGCAGCAAATGCTAGTTACAATATGGGTTCCAACGAAACCAATTTAGTTATTAGTAAAGCCGAAGTAAACGACGGTATTTTCGTGAAGAAATTTAAACCTCGGGCTCGAGGACG---------------GAGTTATCCGATAAAAAGACCGACCTGTCATATAACTATTGTAGTGAAAGATGTGTCCTTAGATGAATATGTAGATGAAGACTATTTAACATGGTTAAAAA------------AACCTAGATGGAAAAAGAAATATACAGCTATGACGTACTATAATATGTATAGTAGTGGAGGAGTATGGGACAAAAAATAA
>rpl22_iodes_klaineana
------------ATGCTAAAGAAGATAAAAACAGAAGTATCCGCTTCAGGTAAATATATATCTTTGTCTGCTGACAAAGCACGAAGAGTAATTGATCAAATTCGTGGACGTTCTTACGAAGAAACACTTATGATACTAGAACTCATGCCTTATCGAGCATGTTATCCCCTTTTAAAATTGGTTTATTCTGCAGCAGCAAATGCTAGTTACAATATGGGTTCCACAGAAACCAATTTAGTTATTAGTAAAGCCGAAGTCAACGACGGTATTTTCGTGAAGAAATTTAAACCTCGGGCTCGGGGACG---------------GAGTTATCCGATAAAAAGACCGACCTGTCATATAACTATTGCAGTGAAAGATGTGTCTTTAGATGAATATGTAGAG------------------------------------------------------------ACAGCTATGACGTACTATAATATGTATAGTAGTGGAGGAGTATGGGACAAAAAA---
>>rpl22_arabidopsis_thaliana
ATGATAAAGAAGAGAAAAAAGAAATCATATACGGAAGTATATGCTTTAGGGCAATATATATCTATGTCTGCCCATAAAGCACGGAGAGTAATTGATCAAATACGTGGACGTTCCTATGAAGAAGCACTTATGATATTAGAACTTATGCCTTATCGAGGATGTTATCCCATTTTTAAATTGGTTTATTCTGCTGCAGCGAACGCTAGTCACAATAAGGGTTTCAAAGAAACCAATTTAGTCATTAGTAAAGCTGAGGTGAACCAAGGGAATACTGTGAAAAAATTAAAACCTCGTGCCCGAGGACG---------------AAGTTACCCAATAAAACGATCCACTTGTCATATAACTATCGTATTGGAAGATATATCCTTCTATCAACA---ATATGAAGAATATTTAATGTATTTAAAAA------------AACCTGGATGCAGCAATGAAAACAGAAATCTAACATGTTATGATACATATAGTAGTGGAGGCCTATGGGACAAAAAATAA
>rpl22_iodes_seretii
---------------CTAAAGAAGAGAAAAACAGAAGTATCCGCTTCAGGTCAATATATATCTATGTCTGCTGACAAAGCACGAAGAGTAATTGATCAAATTCGTGGACGTTCTTACGAAGAAAGACTTATGATACTAGAACTCATGCCTTATCGAGCATGTTATCCCCTTTTAAAATTGGTTTATTCTGCAGCAGCAAATGCTACTTACAATATGGGTTCCAACGAAACCAATTTAGTTATTAGTAAAGCCGAAGTCAACGACGGTATTTTCGTGAAGAAATTTAAACCTCGGGCTCGGGGACGGAGTTATCCGATAAAAAGTTATCCGATAAAAAGACCGACCTGTCATATAACTATTGTAGTGAAAGATGTGTCCTTAGATGAATATGTAGAGGAAGACTATTTACCATGGTTAAAAA------------AACCTAGATGGAAAAAGAAATATACAGCTATGACGTACTATAATATGTATAGTAGTGGAGGAGTATGGGACAAAAAA---
>rpl22_iodes_scandens
----------------------------------------ATACTGCGTCCAACATTAAACTTGTGTTTGGTAGTAAAA--------------------------------------------------------------------------------------------------------------------------------------------------------------------------------------------------------------------------------------------------------------------------------------------------------------------------------------------------------------------------------------------------------------------------------------------------
