# Supplementary material for: Complete plastome sequence of Iodes cirrhosa Turcz., the first in the Icacinaceae, comparative genomic analyses and possible split of Idoes species in response to climate changes
Source: PeerJ. 2019 Apr 1;7:e6663. doi: 10.7717/peerj.6663 (PMC6448556; doi:10.7717/peerj.6663)
Supplement: Dataset S9 [file peerj-07-6663-s011.zip › DatasetS9/msa_genes/rpl23.msa]

>rpl23_arabidopsis_thaliana
ATGGATGGAATCAAATATGC-AGTATTTACAGACAAAAGTATTCGGTTATTGGGGAAAAATCAATATACTTTTAATGTCGAATCAGGATCAACTAGGACAGAAATAAAGCATTGGGTCGAACTCTTCTTTGGTGTCAAGGTAATAGCTATGAATAGTCATCGACTCCCCGGAAAGGTTAAAAGAATGGGACCTATTCTGGGACATACAATGCATTACAGACGTATGATCATTACGCTTCAACCGGGTTATTCTATTCCACCTCTTAGAAAGAAAAGAACTTAA
>rpl23_arabidopsis_thaliana
ATGGATGGAATCAAATATGC-AGTATTTACAGACAAAAGTATTCGGTTATTGGGGAAAAATCAATATACTTTTAATGTCGAATCAGGATCAACTAGGACAGAAATAAAGCATTGGGTCGAACTCTTCTTTGGTGTCAAGGTAATAGCTATGAATAGTCATCGACTCCCCGGAAAGGTTAAAAGAATGGGACCTATTCTGGGACATACAATGCATTACAGACGTATGATCATTACGCTTCAACCGGGTTATTCTATTCCACCTCTTAGAAAGAAAAGAACTTAA
>rpl23_iodes_seretii
ATGGATGGAATCAAATATTC-AGTATTTACAGACAAAAGTATTCGGTTATTGGGAAAAAATCAATATACTTCTAATGTCGAATCAGGATCAACTAGGATAGAAATAAAGCGTTGGGTCGAACTCTTCTTTGGTGTCAAGGTAATAGCTATGAATAGTCATCGACTTCCGGGAAAGGGTAGAAGAATGGGACCTATTATGGGACATACAATGCATTACAGACGTATGATCATTACGCTTCAACCGGGTTATTCTATTCCACCTCTTAGAAAGAAAAGAACT---
>rpl23_iodes_cirrhosa
ATGGATGGAATCAAATATGC-AGTATTTACAGACAAAAGTATTCGGTTATTGGGAAAAAATCAATATACTTCTAATGTCGAATCAGGATCAACTAGGATAGAAATAAAGCGTTGGGTCGAACTCTTCTTTGGTGTCAAGGTAATAGCTATGAATAGTCATCGACTTCCGGGAAAGGGTAGAAGAATGGGACCTATTATGGGACATACAATGCATTACAGACGTATGATCATTACGCTTCAACCGGGTTATTCTATTCCACCTCTTAGAAAGAAAAGAACTTAA
>rpl23_iodes_liberica
ATGGATGGAATCAAATATGC-AGTATTTACAGACAAAAGTATTCGGTTATTGGGAAAAAATCAATATACTTCTAATGTCGAATCAGGATCAACTAGGATAGAAATAAAGCGTTGGGTCGAACTCTTCTTTGGTGTCAAGGTAATAGCTATGAATAGTCATCGACTTCCGGGAAAGGGTAGAAGAATGGGACCTATTATGGGACATACAATGCATTACAGACGTATGATCATTACGCTTCAACCGGGTTATTCTATTCCACCTCTTAGAAAGAAAAGAACT---
>rpl23_iodes_klaineana
ATGGATGGAATCAAATATGC-AGTATTTACAGACAAAAGTATTCGGTTATTGGGAAAAAATCAATATACTTCTAATGTCGAATCAGGATCAACTAGGATAGAAATAAAGCGTTGGGTCGAACTCTTCTTTGGTGTCAAGGTAATAGCTATGAATAGTCATCGACTTCCGGGAAAGGGTAGAAGAATGGGACCTATTATGGGACATACAATGCATTACAGACGTATGATCATTACGCTTCAACCGGGTTATTCTATTCCACCTCTTAGAAAGAAAAGAACT---
>rpl23_iodes_perrieri
ATGGATGGAATCAAATATGC-AGTATTTACAGACAAAAGTATTCGGTTATTGGGAAAAAATCAATATACTTCTAATGTCGAATCAGGATCAACTAGGATAGAAATAAAGCGTTGGGTCGAACTCTTCTTTGGTGTCAAGGTAATAGCTATGAATAGTCATCGACTTCCGGGAAAGGGTAGAAGAATGGGACCTATTATGGGACATACAATGCATTACAGACGTATGATCATTACGCTTCAACCGGGTTATTCTATTCCACCTCTTAGAAAGAAAAGAACT---
>rpl23_iodes_scandens
----------ATAAGAATGCTAGTTCTTACAGACAAAAGTATTCGGTTATTGGGAAAAAATCAATATACTTCTAATGTCGAATCAGGATCAACTAGGATAGAAATAAAGCGTTGGGTCGAACTCTTCTTTGGTGTCAAGGTAATAGCTATGAATAGTCATCGACTTCCGGGAAAGGGTAGAAGAATGGGACCTATTATGGGACATACAATGCATTACAGACGTATGATCATTACGCTTCAACCGGGTTATTCTATTCCACCTCTTAGAAAGAAAAGA------
