# Supplementary material for: Complete plastome sequence of Iodes cirrhosa Turcz., the first in the Icacinaceae, comparative genomic analyses and possible split of Idoes species in response to climate changes
Source: PeerJ. 2019 Apr 1;7:e6663. doi: 10.7717/peerj.6663 (PMC6448556; doi:10.7717/peerj.6663)
Supplement: Dataset S9 [file peerj-07-6663-s011.zip › DatasetS9/msa_genes/rpl32.msa]

>rpl32_iodes_cirrhosa
ATGGCAGTTCCAAAAAAACGTACTTCTATATCAAAAAAACGTATTCGTAAAAGGATTTGGAAAAGAAAAGGATATTGGGCAGCGTTAAAAGCTTTTTCGTTAGGAAAATCTCTTTCTACTGGGAATTCAAAAAGTTTTTTTGTGCGACAAACAAAATAA
>rpl32_iodes_klaineana
---------------------------------------------------------------------GGATATTGGGCAGCGTTAAAAGCTTTTTCGTTAGGAAAATCTCTTTCTACTGGGAATTCAAAAAGTTTTTTTGTGCGACAAACAAAA---
>rpl32_iodes_liberica
ATGGCAGTTCCAAAAAAACGTACTTCTATATCAAAAAAACGTATTCGTAAAAGGATTTGGAAAAGAAAAGGATATTGGGCAGCGTTAAAAGCTTTTTCGTTAGGAAAATCTCTTTCTACTGGGAATTCCAAAAGTTTTTTTGCGCGACAAACAAAA---
>rpl32_iodes_perrieri
ATGGCAGTTCCAAAAAAACGTACTTCTATATCAAAAAAACGTATTCGTAAAAGGATTTGGAAAAGAAAAGGATATTGGGCAACGTTAAAAGCTTTTTCGTTAGGAAAATCTCTTTCTACTGGGAATTCAAAAAGTTTTTTTGTGCGACAAACA------
>rpl32_iodes_scandens
ATGGCAGTTCCAAAAAAACGTACTTCTATATCAAAAAAACGTATTCGTAAAAGGATTTGGAAAAGAAAAGGATATTGGTCAGCGTTAAAAGCTTTTTCGTTAGGAAAATCTCTTTCTACTGGGAATTCAAAAAGTTTTTTTGTGCGACAAACA------
>rpl32_iodes_seretii
ATGGCAGTTCCAAAAAAACGTACTTCTATATCAAAAAAACGTATTCGTAAAAGGATTTGGAAAAGAAAAGGATATTGGGCAGCGTTAAAAGCTTTTTCGTTAGGAAAATCTCTTTCTACTGGGAATTCAAAAAGTTTTTTTGTGCGACAA---------
>>rpl32_arabidopsis_thaliana
ATGGCAGTTCCAAAAAAACGTACTTCTATCTCGAAAAAGCGTATTCGTAAAAAAATTTGGAAAAGGAAGGGATATTGGACATCGTTGAAAGCTTTTTCATTAGGGAAATCACTTTCTACAGGTAATTCAAAAAGTTTTTTTGTACAGCAAAATAAATAA
