# Supplementary material for: Complete plastome sequence of Iodes cirrhosa Turcz., the first in the Icacinaceae, comparative genomic analyses and possible split of Idoes species in response to climate changes
Source: PeerJ. 2019 Apr 1;7:e6663. doi: 10.7717/peerj.6663 (PMC6448556; doi:10.7717/peerj.6663)
Supplement: Dataset S9 [file peerj-07-6663-s011.zip › DatasetS9/msa_genes/rpl33.msa]

>rpl33_iodes_cirrhosa
ATGGCCAAGGGTAAAGATGTTCGAGTAACGGTCATTTTGGAATGTACCAGTTGTGTCCAAAACGGTGTTAAT------AAGGTATCACCGGGCATTTCTCGATATATTACTCAAAAGAATCGTCACAACACGCCTAATCGATTGGAATTGAGAAAATTCTGCCCCCATTGTTACAAACATACGATTCATGGAGAAATAAAGAAATAG
>rpl33_iodes_scandens
ATGGCCAAGGGTAAAGATGTTCGAGTAACGGTCATTTTGGAATGTACCAGTTGTGTCCAAAACGGTGTTAAT------AAGGTATCACCGGGCATTTCTCG---------------------TCACAACACGCCTAATCGATTGGAATTGAGAAAATTCTGCCCCCATTGTTACAAACATACGATTCATGGAGAAATG---------
>rpl33_iodes_perrieri
ATGGCCAAGGGTAAAGATGCTCGAGTAACGGTCATTTTGGAATGTACCAGTTGTGTCCAAAACGGTGTTAAT------AAGGTATCACCGGGCATTTCTCGATATATTACTCAAAAGAATCGTCACAACACGCCTAATCGATTGGAATTGAGAAAATTCTGCCCCCATTGTTACAAACATACGATTCATGGAGAAATAAAGAAA---
>rpl33_iodes_liberica
ATGGCCAAGGGTAAAGATGTTCGAGTAACGGTCATTTTGGAATGTACCAGTTGTGTCCAAAACGGTGTTAAT------AAGGTATCACCGGGCATTTCTCGATATATTACTCAAAAGAATCGTCACAACACGCCTAATCGATTGGAATTGAGAAAATTCTACCCCCATTGTTACAAACATACGATTCATGGAGAAATAAAGAAA---
>rpl33_iodes_klaineana
ATGGCCAAGGGTAAAGATGTTCGAGTAACGGTCATTTTGGAATGTACCAGTTGTGTCCAAAACAGTGTTAATGTTAATAAGGTATCACCGGGCATTTCTCGATATATTACTCAAAAGAATCGTCACAACACGCCTAATCGATTGGAATTGAGAAAATTCTGCCCCCATTGTTACAAACATACGATTCATGGAGAAATAAAGAAA---
>rpl33_iodes_seretii
ATGGCCAAGGGTAAAGATGTTCGAGTAACGGTCATTTTGGAATGTACCAGTTGTGTCCAAAACAAT------------AAGGCATCACCGGGCATTTCTCGATATATTACTCAAAAGAATCGTCACAACACGCATAATCGATTGGAATTGAGAAAATTCTGCCCCCATTGTTACAAACATACGATTCATGGAGAAATAAAGAAA---
>>rpl33_arabidopsis_thaliana
ATGGCCAAGGGTAAAGATGTTCGAGTAACAATTATTTTGGAATGTACCAGTTGTGTTCGAAATGATATTAAG------AAAGAAGCCGCGGGAATTTCCAGATATATTACTCAAAAGAATCGGCATAACACCCCTAGTCGATTGGAATTGAGAAAATTCTGTCCCTATTGTTATAAACATACAATTCACGGGGAAATCAAGAAATAG
