# Supplementary material for: Complete plastome sequence of Iodes cirrhosa Turcz., the first in the Icacinaceae, comparative genomic analyses and possible split of Idoes species in response to climate changes
Source: PeerJ. 2019 Apr 1;7:e6663. doi: 10.7717/peerj.6663 (PMC6448556; doi:10.7717/peerj.6663)
Supplement: Dataset S9 [file peerj-07-6663-s011.zip › DatasetS9/msa_genes/rpoA.msa]

>rpoA_iodes_klaineana
ATGGTTCGAGAGAAAGTAACAGTATCTACTCGGACACTACAGTGGAGGTGTGTTGAATCAAGAGCAGACAGTAAGCGTCTTTATTATGGACGTTTTATTCTGTCTCCACTTATGAAAGGCCAAGCCGACACAATAGGCATTGCGATGCGAAGAGCATTACT------------------------------TGGAGAAATAGAAGGAACATGTATCACACGCGCAAAATCTGAGAAAATACCACATGAATATTCTACTATACGGGGTATTCAAGAATCAGTACATGAAATTTTAATGAATTTGAAAGAAATTGTATTGAGAAGTAATCTATAT---------------GGAACTTGCGACGCCTCTATTTGTGTCAAGGGCCCTAGATATGTAACTGCTCAAGATATTATCTTACCGCCTTATATAGAAATCGTTGATAATAGACAGCATATAGCTAGCTTGACGGAACCAATTGAGTTACGTATTGGATTACAAATCGAGAGGAATCGTGGATATCTTATAAAAATACCAAATAACTTTCAAGATGGAAGTTATCCGATAGATGCTGTATTCATGCCTGTTCGAAATGCGAATCATAGTATTCATTCTTATGGGACCGGGAATGAAAAACAAGAAATACTTTTTCTCGAAATATGGACAAATGGAAGTTTAACTCCAAAAGAAGCCCTTCATGAGGCCTCCCGAAATTTGATTGATTTCTTTATTACTTTTTTACATACGGAAGAAGAAAATTTACATTTAGAGGACAATCAACACACGGTTCCTTTATCTCCTTTTATCTTTCATGAT------------------------------------------------------------------------------------------------------------------------------------------------------------------------------------------------------------------------------------------------------------------
>rpoA_iodes_seretii
ATGGTTCGAGAGAAAGTAACAGTATCTACTCGGACACTACAGTGGAGGTGTGTTGAATCAAGAGCAGACAGTAAGCGTCTTTATTATGGACGTTTTATTCTGTCTCCACTTATGAAAGGACAAGCCGACACAATAGGCATTGCGATGCGAAGAGCGTTACTACTAGGCATTGCGATGCGAAGAGCGTTACTTGGAGAAATAGAAGGAACATGTATCACACGCGCAAAATCTGAGAAAATACCACATGAATATTCTACTATACGGGGTATTCAAGAATCAGTACATGAAATTTTAATGAATTTGAAAGAAATTGTATTGAGAAGTAATCTATAT---------------GGAACTTGCGGCGCCTCTATTTGTGTCAAGGGCCCTAGATATGTAACTGCTCAAGATATTATCTTACCGCCTTATATAGAAATCGTTGATAATAGACAGCATATAGCTAGCTTGACGGAACCAATTGAGTTGCGTATTGGATTACAAATCGAGAGGAATCGTGGATATCTTATAAAAACACCAAATAACTTTCAAGATGGAAGTTATCCGATAGATGCTGTATTCATGCCTGTTCGAAATGCGAATCATAGTATTCATTCTTATGGGACTGGGAATGAAAAACAAGAAATACTTTTTCTCGAAATATGGACAAATGGAAGTTTAACTCCAAAAGAAGCCCTTCATGAGGCCTCCCGAAATTTGATTGATTTCTTTATTACTTTTTTACATACGGAAGAAGAAAATTTACATTTAGAGGACAATCAACACACGGTTCCTTTATCTCCTTTTATCTTTCATGATAAATTGGCTAAACTAAGAAAAAACAAAAAAAAAACAA---CC---TTGAAATCGATTTTTATTGACCAATTAGAATTGCCTTCCAGGATCTATAATTGCCTCAAAGGATCCAATAT---------------------------------------------------TGAGCATCTTCGCTTAGAAGATGTAAAACAGATATTGGGAATTCTAGAAAAGCATTTCGAAATTGATTTACCGAAAAAAAAGTTT------
>rpoA_iodes_perrieri
ATGGTTCGAGAGAAAGTAAAAGTATCTACTCGGACACTACAGTGGAGGTGTGTTGAATCAAGAGCAGACAGTAAGCGTCTTTATTATGGACGTTTTATTCTGTCTCCACTTATGAAAGGCCAAGCCGACACAATAGGCATTGCGATGCGAAGAGCGTTACT------------------------------TGGAGAAATCGAAGGAACATGTATCACACGCGCAAAATCTGAGAAAATACCACATGAATATTCTACTATACGGGGTATTCAAGAATCAGTACATGAAATTTTAATGAATTTGAAAGAAATTGTATTGAGAAGTAATCTATAT---------------GGAACTTGCGACGCCTCTATTTGTGTCAAGGGCCCTAGATATGTAACTGCTCAAGATATTATCTTACCGCCTTATATAGAAATCGTTGATAATAGACAGCATATAGCTAGCTTGACGGAACCAATTGAGTTGCGTATTGGATTACAAATCGAGAGGAATCGTGGATATCTTATAAAAACACCAAATAACTTTCAAGATGGAAGTTATCCGATAGATGCTGTATTCATGCCTGTTCGAAATGCGAATCATAGTATTCATTCTTATGGGACTGGGAATGAAAAACAAGAAATACTTTTTCTCGAAATATGGACAAATGGAAGTTTAACTCCAAAAGAAGCCCTTCATGAGGCCTCCCGAAATTTGATTGATTTCTTTATTACTTTTTTACATACGGAAGAAGAAAATTTACATTTAGAGGACAATCAACACACGGTTCCTTTATCTCCTTTTATCTTTCATGATAAATTGGCTAAACTAAGAAAAAACAAAAAAAAAACAG---CC---TTGAAATCCATTTTTATTGACCAATTAGAATTGCCTTCAAGGATCTATAATTGCCTCAAAGGATCCAATATATATACATTATTGGACCTTTTGA------GTCAAGAAGATCTTATGAAAATTGAGCATCTTCGCTTAGAAGATGTAAAACAGATATTGGGAATTCTAGAAAAGCATTTCGCAATTGATTTACCGAAAAAAAGTTTGAAT---
>rpoA_iodes_cirrhosa
ATGGTTCGAGAGAAAGTAACAGTATCTACTCGGACACTACAGTGGAGGTGTGTTGAATCAAGAGCAGACAGTAAGCGTCTTTATTATGGACGTTTTATTCTGTCTCCACTTATGAAAGGCCAAGCCGACACAATAGGCATTGCGATGCGAAGAGCCTTACT------------------------------TGGAGAAATAGAAGGAACATGTATCACACGCGCAAAATCTGAGAAAATACCACATGAATATTCTACTATACGGGGTATTCAAGAATCAGTACATGAAATTTTAATGAATTTGAAAGAAATTGTATTGAGAAGTAATCTATAT---------------GGAACTTGCGACGCCTCTATTTGTGTCAAGGGCCCTAGATATGTAACTGCTCAAGATATTATCTTACCGCCTTATATAGAAATCGTTGATAATAGACAGCATATAGCTAACTTGACGGAACCAATTGAGTTGCGTATTGGATTACAAATCGAGAGGAATCGTGGATATCTTATAAAAACACGAAATAACTTTCAAGATGGAAGTTATCCGATAGATGCTGTATTCATGCCTGTTCGAAATGCGAATCATAGTATTCATTCTTATGGGACTGGAAATGAAAAACAAGAAATACTTTTTCTCGAAATATGGACAAATGGAAGTTTAACTCCAAAAGAAGCACTTCATGAGGCCTCCCGAAATTTGATTGATTTCTTTATTACTTTTTTACATACGGAAGAAGAAAATTTACATTTAGAGGACAATCAACACATGGTTCCTTTATCTCCTTTTATCTTTCATGATAAATTGTCTAAACTAAGAAAAAACAAAAAAAAAACAG---CA---TTGAAATCGATTTTTATTGACCAATCAGAATTGCCTTCCAGGATCTATAATTGCCTCAAAGGATCCAATATATATACATTATTGGACCTTTTGAATAACAGTCAAGAAGATCTTATGAAAATTGAGCATCTTCGCCTAGAAGATGTAAAACGGATATTGGGAATTCTAGAAAAGCATTTCGCAATTGATTTACCGAAAAAAAGTTTTAATTAA
>rpoA_iodes_scandens
ATGGTTCGAGAGAAAGTAACAGTATCTACTCGGACACTACAGTGGAGGTGTGTTGAATCAAGAGCAGACAGTAAGCGTCTTTATTATGGACGTTTTATTCTGTCTCCACTTATGAAAGGCCAAGCCGACACAATAGGCATTGCGATGCGAAGAGCCTTACT------------------------------TGGAGAAATAGAAGGAACATGTATCACACGCGCAAAATCTGAGAAAATACCACATGAATATTCTACTATACGGGGTATTCAAGAATCAGTACATGAAATTCGAATGAATTTGAAAGAAATTGTATTGAGAAGTAATCTATATAAAAGTAATCTATATGGAACTTGCGACGCCTCTATTTGTGTCAAGGGCCCTAGATATGTAACTGCTCAAGATATTATCTTACCGCCTTATATAGAAATCGTTGATAATAGACAGCATATA---------------------------------------------------------------------------------------------------------------------------------------------CATAGTATTCATTCTTATGGGACTGGGAATGAAAAACAAGAAATACTTTTTCTCGAAATATGGACAAATGGAAGTTTAACTCCAAAAGAAGCACTTCATGAGGCCTCCCGAAATTTGATTGATTTCTTTATTACTTTTTTACATACGGAAGAAGAAAATTTACATTTAGAGGACAATCAACACATGGTTCCTTTATCTCCTTTTATCTTTCATGATAAATTGTCTAAACTAAGAAAAAACAAAAAAAAAACAG---CAGCATTGAAATCGATTTTTATTGACCAATCAGAATTGCCCTCCAGGATCTATAATTGCCTCAAAGGATCCAATATATATACATTATTGGACCTTTTGAATAACAGTCAAGAAGATCTTATGAAAATTGAGCATCTTCACCTAGAAGATGTAAAACAGATATTGGGAATTCTAGAAAAGCATTTCGCAATTGATTTACCGAAAAAAAGGTTT------
>rpoA_iodes_liberica
ATGGTTCGAGAGAAAGTAACAGTATCTACTCGGACACTACAGTGGAGGTGTGTTGAATCAAGAGCAGACAGTAAGCGTCTTTATTATGGACGTTTTATTCTGTCTCCACTTATGAAAGGCCAAGCCGACACAATAGGCATTGCGATGCGAAGAGCATTACT------------------------------TGGAGAAATAGAAGGAACATGTATCACACGCGCAAAATCTGAGAAAATACCACATGAATATTCTACTATACGGGGTATTCAATAATCAGTACATGAAATTTTAATGAATTTGAAAGAAATTGTATTGAGAAGTAATCTATAT---------------GGAACTTGCGACGCCTCTATTTGTGTCAAGGGCCCTAGATATGTAACTGCTCAAGATATTATCTTACCGCCT------------------------------------------------------------------------------------------------------------------------------------------------------------------------------------------------------------------------------------------------------------------------------------------------------------------------------------------------------------------------------------------------------------------------------------------------------------------------------------------------------------------------------------------------------------------------------------------------------------------------------------------------------------------------
>>rpoA_arabidopsis_thaliana
ATGGTTCGAGAGAAAGTCAAAGTATCTACTCGGACACTACAGTGGAAGTGTGTTGAATCAAAAAGAGACAGTAAGCGTCTTTATTATGGACGCTTTATTCTGTCTCCACTTATGAAAGGCCAAGCCGACACAATAGGCATTGCGATGCGAAGAGCTTTACT------------------------------TGGCGAAATAGAAGGAACATGTATTACACGTGCAAAATCTGAGAACATACCACATGACTATTCTAACATAGCAGGTATTCAAGAATCAGTACATGAAATTTTAATGAATTTGAACGAGATTGTATTAAGAAGTAATCTATAT---------------GGAACGCGCAACGCGCTTATTTGTGTCCAAGGTCCTGGATATATAACTGCTCGAGACATTATTTTACCGCCCGCTGTGGAAATCATTGATAATACACAGCATATAGCTACCTTAACAGAACCAATAGATTTGTGTATTGAATTAAAAATTGAGAGGAATCGCGGATATAGTCTAAAAATGTCAAATAACTTTGAAGACAGAAGTTATCCTATCGATGCTGTATTCATGCCTGTTGAAAATGCCAATCATAGTATTCATTCTTATGGGAATGGGAATGAAAAACAAGAGATTCTTTTTCTAGAAATATGGACAAATGGAAGTTTAACTCCTAAAGAAGCACTTCATCAAGCCTCCCGGAATTTGATTAATTTATTTATTCCTTTTCTACATGTAGAAGAAGAAACGTTCTATTTAGAGAACAATCAACATCAAGTTACTTTACCCTTTTTTCCTTTTCATAATCGATTAGTTAACCTAAGAAAAAAAAAAAAAACAAAAGAACTAGCCTTTCAATATATTTTTATTGACCAATTAGAATTGCCTCCCAGAATCTACAATTGTCTCAAAAAATCCAATATACATACATTATTGGACCTTTTGAATAACAGTCAAGAAGACCTTATCAAAATTGAACATTTTCACGTAGAAGATGTAAAAAAGATATTAGACATTCTAGAAAAAAAATAG---------------------------------
