# Supplementary material for: Complete plastome sequence of Iodes cirrhosa Turcz., the first in the Icacinaceae, comparative genomic analyses and possible split of Idoes species in response to climate changes
Source: PeerJ. 2019 Apr 1;7:e6663. doi: 10.7717/peerj.6663 (PMC6448556; doi:10.7717/peerj.6663)
Supplement: Dataset S9 [file peerj-07-6663-s011.zip › DatasetS9/msa_genes/rpoB.msa]

>rpoB_iodes_scandens
----------------------------------------------------------------------------------------------------------------------------------------------------------------------------------------------------------------------------------------------------------------------------------------------------------------TTGAACAACATTCCTCTAATGAATTCCTTGGGAACTTCTATAGTAAATGGAATCTATAGAATTGTGATCAATCAAATATTGCAAAGTCCCGGTATTTATTACAGGTCAGAATTGGACCATAACGGAATTTCGGTCTATACCGGCACCATAATATCAGATTGGGGAGGAAGATCAGAATTAGAGATTGATAGAAAAGCAAGGATATGGGCTCGTGTGAGTAGGAAACAAAAAATATCTATTCTAGTTCTATCATCAGCTATGGGTTCGAATCTAAGAGAAATTCTAGAGAATGTTTGCTATCCTGAAATTTTTTTGTCTTTTCTGAATGATAAGGAGAGAAAAAAGATTGGGTTAAAAGAAAATGCCATTTTGGAGTTTTATCAACAATTTGCTTGTGTAGGTGGGGATCCGGTATTTTCTGAATCCTTATGTAAGGAATTACAAAAGAAATTCTTTCAACAAAGATGTGAATTAGGAAAGATTGGTCGACGAAATATAAACCAGAGACTCAACCTTGATATACCCCAGAACAATACATTTTTGTTACCACGAGATATATTGGCAGCCGCGGATCATTTGATTGGAATGAAATTTGGAATGGGTACACTTGACGATATCAATCATTTGAAAAATAAACGTATTCGTTCTGTAGCGGATCTTTTACAAGATCAATTCGGATTGGCTCTGGTTCGTTTAGAAAATGTGGTTCGAGGCACTATATGTGGAGCAATTAGGCATAAATTGATACCGACTCCGCAGAATTTGGTAACTTCAACTCCATTAACAACTACTTATGAATCTTTTTTCGGCTTACACCCATTATCTCAAGTTTTGGATCGAACTAATCCATTGACACAAATAGTTCATGGGAGAAAATTGAGTTATTTGGGCCCTGGAGGACTGACAGGGCGAACTGCCAGTTTTCGGATACGAGATATCCATCCTAGTCACTATGGGCGTATTTGTCCAATTGACACATCTGAAGGAATCAATGTTGGACTTATTGGATCCTTAGCAATTCATGCGAGAATTGGTCATTGGGGGTTTCTAGAAACCCCGTTTTATGAAATTTATGAGAGATCAA------CAGGGGTACGGATACGTTATTTATCGCCCGGGATAGATGAATACTATATGGTAGCGGGGGGCAATTCTTTGGCGTTAAAT---------------CAGGGTATTCAAGAAGAACAGGTTGTTCCAACTCGATACCGTCAAGAATTCCTGACTATTGCATGGGAACAGGTTCATCTTAGAAGTATTTTTCCCTTTCAATATTTTTCTATTGGAGCTTCCCTCATTCCTTTTATCGAACATAATGATGCGAATCGAGCTTTAATGAGTTCTAATATGCAACGTCAAGCAGTTCCTCTTTCTCGGTCCGAGAAATGTATTGTTGGAACTGGCTTGGAACGCCAAGCCGCTCTAGATTCAGGGGCTCTCGCTATAGCCGAACGCGAGGGAAAGATCATTTATACCGATACTGGCAAGATACTTTTATCAGGTAATGGAGATACTCTAAGCATTCCATTAGTTACGTATCAACGTTCCAACAAAAATACTTGTATGCATCAAAAACCCCAGGTTCCGCGGGGTAAATGCATTAAAAGGGGACAAATTTTAGCGGATGGTGCTGCTACAGTTGGCGGCGAACTCGCTTTGGGGAAAAACGTATTAGTAGCTTATATGCCATGGGAAGGGTACAATTTTGAAGATGCAGTGCTCATTAGTGAGCGCTTGGTATATGAAGATATTTATACTTCTTTTCACATACGTAAATATGAAATTAAGATTCATGTAACAAGTCAAGGACCCGAAAGGGTCACTAAGGAAATACCACATTTAGAAGCCCGCTTACTTCGCAATTTAGACAAAAATGGAATTGTGATGCTGGGATCTTGGGTGGAGACGGGTGATATTTTAGTAGGTAAATTAACGCCCCAGATAGTGAAAGAGTCGTCGTATGCCCCGGAAGATAGATTGTTACGGGCCATACTTGGCATTCAGGTATCTACTTCAAAAGAAACTTGTCTAAAATTACCTATAGGTGGTAGGGGTCGGGTTATTGATGTGAGATGGATCCAGAAAAAGGGGGGTTCCGCTTATAATCCAGAAATGATTCGTGTATATATTTCACAGAAACGTGAAATAAAAGTAGGCGATAAAGTAGCTGGAAGACATGGAAATAAAGGTATCATTTCAAAAATTTTGTCTCGACAAGATATGCCTTATTTGCAAGATGGAAGGCCTGTTGATATGGTCTTCAACCCATTAGGAGTACCTTTAGGAGTACCTTCACGAATGAATGTAGGACAGATATTTGAATGTTCACTCGGGTTAGCAGGAGGTCTGTTAGACAGACATTATCGAATAGTGCCTTTTGATGAGAGATATGAACAAGAAGCTTCGAGAAAACTAGTGTTTTCTGAATTATATGAAGCCAGTAAGCAAACAGCGAATCCGTGGGTATTTGAACCCGAATATCCAGGAAAAAGCAGAATACTTGATGGAAGGACGGGATATCCTTTTGAACAACCCGTTATAATAGGAAAGCCTTATATCTTGAAATTAATTCATCAAGTTGATGATAAAATCCACGGGCGTTCCAGTGGACATTATGCACTTGTTACACAACAACCCCTTAGAGGAAAAGCCAAGCAAGGGGGACAACGGGTAGGAGAAATGGAGGTTTGGGCTCTAGAAGGATTCGGTGTTGCTCATATTTTACAAGAGATGCTTACTTATAAATCGGATCATATTAGAGCTCGCCAGGAAGCGCTTGGTACTACAATCATTGGAGGAACAATACCTAATCCTGAAGATGCTCCAGAATCTTTTCGATTGCTCGTTCGAGAACTACGATCTTTGGCTCTGGAACTGAATCATTTCCTTGTATCTGAGAAGAACTTCCAGATTAATAGGAAGGAAGCT---
>rpoB_iodes_seretii
---------ATGTTCCAGGAGCAAATGTCTACAATACCCAGCTTTAATCAGATACAATTTGAAGGATTTTGTAGGTTCATTGATCAAGGCTTGACGGAAGAACTTTATAAGTTTCCAAAAATTGAAGATACAGATCAAGAAATAGAATTTCAATTATTTGTGGAAACATATCAATTGGTAGAACCGTTGATAAAAGAAAGAGATGCTGTGTATGAATCACTCACATATTCTTCTGAATTATATGTATCCGCGGGATTAATTTTGAAAAACAACAGTAGGGACATGCAAGAACAAACCATTTTTATTGGA-AACATTCCTCTAATGAATTCCTTGGGAACTTCTATAGTAAATGGAATATATAGAATTGTGATCAATCAAATATTGCAAAGTCCCGGTATTTATTACAGGTCAGAATTGGACCATAACGGAATTTCGGTCTATACTGGCACCATAATATCAGATTGGGGAGGAAGATCAGAATTAGAGATTGATAGAAAAGCAAGGATATGGGCTCGTGTGAGTAGGAAACAAAAAATATCTATTCTAGTTCTATCATCAGCTATGGGTTCGAATCTAAGAGAAATTCTAGAGAATGTTTGCTATCCTGAAATTTTTTTGTCTTTTCTGAATGATAAGGAGAGAAAAAAAATTGGGTTAAAAGAAAATGCCATTTTGGAGTTTTATCAACAATTTGCTTGTGTAGGTGGGGATCCGGTATTTTCTGAATCCTTATGTAAGGAATTACAAAAGAAATTCTTTCAACAAAGATGTGAATTAGGAAGGATTGGTCGACGAAATATAAACCAGAGACTGAACCTTGATATACCCCAGAACAATACATTTTTGTTACCACGAGATATATTGGCAGCCGCGGATCATTTGATTGGAATGAAATTTGGAATGGGTACACTTGACGATATGAATCATTTGAAAAATAAACGTATTCGTTCTGTAGCGGATCTTTTACAAGATCAATTCGGATTGGCTCTGGTTCGTTTAGAAAATGTGGTTCGAGGGACTATATGTGGAGCAATTAGGCATAAATTAATACCGACTCCGCAGAATTTGGTAACTTCAACTCCATTAACAACTACTTATGAATCTTTTTTCGGCTTACACCCATTATCTCAAGTTTTGGATCGAACTAATCCATTGACACAAATAGTTCATGGGAGAAAATTGAGTTATTTGGGCCCTGGAGGACTGACAGGGCGAACTGCCAGTTTTCGGATACGAGATATCCATCCTAGTCACTATGGGCGTATTTGTCCAATTGACACATCTGAAGGAATCAATGTTGGACTTATTGGATCCTTAGCAATTCATGCGAGAATTAGTCATTGGGGGTTTCTAGAAACCCCGTTTTATGAAATTTATGAGAGATCAA------CAGGGGTACGGATACTTTATTTATCACCGGGGATAGATGAATACTATATGGTAGCGGGGGGCAATTCTTTGGCGTTGAAT---------------CAGGGTATTCAAGAAGAACAGGTTGTTCCAACTCGATACCGTCAAGAATTCCTGACTATTGCATGGGAACGGGTTCATCTTCGAAGTATTTTTCCCTTTCAATATTTTTCTATTGGAGCTTCCCTCATTCCTTTTATCGAACATAATGATGCGAATCGAGCTTTAATGAGTTCTAATATGCAACGTCAAGCAGTTCCTCTTTCTCGGTCCGAGAAATGTATTGTTGGAACTGGCTTGGAACGCCAAGCCGCTCTAGATTCAGGGGCTCTCGCTATAGCCGACCGCGAGGGAAAGATCATTTATACCGATACTGGCAAGATACTTTTATCAGGTAATGGAGATACTCTAAGCATTCCATTAGTTACGTATCAACGTTCCAACAAAAATACTTGTATGCATCAAAAACCCCAGGTTCCGCGGGGTAAATGCATTAAAAAGGGACAAATTTTAGCGGATGGTGCTGCTACAGTTGGCGGCGAACTCGCTTTGGGGAAAAACGTATTAGTAGCTTATATGCCATGGGAAGGGTACAATTTTGAAGATGCAGTGCTCATTAGTGAGCGCTTGGTATATGAAGATATTTATACTTCTTTTCACATACGGAAATATGAAATTAAGATTCATGTAACAAGTCAAGGCCCCGAAAGGGTCACTAACGAAATACCACATTTAGAAGCCCGCTTACTTCGCAATTTAGACAAAAATGGAATTGTGATGCTGGGATCTTGGGTGGAGACGGGTGATATTTTAGTAGGTAAATTAACGCCCCAGATAGTGAAAGAGTCGTCGTATGCCCCGGAAGATAGATTGTTACGGGCCATACTTGGCATTCAGGTATCTACTTCAAAAGAAACTTGTCTAAAATTACCTATAGGTGGTAGGGGTCGGGTTATTGATGTGAGATGGATCCAGAAAAAGGGGGGTTCTGCTTATAATCCAGAAATTATTCGTGTATATATTTCACAGAAACGTGAAATAAAAGTAGGCGATAAAATAGCTGGAAGACATGGAAATAAAGGTATCATTTCCAAAATTTTGTCTCGACAAGATATGCCTTATTTGCAAGATGGAAGGCCTGTTGATATGGTCTTCAACCCATTAGGAGTACCTT------------CACGAATGAATGTAGGACAGATATTTGAATGTTCACTCGGGTTAGCAGGAGGTCTGCTAGACAGACATTATCGAATAGTGCCTTTTGATGAGAGATATGAACAAGAAGCTTCGAGAAAACTAGTGTTTTCTGAATTATCTGAAGCCAGTAAGCAAACAGCGAATCCGTGGGTATTTGAACCCGAATATCCAGGAAAAAGCAGAATACTTGATGGAAGGACGGGATATCCTTTTGAACAACCCGTTATAATAGGAAAGCCTTATATCTTGAAATTAATTCATCAAGTTGATGATAAAATCCACGGGCGTTCCAGTGGACATTATGCACTTGTTACACAACAACCCCTTAGAGGAAAAGCCAAGCAAGGGGGACAACGGGTAGGAGAAATGGAGGTTTGGGCTCTAGAAGGATTCGGTGTTGCTCATATTTTACAAGAGATGCTTACTTATAAATCGGATCATATTAGAGCTCGCCAGGAAGCGCTTGGTACTACAATCATTGGAGGAACAATACCTAATCCTGAAGATGCTCCAGAATCTTTTCGATTGCTCGTTCGAGAACTACGATCTTTGGCTCTGGAACTGAATCATTTCCTTGTATCTGAGAAGAACTTCCAGATTAATAGGAAGGAAGCT---
>rpoB_iodes_klaineana
ATGTTCCAGGATGAAAATGAGCAAATGTCTACAATACCCAGCTTTAATCAGATACAATTTGAAGGATTTTGTAGGTTCATTGATCAAGGCTTGACGGAAGAACTTTATAAGTTTCCAAAAATTGAAGATACAGATCAAGAAATAGAATTTCAATTATTTGTGGAAACATATCAATTGGTAGAACCGTTGATAAAAGAAAGAGATGCTGTGTATGAATCACTCACATATTCTTCTGAATTATATGTATCCGCGGGATTAATTTGGAAAAACA---GTAGGGACATGCAAGAACAAACCATTTTTATTGGA-AACATTCCGCTAATGAATTCCTTGGGAACTTCTATAGTAAATGGAATATATAGAATTGTGATCAATCAAATATTGCAAAGTCCCGGTATTTATTACAGGTCAGAATTGGACCATAACGGAATTTCGGTCTATACTGGCACCATAATATCAGATTGGGGAGGAAGATCAGAATTAGAGATTGATAGAAAAGCAAGGATATGGGCTCGTGTGAGTAGGAAACAAAAAATATCTATTCTAGTTCTATCATCAGCTATGGGTTCGAATCTAAGAGAAATTCTAGAGAATGTTTGCTATCCTGAAATTTTTTTGTCTTTTCTGAATGATAAGGAGAGAAAAAAAATTGGGTTAAAAGAAAATGCCATTTTGGAGTTTTATCAACAATTTGCTTGTGTAGGTGGGGATCCGGTATTTTCTGAATCCTTATGTAAGGAATTACAAAAGAAATTCTTTCAACAAAGATGTGAATTAGGAAGGATTGGTCGACGAAATATAAACCAGAGACTGAACCTTGATATACCCCAGAACAATACATTTTTGTTACCACGAGATATATTGGCAGCCGCGGATCATTTGATTGGAATGAAATTTGGAATGGGTACACTTGACGATATGAATCATTTGAAAAATAAACGTATTCGTTCTGTAGCGGATCTTTTACAAGATCAATTCGGATTGGCTCTGGTTCGTTTAGAAAATGTGGTTCGAGGCACTATATGTGGAGCAATTAGGCATAAATTGATACCGACTCCGCAGAATTTGGTAACTTCAACTCCATTAACAACTACTTATGAATCGTTTTTCGGCTTACACCCATTATCTCAAGTTTTGGATCGAACTAATCCATTGACACAAATAGTTCATGGGAGAAAATTGAGTTATTTGGGCCCTGGAGGACTGACAGGGCGAACTGCCAGTTTTCGGATACGAGATATCCATCCTAGTCACTATGGGCGTATTTGTCCAATTGACACATCTGAAGGAATCAATGTTGGACTTATTGGATCCTTAGCAATTCATGCGAGAATTAGTCATTGGGGGTTTCTAGAAACCCCGTTTTTTGAAATTTATGAGAGATCAA------GAGGGGTACGGATACTTTATTTATCACCCGGGATAGATGAATACTATATGGTAGCGGGGGGCAATTCTTTGGCGTTGAAT---------------CAGGGTATTCAAGAAGAACAGGTTGTTCCAACTCGATACCGTCAAGAATTCCTGACTATTGCATGGGAACAGGTTCATCTTCGAAGTATTTTTCCCTTTCAATTTTTTTCTATTGGAGCTTCCCTCATTCCTTTTATCGAACATAATGATGCGAATCGAGCTTTAATGAGTTCTAATATGCAACGTCAAGCAGTTCCTCTTTCTCGGTCCGAGAAATGTATTGTTGGAACTGGCTTGGAACGCCAAGCCGCTCTAGATTCAGGGGCTCTCGCTATAGCCGAACGCGAGGGAAAGATCATTTATACCGATACTGGCAAGATACTTTTATCAGGTAATGGAGATACTCTAAGCATTCCATTAGTTACGTATCAACGTTCCAACAAAAATACTTGTATGCATCAAAAACCCCAGGTTCCGCGGGGTAAATGCATTAAAAAGGGACAAATTTTAGCGGATGGTGCTGCTACAGTTGGCGGCGAACTCGCTTTGGGGAAAAACGTATTAGTAGCTTATATGCCATGGGAAGGGTACAATTTTGAAGATGCAGTGCTCATTAGTGAGCGCTTGGTATATGAAGATATTTATACTTCTTTTCACATACGGAAATATGAAATTCAGATTCATGTAACAAGTCAAGGTCCCGAAAGGGTCACTAACGAAATACCACATTTAGAAGCCCGCTTACTTCGCAATTTAGACAAAAATGGAATTGTGATGCTGGGATCTTGGGTGGAGACGGGTGATATTTTAGTAGGTAAATTAACGCCCCAGATAGTGAAAGAGTCGTCGTATGCCCCGGAAGATAGATTGTTACGGGCCATACTTGGCATTCAGGTATCTACTTCAAAAGAAACTTGTCTAAAATTACCTATAGGTGGTAGGGGTCGGGTTATTGATGTGAGATGGATCCAAAAAAAGGGGGGTTCCGCTTATAATCCAGAAATGATTCGTGTATATATTTCACAGAAACGTGAAATAAAAGTAGGCGATAAAGTAGCTGGAAGACATGGAAATAAAGGTATCATTTCCAAAATTTTGTCTCGACAAGATATGCCTTATTTGCAAGATGGAAGGCCTGTTGATATGGTCTTCAACCCATTAGGAGTACCTT------------CACGAATGAATGTAGGACAGATATTTGAATGTTCACTCGGGTTAGCAGGAGGTCTGCTAGACAGACATTATCGAATAGTGCCTTTTGATGAGAGATATGAACAAGAAGCTTCGCGAAAACTAGTGTTTTCTGAATTATATGAAGCCAGTAAGCAAACAGCGAATCCGTGGGTATTTGAACCCGAATACCCAGGAAAAAGCAGAATACTTGATGGAAGGACGGGATATCCTTTTGAACAACCCGTTATAATAGGAAAGCCTTATATCTTGAAATTAATTCATCAAGTTGATGATAAAATCCACGGGCGTTCCAGTGGACATTATGCACTTGTTACACAACAACCCCTTAGAGGAAAAGCCAAGCAAGGGGGACAACGGGTAGGAGAAATGGAGGTTTGGGCTCTAGAAGGATTCGGTGTTGCTCATATTTTACAAGAGATGCTTACTTATAAATCGGATCATATTAGAGCTCGCCAGGAAGCGCTTGGTACTACAATCATTGGAGGAACAATACCTAATCCTGAAGATGCTCCAGAATCTTTTCGATTGCTCGTTCGAGAACTACGATCTTTGGCTCTGGAACTGAATCATTTCCTTGTATCTGAGAAGAACTTCCAGATTAATAGGAAGGAAGCT---
>rpoB_iodes_liberica
ATGTTCCAGGATGAAAATGAGCAAATGTCTACAATACCCAGCTTTAATCAGATACAATTTGAAGGATTTTGTAGGTTCATTGATCAAGGCTTGACGGAAGAACTTTATAAGTTTCCAAAAATTGAAGATACAGATCAAGAAATAGAATTTCAATTATTTGTGGAAACATATCAATTGGTAGAACCGTTGATAAAAGAAAGAGATGCTGTGTATGAATCACTCACATATTCTTCTGAATTATATGTATCCGCGGGATTAATTTGGAAAAACA---GTAGGGACATGCAAGAACAAACCATTTTTATTGGA-AACATTCCGCTAATGAATTCCTTGGGAACTTCTATAGTAAATGGAATATATAGAATTGTGATCAATCAAATATTGCAAAGTCCCGGTATTTATTACAGGTCAGAATTGGACCATAACGGAATTTCGGTCTATACTGGCACCATAATATCAGATTGGGGAGGAAGATCAGAATTAGAGATTGATAGAAAAGCAAGGATATGGGCTCGTGTGAGTAGGAAACAAAAAATATCTATTCTAGTTCTATCATCAGCTATGGGTTCGAATCTAAGAGAAATTCTAGAGAATGTTTGCTATCCTGAAATTTTTTTGTCTTTTCTGAATGATAAGGAGAGAAAAAAAATTGGGTTAAAAGAAAATGCCATTTTGGAGTTTTATCAACAATTTGCTTGTGTAGGTGGGGATCCGGTATTTTCTGAATCCTTATGTAAGGAATTACAAAAGAAATTCTTTCAACAAAGATGTGAATTAGGAAGGATTGGTCGACGAAATATAAACCAGAGACTGAACCTTGATATACCCCAGAACAATACATTTTTGTTACCACGAGATATATTGGCAGCCGCGGATCATTTAATTGGAATGAAATTTGGAATGGGTACACTTGACGATATGAATCATTTGAAAAATAAACGTATTCGTTCTGTAGCGGATCTTTTACAAGATCAATTCGGATTGGCTCTGGTTCGTTTAGAAAATGTGGTTCGAGGCACTATATGTGGAGCAATTAGGCATAAATTGATACCGACTCCGCAGAATTTGGTAACTTCAACTCCATTAACAACTACTTATGAATCGTTTTTCGGCTTACACCCATTATCTCAAGTTTTGGATCGAACTAATCCATTGACACAAATAGTTCATGGGAGAAAATTGAGTTATTTGGGCCCTGGAGGACTGACAGGGCGAACTGCCAGTTTTCGGATACGAGATATCCATCCTAGTCATTATGGGCGTATTTGTCCAATTGACACATCTGAAGGAATCAATGTTGGACTTATTGGATCCTTAGCAATTCATGCGAGAATTAGTCATTGGGGGTTTCTAGAAACCCCGTTTTTTGAAATTTATGAGAGATCAA------CAGGGGTACGGATACTTTATTTATCACCCGGGATAGATGAATACTATATGGTAGCGGGGGGCAATTCTTTGGCGTTGAATTCTTTGGCGTTGAATCAGGGTATTCAAGAAGAACAGGTTGTTCCAACTCGATACCGTCAAGAATTCCTGACTATTGCATGGGAACAGGTTCATCTTCGAAGTATTTTTCCCTTTCAATATTTTTCTATTGGAGCTTCCCTCATTCCTTTTATCGAACATAATGATGCGAATCGAGCTTTAATGAGTTCTAATATGCAACGTCAAGCAGTTCCTCTTTCTCGGTCCGAGAAATGTATTGTTGGAACTGGCTTGGAACGCCAAGCCGCTCTAGATTCAGGGGCTCTCGCTATAGCCGAACGCGAGGGAAAGATCATTTATACCGATACTGGCAAGATACTTTTATCAGGTAATGGAGATACTCTAAGCATTCCATTAGTTACGTATCAACGTTCCAACAAAAATACTTGTATGCATCAAAAACCCCAGGTTCCGCGGGGTAAATGCATTAAAAAGGGACAAATTTTAGCGGATGGTGCTGCTACAGTTGGCGGCGAACTCGCTTTGGGGAAAAACGTATTAGTAGCTTATATGCCATGGGAAGGGTACAATTTTGAAGATGCAGTGCTCATTAGTGAGCGCTTGGTATATGAAGATATTTATACTTCTTTTCACATACGGAAATATGAAATTCAGATTCATGTAACAAGTCAAGGCCCCGAAAGGGTCACTAACGAAATACCACATTTAGAAGCCCGCTTACTTCGCAATTTAGACAAAAATGGAATTGTGATGCTGGGATCTTGGGTGGAGACGGGTGATATTTTAGTAGGTAAATTAACGCCCCAGATAGTGAAAGAGTCGTCGTATGCTCCGGAAGATAGATTGTTACGGGCCATACTTGGCATTCAGGTATCTACTTCAAAAGAAACTTGTCTAAAATTACCTATAGGTGGTAGGGGTCGGGTTATTGATGTGAGATGGATCCAAAAAAAGGGGGGTTCCGCTTATAATCCAGAAATGATTCGTGTATATATTTCACAGAAACGTGAAATAAAAGTAGGCGATAAAGTAGCTGGAAGACATTGAAATAAAGGTATCATTTCCAAAATTTTGTCTCGACAAGATATGCCTTATTTGCAAGATGGAAGGCCTGTTGATATGGTCTTCAACCCATTAGGAGTACCTT------------CACGAATGAATGTAGGACAGATATTTGAATGTTCACTCGGGTTAGCAGGAGGTCTGCTAGACAGACATTATCGAATAGTGCCTTTTGATGAGAGATATGAACAAGAAGCTTCGAGAAAACTAGTGTTTTCTGAATTATATGAAGCCAGTAAGCAAACAGCGAATCCGTGGGTATTTGAACCCGAATACCCAGGAAAAAGCAGAATACTTGATGGAAGGACGGGATATCCTTTTGAACAACCC------------------------------------------------------------------------------------------------------------------------------------------------------------------------------------------------------------------------------------------------------------------------------------------------------------------------------------------------------------------------------------------------------------
>rpoB_iodes_perrieri
ATGTTCCAGGATGAAAATGAGCAAATGTCTACAATACCCAGCTTTAATCAGATACAATTTGAAGGATTTTGTAGGTTCATTGATCAAGGCTTGACGGAAGAACTTTATAAGTTTCCAAAAATTGAAGATACAGATCAAGAAATAGAATTTCAATTATTTGTGGAAACATATCAATTGGTAGAACCGTTGATAAAAGAAAGAGATGCTGTGTATGAATCACTCACATATTCTTCTGAATTATATGTATCCGCGGGATTAATTTGGAAAAACA---GTAGGGACATGCAAGAACAAACCATTTTTATTGGA-AACATTCCTCTAATGAATTCCTTGGGAACTTCTATAGTAAATGGAATATATAGAATTGTGATCAATCAAATATTGCAAAGTCCCGGTATTTATTACAGGTCAGAATTGGACCATAACGGAATTTCGGTCTATACTGGCACCATAATATCAGATTGGGGAGGAAGATCAGAATTAGAGATTGATAGAAAAGCAAGGATATGGGCTCGTGTGAGTAGGAAACAAAAAATATCTATTCTAGTTCTATCATCAGCTATGGGTTCGAATTTAAGAGAAATTCTAGAGAATGTTTGCTATCCTGAAATTTTTTTGTCTTTTCTGAATGATAAGGAGAGAAAAAAAATGGGGTTAAAAGAAAATGCCATTTTGGAGTTTTATCAACAATTTGCTTGTGTAGGTGGGGATCCGGTATTTTCTGAATCCTTATGTAAGGAATTACAAAAGAAATTCTTTCAACAAAGATGTGAATTAGGAAGGATTGGTCGACGAAATATAAACCAGAGACTGAACCTTGATATACCCCAGAACAATACATTTTTGTTACCACGAGATATATTGGCAGCCGCGGATCATTTGATTGGAATGAAATTTGGAATGGGTACACTTGACGATATGAATCATTTGAAAAATAAACGTATTCGTTCTGTAGCGGATCTTTTACAAGATCAATTCGGATTGGCTCTGGTTCGTTTAGAAAATGTGGTTCGAGGCACTATATGTGGAGCAATTAGGCATAAATTGATACCGACTCCGCAGAATTTGGTAACTTCAACTCCATTAACAACTACTTATGAATCTTTTTTCGGCTTACACCCATTATCTCAAGTTTTGGATCGAACTAATCCATTGACACAAATAGTTCATGGGAGAAAATTGAGTTATTTGGGCCCTGGAGGACTGACAGGGCGAACTGCCAGTTTTCGGATACGAGATATCCATCCTAGTCACTATGGGCGTATTTGTCCAATTGACACATCTGAAGGAATCAATGTTGGACTTATTGGATCCTTAGCAATTCATGCGAGAATTAGTCATTGGGGGTTTCTAGAAACCCCGTTTTATGAAATTTATGAGAGATCAA------CAGGGGTACGGATACTTTATTTATCACCCGGGATAGATGAATACTATATGGTAGCGGGGGGCAGTTCTTTGGCGTTGAAT---------------CAGGGTATTCAAGAAGAACAGGTTGTTCCAACTCGATACCGTCAAGAATTCCTGACTATTGCATGGGAACAGGTTCATCTTCGAAGTATTTTTCCCTTTCAATATTTTTCTATTGGAGCTTCCCTCATTCCTTTTATCGAACATAATGATGCGAATCGAGCTTTAATGAGTTCTAATATGCAACGTCAAGCAGTTCCTCTTTCTCGGTCCGAGAAATGTATTGTTGGAACTGGCTTGGAACGCCAAGCCGCTCTAGATTCCGGGGCTCTCGCTATAGCCGAACGCGAGGGAAAGATCATTTATACCGATACTGGCAAGATACTTTTATCAGGCAATGGAGATACTCTAAGCATTCCATTAGTTACGTATCAACGTTCCAACAAAAATACTTGTATGCATCAAAGACCCCAGGTCCCGCGGGGTAAATGCATTAAAAAGGGACAAATTTTAGCGGATGGTGCTGCTACAGTTGGCGGCGAACTCGCTTTGGGGAAAAACGTATTAGTAGCTTATATGCCATGGGAAGGGTACAATTTTGAAGATGCAGTGCTCATTAGTGAGCGCTTGGTATATGAAGATATTTATACTTCTTTTCACATACGGAAATATGAAATTAAGATTCATGTAACAAGTCAAGGCCCCGAAAGGGTCACTAACGAAATACCACATTTAGAGGCCCGCTTACTTCGCAATTTAGACAAAAATGGAATTGTGATGCTGGGATCTTGGGTGGAGACGGGTGATATTTTAGTAGGTAAATTAACGCCCCAGATAGTGAAAGAGTCGTCGTATGCCCCGGAAGATAGATTGTTACGGGCCATACTTGGCATTCAGGTATCTACTTCAAAAGAAACTTGTCTAAAATTACCTATAGGTGGGAGGGGTCGGGTTATTGATGTGAGATGGATCCAGAAAAAGGGGGGTTCCGCTTATAATCCAGAAATGATTCGTGTATATATTTCACAGAAACGTGAAATAAAAGTAGGCGATAAAGTAGCTGGAAGACACGGAAATAAAGGTATCATTTCCAAAATTTTGTCTCGACAAGATATGCCTTATTTGCAAGATGGAAGGCCTGTTGATATGGTCTTCAACCCATTAGGAGTACCTT------------CACGAATGAATGTCGGACAGATATTTGAATGTTCGCTCGGGTTAGCAGGAGGTCTGCTAGACAGACATTATCGAATAGTGCCTTTTGATGAGAGATATGAACAAGAAGCTTCCAGAAAACTAGTGTTTGCTGAATTATATGAAGCCAGTAAGCAAACAGCGAATCCGTGGGTATTTGAACCCGAATATCCAGGAAAAAGCAGAATACTTGATGGAAGGACGGGATATCCTTTTGAACAACCCGTTATAATAGGAAAGCCTTATATCTTGAAATTAATTCATCAAGTTGATGATAAAATCCACGGGCGTTCCAGTGGACATTATGCACTTGTTACACAACAACCCCTTAGAGGAAAAGCCAAGCAAGGGGGACAACGGGTAGGAGAAATGGAGGTTTGGGCTCTAGAAGGATTCGGTGTTGCTCATATTTTACAAGAGATGCTTACTTATAAATCGGATCATATTAGAGCTCGCCAGGAAGCGCTTGGTACTACAATCATTGGAGGAACAATACCTAATCCTGAAGATGCTCCAGAATCTTTTCGATTGCTCGTTCGAGAACTACGATCTTTGGCTCTGGAACTGAATCATTTCCTTGTATCTGAGAAGAACTTCCAGATTAATAGGAAGGAAGCT---
>rpoB_iodes_cirrhosa
ATGTTCCAGGATGAAAATGAGCAAATGTCTACAATACCCAGCTTTAATCAGATACAATTTGAAGGATTTTGTAGGTTCATTGATCAAGGCTTGACGGAAGAACTTTATAAGTTTCCAAAAATTGAAGATACAGATCAAGAAATAGAATTTCAATTATTTGTGGAAACATATCAATTGGTAGAACCGTTGATAAAAGAAAGAGATGCTGTGTATGAATCACTCACATATTCTTCTGAATTATATGTATCCGCGGGATTAATTTGGAAAAACA---GTAGGGACATGCAAGAACAAACCATTTTTATTGGA-AACATTCCTCTAATGAATTCCTTGGGAACTTCTATAGTAAATGGAATATATAGAATTGTGATCAATCAAATATTGCAAAGTCCCGGTATTTATTACAGGTCAGAGTTGGACCATAACGGAATTTCGGTCTATACCGGCACCATAATATCAGATTGGGGAGGAAGATCAGAATTAGAGATTGATAGAAAAGCAAGGATATGGGCTCGTGTGAGTAGGAAACAAAAAATATCTATTCTAGTTCTATCATCAGCTATGGGTTCGAATCTAAGAGAAATTCTAGAGAATGTTTGCTATCCTGAAATTTTTTTGTCTTTTCTGAATGATAAGGAGAGAAAAAAAATTGGGTTAAAAGAAAATGCCATTTTGGAGTTTTATCAACAATTTGCTTGTGTAGGTGGGGATCCGGTATTTTCTGAATCCTTATGTAAGGAATTACAAAAGAAATTCTTTCAACAAAGATGTGAATTAGGAAAGATTGGTCGACGAAATATAAACCAGAGACTGAACCTTGATATACCCCAGAACAATACATTTTTGTTACCACGAGATATATTGGCAGCCGCGGATCATTTGATTGGAATGAAATTTGGAATGGGTACACTTGACGATATGAATCATTTGAAAAATAAACGTATTCGTTCTGTAGCGGATCTTTTACAAGATCAATTCGGATTGGCTCTGGTTCGTTTAGAAAATGTGGTTCGAGGCACTATATGTGGGGCAATTAGGCATAAATTGATACCGACTCCGCAGAATTTGGTAACTTCAACTCCATTAACAACTACTTATGAATCTTTTTTCGGCTTACACCCATTATCTCAAGTTTTGGATCGAACTAATCCATTGACACAAATAGTTCATGGGAGAAAATTGAGTTATTTGGGCCCTGGAGGACTGACAGGGCGAACTGCCAGTTTTCGGATACGAGATATCCATCCTAGTCACTATGGGCGTATTTGTCCAATTGACACATCTGAAGGAATCAATGTTGGACTTATTGGATCCTTAGCAATTCATGCGAGAATTGGTCATTGGGGGTTTCTAGAAACCCCGTTTTATGAAATTTATGAGAGATCAA------CAGGGGTACGGATACTTTATTTATCACCCGGGATAGATGAATACTATATGGTAGCGGGGGGCAATTCTTTGGCGTTAAAT---------------CAGGGTATTCAAGAAGAACAGGTTGTTCCAACTCGATACCGTCAAGAATTCCTGACTATTGCATGGGAACAGGTTCATCTTCGAAGTATTTTTCCCTTTCAATATTTTTCTATTGGAGCTTCCCTCATTCCTTTTATCGAACATAATGATGCGAATCGAGCTTTAATGAGTTCTAATATGCAACGTCAAGCAGTTCCTCTTTCTCGGTCCGAGAAATGTATTGTTGGAACTGGCTTGGAACGCCAAGCCGCTCTAGATTCAGGGGCTCTCGCTATAGCCGAACGCGAGGGAAAGATCATTTATACCGATACTGGCAAGATACTTTTATCAGGTAATGGAGATACTCTAAGCATTCCATTAGTTACGTACCAACGTTCCAACAAAAATACTTGTATGCATCAAAAACCCCAGGTTCCGCGGGGTAAATGCATTAAAAAGGGACAAATTTTAGCGGATGGTGCTGCTACAGTTGGCGGCGAACTCGCTTTGGGGAAAAACGTATTAGTAGCTTATATGCCATGGGAAGGGTACAATTTTGAAGATGCAGTGCTCATTAGTGAGCGCTTGGTATATGAAGATATTTATACTTCTTTTCACATACGGAAATATGAAATTAAGATTCATGTAACAAGTCAAGGCCCCGAAAGGGTCACTAACGAAATACCACATTTAGAAGCCCGCTTACTTCGTAATTTAGACAAAAACGGAATTGTGATGCTGGGATCTTGGGTGGAGACGGGTGATATTTTAGTAGGTAAATTAACGCCCCAGATAGTGAAAGAGTCGTCGTATGCCCCGGAAGATAGATTGTTACGGGCCATACTTGGCATTCAGGTATCTACTTCAAAAGAAACTTGTCTAAAATTACCTATAGGCGGTAGGGGTCGGGTTATTGATGTGAGATGGATCCAGAAAAAGGGGGGTTCCGCTTATAATCCAGAAATGATTCGTGTATATATTTCACAGAAACGTGAAATAAAAGTAGGCGATAAAGTAGCTGGAAGACATGGAAATAAAGGTATCATTTCCAAAATTTTGTCTCGACAAGATATGCCTTATTTGCAAGATGGAAGGCCTGTTGATATGGTCTTCAACCCATTAGGAGTACCTT------------CACGAATGAATGTAGGACAGATATTTGAATGTTCACTCGGGTTAGCAGGAGGTCTGTTAGACAGACATTATCGAATAGTGCCTTTTGATGAGAGATATGAACAAGAAGCTTCGAGAAAACTAGTGTTTTCAGAATTATATGAAGCCAGTAAACAAACAGCGAATCCGTGGGTATTTGAACCCGAATATCCAGGAAAAAGCAGAATACTTGATGGAAGGACGGGATATCCTTTTGAACAACCCGTTATAATAGGAAAGCCTTATATCTTGAAATTAATTCATCAAGTTGATGATAAAATCCACGGGCGTTCCAGTGGACATTATGCACTTGTTACACAACAACCCCTTAGAGGAAAAGCCAAGCAAGGGGGACAACGGGTAGGAGAAATGGAGGTTTGGGCTCTAGAAGGATTCGGTGTTGCTCATATTTTACAAGAGATGCTTACTTATAAATCGGATCATATTAGAGCTCGCCAGGAAGCGCTTGGTACTACAATCATTGGAGGAACAATACCTAATCCTGAAGATGCTCCAGAATCTTTTCGATTGCTCGTTCGAGAACTACGATCTTTGGCTCTGGAACTGAATCATTTCCTTGTATCTGAGAAGAACTTCCAGATTAATAGGAAGGAAGCTTAA
>>rpoB_arabidopsis_thaliana
ATGCTTGGGGATGAAAAAGAGGGAACATCTGCAATACCCGGATTTAATCAGATACAATTTGAAGGGTTTTATCGGTTTATTGATCAGGGTTTAATAGAAGAACTTGCTAAGTTTCCAAAAATTGAAGATATAGATCACGAAATTGAATTTCAATTATTTGTGGAAACATATCAATTGGTAGAACCTCTGATAAAAGAACGAGATGCTGTCTATGAATCACTTACATATTCTTCTGAATTATATGTATCCGCGGGATTAATTTGGAAAACCA---GTAGGAATATGCAAGAACAAAGAATTTTTATTGGA-AACATTCCTTTAATGAATTCCCTTGGAACTTCTATAGTAAACGGAATTTACCGAATTGTGATCAATCAAATATTGCAAAGTCCCGGTATCTATTACCAGTCAGAATTGGATCATAATGGGATTTCGGTCTATACCGGCACCATAATATCAGATTGGGGAGGCAGGTTAGAATTAGAGATTGATAAAAAAGCAAGAATATGGGCTCGGGTGAGTAGGAAACAAAAAATATCTATTCTAGTTCTATCATCAGCTATGGGTTTGAATCTACGAGAAATTCTAGAGAATGTTTGCTACCCTGAAATTTTCTTATCTTTCTTGACCGATAAGGAGAAAAAAAAAATAGGATCAAAAGAAAATGCTATTTTGGAGTTTTATCAACAATTTTCTTGTGTAGGTGGGGATCCTATATTTTCTGAATCCTTATGTAAGGAATTACAAAAAAAATTCTTTCACCAAAGGTGTGAATTAGGAAGGATTGGTCGCCGAAATATTAATTGGAGACTGAATCTTAATATACCTCAGAACAATATATTTTTGTTACCACGAGATGTGTTAGCAGCTGCCGATCATTTGATTGGGATGAAATTTGGAATGGGTACACTTGATGATATGAATCATTTGAAAAATAAACGTATTCGCTCTGTAGCGGATCTTTTACAAGACCAGCTCGGGTTGGCTCTGGCTCGTTTAGAAAATGTAGTTAAGGGAACTATCTCCGGAGCAATTAGGCATAAATTGATACCTACTCCTCAGAATTTGGTAACTTCAACTCCGTTAACAACTACTTATGAATCCTTTTTCGGATTACACCCATTATCTCAAGTTTTGGATCGAACAAATCCATTGACACAAATCGTTCATGGGAGAAAATTGAGTTATTTGGGCCCTGGCGGATTAACAGGGCGAACTGCTAATTTTCGGATACGAGATATCCATCCTAGTCACTATGGGCGTATTTGTCCCATTGACACGTCTGAAGGAATCAATGTTGGACTTATTGGATCTTTATCAATTCATGCCAGGATTGGTGATTGGGGGTCGTTAGAAAGTCCATTTTATGAACTCTTTGAGAAATCAAAAAAAGCACGGATACGGATGCTTTTTTTATCACCAAGTCAAGATGAATATTATATGATAGCGGCAGGAAATTCTTTGGCTCTTAAT---------------CGGGGCATTCAAGAAGAACAGGCTGTTCCAGCTCGATACCGCCAAGAATTTTTGACTATCGCATGGGAAGAGGTTCATCTTCGAAGCATTTTCCCTTTCCAATATTTTTCCATTGGAGCTTCTCTAATTCCTTTTATCGAACATAATGATGCGAATCGAGCTTTAATGAGTTCTAATATGCAACGTCAAGCAGTTCCACTTTCTCGGTCCGAAAAGTGCATTGTTGGAACTGGGTTGGAACGCCAAGTGGCTTTAGATTCAGGGGTTCCCGCTATAGCCGAACACGAGGGAAAAATCCTTTATACTGACACTGAGAAGATCGTTTTTTCGGGCAATGGTGATACTCTAAGCATTCCATTAATTATGTATCAACGCTCAAACAAAAATACTTGTATGCATCAAAAACCTCAGGTTCGTCGGGGTAAATGCATTAAAAAGGGACAAATTTTAGCGGATGGTGCTGCTACAGTTGGTGGGGAACTCGCTTTGGGGAAAAATATATTAGTGGCTTATATGCCATGGGAAGGATACAATTTTGAAGATGCGGTACTCATTAGTGAGTGTCTAGTATATGGTGATATTTATACTTCTTTCCACATACGGAAATATGAAATTCAGACGCATGTGACAACCCAAGGTCCTGAAAGGATCACTAAAGAAATACCGCATCTAGAAGGTCGTTTACTCCGAAATTTAGACAAAAATGGAATTGTGATGCTAGGATCGTGGGTTGAAACAGGTGATATTTTAGTAGGTAAATTAACACCTCAAGTGGCGAAAGAATCCTCCTATGCTCCGGAAGATAGGTTATTACGAGCTATACTTGGCATTCAGGTATCGACTTCAAAAGAAACTTGTTTAAAATTGCCTATAGGTGGTAGAGGTCGAGTTATTGATGTGAGGTGGGTTCAGAAAAAGGGTGGTTCAAGTTATAACCCAGAAATAATTCGTGTATATATTTCACAGAAACGTGAAATAAAAGTAGGTGATAAAGTAGCTGGAAGACATGGAAATAAAGGTATCATTTCAAAAATTTTGCCTAGACAGGATATGCCTTATTTGCAAGACGGGAGACCCGTGGATATGGTCTTCAACCCATTAGGAGTACCCT------------CACGCATGAATGTAGGACAGATATTTGAATGCTCGCTTGGGTTAGCGGGAAGTCTGCTAGATAGACATTATCGAATAGCCCCTTTTGATGAGAGATATGAACAAGAGGCTTCGAGAAAACTGGTGTTTTCAGAATTATATGAAGCCAGTAAGCAAACAGCGAATCCATGGGTATTTGAACCCGAGTATCCAGGAAAAAGCCGCATTTTTGATGGAAGAACAGGAGATCCTTTTGAACAGCCTGTGATAATAGGAAAGCCCTATATCTTGAAATTAATTCATCAGGTTGATGATAAAATACACGGACGTTCTAGTGGACATTATGCACTTGTTACACAACAACCCCTTAGAGGCCGTTCCAAGCAGGGGGGGCAGCGGGTAGGCGAAATGGAGGTTTGGGCTCTGGAGGGGTTTGGTGTTGCTCATATTTTACAAGAGATGCTTACTTATAAATCTGATCATATTAGAGCTCGCCAAGAAGTACTTGGTACCACTATCATTGGAGGAACAATACCTAAACCAGAAGATGCTCCGGAATCTTTTCGATTACTTGTTCGAGAACTACGATCTTTGGCTCTGGAACTGAATCATTTCCTTGTATCTGAGAAGAATTTCCAGATTAATAGGAAGGAAGTTTAA
