# Supplementary material for: Complete plastome sequence of Iodes cirrhosa Turcz., the first in the Icacinaceae, comparative genomic analyses and possible split of Idoes species in response to climate changes
Source: PeerJ. 2019 Apr 1;7:e6663. doi: 10.7717/peerj.6663 (PMC6448556; doi:10.7717/peerj.6663)
Supplement: Dataset S9 [file peerj-07-6663-s011.zip › DatasetS9/msa_genes/rpoC1.msa]

>rpoC1_iodes_klaineana
ATGATTGATCGGTATAAACATCAACATCTCCGAATTGGATCAGTTTCTCCTGAACAAATAAGTGCTTGGGCCAATAAAATCCTACCTAATGGAGAGATAGTTGGAGAGGTGACAAAACCCTATACTTTTCATTACAAAACCAATAAACCGGAAAAAGATGGATTATTTTGTGAAAGAATTTTTGGACCTATAAAAAGTGGAATTTGTGCTTGTGGAAATTATCGAGTAATCGGAGATGAAAAAGAAGACCCGAAATTTTGTGAACAATGCGGAGTCGAATTTACTGATTCTCGGATACGAAGGTATCAAATGGGCTACATCAAACTCGCATGCCCAGTAACCCATGTGTGGTATTTGAAACGTCTTCCAAGTTATATTGCGAATCTTTTAGATAAACCCCTTAAAGAATTAGAAGGCCTAGTATACTGCGATGTGTTTTCTTTTGCTAGGCCCATAACTAAAAAACCTACTTTCTTACGATTACGCGGTTCATTCGAATATGAAATCCAATCCTGGAAATACAGCATTCCACTTTTCTTTACTACTCAAGGCTTCGATACATTTCGTAATCGAGAAATCTCTACTGGAGCGGGTGCTGTCCGAGAACAATTAGCCGATCTAGATTTACGAATTATTGTAGATAATTCATTGGTAGAATGGAAAGAATTAGGGGAAGATGGGCCCACAGGGAATGAATGGGAAGATCGAAAAGTTGGAAGAAGGAAGGATTTTTTGGTTAGACGCATGGAATTGGCTAAGCATTTTATTCGAACAAATATAGAACCAGAATGGATGGTTTTGTGTCTATTACCTGTTCTTCCTCCTGAGTTGAGACCGATCATCCAGATAGATGGGGGTAAACTAATGAGTTCAGATATTAATGAACTCTATAGAAGAGTTATCTATCGGAACAATACCCTTACCGATCTATTAACAACAAGTAGATCTACGCCAGGAGAATTAGTAATGTGTCAGGAGAAATTGGTACAAGAAGCCGTGGATACCCTTCTTGATAATGGAATCCGCGGACAACCAATGAGGGATGGTCATAATAAAGTTTATAAATCGTTTTCAGATGTAATTGAAGGCAAAGAGGGAAGATTTCGCGAGACTCTGCTTGGCAAACGGGTCGATTATTCAGGACGTTCCGTTATTGTCGTGGGCCCTTCACTTTCATTACATCGATGTGGATTGCCTCGTGAAATAGCAATAGAGCTTTTCCAGGCATTTTTAATTCGCGGTTTAATTAGACAACATCTTGCTTCGAACATAGGAGTTGCTAAAAGTAAAATTCGGGAAAAAGAACCCATTGTA---------------TGGGAAATACTTCAAGAAGTTATGCGAGGGCATCCTCTATTGTTAAATAGAGCGCCTACTCTGCATAGATTAGGCATACAGGCATTCCATCCCGTTTTAGTAGAAGGTCGTGCTATTTGTTTACATCCATTAGTTTGTAAGGGATTCAATGCAGACTTTGATGGGGACCAAATGGCTGTTCATGTACCTTTATCTTTGGAGGCTCAAGCAGAAGCTCGTTTACTTATGTTTTCTCATATGAATCTTTTGTCCCCAGCTATTGGGGATCCCATTTCCATACCAACTCAAGATATGCTTATTGGACTCTATATACTAACGAGCGGGAATCGTCGAGGTATTTGTGTAAATAGGTATAATCCATGTAATCAAAGAAACTATCAAA------GAAGGGAGAAGAATAACTATAAGTATACGAAAAAAAAAGAGCCCTTTTTTTGTAATTCCTATGATGCAATTGGAGCTTATCGCCAGAAACGAATCAATTTAGATAGTCCTTTGTGGCTTCGTTGGCGACTAGATCAACGCGTTATTGCTTCAAGAGAAGCTCCCCTCGAAGTTCACTATGAATCTTTAGGTACCTATTATGAGATTTATGGGCACTATCTAATAGTAAGAAGTATAAAAAAAGAAATTCTTTATATATATATTCGAACCACT------------------TATCGAGAAATCGAAGAAGCCATACAAGGGTTTTGTCAGGCCTCTTTCTATGATACC---
>rpoC1_iodes_liberica
ATGATTGATCGGTATAAACATCAACAGCTCCGAATTGGATCAGTTTCTCCTGAACAAATAAGTGCTTGGGCCAATAAAATCCTACCTAATGGAGAGATAGTTGGAGAGGTGACAAAACCCTATACTTTTCATTACAAAACCAATAAACCGGAAAAAGATGGATTATTTTGTGAAAGAATTTTTGGACCTATAAAAAGTGGAATTTGTGCTTGTGGAAATTATCGAGTAATCGGAGATGAAAAAGAAGACCCGAAATTTTGTGAACAATGCGGAGTCGAATTTACTGATTCTCGGATACGAAGGTATCAAATGGGCTACATCAAACTCGCATGCCCAGTAACCCATGTGTGGTATTTGAAACGTCTTCCAAGTTATATTGCGAATCTTTTAGATAAACCCCTTAAAGAATTAGAAGGCCTAGTATACTGCGATGTGTTTTCTTTTGCTAGGCCCATAACTAAAAAACCTACTTTCTTACGATTACGCGGTTCATTCGAATATGAAATCCAATCCTGGAAATACAGCATTCCACTTTTCTTTACTACTCAAGGCTTCGATACATTTCGTAATCGAGAAATCTCTACTGGAGCGGGTGCTGTCCGAGAACAATTAGCCGATCTAGATTTACGAATTATTGTAGATAATTCATTGGTAGAATGGAAAGAATTAGGGGAAGATGGGCCCACAGGGAATGAATGGGAAGATCGAAAAGTTGGAAGAAGGAAGGATTTTTTGGTTAGACGCATGGAATTGGCTAAGCATTTTATTCGAACAAATATAGAACCAGAATGGATGGTTTTGTGTCTATTACCTGTTCTTCCTCCTGAGTTGAGACCGATCATCCAGATAGATGGGGGTAAACTAATGAGTTCAGATATTAATGAACTCTATAGAAGAGTTATCTATCGGAACAATACCCTTACCGATCTATTAACAACAAGTAGATCTACGCCAGGAGAATTAGTAATGTGTCAGGAGAAATTGGTACAAGAAGCCGTGGATACCCTTCTTGATAATGGAATCCGCGGACAACCAATGAGGGATGGTCATAATAAAGTTTATAAATCGTTTTCAGATGTAATTGAAGGCAAAGAGGGAAGATTTCGCGAGACTCTGCTTGGCAAACGGGTCGATTATTCAGGACGTTCCGTTATTGTCGTGGGCCCTTCACTTTCATTACATCGATGTGGATTGCCTCGTGAAATAGCAATAGAGCTTTTCCAGGCATTTTTAATTCGCGGTTTAATTAGACAACATCTTGCTTCGAACATAGGAGTTGCTAAAAGTCAAATTCGGGAAAAAGAACCCATTGTAAAAGAACCCATTGTATGGGAAATACTTCAAGAAGTTATGCGAGGGCATCCTCTATTGTTGAATAGAGCGCCTACTCTGCATAGATTAGGCATACAGGCATTCCATCCCGTTTTAGTAGAAGGTCGTGCTATTTGTTTACATCCATTAGTTTGTAAGGGATTCAATGCAGACTTTGATGGGGACCAAATGGCTGTTCATGTACCTTTATCTTTGGAGGCTCAAGCAGAAGCTCGTTTACTTATGTTTTCTCATATGAATCTTTTGTCCCCAGCTATTGGGGATCCCATTTCCATACCAACTCAAGATATGCTTATTGGACTCTATATACTAACGAGCGGGAATCGTCGAGGTATTTGTGTAAATAGGTATAATCCATGTAATCAAAGAAACTATCAAAATGAAAGAAGGGAGAAGAATAACTATAAGTATACGAAAAAAAAAGAGCCCTTTTTTTGTAATTCCTATGATGCAATTGGAGCTTATCGCCAGAAACGAATCAATTTAGATAGTCCTTTGTGGCTTCGTTGGCGACTAGATCAACGCGTTATTGCTTCAAGAGAAGCTCCCCTCGAAGTTCACTATGAATCTTTAGGTACCTATTATGAGATTTATGGGCACTATCTAATAGTAAGAAGTATAAAAAAAGAAATTCTTTATATATATATTCGAACCACTGTTGGTCATATTTCTCTTTATCGAGAAATCGAAGAAGCCATACAAGGGTTTTGTCAGGCCTCTTTCTATGATACC---
>rpoC1_iodes_seretii
ATGATTGATCGGTATAAACATCAACAGCTCCGAATTGGATCAGTTTCTCCTGAACAAATAAGTGCTTGGGCCAATAAAATCCTACCTAATGGAGAGATAGTTGGAGAGGTGACAAAACCCTATACTTTTCATTACAAAACCAATAAACCGGAAAAAGATGGATTATTTTGTGAAAGAATTTTTGGACCTATAAAAAGTGGAATTTGTGCTTGTGGAAATTATCGAGTAATCGGAGATGAAAAAGAAGACCCGAAATTTTGTGAACAATGCGGAGTCGAATTTACTGATTCTCGGATACGAAGGTATCAAATGGGCTACATCAAACTCGCATGCCCAGTAACCCATGTGTGGTATTTGAAACGTCTTCCAAGTTATATTGCGAATCTTTTAGATAAACCCCTTAAAGAATTAGAAGGCCTAGTATACTGCGATGTGTTTTCTTTTGCTAGGCCCATAACTAAAAAACCTACTTTTTTACGATTACGCGGTTCATTCGAATATGAAATCCAATCCTGGAAATACAGCATTCCCCTTTTCTTTACTATTCAAGGCTTCGATACATTTCGTAATCGAGAAATCTCTACTGGAGCGGGTGCTGTACGAGAACAATTAGCCGATCTAGATTTACGAATTATTGTAGATAATTCATTGGTAGAATGGAAAGAATTAGGGGAAGATGGGCCCACAGGGAATGAATGGGAAGATCGAAAAGTTGGAAGAAGGAAGGATTTTTTGGTTAGACGCATGGAATTGGCTAAGCATTTTATTCGAACAAATATAGAACCAGAATGGATGGTTTTGTGTCTATTACCAGTTCTTCCTCCTGAGTTGAGACCGATCATCCAGATAGATGGGGGTAAACTAATGAGCTCAGATATTAATGAACTCTATAGAAGAGTTATCTATCGGAACAATACCCTTACCGATCTATTAACAACAAGTAGATCTACGCCAGGAGAATTAGTAATGTGTCAGGAGAAATTGGTACAAGAAGCCGTGGATACCCTTCTTGATAATGGAATCCGCGGACAACCAATGAGGGATGGTCATAATAAAGTTTATAAATCGTTTTCAGATGTAATTGAAGGCAAAGAGGGAAGATTTCGCGAGACTCTGCTTGGCAAACGGGTCGATTATTCAGGACGTTCCGTTATTGTCGTGGGGCCTTCACTTTCATTACATCGATGTGGATTGCCTCGAGAAATAGCAATAGAGCTTTTCCAGACATTTGTAATTCGTGGTTTAATTAGACAACATCTTGCTTCGAACATAGGAGTTGCTAAAAGTAAAATTCGGGAAAAAGAACCCATTGTA---------------TGGGAAATACTTCAAGAAGTTATGCGAGGGCATCCTCTATTGTTGAATAGAGCGCCTACTCTGCATAGATTAGGCATACAGGCATTCCATCCCGTTTTAGTAGAAGGTCGTGCTATTTGTTTACATCCATTAGTTTGTAAGGGATTCAATGCAGACTTTGATGGGGACCAAATGGCTGTTCATGTACCTTTATCTTTGGAGGCTCAAGCAGAAGCTCGTTTACTTATGTTTTCTCATATGAATCTTTTGTCCCCAGCTATTGGGGATCCCATTTCCATACCAACTCAAGATATGCTTATTGGACTCTATATACTAACGAGCTGGAATCGTCGAGGTATTTGTGTAAATAGGTATAATCCATGTAATCAAAGAAACTATCAAAATGAAAGAAGGGAGAAGAATAACTATAAGTATACGAAAAAAAAAGAGCCCTTTTTTTGTAATTCCTATGATGCAATTGGAGCTTCTCGCCAGAAACGAATCAATTTAGATAGTCCTTTGTGGCTTCGTTGGCGACTAGATCAACGCGTTATTGCTTCAAGAGAAGCTCCCCTCGAAGTTCACTATGAATCTTTAGGTACCTATTATGAGATTTATGGGCACTATCTAATAGTAAGAAGTATAAAAAAAGAA---------------------------------------------------------------------------------------------------------
>rpoC1_arabidopsis_thaliana
ATGATCGATCGGTATAAACATCAACAACTCCGAATTGGCTTAGTTTCTCCTCAGCAAATAAGTGCTTGGGCCACTAAAATAATACCTAATGGAGAGATAGTTGGAGAGGTGACAAAACCCTATACTTTTCATTACAAAACCAATAAACCGGAAAAAGATGGATTATTTTGTGAAAGGATTTTTGGACCTATAAAGAGTGGAATTTGCGCTTGTGGAAATTATCGAGTGATCGGAGATGAAAAAGAAGACCCAAAGTTTTGTGAACAATGTGGAGTTGAATTTGTTGATTCTCGGATACGAAGATATCAAATGGGATACATAAAACTGACATGTCCTGTAACTCATGTATGGTATTTGAAACGTCTTCCTAGTTATATTGCGAATCTTTTAGATAAACCTCTTAAAGAATTAGAAGGCCTAGTATACTGCGAT---TTTTCTTTTGCTAGGCCCATAACTAAAAAACCTACTTTCTTACGATTACGAGGTTCATTTGAATATGAAATTCAATCCTGGAAATACAGCATCCCACTTTTTTTTACTACTCAAGGTTTCGATATATTTCGAAATCGAGAAATTTCTACTGGGGCGGGTGCTATCCGAGAACAATTAGCCGATTTAGATTTGCGAATTATTATAGAAAATTCGTTGGTAGAATGGAAACAATTAGGAGAAGAAGGGCCTACGGGGAATGAATGGGAAGATCGAAAAATTGTAAGAAGAAAAGATTTTTTAGTTAGACGTATGGAATTAGCTAAGCATTTTATTCGAACAAATATAGAACCCGAATGGATGGTTTTATGTCTCTTACCGGTTCTTCCTCCCGAGTTGAGACCCATCATTCAGATAGAAGGGGGTAAACTAATGAGTTCAGATATTAATGAACTCTATAGAAGAGTTATCTATCGGAACAATACTCTTACCGATCTATTAACAACAAGTAGATCTACACCGGGGGAATTAGTAATGTGTCAGGAAAAATTGGTACAAGAAGCCGTGGATACACTTCTTGATAATGGAATCCGTGGACAACCCATGAGGGATGGTCATAATAAGGTTTACAAGTCATTTTCAGATGTAATTGAAGGCAAAGAGGGAAGATTTCGCGAGACTCTGCTTGGGAAACGGGTCGATTATTCGGGGCGCTCGGTGATTGTCGTTGGACCTTCACTTTCATTACATCGCTGTGGATTGCCTCGCGAAATAGCAATAGAGCTCTTCCAGACATTTGTAATTCGTGGTTTAATTAGACAACACCTGGCTTCGAACATAGGAGTTGCTAAGAGTCAAATTCGTGAAAAAAAGCCGATTGTC---------------TGGGAAATCCTTCAAGAAGTCATGCAGGGGCATCCCGTATTACTGAATAGAGCACCTACCCTACATAGATTAGGCATACAGTCATTCCAACCTATTTTAGTGGAAGGACGCACTATTTGTTTACATCCATTAGTTTGTAAGGGGTTCAATGCAGACTTTGATGGGGATCAAATGGCTGTTCATGTGCCTTTATCTTTAGAGGCTCAAGCAGAGGCTCGTTTACTTATGTTTTCTCATATGAATCTCTTATCTCCAGCTATTGGAGATCCCATTTCGGTACCGACTCAAGATATGCTTATTGGACTCTATGTATTAACGAGCGGCACTCGTCGAGGTATTTGTGCAAACAGATATAATCCATGTAATCGAAAAAACTATCAAAATGAAAGAATTTACGAAACAAACTATAAGTATACGAAA------GAACCCTTTTTTTGCAATTCCTATGATGCAATTGGAGCTTATCGACAGAAAAAAATCAATTTAGATAGTCCTTTGTGGCTTCGGTGGCAATTAGATCAACGCGTTATTGCTTCAAGAGAAGTTCCTATCGAAGTTCACTATGAATCTTTTGGTAACTATCATGAGATTTATGCACACTATCTAATAGTAAGAAGTGTAAAAAAAGAAAATTTTTGTATATATATTCGAACCACAGTTGGTCATATTTCTTTTTATCGAGAAATCGAGGAAGCTATACAAGGTTTTTCTCAAGCCTGTTCATATGATACCTAA
>rpoC1_iodes_cirrhosa
ATGATTGATCGGTATAAACATCAACAGCTCCGAATTGGATCAGTTTCTCCTCAACAAATAAGTGCTTGGGCCAATAAAATCCTACCTAATGGAGAGATAGTTGGAGAGGTGACAAAACCCTATACTTTTCATTACAAAACCAATAAACCGGAAAAAGATGGATTATTTTGTGAAAGAATTTTTGGACCTATAAAAAGTGGAATTTGTGCTTGTGGAAATTATCGAGTAATCAGAGATGAAAAAGAAGACCCGAAATTTTGTGAACAATGCGGAGTCGAATTTACTGATTCTCGGATACGCAGGTATCAAATGGGCTACATCAAACTCGCATGCCCAGTAACCCACGTGTGGTATTTGAAACGTCTTCCTAGTTATATTGCGAATCTTTTAGATAAACCCCTTAAAGAATTAGAAGGCCTAGTATACTGCGATGTGTTTTCTTTTGCTAGGCCCATAGCTAAAAAACCTACTTTCTTACGATTACGCGGTTCATTCGAATATGAAATCCAATCCTGGAAATACAGCATTCCCCTTTTCTTTACTACCCAAGGCTTCGATACATTTCGCAATCGAGAAATCTCTACTGGAGCGGGTGCTGTCCGAGAACAATTAGCCGATCTAGATTTACGAATTATTGTAGATAATTCATTGGTAGAATGGAAAGAATTAGGGGAAGATGGGCCCACAGGGAATGAATGGGAAGATCGAAAAGTTGGAAGAAGGAAAGATTTTTTGGTTAGACGCATGGAATTGGCTAAGCATTTTATTCGAACAAATATAGAACCAGAATGGATGGTTTTGTGTCTATTACCAGTTCTTCCTCCTGAGTTGAGACCGATCATCCAGATAGATGGGGGTAAACTAATGAGCTCAGATATTAATGAACTCTATAGAAGAGTTATCTATCGGAACAATACCCTTACCGATCTATTAACAACAAGTAGATCTACGCCAGGAGAATTAGTAATGTGTCAGGAGAAATTGGTACAAGAAGCCGTGGATACCCTTCTTGATAATGGAATCCGCGGACAACCAATGAGGGATGGTCATAATAAAGTTTATAAATCGTTTTCAGATGTAATTGAAGGCAAAGAGGGAAGATTTCGTGAGACTCTGCTTGGCAAACGGGTCGATTATTCAGGACGTTCCGTCATTGTCGTAGGCCCTTCACTTTCATTACATCAATGTGGATTGCCTCGTGAAATAGCAATAGAGCTTTTCCAGACATTTTTAATTCGCGGTTTAATTAGACAACATCTTGCTTCGAACATAGGAGTTGCTAAAAGTAAAATTCGGGAAAAAGAACCCATTGTA---------------TGGGAAATACTTCAAGAAGTTATGCGAGGGCATCCCCTATTGTTGAATAGAGCGCCTACTCTGCATAGATTAGGCATACAGGCATTCCATCCCGTTTTAGTAGAAGGTCGTGCTATTTGTTTACATCCATTAGTTTGTAAGGGATTCAATGCAGACTTTGATGGGGACCAAATGGCTGTTCATGTACCTTTATCTTTGGAGGCTCAAGCAGAAGCTCGTTTACTTATGTTTTCTCATATGAATCTTTTGTCCCCAGCTATTGGGGATCCCATTTCCATACCAACTCAAGATATGCTTATTGGACTCTATATACTAACGAGCAGGAATCGTCGAGGTATTTGTGTAAATAGGTATAATCCATGTAATCAAAGAAACTATCAAAATGAAAGAAGGGAGAAGAATAACTATAAGTATACGAAAAAAAAAGAGCCCTTTTTTTGTAATTCCTATGATGCAATTGGAGCTTATCGCCAGAAACGAATCAATTTAGATAGTCCTTTGTGGCTTCGTTGGCGACTAGATCAACGCGTTATTGCTTCAAGAGAAGCTCCCCTCGAAGTTCACTATGAATCTTTAGGTACCTATTATGAGATTTATGGGCACTATCTAATAGTAAGAAATATAAAAAAAGAAATTCTTTATATATATATTCGAACCACTGTTGGTCATATTTCTCTTTATCGAGAAATCGAAGAAGCCATACAAGGGTTTTGTCAGGCCTCTTTCTATGATACCTAA
>rpoC1_iodes_perrieri
ATGATTGATCGGTATAAACATCAACAGCTCCGAATTGGATCAGTTTCTCCTGAACAAATAAGTGCTTGGGCCAATAAAATCCTACCTAATGGAGAGATAGTTGGAGAGGTGACAAAACCCTATACTTTTCATTACAAAACCAATAAACCGGAAAAAGATGGATTATTTTGTGAAAGAATTTTTGGACCTATAAAAAGTGGAATTTGTGCTTGTGGAAATTATCGAGTAATCGGAGATGAAAAAGAAGACCCGAAATTTTGTGAACAATGCGGAGTCGAATTTACTGATTCTCGGATACGAAGGTATCAAATGGGCTACATCAAACTCGCATG----------------------------------CCCAGT-AGATTCTCGGATACGAAGGTATCAAATGGGCTACATCAAACTCGCAT-------GCCCAGTATTTTCTTTTGCTAGGCCCATAACTAAAAAACCTACTTTCTTACGATTACGTGGTTCATTCGAATATGAAATCCAATCCTGGAAATACAGCATTCCCCTTTTCTTTACTACTCAAGGCTTCGATACATTTCGTAATCGAGAAATCTCTACTGGAGCGGGTGCTGTCCGAGAACAATTAGCCGATCTAGATTTACGAATTATTGTAGATAATTCATTGGTAGAATGGAAAGAATTAGGGGAAGATGGGCCCACAGGGAATGAATGGGAAGATCGAAAAGTTGGAAGAAGGAAGGATTTTTTGGTTAGACGCATGGAATTGGCTAAGAATTTTATTCGAACAAATATCGAACCAGAATGGATGGTTTTGTGTCTATTACCTGTTCTTCCTCCTGAGTTGAGACCGATCATCCAGATAGATGGGGGTAAACTAATGAGCTCAGATATTAATGAACTCTATAGAAGAGTTATCTATCGGAACAATACCCTTACGGATCTATTAACAACAAGTAGATCTACGCCAGGAGAATTAGTAATGTGTCAGGAGAAATTGGTACAAGAAGCCGTGGATACCCTTCTTGATAATGGAATCCGCGGACAACCAATGAGGGATGGTCATAATAAAGTTTATAAATCGTTTTCAGATGTAATTGAAGGCAAAGAGGGAAGATTTCGCGAGACTCTGCTTGGCAAACGAGTCGATTATTCAGGACGTTCCGTTATTGTCGTGGGCCCTTCACTTTCATTACATCGATGTGGATTGCCTCGTGAAGTAGCAATAGAGCTTTTCCAGACATTTTTAATTCGCGGTTTAATTAGACAACATCTTGCTTCGAACATAGGAGTTGCTAAAAGTAAAATTCGGGAAAAAGAACCCATTGTA---------------TGGGAAATACTTCAAAAAGTTATGCGAGGGCATCCTCTATTGTTGAATAGAGCGCCCACTCTGCATAGATTAGGCATACAGGCATTCCATCCCGTTTTAGTAGAAGGTCGTGCTATTTGTTTACATCCATTAGTTTGTAAGGGATTCAATGCAGACTTTGATGGGGACCAAATGGCTGTTCATGTACCTTTATCTTTGGAGGCTCAAGCGGAAGCTCGTTTACTTATGTTTTCTCATATGAATCTTTTGTCCCCAGCTATTGGGGATCCCATTTCCATACCAACTCAAGATATGCTTATTGGACTCTATATACTAACGAGTGGGAATCCTCGAGGTATTTGTGTAAATAGGTATAATCCATGTAATCAAAGAAACTATCAAAATGAAAGAAGGGAGAAGAATAACTATAAGTATACGAAAAAAAAAGAGCCCTTTTTTTGTAATTCCTATGATGCAATTGGAGCTTATCGCCAGAAACGAATCAATTTAGATAGTCCTTTGTGGCTTCGTTGGCGACTAGATCAACGCGTTATTGCTTCAAGAGAAGTTCCCCTCGAAGTTCACTATGAATCTTTAGGTACCTATTATGAGATTTATGGGCACTATCTAATAGTAAGAAGTATAAAAAAAGAAATTCTTTATATATATATTCGAACCACTGTTGGTCATATTTCTCTTTATCGAGAAATCGAAGAAGCCATACAAGGGTTTTGTCAGGCCTCTTTCTATGATACC---
>rpoC1_iodes_scandens
ATGATTGATCGGTATAAACATCAACAGCTCCGAATTGGATCAGTTTCTCCTCAACAAATAAGTGCTTGGGCCAATAAAATCCTACCTAATGGAGAGATAGTTGGAGAGGTGACAAAAATCAA-AC------TCGCATGCCCAGTAACCC------ACGTGTGGTATTT----GAAACGTCTTCCTAGTTATA-----------------TTGCGAATCTTTT-----------AGAT---------------AAACCCCTTAAAGAATTAGAAG---------------------------------------------------------G----------------------------------CCTAGT-ATACT-------------------------------------------------GCGATGTGTTTTCTTTTGCTAGGCCCATAGCTAAAAAACCTACTTTCTTACGATTACGCGGTTCATTCGAATATGAAATCCAATCCTGGAAATACAGCATTCCCCTTTTCTTTACTACCCAAGACTTCGATACATTTTGCAATCGAGAAATCTCTACTGGAGCGGGTGCTGTCCGAGAACAATTAGCCGATCTAGATTTACGAATTATTGTAGATAATTCATTGGTAGAATGGAAAGAATTAGGGGAAGATGGGCCCACAGGGAATGAATGGGAAGATCGAAAAGTTGGAAGAAGGAAGGATTTTTTGGTTAGACGCATGGAATTGGCTAAGCATTTTATTCGAACAAATATAGAACCAGAATGGATGGTTTTGTGTCTATTACCAGTTCTTCCTCCTGAGTTGAGACCGATCATCCAGATAGATGGGGGTAAACTAATGAGCTCAGATATTAATGAACTCTATAGAAGAGTTATCTATCGGAACAATACCCTTACCGATCTATTAACAACAAGTAGATCTACGCCAGGAGAATTAGTAATGTGTCAGGAGAAATTGGTACAAGAAGCCGTGGATACCCTTCTTGATAATGGAATCCGCGGACAACCAATGAGGGATGGTCATAATAAAGTTTATAAATCGTTTTCAGATGTAATTGAAGGCAAAGAGGGAAGATTTCGCGAGACTCTGCTTGGCAAACGGGTCGATTATTCAGGACGTTCCGTCATTGTCGTGGGCCCTTCACTTTCATTACATCAATGTGGATTGCCTCGTGAAATAGCAATAGAGCTTTTCCAGACATTTTTAATTCGCGGTTTAATTAGACAATATCTTGCTTCGAACATAGGAGTTGCTAAAAGTAAAATTCGGGAAAAAGAACCCATTGTA---------------TGGGAAATACTTCAAGAAGTTATGCGAGGGCATCCTCTATTGTTGAATAGAGCGCCTACTCTGCATAGATTAGGCATACAGGCATTCCATCCCGTTTTAGTAGAAGGTCGTGCTATTTGTTTACATCCATTAGTTTGTAAGGGATTCAATGCAGACTTTGATGGGGACCAAATGGCTGTTCATGTGCCTTTATCTTTGGAGGCTCAAGCAGAAGCTCGTTTACTTATGTTTTCTCATATGAATCTTTTGTCCCCAGCTATTGGGGATCCCATTTCCATACCAACTCAAGATATGCTTATTGGACTCTATATACTAACGAGCGGGAATCGTCGAGGTATTTGTGTAAATAGGTATAATCCATGTAATCAAAGAAACTATCAAAATGAAAGAAGGGAGAAGAAAGAG-GTAGGT-TATAGAAAAGAAAGA----------------------------------------------------------------------------------------------------------------------------------------------------------------------------------------------------------------------------------------------------------------------------------------------------------------------
