# Supplementary material for: Complete plastome sequence of Iodes cirrhosa Turcz., the first in the Icacinaceae, comparative genomic analyses and possible split of Idoes species in response to climate changes
Source: PeerJ. 2019 Apr 1;7:e6663. doi: 10.7717/peerj.6663 (PMC6448556; doi:10.7717/peerj.6663)
Supplement: Dataset S9 [file peerj-07-6663-s011.zip › DatasetS9/msa_genes/rpoC2.msa]

>rpoC2_iodes_cirrhosa
ATGGAGGTACTTATGGCAGAACGAGCCAATCTGGTCTTTCACAATAAAATGGTAGACGGAACTGCCATGAAACGACTTATTAGTAGGTTAATAGATCACTTTGGAATGGCATATACATCACACATCCTGGACCAAGTAAAGACTCTGGGTTTCCAACAAGCTACTCTTACATCCATTTCGTTAGGAATTGATGATCTTTTAACAATACCGTCTAAGGGATGGTTAGTTCAAGATTCTGAACAACAAAGTTTGATCTTGGAAAAGCACCATCATTATGGGAATGTACACGCGGTCGAAAAATTACGTCAATCCATTGAGATATGGTATGCTACAAGTGAATATTTACGACAAGAAATGAATCCGAATTTTAGCATGACTGACCCTTTCAATCCAGTTCATATAATGTCTTTTTCGGGAGCTAGGGGAAATGCATCTCAGGTACATCAATTAGTAGGCATGAGAGGATTGATGTCGGATCCCCAAGGACAAATGATTGATTTACCCATTCAAAGCAATTTACGCGAAGGGCTCTCTTTAACAGAATATATCATTTCTTGCTACGGAGCCCGTAAAGGGGTTGTGGATACTGCTGTACGAACATCAGATGCTGGATATCTCACCCGCAGACTTGTTGA---------------------AGTAGTTCAACATATTGTTGTACGTCGAACAGATTGTGGCACCGCCCGAAGTATTTCTGTGAGTCCTCGAAATGGAA------TGATGCCAGAAAGGATTTTTATCCAAACACTAATTGGTCGTGTATTAGCGGATGATATATATATGGGCCCGCGATGTATTGCCACTCGAAATCAAGATATTGGGATTAAGCTTGTCAATCGATTCATAACCTTTCGAGCACAACCAATATCTATTCGAACTCCCTTTACTTGTAGGAGTACATCTTGGATCTGTCGATTATGTTATGGCCGGAGTCCTGCTCATGGTGATCTGGTTGAATTGGGGGAAGCTGTAGGTATTATTGCAGGTCAATCTATTGGAGAACCGGGTACTCAATTAACATTAAGAACTTTTCATACTGGCGGAGTATTCACGGGGGGTACTGCAGAACATGTGCGAGCACCATCTAATGGAAAAATAA---------AATTCAATGAGAATTTGGTTCATCCAACACGTACACGTCATGGGCATCCTGCCTTTCTGTGTTCTATAGACTTGTATGTAACTATTGAGAGTGAAGATATTATACATAATGTATATATTCCATCCAAAAGTTTTCTTTTAGTTCAAAACGATCAATATGTCGAATCAGAACAAGTGATTGCTGAGATTCGCGCGAGAACATTCATTTTCAATTTTAAAGAGAAGGTTCGAAAACATATTTATTCTGACTCAGAGGGAGAAATGCACTGGAGTACCGATGTGTATCATACGCCGGAATTTACATATGGTAATGTTCATCTCTTACCAAAACCAAGTCATTTATGGATATTATTAGGAGTGTCGTGCAGATCCAGTCTAGTCTCCCCTTTACTTCACAAGGATCAAGATCAAATGAACGCCCATTCTCTTTCTGTCAAGCAAGGATCTATTTCTAGTCCTTCAGTAACTAATGATCAGGCGAGGCATAAATTCTTTAGTTCGAATTTTTCTGGTAAAAAAGAAGACAGGATTCCTAATTATTCAGAACTAAATCGAATCCTATGTACTAGTCGTTCTAATCTCATATATTCGTACACTCTTCACGAGAATTCTGATTTATTGGCAAAGAGGCGAAGAAATAGATTCATCATCCCACTTCAATCGATTCGCGAACGCGAGAACGAACTAATGCCCCGTTCAGGTATCTCGATTGAAATACCCATAAATGGTACTTTCAGTAGAAATAGTATTCTTGCTTATTTCGACGAGCCTCGATACAGAAGAACGAGTTCGGGAATTACTAAATATGGTACTTTAGAAGTGCATTCAATTGTCAAAAAAGAGGATTTGGTTGAGTATCAAGGAGTCAAGGAATTTAGGCCAAAGTACCAAAACCAAACGAAAGTCGATCGATTTTTTTTCATTCCCGAGGAAGTTCATATCTTACCTGAATCCTCTTCCATAATGGTACGGAACAATAGTATCATTGGGGTAGATACACAAATCACTTTAAATACAAGAAGCCGAGTCGGCGGATTGGTTCGAGTGGAGAGAAAAAAAAAAA-GAATTGAACTTAAAATCTTTTCTGGAGATATTCATTTTCCCGGAGAAACAGATAAG----------------------------------------------------------------------------ATATCCCGGCATAGTGGCGTTTTGATACCACCAGGAATGGGAAAAGCAAATTCCAAGGAATCCAAAAAATTTAAAAATTGGATCTATGTTCAACGGATCACACCTAGCAAGAAAAAGTATTTTGTTTTGGTTCGACCGGTCGTCGCATATGAAATAACGGACGGTATAAATTTATCAACACTTTTTCCCCCGGATCTGTTGCAGGAAGGGGATAATGTGCAACTTCGAATTGTCAATTATATCCTTTATGGAAATGGCAAACCAATTCGAGGAATTTCTGACACAAGTATTCAATTGGTTCGGACTTGTTTAGTATTGAATTGGGACCAAGACACAAAAAATTCTTCTAGCGAGGAAGCCCGCGCTTCCTTTGTTGAAATAAAAACAAATGGTTTGATTCGAGATTTTCTAAGAGTTGACTTAGTGAAATCCCCTATTTCGTATAGCAGAAAACGTAAAGATCCATCGAGTTTGGGATTGATCTCTGATAATGGATTAGACCGCGCTAATACCAATCCGTTTTCTTACATTTC---CAAGACAGGGATTC---GACAATACTTTAACCAAAATCAAGGAACTATTCATACGTTGTTGAATAGAAATAAGGAATGCCAATCTTTAATAATTTTGACATCATCCAATTGTTTTCGAATGGGTCCATTCAACGATGTAAAATATCAT------AATGGGATAAAGGAATCAATTAAAAAGGATCCCCTAATGCCAATTAGAAATTCATTGGGCCCTTTAGGAACAGCCCTTCCAATTGCGAATTTTTATTCATTTTACCATTTAATAACGCATAATCAGGTTTTGGTAACTAACTATTTGCAACTTAACAATTTAAAACAGACTTTTCAAGTACTTAACTATTATTTAATGGATGAAAATGGAAAAATTTATAATCCTGATCTATTCAATAACATCATTTTGAATCCATTCAATTTGAATTGGTATTTTCTCCATCA------------CAATTATTGTGAAGAGACGTCTACAATAATTAGTCTTGGACAGTTTATTTGTGAAAATGTATGTATAGCCAAAAACGGACCACATCTAAAATCGGGTCAAGCTCTAATTGTTCAAGTTAACTCTGTAGTAATACGATCAGCCAGGTCTTATTTGGCCACCCCGGGAGCAAGCGTTCATGGCCATTATGGTAAAATCCTTTATGAAGGAGATACATTAGTTACATTTATATATGAAAAATCGAGATCTGGTGATATAACGCAAGGTCTTCCAAAAGTGGAACAGGTATTAGAAGTGCGCTCGGTTGATTCTATATCGATGAATTTAGAAAATAGGATTGAGGGCTGGAACGAATGTATACCAAGAATTCTTGGAATTCCGTGGGGATTCTTGATTGGTGCTGAGCTAACTATAGCACAAAGTCGTATCTCTTTGGTTAATAAAATACAAAAGGTTTATCGATCCCAGGGGGTGCAGATCCATAATAGACATATAGAAATTATTGTACGTCAAATAACATCAAAAGTTTTGGTTTCAGAAGATGGAATGTCTAATGTTTTTTTACCCGGAGAACTAATTGGATTGTTGCGAGCGGAACGAATGGGACGCGCTTTGGAAGAAGCGATCTGTTACCGAGCCATCTTATTAAGAATAACAAGAGCATCTCTCAATACTCAAAGTTTTATATTTGAGGCCAGTTTTCAAGAAACTGCTCGAGTTTTAGCAAAAGTAGCTCTACAGGGTTGCATCTATTGGTTGAAAGGCCTGAAAGAAAACGTTGTTCTGAGGGGGATGATACCTGTTGGTACTGGATTCAA---AGGATTAGTGCATACTTCAAGGCACTATAACAACATTCTTTTTGATTTCAAAAAGAAGAATTTA------TTCGAGGGGGAAATAGGAGATATTTTGTTTCACCACCGAAAATTATTTGATTCTTGCCTTTCAAAGAATTTCTATGATACATCAGAACAATCATTTATACGATTTAATGATTCCTAA
>rpoC2_iodes_scandens
------------------------------------------------------------------------------------------------------------------------------------------------------------------------------------------------------------------------------------------------------------------------------------------------------------------------------------------------------------------------------------------------------------------------------------------------TCTCAGGTACATCAATTAGTAGGCATGAGGGGATTAATGTCGGATCCCCAAGGACAAATGATTGATTTACCCATTCAAAGCAATTTACGCGAAGGGCTCTCTTTAACAGAATATATCATTTCTTGCTACGGAGCCCGTAAAGGGGTTGTGGATACTGCTGTACGAACATCAGATGCTGGATATCTCACCCGCAGACTTGTTGA---------------------AGTAGTTCAACATATTGTTGTACGTCGAACAGATTGTGGCACCGCCCGAAGTTTTTCTGTGAGTCCTCGAAATGGAA------TGATGTCAGAAAGGATTTTTATCCAAACACTAATTGGTCGTGTATTAGCGGATGATATATATATGGGCCCGCGATGTATTGCCACTCGAAATCAAGATATTGGGATTAAGCTTGTCAATCGATTCATAACCCTTCGAGCACAGCCAATATCTATTCGAACTCCCTTTACTTGTAGGAGTACATCTTGGATCTGTCGATTATGTTATGGACGGAGTCCTGCTCATGGTGATCTGGTTGAATTGGGGGAAGCTGTAGGTATTATTGCGGGTCAATCTATTGGAGAACCGGGTACTCAATTAACATTAAGAACTTTTCATACTGGCGGAGTATTCACGGGGGGTACTGCAGAACATGTGCGAGCACCATCTAATGGAAAAATAA---------AATTCAATGAGAATTTGGTTCATCCAACACGTACACGTCATGGGCATCCTGCCTTTCTGTGTTCTATAGACTTGTATGTAACTATTGAGAGTGAAGATATTATACATAATGTATATATTCCACCCAAAAGTTTTCTTTTAGTTCAAAACGATCAATATGTCGAATCAGAACAAGTGATTGCTGAGATTCGCGCGAGAGCATTCATTTTCAATTTTAAAGAGAAGGTTCGAAAACATATTTATTCTGACTCAGAGGGAGAAATGCACGGCACTCC------------------------------TAATAATATCCAT------------------------------------------------------------------------------AAGGTTCGAAAACATAT------------------------------------------------------------------------------------------TTATTCTGACTCAGAGGGAGAAA-----------------------------------TGCACTGGA-GTACCGAT-----------GTGTATCATACACCGGAATTT--ATATAT-GGTAATG---------------TTCATC-TCTTACCAAAACCAAGTC-------------------------------------------------ATTTATGGATATTATT------------AGGAGTGCCGTGCATTTC--------------------------------------------TGGTACTTTAGAAGTGCATTCAATTGTCAAAAAAGAGGATTTGGTTGAGTATCAAGGAGTCAAGGAATTTAGGCCAAAGTACCAAAACCAAACGAAGGTAGATCGATTTTTTTTCATTCCCGAGGAAGTTCATATCTTATCTGAATCTTCTTCCATAATGGTACGGAACAATAGTATCATTGGGGTAGATACACAAATCACTTTAAATAGAAGAAGCCGAGTCGGCGGATTGGTTCGAGTGGAGAGAAAAAAAAAAA-GAATTGAACTTAAAATATTTTCTGGAGATATTCATTTTCCCGGAGAAACAGATAAG----------------------------------------------------------------------------ATATCCCGGCATAGTGGCGTTTTGATACCACCAGGAATGGGAAAAGCAAATTCCAAGGAATCCAAAAAATTTAAAAATTGGATCTATGTTCAACGGATCACACCTCGCAAGAAAAAGTATTTTCTTTTGGTTCGACCGGTCGTCGCATATGAAATAACGGACGGTATAAATTTATCAACACTTTTTCCCCCGGATCTGTTGCAGGAAGGGGATAATGTGCAACTTCGAATTGTCAATTATATCCTTTATGGAAATGGCAAACCAATTCGAGGAATTTCTGACACAAGTATTCAATTGGTTCGGACTTGTTTAGTATTGAATTGGGACCAAGACACAAAAAATTCTTCTAGCGAGGAAGCCCGCGCTTCCTTTGTTGAAATAAAAACAAATGGTTTAATTCGAGATTTTCTAAGAGTTGACTTAGTGAAATCCCCTATTTCGTATAGCAGAAAACGTAAAGATCCATCGAGTTTGGGATTGATCTCTGATAATGGATTAGACCGCGCTAATACCAATCCGTTTTTTTACATTTC---CAAGACAGGGATTC---GACAATACTTTAACCAAAATCAAGGAACTATTCATACGTTGGTGAATAGAAATAAGGAATGCCAATCT------------------------------------------------------GAGTATCA-----------------AGGAGTCAA---------------------------------------------------------------------------------------------------------------------------------------GGAATTTAGGCCA--------AAGTACCAAA---------ACCAAACGAAGGTAGA------------TCTGATC-----------------------------------------------------------------------------------------------------------------------------------GTAGCCAAAAATGGACCACATCTAAAATCGGGTCAAGTTCTAATTGTTCAAGTTAACTCTGTAGTAATACGATCAGCCAGGTCTTATTTGGCCACCCCAGGAGCAACCGTTCATGGCCATTATGGTAAAATCCTTTATGAAGGAGATACATTAGTTACATTTATATATGAAAAATCGAGATCTGGTGATATAACGCAAGGTCTTCCAAAAGTGGAACAGGTATTAGAAGTGCGCTCGGTTGATTCAATATCGATGAATTTAGAAAATAGGATTGAGGGCTGGAACGAATGTATACCAAGAATTCTTGGAATTCCGTGGGGATTCTTGATTGGTGCTGAGCTAACTATAGCACAAAGTCGTATCTCTTTGGTTAATAAAATACAAAAGGTTTATCGATCCCAGGGGGTGCAGATCCATAATAGACATATAGAAATTATTGTACGTCAAATAACATCAAAAGTTTTGGTTTCAGAAGATGGAATGTCTAATGTTTTTTTACCCGGAGAACTAATTGGATTGTTGCGGGCGGAACGAATGGGACGTGCTTTGGAAGAAGCGATCTGTTACCGAGCCATCTTATTAGGAATAACAAGAGCATCTCTCAATACTCAAAGTTTTATATCTGAGGCGAGTTTTCAAGAAACCACTCGAGTTTTAGCAAAAGCAGCTCTCCGGGGTCGTATCGATTGGTTGAAAGGTCTGAAAGAGAACGTTGTTCTGGGGGGGATGATACCTGTTGGTACTGGATTCAA---AGGATTAGTGCATACTTCAAGGCACTATAACAACATTCCTTTTGAAATCAAAAAGAAGAATTTA------TTCGAGGGGGAAATAGGAGATATTTTGTTTCACCACCGAAAATTATTTGATTCTTGCCTTTCAAAGAATTTCTATGATACATCAGAACAATCATTTATAGGATTTAATGATTCC---
>rpoC2_iodes_klaineana
ATGGAGGTACTTATGGCAGAACGGGCCAATCTGGTCTTTTACAATAAAATGGTAGACGGAACTGCCATGAAACGACTTATTAGTAGGTTAATAGATCACTTTGGAATGGCATATACATCACACATCCTGGACCAAGTAAAGACTCTGGGTTTCCAACAAGCTACTCTTACATCCATTTCGTTAGGAATTGATGATCTTTTAACAATACCGTCTAAGGGATGGTTAGTTCAAGATTCTGAACAACAAAGTTTGATCTTGGAAAAGCACCATCATTATGGGAATGTACACGCGGTCGAAAAATTACGTCAATCCATTGAGATATGGTATGCTACAAGTGAATATTTGCGACAAGAAATGAATCCGAATTTTAGCATGACTGACCCTTTTAATCCAGTTCATATAATGTCTTTTTCGGGAGCTAGGGGAAATGCATCTCAGGTACATCAATTAGTAGGCATGAGAGGATTAATGTCGGATCCCCAAGGACAAATGATTGATTTACCCATTCAAAGCAATTTACGCGAAGGGCTCTCTTTAACAGAATATATCATTTCTTGCTACGGAGCCCGTAAAGGGGTTGTGGATACTGCTGTACGAACATCAGATGCTGGATATCTCACCCGCAGGCTTGTTGA---------------------AGTAGTTCAACATATTGTTGTACGTCGAACAGATTGTGGCACCGCCCGAAGTATTTCTGTGAGTCCTCGAAATGGAA------TGATGCCGGAAAGGATTTTTATCCAAACACTAATTGGTCGTGTATTAGCGGATGATATATATATGGGCCCGCGATGTATTGCCACTCGAAATCAAGATATTGGGATTAAGCTTGTAAATCGATTCATAACCTTTCGAGCACAACCAATATCTATTCGAACTCCCTTTACTTGTAGGAGTACATCTTGGATCTGTCGATTATGTTATGGACGGAGTCCTGCTCATGGTGATCTGGTTGAATTGGGGGAAGCTGTAGGTATTATTGCGGGTCAATCTATTGGAGAACCGGGTACTCAATTAACATTAAGAACTTTTCATACTGGCGGAGTATTCACGGGGGGTACTGCAGAACATGTGCGAGCACCATCTAATGGAAAAATAA---------AATTCAATGAGAATTTGGTTCATCCAACACGTACACGTCATGGGCATCCTGCCTTTCTGTGTTCTATAGACTTGTATGTAACTATTGAGAGTGAAGATATTATACATAATGTATATATTCCACCCAAAAGTTTTCTTTTAGTTCAAAACGATCAATATGTCGAATCAGAACAAGTGATTGCTGAGATTCGCGCGAGAGCATTCACTTTCAATTTTAAAGAGAAGGTTCTAAAACATATTTATTCTGACTCAGAGGGAGAAATGCACTGGAGTACCGATGTGTATCATACACCGGAATTTACATATGGTAATGTTCATCTCTTACCAAAACCAAGTCATTTATGGATATTATTAGGAGTGCCGTGCAGATCCAGTCTAGTCTCCCCTTTACTTCACAAGGATCAAGATCAAATCAACGCCCATTCTCTTTCTGTCAAGCAAGGATCTATTTCTAGTCCCTCAGTAACTAATGATCAGGCGAGACATAAATTCTTTAGTTCGAATGTTTCTGGTAAAAAAGAAGACAGGAGTACTAATTATTCAGAACTAAATCGAATCCTATGTACTAGTCGTTCTAATCTCATATATTCGGACATTCTTCACGAGAATTCTGATTTATTGGCAAAGAGGCGAAGAAATAGATTCATCATCCCACTTCAATCGATTCACGAACGCGAGAACGAACTAATGCCACGTTCAGGTATCTCGATTGAAATACCCAGAAATGGTACTTTCAGTAGAAATGGTATTCTTGCTTATTTCGACGAGCCTCGATACAGAAGAACGAGTTCGGGAATTACTAAATATGGCACTTTAGAAGTGCATTCAATTGTCAAAAAAGAGGATTTGGTTGAGTATCAAGGAGTCAAGGAATTTAGGCCAAAATACCAAAACCAAACGAAAGTAGATCGATTTTTTTTCATTCCCGAGGAAGTTCATATCTTACCCGAATCTTCTTCCATAATGGTACGGAACAATAGTATCATTGGGGTAGATACACAAATAACTTTAAATACAAGAAGCCGAGTCGGCGGATTGGTTCGAGTGGAGAGAAAAAAAAAAA-GAATTGAACTTAAAATCTTTTCTGGAGATATTCATTTTCCCGGGGAAACAGATAAG----------------------------------------------------------------------------ATATCCCGGCATAGTGGCGTTTTGATACCACCAGGAATGGGAAAAGCAAATTCCAAGGAATCCAAAAAATTTAAAAATTGGATCTATGTTCAACGGATCACACCTAGCAAGAAAAAGTATTTTGTTTTGGTTCGACCGGTCGTCGCATATGAAATAACGGACGGTATAAATTTATCAACACTTTTTCCCCCGGATCTGTTGCAGGAAAGGGATAATGTGAAACTTCGAGTTGTCAATTATATCCTTTATGGAAATGGCAAACCAATTCGAGGAATTTCTGACACAAGTATTCAATTGGTTCGGACTTGTTTAGTATTGAATTGGGACCAAGACACAAAAAATTCTTCTAACGAGGAAGCCCGCGCTTCCTTTGTTGAAATAAAAATAAATGGTTTGATTCGAGATTTCCTAAGAGTTGACTTAGTGAAATCCCCTATTTCGTATAGCAGAAAACGTAAAGATCCATCGAGTTCGGGATTGATCTCTGATAATGGATCAGACCGTGCTAATACCAATCCGTTTTCTTACATTTC---CAAGACAGGGATTC---GACAATACTTTAACCAAAATCAAGGAACTATTCATACGTTGGTGAATAGAAATAAGGAATGCCAATCTTTAATAATTTTGTCATCATCCAATTGTTTTCGAATGGGTCCATTCAACGATGTAAAATATCATTATCATAATGGGATAAAGGAATCAATTAAAAAGGATCCCCCAATGCCAATTAGAAATTTATTGGGCCCTTTAGGAACAGCCCTTCCAATTGCGAATTTTTATTCATTTTACCATTTAATAACGCATAATCAGGTTTTGGCAACTAACTATTTGCAACTTAACAATTTAAAACAGACTTTTCAAGTACTTAACT-------ATTATTTAATGCTCCA-----------TCACAATT------------------------------------------------------------------------ATTGTGAAGAGACGTCTACAATAATTAGTCTTGGACAGTTTATTTGTGAAAATGTATGTATAGCAAAAAATGGACCACATCTAAAATCGGGTCAAGTTCTAATTGTTCAAGTTAACTCTGTAGTAATACGATCAGCCAGGCCTTATTTGGCCACCCCAGGAGCAACCGTTCATGGCCATTATGGTAAAATCCTTTATGAAGGAGATACATTAGTTACGTTTATATATGAAAAATCGAGATCTGGTGATATAACGCAAGGTCTTCCAAAAGTGGAACAGATATTAGAAGTGCGCTCGGTTGATTCAATATCGATGAATCTAGAAAATAGGATTGAGGGCTGGAACGAATGTATACCAAGAATTCTTGGAATTCCGTGGGGATTCTTGATTGGTGCTGAGCTAACTATAGCACAAAGTCGTATCTCTTTGGTTAATAAAATACAAAAAGTTTATCGATCCCAGGGGGTGCAGATCCATAATAGACATATAGAAATTATTGTACGTCAAATAACATCAAAAGTTTTGGTTTCAGAAGATGGAATCTCTAATGTTTTTTTACCCGGAGAACTAATTGGATTGTTGCGAGCGGAACGAATGGGACGCGCTTTGGAAGAAGCGATCTGTTACCGAGCCATCTTATTAGGAATAACAAAAGCATCTCTCAATACTCAAAGTTTTATATCTGAGGCGAGTTTTCAAGAAACTGCTCGAGTTTTAGCAAAAGCAGCTGTCCGGGGTCGTATCGATTGGTTGAAAGGCCTGAAAGAGAACGTTGTTCTGGGGGGGATGATACCTGTTGGTACTGGATTCAA---AGGATTAGTGCATACTTCAAGGCACTATAACAACATTCCTTTTGAAATCAAAAAGAAGAATCTA------TTCGAGGGGGAAATAGGAGATATTTTGTTTCACCACCGAAAATTATTTGATTCTTGCCTTTCAAAGAATTTCTATGATACATCAGAACAATCATTTATAGGGTTTAATGATTCC---
>rpoC2_iodes_perrieri
ATGGAGGTACTTATGGCAGAACGGGCCAATCTGGTCTTTCACAATAAAATGGTAGACGGAACTGCCATGAAACGACTTATTAGTAGGTTAATAGATCACTTTGGAATGGCATATACATCACACATCCTGGACCAAGTAAAGACTCTGGGTTTCCAACAAGCTACTCTTACATCCATTTCGTTAGGAATTGATGATCTTTTAACAATACCGTCTAAGGGATGGTTAGTTCAAGATTCTGAACAACAAAGTTTGATCTTGGAAAAGCACCATCATTATGGGCATGTACACGCGGTCGAAAAATTACGTCAATCCATTGAGATATGGTATGCTACAAGTGAATATTTGCGACAAGAAATGAATCCGAATTTTAGCATGACTGACCCTTTTAATCCAGTTCATATAATGTCTTTTTCGGGAGCTAGGGGAAATGCATCTCAGGTACATCAATTAGTAGGCATGAGAGGATTAATGTCGGATCCCCAAGGACAAATGATTGATTTACCCATTCAAAGCAATTTACGCGAAGGGCTCTCTTTAACAGAATATATAATTTCTTGCTACGGAGCCCGTAAAGGGGTTGTGGATACTGCTGTACGAACATCAGATGCTGGATATCTTACCCGCAGGCTTGTTGA---------------------AGTAGTTCAACATATTGTTGTACGTCGAACAGATTGTGGCACCGCCCGAAGTATTTCTGTGAGTCCTCGAAATGGAA------TGATGCCGGAAAGGATTTTTATCCAAACACTAATTGGTCGTGTATTAGCGGATGATATATATATGGGCCCGCGATGTATTGCCACTCGAAATCAAGATATTGGGATTAAGCTTGTAAATCGATTCATAACCTTTCGAGCACAACCAATATCTATTCGAACTCCCTTTACTTGTAGGAGTACATCTTGGATCTGTCGATTATGTTATGGCCGGAGTCCTGCTCATGGTGATCTGGTTGAATTGGGGGAAGCTGTAGGTATTATTGCGGGTCAATCTATTGGAGAACCGGGTACTCAATTAACATTAAGAACTTTTCATACTGGCGGAGTATTCACGGGGGGTACTGCAGAACATGTGCGAGCACCATCTAATGGAAAAATAA---------AATTCAATGAGAATTTGGTTCATCCGACACGTACACGTCATGGGCATCCTGCCTTTCTGTGTTCTATAGACTTGTATGTAACTATTGAGAGTGAAGATATTATACATAATGTATATATTCCACCCAAAAGTTTTCTTTTAGTTCAAAACGATCAATATGTCGAATCAGAACAAGTGATTGCTGAGATTCGCGCGAGAACATTCACTTTCAATTTTAAAGAGAAGGTTCTAAAACATATTTATTCTGACTCAGAGGGAGAAATGCACTGGAGTACCGATGTGTATCATACACCGGAATTTACATATGGTAATGTTCATCTCTTACCAAAACCAAGTCATTTATGGATATTATTAGGAGTGCCGTGCAGATCCAGTCTAGTCTCCCCTTTACTTCACAAGGATCAAGATCAAATGAACGCCCATTCTCTTTCTGTCAAGCAAGGATCCATTTCTAGTCCCTCAGTAACTAATGATCAGGCGAGACATAAATTCTTTAGTTCGAATTTTTCTGGTAAAAAAGAAGACAGGATTACTAATTATTCAGAACTAAATCGAATCCTATGTACTAGTCGTTCTAATCTCATATATTCGGACATTCTTCACGAGAATTCTGATTTATTGGCAAAGAGGCGAAGAAATAGATTCATCATCCCACTTCAATCGATTCACGAACGCGAGAACGAACTAATGCCACGTTCAGGTATCTCGATTGAAATACCCATAAATGGTACTTTCAGTAGAAATAGTATTCTTGCTTATTTCGACGAGCCTCGATACAGAAGAACGAGTTCGGGAATTACTAAATATGGTACTTTAGAAGTGCATTCAATTGTCAAAAAAGAGGATTTGGTTGAGTATCAAGGAGTCAAGGAATTTAGGCCAAAATACCAAAATCAAACGAAAGTAGATCTATTTTTTTTCATTCCCGAGGAAGTTCATATCTTATCAGAATCTTCTTCCATAATGGTACGGAACAATAGTATTATTGGGGTAGATACACAAATCACTTTAAATACAAGAAGCCGAGTTGGCGGATTGGTTCGAGTGGAGAGAAAAAAAAAAA-GAATTGAACTTAAAATCTTTTCTGGAGATATTCATTTTCCCGGAGAAACAGATAAG----------------------------------------------------------------------------ATATCCCGGCATAGTGGCGTTTTGATACCACCAGGAATGGGAAAAGCAAATTCCAAGGAATCCAAAAAATTGAAAAATTGGATCTATGTTCAACGGATTACACCTAGCAAGAAAAAGTATTTTGTTTTGGTTCGACCGGTCGTCGCATATGAAATAACGGACGGTATAAATTTATTAACACTTTTTCCCCCGGATCTGTTGCAGGAAAGGGATAATGTGAAACTTCGAGTTGTCAATTATATCCTTTATGGAAATGGCAAACCAATTCGAGGAATTTCTGACACAAGTATTCAATTGGTTCGGACTTGTTTAGTATTGAATTGGGACCAAGACACAAAAAATTCTTCTAACGAGGGAGCCCGCGCTTCCCTTGTTGAAATAAAAACAAATGGTTTGATTCAAGATTTCCTAAGAATTGACGTAGTGAAATCCCCTATTTCGTATAGCAGAAAACGTAAAGATCCATCGAGTTCGGGATTGATCTCTGATAATGGATCAGACCGTGCTAATACCAATCCGTTTTCTTACATTTC---CAAGACAGGGATTC---GACAATACTTTAACCAAAATCAAGGAACTATTCATACGTTGGTGAATAGAAATAAGGAATGCCAATCTTTAATAATTTTGTCATCATCCAATTGTTTTCGAATGGGTCCATTCAACGATGTAAAATATCAT------AATGGGATAAAGGAATCAATTAAAAAGTATCCCCCAATGCCAATTCGAAATTCATTGGGCCCTTTAGGAACAGCCCTTCCAATTGCGAATTTTTATTCATTTTACCATTTAATAACGTATAATCAGGTTTTAGCAACTAACTATTTGCAACTTAACAATTTAAAACAGACTTTTCAAGTACTTAACTATTATTTAATGGATGAAAATGGAAAAATTTATAATCCTGATCTATTCA---------TTTTGAATCCATTCAATTTGAATTGGTATTTTCTCCATCA------------CAATTATTGTGAAGAGACGTCTACAATAATTAGTCTTGGACAGTTTATTTGTGAAAATGTATGTATAGCCAAAAATGGACCACATCTAAAATCGGGTCAAGTTTTAATTGTTCAAATTAACTCTGTAGTAATACGATCAGCCAGGCCTTATTTGGCTACCCCAGGAGCAACCGTTCATGGCCATTATGGTAAAATCCTTTATGAAGGAGATACATTAGTTACGTTTCTATATGAAAAATCGAGATCTGGTGATATAACGCAAGGTCTTCCAAAAGTAGAACAGGTATTAGAAGTGCGCTCGGTTGATTCAATATCGATGAATCTAGAAAATAGGATTGAGGGCTGGAACGAATGTATACCAAGAATTCTTGGAATTCCGTGGGGATTCTTGATTGGTGCTGAGCTAACTATAGCACAAAGTCGTATCTCTTTGGTTAATAAAATACAAAAAGTTTATCGATCCCAGGGGGTGCAGATCCATAATAGACATATAGAAATTATTGTACGTCAAATAACATCAAAAGTTTTGGTTTCAGAAGATGGAATGTCTAATGTTTTTTTACCCGGAGAACTAATTGGATTGTTGCGAGCGGAACGAATGGGACGCGCTTTGGAAGAAGCGATCTGTTACCGAGCCATCTTATTAGGAATAACAAAAGCATCTCTCAATACTCAAAGTTTTATATCTGAGGCGAGTTTTCAAGAAACTGCTCGAGTTTTAGCAAAAGCAGCTCTCCGGGGTCGTATCGATTGGTTGAAAGGCCTGAAAGAGAACGTTGTTCTGGGGGGGATGATACCTGTTGGTACTGGATTCAA---AGGATTAGTGCATACTTCAAGGCACTATAACAACCTTCCTTTTGAAATCAAAAAGAAGAATCTA------TTCGAGGGGGAAATAGGAGATATTTTGTTTCACCACCGAAAATTATTTGATTCTTGCCTTTCAAAGAATTTCTATGATACATCAGAACAATCATTTATAGGGTTTAATGATTCC---
>rpoC2_iodes_liberica
ATGGAGGTACTTATGGCAGAACGGGCCAATCTGGTCTTTTACAATAAAATGGTAGACGGAACTGCCATGAAACGACTTATTAGTAGGTTAATAGATCACTTTGGAATGGCATATACATCACACATCCTGGACCAAGTAAAGACTCTGGGTTTCCAACAAGCTACTCTTACATCCATTTCGTTAGGAATTGATGATCTTTTAACAATACCGTCTAAGGGATGGTTAGTTCAAGATTCTGAACAACAAAGTTTGATCTTGGAAAAGCACCATCATTATGGGAATGTACACGCGGTCGAAAAATTACGTCAATCCATTGAGATATGGTATGCTACAAGTGAATATTTGCGACAAGAAATGAATCCGAATTTTAGCATGACTGACCCTTTTAATCCAGTTCATATAATGTCTTTTTCGGGAGCTAGGGGAAATGCATCTCAGGTACATCAATTAGTAGGCATGAGAGGATTAATGTCGGATCCCCAAGGACAAATGATTGATTTACCCATTCAAAGCAATTTACGCGAAGGGCTCTCTTTAACAGAATATATCATTTCTTGCTACGGAGCCCGTAAAGGGGTTGTGGATACTGCTGTACGAACATCAGATGCTGGATATCTCACCCGCAGGCTTGTTGA---------------------AGTAGTACAACATATTGTTGTACGTCGAACAGATTGTGGCACCGCCCGAAGTATTTCTGTGAGTCCTCGAAATGGAA------TGGTGCCAGAAAGGATTTTTATCCAAACACTAATTGGTCGTGTATTAGCGGATGATATATATATGGGCTCGCGATGTATTGCCACTCGAAATCAAGATATTGGGATTAAGCTTGTAAATCGATTCATAACCTTTCGAGCACAACCAATATCTATTCGAACTCCCTTTACTTGTAGGAGTACATCTTGGATCTGTCGATTATGTTATGGACGGAGTCCTGCTCATGGTGATCTGGTTGAATTGGGGGAAGCTGTAGGTATTATTGCGGGTCAATCTATTGGAGAACCGGGTACTCAATTAACATTAAGAACTTTTCATACTGGCGGAGTATTCACGGGGGGTACTGCAGAACATGTGCGAGCACCATCTAATGGAAACAGAAAATTCAATAAATTCAATGAGAATTTGGTTCATCCAACACGTACACGTCATGGGCATCCTGCCTTTCTGTGTTCTATAGACTTGTATGTAACTATTGAGAGTGAAGATATTATACATAATGTATATATCCCACCCAAAAGTTTTCTTTTAGTTCAAAACGATCAATATGTCGAATCAGAACAAGTGATTGCTGAGATTCGTGCGAGAGCATTCACTTTCAATTTTAAAGAGAAGGTTCTAAAACATATTTATTCTGACTCAGAGGGAGAAATGCACTGGAGTACCGATGTGTATCATACACCGGAATTTACATATGGTAATGTTGATCTCTTACCAAAACCAAGTCATTTATGGATATTATTAGGAGTGCCGTGCAGATCCAGTCTAGTCTCCCCTTTACTTCACAAGGATCAAGATCAAATGAACACCCATTCTCTTTCTGTCAAGCAAGGATCTATTTCTAGTCCCTCAGTAACTAATGATCAGGCGAGACATAAATTCTTTAGTTCGAATGTTTCTGGTAAAAAAGAAGACAGGATTACTAATTATTCAGAACTAAATCGAATCCTATGTACTAGTCGTTCTAATCTCATATATTCGGACATTCTTCACGAGAATTCTGATTTATTGGCAAAGAGACGAAGAAATAGATTCATCATCCCACTTCAATCGATTCACGAACGCGAGAACGAACTAATGCCACGTTCAGGTATCTCGATTGAAATACCCAGAAATGGT---------------------------------------CCTCGATACAGAAGAACGAGTTCGGGAATTACTAAATATGGCACTTTAGAAGTGCATTCAATTGTCAAAAAAGAGGATTTGGTTGAGTATCAAGGAGTCAAGGAATTTAGGCCAAAATACCAAAACCAAACGAAAGTAGATCAATTTTTTTTCATTCCCGAGGAAGTTCATATCTTACCCGAATCTTCTTCCATAATGGTACGGAACAATAGTATCATTGGGGTAGATACACAAATAACTTTAAATACAAGAAGCCGAGTCGGCGGATTGGTTCGAGTGGAGAGAAAAAAAAAAA-GAATTGAACTTAAAATCTTTTCTGGAGATATTCATTTTCCCGGGGAAACAGATAAG----------------------------------------------GATATTCATTTTCCCGGAGAAACAGATAAGATATCCCGGCATAGTGGCGTTTTGATACCACCAGGAATGGGAAAAGCAAATTCCAAGGAATCCAAAAAATTTAAAAATTGGATCTATGTTCAACGGATTACACCTAGCAAGAAAAAGTATTTTGTTTTGGTTCGACCGGTCGTCGCATATGAAATAACGGACGGTATAAATTTATCAACACTTTTTCCCCCGGATCTGTTGCAGGAAAGGGATAATGTGAAACTTCGAGTTGTCAATTATATCCTTTATGGAAATGGCAAACCAATTCGAGGAATTTCTGACACAAGTATTCAATTGGTTCGGACTTGTTTAGTATTGAATTGGGACCAAGACACAAAAAATTCTTCTAACGATGAAGCCCGCGCTTCCTTTGTTGAAATAAAAATAAATGGTTTGATTCGAGATTTCCTAAGAGTTGACTTAGTGAAATCCCCTATTTCGTATAGCAGAAAACGTAAAGATCCATCGAGTTCGGGATTGATCTCTGATAATGGATCAGACCGTGCTAATACCAATCCGTTTTCTTACATTTC---CCAG---GGGATTC---GACAATACTTTAACCAAAATCAAGGAACTATTCATACGTTGGTGAATAGAAATAAGGAATGCCAATCTCTAAT---TTTGTCATCATTCAATTGTTTTCGAATGGGTCCATTCGACAATGTAAAATATCAT------AATGGGATAAAGGAATTAATTAAAAAGGATCCCCCAATGCCAATTAGAAATTTATTGGGCCCTTTAGGAACAGCCCTTCCAATTGCGAATTTTTATTCATTTTACCATTTAATAACGCATAATCAGGTTTTGGCAACTAACTATTTGCAACTTAACAATTTAAAACAGACTTTTCAAGT------------------GGATGAAAATGGAAAAACTTAGAATCCTGATCTATTCAATAACATCATTTTGAATCCATTCAATTTGAATTGGTATTTTCTCCATCA------------CAATTATTGTGAAGAGACGTCTACAATAATTAGTCTTGGACAGTTTATTTGTGAAAATGTATGTATAGCCAAAAATGGACCACATCTAAAATCGGGTCAAGTTCTAATTGTTCAAGTTAACTCTGTAGTAATACGATCAGCCAGGCCTTATTTGGCCACCCCAGGAGCAACCGTTCATGGCCATTATGGTAAAATCCTTTATGAAGGAGATACATTAGTTACGTTTATATATGAAAAATCGGGATCTGGTGATATAACGCAAGGTCTTCCAAAAGTGGAACAGGTATTAGAACT---CTCGGTTGATTCAATATCGATGAATCTAGAAAATAGGATTGAGGGCTGGAACGAATGTATACCAAGAATTCTTGGAATT----AAGAATTTCTATGATACATCAGAACAATCATT-TATAGGGTTTAATGATTCC----------------------------------------------------------------------------------------------------------------------------------------------------------------------------------------------------------------------------------------------------------------------------------------------------------------------------------------------------------------------------------------------------------------------------------------------------------------------------------------------------------------------------------------------------------------------------------------------
>rpoC2_iodes_seretii
ATGGAGGTACTTATGGCAGAACGGGCCAATCTGGTCTTTCACAATAAAATGGTAGACGGAACTGCCATGAAAGGACTTATTAGTAGGTTAATAGATCACTTTGGAATGGCATATACATCACACATCCTGGACCAAGTAAAGACTCTGGGTTTCCAACAAGCTACTCTTACATCCATTTCGTTAGGAATTGATGATCTTTTAACAATACCGTCTAAGGGATGGTTAGTTCAAGATTCTGAACAACAAAGTTTGATCTTGGAAAAGCACCATCATTATGGGAATGTACACGCGGTCGAAAAATTACGTCAATCCATTGAGATATGGTATGCTACAAGTGAATATTTGCGACAAGAAATGAATCCGAATTTTAGCATGACTGACCCTTTTAATCCAGTTCATATAATGTCTTTTTCGGGAGCTAGGGGAAATGCATCTCAGGTACATCAATTAGTAGGCATGAGAGGATTAATGTCGGATCCCCAAGGACAAATGATTGATTTACCCATTCAAAGCAATTTACGTGAAGGGCTCTCTTTAACAGAATATATCATTTCTTGCTACGGAGCCCGTAAAGGGGTTGTGGATACTGCTGTACGAACATCAGATGCCGGATATCTCACCCGCAGGCTTGTTGAGATCACCCGCAGGCTTGTTGAAGTAGTTCAACATAAAAAAGTACGTCGAACAGATTGTGGCACCGCCCGAAGTATTTCTGTGAGTCCTCGAAATGGAA------TGATGCCGGAAAGGATTTTTATCCAAACACTAATTGGTCGTGTATTAGCGGATGATATATATATGGGCCCGCGATGTATTGCCACTCGAAATCAAGATATTGGGATTAAGCTTGTAAATCGATTCATAACCTTTCGAGCACAACCAATATCTATTCGAACTCCCTTTACTTGTAGGAGTACATCTTGGATCTGTCGATTATGTTATGGCCGGAGTCCTGCTCATGGTGATCTGGTTGAATTGGGAGAAGCTGTAGGTATTATTGCGGGTCAATCTATTGGAGAACCGGGTACTCAATTAACATTAAGAACTTTTCATACTGGCGGAGTATTCACGGGGGGTACTGCAGAACATGTGCGAGCACCATCTAATGGAAAAATAA---------AATTCAATGAGAATTTGGTTCATCCAACACGTATACGTCATGGGCATCCTGCCTTTCTGTGTTCTATAGACTTGTATGTAACTATTGAGAGTGAAGATATTATACATAATGTATATATTCCACCCAAAAGTTTTCTTTTAGTTCAAAACGATCAATATGTCGAATCAGAACAAGTGATTGCTGAGATTCGCGCGAGAACATTCACTTTCAATTTTAAAGAGAAGGTTCTAAAACATATTTATTCTGACTCAGAGGGAGAAATGCACTGGAGTACCGATGTGTATCATACACCGGAATTTACATATGGTAATGTTCATCTCTTACCAAAACCAAGTCATTTATGGATATTATTAGGAGTGCCGTGCAGATCCAGTCTAGTCTCCCCTTTACTTCACAGGGATCAAGATCAAATGAACGCCCATTCTCTTTCTGTCAAGCAAGGATCTATTTCTAGTCCCTCAGTAACTAATGATCAGGCGAGACATAAATTCTTTAGTTCTAATTTTTCTGGTAAAAAAGAAGACAGGATTACTACTTATTCAGAACTAAATCGAATCCTATGTACTAGTCGTTCTAATCTCATATATTCGGACATTCTTCACGAGAATTCTGATTTATTGGCAAAGAGGCGAAGAAATAGATTCATCATCCCACTTCAATCGATTCACGAACGCGAGAACGAACTAATGCCACGTTCAGGTATCTCGATTGAAATACCCATAAATGGTACTTTCAGTAGAAATAGTATCCTTGCTTATTTCGACGAGCCTCGATACAGAAGAACGAGTTCGGGAATTACTAAATATGGTACTTTAGAAGTGCATTCAATTGTCAAAAAAGAGGATTTGGTTGAGTATCAAGGAGTCAAGGAATTTAGGCCAAAATACCAAAACCAAACGAAAGTAGATCGATTTTTTTTCATTCCCGAGGAAGTTCATATCTTACCCGAATCTTCTTCCATAATGGTACGGAACAATAGTATCATTGGGGTAGATACACAAATCACTTTAAATACAAGAAGCCGAGTCGGCGGATTGGTTCGAGTGGAGAGAAAAAAAAAAAAGAATGGAACTTCAA-----TTCTGGAGATATTCATTTTCCCGGAGAAACAGATAAGATATCCCGGCGAGAAAAAAAAAAAAGAATGGAACTTCAATTCTGGAGATATTCATTTTCCCGGAGAAACAGATAAGATATCCCGGCATAGTGGCGTTTTGATACCACCAGGAATGGGAAAAGCAAATTCCAAGGAATCCAAAAAATTTCAAAATTGGATCTATGTTCAACGGATCACACCTAGCAAGAAAAAGTATTTTGTTTTGGTTCGACCGGTCGTCGCATATGAAATAACGGACGGTATAAATTTATCAACACTTTTTCCCCCGGATCTGTTGCAGGAAAGGGATAATGTGAAACTTCGAGTTGTCAATTATATCCTTTATGGAAATGGCAAACCAATTCGAGGAATTTCTGACACAAGTATTCAATTGGTTCGGACTTGTTTAGTATTGAATTGGGACCAAGACACAAAAAATTCTTCTAACGAGGAAGCCCGCGCTTCCTTTGTTGAAATAAAAGCAAATGGTTTGATTCGAGATTTCCTAAGAGTTGACTTAGTGAAATCCCCTATTTCGTATAGCAGAAAACGTAAAGATCCATCGAGTTCGGGATTGATCTCTGATAATGGATCAGACCGTGCTAATACCAATCCGTTTTCTTACATTTC---CAAGACAGGGATTC---GACAATACTTTAACCAAAATAAAGGAACTATTCATACGTTGGTGAATAGAAATAAGCAATGCCAATCTTTAATAATTTTGTCATCATCCAATTGTTTTCGAATGGGTCCATTCAAGGATGTAAAATATCAT------AATGGGATAAAGGAATCAATTAAAAAGGATCCCCTAACGCCAATTAGAAATTCATTGGGCCCTTTAGGAACAGCCCTTCCAATTGCGAATTTTTATTCATTTTACCATTTAATAACGCATAATCAGGTTTTGGCAACTAACTATTTGCAACTTAACAATTTAAAACAGACTTTTCAAGTACTTAACTATTATTTAATGGATGAAAATGGAAAAATTTATAATCCTGATCTATTCAATAACATCATTTTGAATCCATTCAATTTGAATTGGTATTTTCTCCATCA------------CAATTATTGTGAAGAGACGTCTACAATAATTAGTCTTGGACAGTTTATTTGTGAAAATGTATGTATAGCCAAAAATGGACCACATCTAAAATCGGGTCAAGTTCTAATTGTTCAAGTTAACTCTGTAGTAATACGATCAGCCAGGCCTTATTTGGCCACCCCAGGAGCAACCGTTCATGGCCATTATGGTAAAATCCTTTATGAAGGAGATACATTAGTTACATTTATATATGAAAAATCGAGATCTGGTGATATAACGCAAGGTCTTCCAAAAGTGGAACAGGTATTAGAAGTGCGCTCGGTTGATTCAATATCGATGAATCTAGAAAATAGGATTGAGGGCTGGAACGAATGTATACCAAGAATTCTTGGAATTCCGTGGGGATTCTTGATTGGTGCTGAGCTAACTATAGCACAAAGTCGTATCTCTTTGGTTAATAAAATACAAAAAGTTTATCGATCCCAGGGGGTGCAGATCCATAATAGACATATAGAAATTATTGTACGTCAAATAACATCAAAAGTTTTGGTTTCAGAAGATGGAATGTCTAATGTTTTTTTACCCGGAGAACTAATTGGATTGTTGCGAGCGGAACGAATGGGACGCGCTTTGGAAGAAGCGATCTGTTACCGAGCCATCTTATTAGGAATAACAAAAGCATCTCTCAATACTCAAAGTTTTATATCTGAGGCGAGTTTTCAAGAAACTGCTCGAGTTTTAGCAAAAGCAGCTCTTCGGGGTCGTATCGATTGGTTGAAAGGCCTGAAAGAGAACGTTGTTCTGGGGGGGATGATACCTGTTGGTACTGGATTCAA---AGGATTAGTGCATACTTCAAGGCACTATAACAACATTCCTTTTGAAATCAAAAAGAAGAAT------------------------------------------------------------------------------------------------------------------------------
>>rpoC2_arabidopsis_thaliana
------------ATGGCGGAACGGGCCAATCTGGTATTTCACAATAAAGTGATAGATGGAACTGCTATTAAACGACTTATTAGCCGATTAATAGATCACTTCGGGATGGCATATACATCACACATCCTAGATCAAGTAAAGACTCTGGGTTTCCAGCAAGCCACTGCTACATCCATTTCATTAGGAATTGATGATCTTTTAACGATACCTTCTAAGGGCTGGCTTGTCCAAGATGCTGAACAACAAAGTTGGATTTTGGAAAAACACCATCATTATGGGAATGTACATGCGGTAGAAAAATTACGCCAATCTATTGAGATATGGTATGCTACAAGTGAATATTTGCGACAAGAAATGAATCCTAATTTTAGGATGACGGACCCCTTCAATCCAGTCCATATGATGTCTTTTTCGGGAGCTAGGGGAAATGCATCTCAAGTACATCAATTAGTAGGTATGAGAGGATTAATGTCGGATCCCCAAGGACAAATGATTGATTTACCTATTCAAAGCAATTTACGCGAAGGACTGTCTTTAACAGAATATATTATTTCTTGCTATGGAGCCCGTAAAGGAGTTGTAGATACTGCTGTACGCACATCAGATGCTGGATATCTTACGCGTCGACTTGTTGA---------------------AGTAGTTCAACATATTGTTGTACGTAGAACAGATTGTGGCACTATCCGAGGGATTTCGGTGAGTCCTCGAAATAAAAATCGGATGATGTCAGAAAGAATTTTTATCCAAACATTAATTGGTCGTGTCTTAGCAGACGATATATATATAGGTTCCCGATGTGTCGCCTTTCGAAATCAAGATCTTGGGATTGGACTTGTCAATCGATTAATAACCTTTGGAACACAATCAATATCCATTCGAACTCCCTTTACTTGTCGGAGTACATCTTGGATCTGTCGATTATGTTATGGTCGGAGTCCCACTCATGGTGACCTCGTTGAATTGGGGGAAGCTGTAGGTATTATCGCGGGTCAATCGATCGGCGAACCGGGGACTCAACTAACATTAAGAACTTTTCATACCGGCGGAGTATTTACAGGAGGTACTGCCGAACATGTACGAGCCCCTTATAATGGAAAAATCA---------AATTCAATGAGGATTTGGTTCATCCTACACGTACACGTCACGGGCATCCTGCCTTTCTATGTTATATAGACTTGTCTGTAATTATTGAGAGCGAAGATATTATACATAGCGTGACTATTCCACCAAAAAGTTTTCTTTTAGTTCAAAATGATCAATATGTGGAATCAGAACAAGTGATTGCTGAGATTCGCGAGGGAACATACACTTTTCATTTTAAAGAGAGGGTTAGAAAATATATTTATTCTGACTCAGAGGGCGAAATGCACTGGAGTACTGATGTGTCCCATGCACCCGAATTTACATATAGTAATGTCCACCTCTTACCAAAAACAAGTCATTTATGGATATTATCCGGAGGTTCATGTGGATCTAGTCTAATTCGTTTTTCGATCCATAAAGATCAAGATCAAATGAATATACCCTTTCTTTCCGCCGAAAGAAAATCTATTTCTAGCCTCTCAGTGAATAATGATCAAGTGAGCCAAAAATTTTTTAGTTCCGATTTTGCCGATCCAAAAAAATTAGGGATTTACGATTATTCAGAATTGAATGGAAACTTAGGTACTAGTCATTATAATTTAATATATTCTGCTATTTTTCATGAGAACTCGGATTTATTAGCAAAAAGACGAAGAAATAGATTTCTCATTCCATTCCAATCGATTCAAGAGCAAGAGAAAGAATTCATACCGCAGTCAGGTATCTCGGTTGAAATACCCATAAATGGTATTTTCCGTAGAAATAGTATTTTTGCTTTTTTTGATGATCCTAGATACCGAAGAAAGAGTTCCGGAATTCTTAAATATGGGACTCTAAAGGCGGATTCAATCATCCAAAAAGAGGATATGATTGAGTATCGAGGAGTCCAAAAAATTAAGACAAAATACGAAA------TGAAAGTAGATCGCTTTTTTTTCATTCCTGAGGAAGTGCATATTTTACCCGAATCCTCTGCCATAATGGTACAGAACTATAGTATCATTGGAGTGGATACACGACTCACTTTAAATATAAGAAGCCAAGTCGGCGGGTTGATCCGAGTAGAGAAAAAAAAAAAAA-GGATTGAACTCAAAATATTTTCAGGGGATATCCATTTTCCGGACAAGACAGATAAA----------------------------------------------------------------------------ATATCCCGACACAGTGGCATCTTGATACCGCCAGGAAGAGGAAAAAAAAACTCGAAGGAATCCAAAAAATTTAAAAATTGGATTTATGTCCAACGGATTACACCAACCAAGAAAAAGTTTTTTGTTTTGGTGCGGCCCGTAGCCACCTATGAGATAGCGGACAGTATAAATTTGGCAACACTCTTCCCACAAGATCTCTTTCGGGAAAAGGATAATATTCAACTTCGAGTTTTCAACTATATCCTTTATGGAAATGGCAAACCAACTCGAGGAATTTCTGACACAAGTATTCAATTAGTTCGAACTTGTTTAGTCTTGAATTGGGAC---------AAAAATTCTTCTCTCGAGGAGGTCCGTGCTTTCTTTGTTGAAGTAAGTACAAAGGGTTTGATTCAAGATTTCATAAGAATTGGCTTAGTGAAATCCCATATTTCATATATAAGAAAAAGGAATAATTCGCCAGATTCGGGATTGATCTCTG---------CAGATC------ACATGAATCCGTTTTATTCGATTTCGCCCAAGTCTGGCATTCTTCAACAATCACTTAGACAAAATCACGGAACTATTCGCATGTTCTTAAATCGAAATAAGGAGTCCCAATCTTTGTTAATTTTATCATCATCTAATTGTTTTAGAATGGGTCCATTTAATCATGTAAAACATCAC------AATGTGATAAACCAATCAATAAAAAAAAATACTCTAATTACAATTAAAAATTCGTCGGGCCCCTTAGGAACAGCTACCCCAATTTCAAATTTTTATTCGTTTTTGCCTTTACTAACTTATAATCAGATCTCTTTAATTAAATATTTTCAACTTGATAACTTAAAATATATTTTTCAAAAAATTAACTCTTATTTAATCGATGAAAACGGAATAATTTTAAATCTCGACCCATATAGTAACGTTGTTTTGAATCCATTCAAATTGAATTGGTATTTTCTTCATCAAAATTATCATCATAATTATTGTGAGGAAACGTCCACAATAATTAGTCTTGGACAATTTTTTTGTGAAAATGTATGTATAGCTAAAAAAGAACCGCACCTAAAATCGGGTCAAGTTTTAATTGTTCAAAGGGATTCCGCAGTAATAAGATCCGCTAAGCCCTATTTGGCTACTCCGGGAGCAAAAGTTCATGGGCATTACAGCGAAATTCTTTACGAAGGGGATACATTAGTTACATTTATATATGAAAAATCGAGATCCGGTGATATAACCCAAGGTCTTCCAAAAGTAGAACAAGTTTTAGAAGTCCGCTCGATTGATTCAATATCGTTGAACTTAGAAAAGCGGATTAAGGGTTGGAACAAGTGTATAACAAGAATTCTTGGAATTCCTTGGGGATTCTTGATTGGTGCTGAGTTAACTATAGTGCAAAGTCGTATTTCTTTGGTTAATAAGATTCAAAAGGTTTATCGATCCCAGGGGGTGCAGATTCATAATAGGCATATCGAAATTATTGTACGTCAAATAACATCAAAAGTTTTGGTTTCCGAAGAGGGAATGTCTAATGTTTTTTTACCTGGAGAACTTATTGGATTATTACGAGCAGAACGAACGGGGCGTGCTTTAGAAGAAGCAATCTGTTATCGAGCCGTTTTATTAGGAATAACTCGAGCATCTTTGAATACTCAAAGTTTTATATCCGAAGCAAGTTTTCAAGAAACTGCTCGAGTTTTAGCAAAAGCTGCTCTTCGGGGTCGTATCGATTGGTTGAAAGGCCTGAAAGAAAATGTTGTTCTAGGGGGGGTGATCCCCGCCGGGACCGGATTCAACAAAGGATTGGTGCATTGTTCACGGCAACATACCAACATTATTTTGGAAAAAAAAACAAAGAATTTAGCTTTATTCGAGGGAGATATGAGAGATATTTTATTCTACCACAGGGAATTTTGTGACTCTTCTATTTCCAAATCTGACTTTTCTAGGATTTAA------------------------------
