# Supplementary material for: Complete plastome sequence of Iodes cirrhosa Turcz., the first in the Icacinaceae, comparative genomic analyses and possible split of Idoes species in response to climate changes
Source: PeerJ. 2019 Apr 1;7:e6663. doi: 10.7717/peerj.6663 (PMC6448556; doi:10.7717/peerj.6663)
Supplement: Dataset S9 [file peerj-07-6663-s011.zip › DatasetS9/msa_genes/rps12.msa]

>rps12_arabidopsis_thaliana
ATGCCAACCATTAAACAACTTATTAGAAATACAAGACAGCCAATCCGAAACGTCACGAAATCCCCAGCGCTTCGGGGATGCCCTCAGCGACGAGGAACATGTACTCGGGTGTAT---ACTATCACCCCCAAAAAACCAAACTCTGCTTTACGTAAAGTTGCCAGAGTACGATTAACCTCGGGATTTGAAATCACTGCTTATATACCTGGTATTGGCCATAATTTACAAGAACATTCTGTAGTCTTAGTAAGAGGGGGAAGGGTTAAGGATTTACCCGGTGTGAGATATCACATTGTTCGAGGAACCCTAGATGCTGTCGGAGTAAAGGATCGTCAACAAGGGCGTTCTAAATATGGGGTCAAAAAGCCAAAATAA-------------------------------------------------------------------------------------------------------
>rps12_arabidopsis_thaliana
ATGCCAACCATTAAACAACTTATTAGAAATACAAGACAGCCAATCCGAAACGTCACGAAATCCCCAGCGCTTCGGGGATGCCCTCAGCGACGAGGAACATGTACTCGGGTGTAT---ACTATCACCCCCAAAAAACCAAACTCTGCTTTACGTAAAGTTGCCAGAGTACGATTAACCTCGGGATTTGAAATCACTGCTTATATACCTGGTATTGGCCATAATTTACAAGAACATTCTGTAGTCTTAGTAAGAGGGGGAAGGGTTAAGGATTTACCCGGTGTGAGATATCACATTGTTCGAGGAACCCTAGATGCTGTCGGAGTAAAGGATCGTCAACAAGGGCGTTCTAAATATGGGGTCAAAAAGCCAAAATAA-------------------------------------------------------------------------------------------------------
>rps12_iodes_perrieri
ATGCCAACTATTAAACAACTTATTAGAAATACAAGACAGCCAATCAGAAATGTCACGAAATCCCCCGCTCTTCGGGGATGCCCTCAGCGTAGAGGAACATGTACTAGGGTGTATGTGACTATCACCCCCAAAAAACCAAACTCTGCCTTACGTAAAGTTGCCAGAGTACGATTAACCTCTGGATTTGAAATCACTGCTTATATACCCGGTATTGGCCATAATTCACAAGAACATTCTGTAGTTTTAGTAAGAGGGGGAAGGGTTAAGGATTTACCTGGTGTGAGATATCACATTGTTCGAGGAACCCTAGATGCTGTCGGAGTAAAGGATCGTCAACAAGGGCGTTCTAG-TGCGTTG------------------------------------------------------------------------------------------------------------------------
>rps12_iodes_seretii
ATGCCAACTATTAAACAACTTATTAGAAATACAAGACAGCCAATCAGAAATGTCACGAAATCCCCCGCTCTTCGGGGATGCCCTCAGCGTAGAGGAACATGTACTAGGGTGTATGTGACTATCACCCCCAAAAAACCAAACTCTGCCTTACGTAAAGTTGCCAGAGTACGATTAACCTCTGGATTTGAAATCACTGCTTATATACCCGGTATTGGCCATAATTCACAAGAACATTCTGTAGTTTTAGTAAGAGGGGGAAGGGTTAAGGATTTACCTGGTGTGAGATATCACATTGTTCGAGGAACCCTAGATGCTGTCGGAGTAAAGGATCGTCAACAAGGGCGTTCTAG-TGCGTTG------------------------------------------------------------------------------------------------------------------------
>rps12_iodes_cirrhosa
---------------------------------------------------------------------------------------------------------------------ACTATCACCCCCAAAAAACCAAACTCTGCCTTACGTAAAGTTGCCAGAGTACGATTAACCTCTGGATTTGAAATCACTGCTTATATACCCGGTATTGGCCATAATTCACAAGAACATTCTGTAGTTTTAGTAAGAGGGGGAAGGGTTAAGGATTTACCTGGTGTGAGATATCATATTGTTCGAGGAACCCTAGATGCTGTCGGAGTAAAGGATCGTCAACAAGGGCGTTCTAG-TGCGTTGTAG---------------------------------------------------------------------------------------------------------------------
>rps12_iodes_liberica
---------------------------------------------------------------------------------------------------------------------ACTATCACCCCCAAAAAACCAAACTCTGCCTTACGTAAAGTTGCCAGAGTACGATTAACCTCTGGATTTGAAATCACTGCTTATATACCCGGTATTGGCCATAATTCACAAGAACATTCTGTAGTTTTAGTAAGAGGGGGAAGGGTTAAGGATTTACCTGGTGTGAGATATCACATTGTTCGAGGAACCCTAGATGCTGTCGGAGTAAAGGATCGTCAACAAGGGCGTTCTAG-TGCGTTGATGCCAACTATTAAACAACTTATTAGAAATACAAGACAGCCAATCAGAAATGTCACGAAA------------------------------------------------------------
>rps12_iodes_cirrhosa
----------------------------------------------------------------------------------------------------------------------------------------------------------------------------------------------------------------------------------------------------------------------------------------------------------------------------------------------------------------------ATGCCAACTATTAAACAACTTATTAGAAATACAAGACAGCCAATCAGAAATGTCACGAAATCCCCCGCTCTTCGGGGATGCCCTCAGCGTAGAGGAACATGTACTAGGGTGTATGTGTGA
>rps12_iodes_klaineana
---------------------------------------------------------------------------------------------------------------------ACTATCACCCCCAAAAAACCAAACTCTGCCTTACGTAAAGTTGCCAGAGTACGATTAACCTCTGGATTTGAAATCACTGCTTATATACCCGGTATTGGCCATAATTCACAAGAACATTCTGTAGTTTTAGTAAGAGGGGGAAGGGTTAAGGATTTACCTGGTGTGAGATATCACATTGTTCGAGGAACCCTAGATGCTGTCGGAGTAAAGGATCGTCAACAAGGGCGTTCTAG-TGCGTTGATGCCAACTATTAAACAACTTATTAGAAATACAAGACAGCCAATCAGAAATGTCACGAAATCCCCCGCTCTTCGGGGATGCCCTCAGCGTAGAGGAACATGTACTAGGGTGTATGTG---
>rps12_iodes_scandens
---------------------------------------------------------------------------------------------------------------------ACTATCACCCCCAAAAAACCAAACTCTGCCTTACGTAAAGTTGCCAGAGTACGATTAACCTCTGGATTTGAAATCACTGCTTATATACCCGGTATTGGCCATAATTCACAAGAACATTCTGTAGTTTTAGTAAGAGGGGGAAGGGTTAAGGATTTACCTGGTGTGAGATATCATATTGTTCGAGGAACCCTAGATGCTGTCGGAGTAAAGGATCGTCA-----------------------ACAAGGGCGTTCTAGTGCGTTG-----AATACAAGACAGCCAATCAGAAATGTCACAAAATCCCCCGCTCTTCGGGGATGCCCTCAGCGTAGAGGAACATGTACTAGGGTGTATGTG---
