# Supplementary material for: Complete plastome sequence of Iodes cirrhosa Turcz., the first in the Icacinaceae, comparative genomic analyses and possible split of Idoes species in response to climate changes
Source: PeerJ. 2019 Apr 1;7:e6663. doi: 10.7717/peerj.6663 (PMC6448556; doi:10.7717/peerj.6663)
Supplement: Dataset S9 [file peerj-07-6663-s011.zip › DatasetS9/msa_genes/rps14.msa]

>rps14_iodes_cirrhosa
ATGGCAAGGAAAAGTTTGATTCAGAGGGAAAAGAAGAGGCAAAAATTGGAACAGAAATATCAGTTGATTCGTCGATCCTTAAAAAAAGAAATAAGCAAAGTGACGTTGTTGAGTGACAAATGGGAAATTTATGGAAAGTTACAATCCCTACCGCGGAATAGTGCACCTACACGCCTTCATCGACGTTGTTTTTCGACCGGAAGACCGAGAGGGAACTATAGATACTTTGGACTATCCGGACACATACTTCGTGAAATGGTTCATGCATGTTTGTTGCCAGGGGCAACAAGATCAAGTTGGTAA
>rps14_iodes_scandens
ATGGCAAGGAAAAGTTTGATTCAGAGGGAAAAGAAGAGGCAAAAATTGGAACAGAAATATCAGTTGATTCGTCGATCCTTAAAAAAAGAAATGAGCAAAGTTACGTTGTTGAGTGACAAATGGGAAATTTATGGAAAGTTACAATCCCTACCGCGGAATAGTGCACCTACACGCCTTCATCGACGTTGTTTTTCGACCGGAAGACCGAGAGCGAACTATAGATACTTTGGACTATCCGGACACATACTTCGTGAAATGGTTCATGCATGTTTGTTGCCAGGGGCAACAAGATCAAGTTGG---
>rps14_iodes_perrieri
ATGGCAAGAAAAAGTTTGATTCAGAGGGAAAAGAAGAGGCAAAAATTGGAACAGAAATATCAGTTGATTCGTCGATCCTTAAAAAAAGAAATAAGCAAAGTTACGTTGTTGAGTGACAAATGGGAAATTTATGGAAAGTTACAATCCCTACCGCGAAATAGTGCACCTACACGCCTTCATCGACGTTGTTTTTCGACCGGAAGACCGAGAGCGAACTATAGATACTTTGGACTATCCGGACACATACTTCGTGAAATGGTTCATGCATGCTTGTTGCCAGGGGCAACAAGATCAAGTTGG---
>rps14_iodes_klaineana
ATGGCAAGGAAAAGTTTGATTCAGAGGGAAAAGAAGAGGCAAAAATTGGAACAGAAATATCAGTTGATTCGTCGATCCTTAAAAAAAGAAATAAGGAAAGTTACGTTGTTGAGTGACAAATGGGAAATTTATGGAAAGTTACAATCCCCACCGCGGAATAGTGCACCTACACGCCTTCATCGACGTTGTTTTTCGACCGGAAGACCGAGAGCGAACTATAGATACTTTGGACTATCCGGACACATACTTCGTGAAATGGTTCATGCATGCTTGTTGCCAGGGGCAACAAGATCAAGTTGG---
>rps14_iodes_liberica
ATGGCAAGGAAAAGTTTGATTCAGAGGGAAAAGAAGAGGCAAAAATTGGAACAGAAATATCAGTTGATTCGTCGATCCTTAAAAAAAGAAATAAGGAAAGTTACGTTGTTGAGTGACAAATGGGAAATTTATGGAAAGTTACAATCCCCACCGCGGAATAGTGCACCTACACGCCTTCATCGACGTTGTTTTTCGACCGGAAGACCGAGAGCGAACTATAGATACTTTGGACTATCCGGACACATACTTCGTGAAATGGTTCATGCATGCTTGTTGCCAGGGGCAACAAGATCAAGTTGG---
>rps14_iodes_seretii
ATGGCAAGGAAAAGTTTGATTCAGAGGGAAAAGAAGAGGCAAAAATTGGAACAGAAATATCAGTTGATTCGTCGATCCTTAAAAAAAGAAATAAGCAAAGTTACGTTGTTGAGTGACAAATGGGAAATTTATGGAAAGTTACAATCCCCACCGCGGAATAGTGCGCCTACACGCCTTCATCGACGTTGTTTTTCGACCGGAAGACCGAGAGCGAACTATAGATACTTTGGACTATCCGGACACATACTTCGTGAAATGGTTCATGCATGCTTTTTGCCAGGGGCAACAAGATCAAGTTGG---
>>rps14_arabidopsis_thaliana
ATGGCAAAGAAAAGTTTGATTTATAGGGAGAAGAAGAGGCAAAAATTGGAAAAAAAATATCATTTGATTCGTCGATCCTCAAAAAAGGAAATAAGTAAGATTCCGTCGCTAAGTGAGAAATGGAAAATTCATGGAAAATTACAATCCCCACCGCGTAATAGTGCACCTACACGTCTTCATCGACGTTGCTTTTCGACCGGAAGACCGAGAGCTAACTATCGAGACTTTGGACTATCTGGACACATCCTTCGGGAAATGGTTCAGGCATGTTTGTTGCCAGGGGCAACAAGATCAAGCTGGTAA
