# Supplementary material for: Complete plastome sequence of Iodes cirrhosa Turcz., the first in the Icacinaceae, comparative genomic analyses and possible split of Idoes species in response to climate changes
Source: PeerJ. 2019 Apr 1;7:e6663. doi: 10.7717/peerj.6663 (PMC6448556; doi:10.7717/peerj.6663)
Supplement: Dataset S9 [file peerj-07-6663-s011.zip › DatasetS9/msa_genes/rps15.msa]

>rps15_iodes_liberica
------------------------------------------------------------------CAAGTATTCAGTTCCACCACTAAGATACGAAGATTAACTTTTCATTTAGAATTGCACAAAAAGGACTATTCATCTCAAAGAGGTTTGAGGAAAATTTTAGGAAAACGCCAACGGCTGCTGGCTTATTTGTCAAAAAAAAATAGAATACGTTCTAAAGAATTAATTAATCAGTTGGATATTCGAGAGACAAAAAATCGT---
>rps15_iodes_seretii
---------------------------------------------------------------------------------------------------------------------------------GACTATTCATCTCAAAGAGGTTTGAGGAAAATTTTAGGAAAACGCCAACGGCTGCTGACTTATTTGTCAAAAAAAAATAGAATACGTTCTAAAGAATTAATTAATCAGTTGGATATTCGAGAGACAAAAAATCGT---
>rps15_arabidopsis_thaliana
ATGATAAAAAATATAGTCATTTCATTTGAAGAACAAAAAGAAGAAAGCAGGGGATCCGTTGAATTTCAAGTATTTAGTTTCACTAATAAGATACGAAGACTTACTTCACATTTGGAATTGCACAGAAAAGATTATTTATCTCAGCGGGGTCTACGAAAAATTCTGGGAAAACGTCAACGACTGCTGGCTTATTTGTCAAAAAAAAATAGAGTACGTTATAAAGAATTAATTAATCAGTTGAATATTCGGGAATTAAAAACTCGTTAA
>rps15_iodes_cirrhosa
ATGGTGAAAAAATCATTGATTTCAGTTAGTTCAC---AAGAAGAAAACAGAGGGTCTGTTGAATTTCAAGTATTCAGTTTCACCACTAAGATACGAAGATTAACTTTTCATTTAGAATTGCACAAAAAGGACTATTCATCTCAAAGAGGTTTGAGAAAAATTTTGGGAAAACGCCAACGGCTGCTGGCTTATTTGTCAAAAAAAAATAGAATACGTTCTAAAGAATTAATTAATCAGTTGGATATTCGAGAGACAAAAAATCGTTAA
>rps15_iodes_klaineana
---ATGGTGAAAAAATCATTGATTTCAGTTAGTTCACAAGAAGAAAACAGAGGGTCTGTTGAATTTCAAGTATTCAGTTTCACCACTAAGATACGAAGATTAACTTTTCATTTAGAATTGCACAAAAAGGACTATTCATCTCAAAGAGGTTTGAGGAAAATTTTAGGAAAACGCCAACGGCTGCTGGCTTATTTGTCAAAAAAAAATAGAATACGTTCGAAAGAATTAATTAATCAGTTGGATATTCGAGAGACAAAAAAT------
>rps15_iodes_scandens
------------------------------AGTTCACAAGAAGAAAACAGAGGGTCCGTTGAATTTCAAGTATTCAGTTTCACCACTAAGATACGAAGATTAACTTTTCATTTAGAATTGCACAAAAAGGACTATTCA---------------------------------------------------------------------------------------------------------------------------------
>rps15_iodes_perrieri
---ATGGTGAAAAAATCATTGATTTCAGTTAGTTCACAAGAAGAAAACAGAGGGTCTGTTGAATTTCAAGTATTCAGTTTCACCACTAAGATACGAAGATTAACTTTTCATTTAGAATTGCACAAAAAGGACTATTCATCTCAAAGAGGTTTGAGGAAAATTTTAGGAAAACGCCAACGGCTGCTGGCTTATTTGTCAAAAAAAAATAGAATACGTTCTAAAGAATTAATTAATCAGTTGGATATTCGAAAGACAAAAAATCGT---
