# Supplementary material for: Complete plastome sequence of Iodes cirrhosa Turcz., the first in the Icacinaceae, comparative genomic analyses and possible split of Idoes species in response to climate changes
Source: PeerJ. 2019 Apr 1;7:e6663. doi: 10.7717/peerj.6663 (PMC6448556; doi:10.7717/peerj.6663)
Supplement: Dataset S9 [file peerj-07-6663-s011.zip › DatasetS9/msa_genes/rps16.msa]

>rps16_iodes_liberica
------------------------------------------------------GCCGTTTATCGAATCGTTGCAATTGATGTTCGATCTCGAAGAGAGGGAAGAGATCTTCGGAAAGTGGGTTTTTATGATCCGATAAAGAATCAAACTTATTTAAATGTTCCGGCTATTCTATATTTCCTTGAAAGGGGTGCTCAACCTACGGGAACCATTCAGGATATTCTAAAAAAGGCCGAGGTCTTTAAGAAGTTTCACCCGAATCAAACGAAAGCCAAT---
>rps16_iodes_perrieri
------------------------------------------------------GCCGTTTATCGAATCGTTGCAATTGATGTTCGATCTCGAAGAGAGGGAAGAGATCTTCGGAAAGTGGGTTTTTATGATCCGATAAAGAATCAAACTTATTTAAATGTTCCGGCTATTCTATATTTCCTTGAAAGGGGTGCTCAACCTACGGGAACCATTCAGGATATTCTAAAAAAGGCCGAGGTCTTTAAGAAGTTTCAACCGAATCAAACGAAAGCCAAT---
>rps16_iodes_scandens
------------------------------------------------------GCCGTTTATCGAATCGTTGCAATTGATGTTCGATCTCGAAGAGAGGGAAGAGATCTTCGGAAAGTGGGTTTTTATGATCCGATAAAGAATCAAACTTATTTAAATGTTACGGCTATTCTATAATTT---------------------------------------------------------------------------------------------------
>rps16_iodes_cirrhosa
------------ATGGTAAAACTTCGCTTGAAACGATGTGGTAGAAAGCAACGTGCGGTTTATCGAATCGTTGCAATTGATGTTCGATCTCGAAGAGAGGGAAGAGATCTTCGGAAAGTGGGTTTTTATGATCCGATAAAGAATCAAACTTATTTAAATGTTCCGGCTATTCTATATTTTCTTGAAAGGGGTGCTCAACCTACGGGAACCATTCAGGATATTTTAAAAAAGGCCGAGGTCTTTAAGAAGTTTCACCCGAATCAAACGAAAGCCAATTAA
>rps16_iodes_klaineana
ATGGTAAAACTTCGCTTGAAACGATGTGGTAGAAAGCAACGTGCGACTTGAAGGGCCGTTTATCGAATCGTTGCAATTGATGTTCGATCTCGAAGAGAGGGAAGAGATCTTCGGAAAGTGGGTTTTTATGATCCGATAAAGAATCAAACTTATTTAAATGTTCCGGCTATTCTATATTTCCTTGAAAGGGGTGCTCAACCTACGGGAACCATTCAGGATATTCTAAAAAAGGCCGAGGTCTTTAAGAAGTTTCACCCGAATCAAACGAAAGCCAAT---
>>rps16_arabidopsis_thaliana
ATGGTAAAACTTCGTTTAAAACGATGTGGTAGAAAGCAACG------------AGCCGTTTATCGAATCCTTGCAATTGATGTTCGATACCGAAGAGAAGGAAGAGATCTTAGTAAGGTGGGTTTTTATGATCCCATAACTAATCAAACTTTTTTAAACCTTTCTGCTATTCTCGATTTTCTTAAAAAAGGAGCTCAACCAACAAGAACAGCTCATGATATTTCAAAGAAGGCTGGGATTTTTACGGAATGA---------------------------
>rps16_iodes_seretii
ATGGTAAAACTTCGCTTGAAACGATGTGGTAGAAAGCAACGTGCGACTTGAAGGGCCGTTTATCGAATCGTTGCAATTGATGTTCGATCTCGAAGAGAGGGAAGAGATCTTCGGAAAGTGGGTTTTTATGATCCGATAAAGAATCAA------------------------------------------------------------------------------------------------------------------------------------
