# Supplementary material for: Complete plastome sequence of Iodes cirrhosa Turcz., the first in the Icacinaceae, comparative genomic analyses and possible split of Idoes species in response to climate changes
Source: PeerJ. 2019 Apr 1;7:e6663. doi: 10.7717/peerj.6663 (PMC6448556; doi:10.7717/peerj.6663)
Supplement: Dataset S9 [file peerj-07-6663-s011.zip › DatasetS9/msa_genes/rps18.msa]

>rps18_arabidopsis_thaliana
ATGAATAAATCTAAGCGACTTTTTACTAAATCCAAGCGATCTTTTCGTAGGCGTTTGCCCCCGATCCAATCGGGGGATCGAATTGATTATAGAAACATGAGTTTAATTAGTCGATTTATTAGTGAACAAGGAAAAATATTATCTAGACGGGTGAATAGAGTGACTTTAAAACAACAACGATTAATCACTATTGCTATAAAACAAGCTCGTATTTTATCTTTGTTACCTTTTCTTAATAATCAGAAACAATTTGAAA---------GAAGTGAGTCGACTCCTAGAACTACTAGTCTTAGAACCAGAAAAAAATAG
>rps18_iodes_seretii
---------------------------------------------------------------ATTGAATCGGGGGATCGAATTGATTATAGAAACATGAGTTTAATTAGTCGATTTATTAGTGAACAAGGAAAAATATTATCTAGACGAGTGAATAGATTGACCTTGAAACAACAACGATTAATTACTATTGCTATAAAACAAGCTCGTATTTTATCTTCGTTACCTTTTCTTAATAATGAGAAACAATTTGAAA---------GAAGCGAGTCGACCACTATAACT---------------------------
>rps18_iodes_klaineana
---------------------------------------------------------------ATTGAATCGGGGGATCGAATTGATTATAGAAACATGAGTTTAATTAGTCGATTTATTAGTGAACAAGGAAAAATATTATCTAGACGAGTGAATAGATTGACCTTGAAACAACAACGATTAATTACTATTGCTATAAAACAAGCTCGTATTTTATCTTCGTTACCTTTTCTTAATAATGAGAAACAATTTGAAA---------GAAGCGAGTCGACCATTATAACTCCTGGTCTTAGAAACAGAAAAAAA---
>rps18_iodes_cirrhosa
ATGGATAAATCCAAGCGACCCTTTCTTAAATCGAAGCGATTTTTTCGTAGGCGTTTGCCCCCGATTGAATCGGGGGATCGAATTGATTATAGAAACATGAGTTTAATTAGTCGATTTATTAGTGAACAAGGAAAAATATTATCTAGACGAGTGAATAGATTGACCTTGAAACAACAACGATTAATTACTATTGCTATAAAACAAGCTCGTATTTTATCTTCGTTACCTTTTCTTAATAATGAGAAACAATTTGAAAAATTTGAAAGAAGCGAGTCGACCATTATAACTCCTGGTCTTAGAAATAGAAAAAAATAG
>rps18_iodes_perrieri
---------------------------------------------------------------ATTCAATCGGGGGATCGAATTGATTATAGAAACATGAGTTTAATTAGTCGATTTATTAGTGAACAAGGAAAAATATTATCTAGACGAGTGAATAGATTGACCTTGAAACAACAACGATTAATTACTATTGCTATAAAACAAGCTCGTATTTTATCTTCGTTACCTTTTCTTAATAATGAGAAACAATTTGAAA---------GAAGCGAGTCGACCATTATAACTCCTGGTCTTAGAAACAGAAAAAAA---
>rps18_iodes_scandens
------------------------------------------------------------------------------------------------------------------------------------------------------------------------------------------------------------GCTCGTATTTTATCTTCGTTACCTTTTCTTAATAATGAGAAACAATTTGAAA---------GAAGTGAGAGTACCATTATAACTCCTGGTCTTAGAAACAGA---------
>rps18_iodes_liberica
---------------------------------------------------------------ATTGAATCGGGGGATCGAATTGATTATAGAAACATGAGTTTAATTAGTCGATTTATTAGTGAACAAGGAAAAATATTATCTAGACGAGTGAATAGATTGACCTTGAAACAACAACGATTAATTACTATTGCTATAAAACAAGCTCGTATTTTATCTTCGTTACCTTTTCTTAATAATGAGAAACAATTTGAAA---------GAAGCGAGTCGACCATTATAACTCCTGGTCTTAGAAACAGA---------
