# Supplementary material for: Complete plastome sequence of Iodes cirrhosa Turcz., the first in the Icacinaceae, comparative genomic analyses and possible split of Idoes species in response to climate changes
Source: PeerJ. 2019 Apr 1;7:e6663. doi: 10.7717/peerj.6663 (PMC6448556; doi:10.7717/peerj.6663)
Supplement: Dataset S9 [file peerj-07-6663-s011.zip › DatasetS9/msa_genes/rps19.msa]

>rps19_iodes_perrieri
GTGACACGTTCACTAAAAAAAAATCCTTTTGTATCAAATCATTTACTAAGAAAAATGGATAAGCTTAATACAAAAGCAGAAAAAGAAATAATAATAACTTGGTCCCGGGCATCTACCATTATACCTACAATGATCGGCCATACTATTGCTATCCATAATGGAAAGGGGCATTTACCTATTTATATAACAGATCGTATGGTGGGACACAAATTGGGAGAATTTGCAC---------------CTACTTTAAATTTTCGAGGACATGCGAAAAACGATAATAGATCTCGTCGT---
>rps19_iodes_seretii
GTGACACGTTCACTAAAAAAAAATCCTTTTGTATCAAATCATTTACTAAGAAAAATGGATAAGCTTAATACAAAAGCAGAAAAAGAAATAATAATAACTTGGTCCCGGGCATCTACCATTATACCTACAATGATCGGCCATACTATTGCTATCCATAATGGAAAGGGGCATTTACCTATTTATATAACAGATCGTATGGTGGGACACAAATTGGGAGAATTTGCAC---------------CTACTTTAAATTTTCGAGGACATGCGAAAAGCGATAATAGATCTCGTCGT---
>rps19_iodes_klaineana
GTGACACGTTCACTAAAAAAAAATCCTTTTGTATCAAATCATTTACTAAGAAAAATGGATAAGCTTAATACAAAAGCAGAAAAAGAAATAATAATAACTTGGTCCCGGGCATCTACCATTATACCTACAATGATCGGCCATACTATTGCTATCCATAATGGAAAGGGACATTTACCTATTTATATAACAGATCGTATGGTGGGACACAAATTGGGAGAAGTTGCAC---------------CTACTTTTCATTTTCGAGGACATGCGAAAAGCGATAATAGATCTCGTCGT---
>rps19_iodes_liberica
------------------------------------AATCATTTACTAAGAAAAATGGATAAGCTTAATACAAAAGCAGAAAAAGAAATAATAATAACTTGGTCCCGGGCATCTACCATTATACCTACAATGATCGGCCATACTATTGCTATCCATAATGGAAAGGGGCATTTACCTATTTATATAATAGATCGTATGGTGGGACACAAATTGGGAGAAGGGACACAAATTGGGAGAATTTCTACTTTTCATTTTTGAGGACATGCAAAAAGCAATAATAGATCTCATCGT---
>rps19_iodes_cirrhosa
GTGACACGTTCACTAAAAAAAAATCCTTTTGTAGCGAATCATTTACTAAGAAAAATGGATAAGCTTAATACAAAAGCAGAAAAAGAAATAATAATAACTTGGTCCCGGGCATCTACCGTTATACCTACAATGATTGGTCATACTATTGCTATCCATAATGGAAAGGGGCATTTACCTATTTATATAACAGATCGTATGGTGGGACACAAATTGGGAGAACTTGCAC---------------CTACTTTAAATTTTCGAGGACATGCAAAAAGCGATAATAGATCTCGTCGTTAA
>rps19_iodes_scandens
GTGACACGTTCACTAAAAAAAAATCCTTTTGTATCGAATCATTTACTAAGAAAAATGGATAAGCTTAATACAAAAGCAGAAAAAGAAATAATAATAACTTGGTCCCGGGCATCTACCATTATACCTACAATGATTGGTCATACTATTGCTATCCATAATGGAAAGGGGCATTTACCTATTTATATAACAGATCGTATGGTGGGACACAAATTGGGAGAATTTGCAC---------------CTACTTTAAATTTTCGAGGACATGCAAAAAGCGATAAT---------------
>>rps19_arabidopsis_thaliana
GTGACACGTTCACTAAAAAAAAACCCTTTTGTAGCAAAGCATTTATTAAGAAAAATAGAGAAGCTTAATACAAAGGCGGAAAAAGAAATCATAATAACTTGGTCCCGGGCATCCACCATTATACCCACAATGATTGGCCATACGATCGCTATTCATAATGGAAGGGAACACTTACCCGTTTATATAATAGATCTTATGGTAGGACATAAATTAGGAGAATTTTCAC---------------CTACTATAAATTTTCGAGGACATGCCAAAAATGATAATAGATCTCGTCGTTAA
