# Supplementary material for: Complete plastome sequence of Iodes cirrhosa Turcz., the first in the Icacinaceae, comparative genomic analyses and possible split of Idoes species in response to climate changes
Source: PeerJ. 2019 Apr 1;7:e6663. doi: 10.7717/peerj.6663 (PMC6448556; doi:10.7717/peerj.6663)
Supplement: Dataset S9 [file peerj-07-6663-s011.zip › DatasetS9/msa_genes/rps2.msa]

>rps2_iodes_liberica
ATGACAAGAAGATATTGGAACATCAATTTGGAAGAAATGATGGAGGCAGGAGTTCATTTTGGACACGGTACTAGGAAATGGAATCCTAAAATGGAACCCTATATCTCCGCAAAGCGTAAAGGTATTCATATTACAAATCTTACTAGAACTGCTCGTTTTTTATCAGAAGCTTGTGATTTGGATTTTGGTGTGGCAAGTAAGGGAAAA------TTAATTGTTGGCACCAAAAAAAAAGCTGCTGATTCAGTAGCATGGGCTGCAATAAGGGCTCGGTGCCATTATGTTAATAAAAAATGGCTTGGCGGTATGTTAACGAATTGGTCCACTACAGAAACTAGACTTTCTAAGTTCAGGGACTTGAGAACAGAACAAAAAAC------------------------AGGGAGACTCAACCGTCTTCCGAAAAGAGATGCTGCTATGTTGAAAAGACAATTATCTCGTCTTCAAACATATCTGGGCGGGATTAAATATATGACAGGGTTACCCGATATTGTAATCATTGTTGATCAGCACGAAGAATATACGGCCCTTCGAGAGTGTATCACTTTGGGAATTCCAACAATTTGTTTAATCGATACAAATTGTGACCCCGATCTCGCAGATATTTCGATTCCAGCGAACGATGACGCTATATCTTCAATCCGATTAATTCTTAACAAATTAGTATTCGCAATTTCTGAGGGTCGTTCTAGCTATATAAGAAATCCT---
>rps2_iodes_perrieri
ATGACAAGAAGATATTGGAACATCAATTTGGAAGAGATGATGGAGGCAGGAGTTCATTTTGGACACGGTACTAGGAAATGGAATCCTAAAATGGAACCCTATATCTCCGCAAAGCGTAAAGGTATTCATATTACAAATCTTACTAGAACTGCTCGTTTTCTATCGGAAGCTTGTGATTTGGTTTTTGATGCGGCAAGTAGGGGAAAACAATTCTTAATTGTTGGCACCAAAAAAAAAGCAGCTGATTCAGTAGCATGGGCTGCAATAAGGGCTCGGTGCCATTATGTTAATAAAAAATGGCTCGGCGGTATGTTAACGAATTGGTCCACTACAGAAACTAGACTTTCTAAGTTCAGGGACTTGAGAACGGAACAAAAAAC------------------------AGGGAGACTCAACCGTCTTCCGAAAAGAGATGCTGCTATGTTGAAAAGACAATTATCTCGTCTTCAAACATATCTGGGCGGGATTAAATATATGACAGGGTTACCCGATATTGTAATCATTGTTGATCAGCACGAAGAATATATGGCCCTTCGAGAGTGTATCACTTTAGGAATTCCAACAATTTGTTTAATCGATACAAATTGTGACCCTGATCTCGCAGATATTTCGATTCCAGCGAACGATGACGCTATATCTTCAATCCGATTAATTCTTAACAAATTAGTATTCGCAATTTCTGAGGGTCGTTCTAGCTATATAAGAAATCCT---
>rps2_iodes_klaineana
ATGACAAGAAGATATTGGAACATCAATTTGGAAGAGATGATGGAGGCAGGAGTTCATTTTGGACACGGTACTAGGAAATGGAATCCTAAAATGGAACCCTATATCTCCGCAAAGCGTAAAGGTATTCATATTACAAATCTTACTAGAACTGCTCGTTTTCTATCGGAAGCTTGTGATTTGGTTTTTGATGCGGCAAGTAGGGGAAAACAATTCTTAATTGTTGGCACCAAAAATAAAGCAGCTGATTCAGTAGCATGGGCTGCAATAAGGGCTCGGTGCCATTATGTTAATAAAAAATGGCTCGGCGGTATGTTAACGAATTGGTCCACTACAGAAACTAGACTTTCTAAGTTCAGGGACTTGAGAACGGAACAAAAAAC------------------------AGGGAGACTCAACCGTCTTCCGAAAAGAGATGCTGCTATGTTGAAAAGACAATTATCTCGTCTTCAAACATATCTGGGCGGGATTAAATATATGACAGGGTTACCCGATATTGTAATCATTGTTGATCAGCACGAAGAATATACGGCCCTTCGAGAGTGTATCACTTTGGGAATTCCAACAATTTGTTTAATCGATACAAATTGTGACCCCGATCTCGCAGATATTTCGATTCCAGCGAACGATGACGCTATATCTTCAATCCGATTAATTCTTAACAAATTAGTATTCGCAATTTCTGAGGGT---------------------------
>rps2_iodes_seretii
ATGACAAGAAGATATTGGAACATCAATTTGGAAGAGATGATGGAGGCAGGAGTTCTTTTTGGACACGGTACTAGGAAATGGAATCCTAAAATGGAACCCTATATCTCCGCAAAGCGTAAAGGTATTCATATTACAAATCTTACTAGAACTGCTCGTTTTCTATCGGAAGCTTGTGATTTGGTTTTTGATGCGGCAAGTAGAGGAAAACAATTCTTAATTGTTGGCACCAAAAATAAAGCAGCTGATTCAGTAGCATGGGCTGCAATAAGGGCTCGGTGCCATTATGTTAATAAAAAATGGCTCGGCGGTATGTTAACGAATTGGTCCACTACAGAAACTAGACTTTCTAAGTTCAGGGACTTGAGAACGGAACAAAAAAAGGGACTTGAGAACGGAACAAAAAAAGGGAGACTCAACCGTCTTCCGAAAAGAGATGCTGCTATGTTGAAAAGACAATTATCTCGTCTTCAAACATATCTGGGCGGGATTAAATATATGACAGGGTTACCCGATATTGTAATCATTGTTGATCAGCACGAAGAATATACGGCCCTTCGAGAGTGTATCACTTTGGGAATTCCAACAATTTGTTTAATCGATACAAATTGTGACCCCGATCTCGCAGATATTTCGATTCCAGCGAACGATGACGCTATATCTTCAATCCGATTAATTCTTAACAAATTAGTATTCGCAATTTCTGAGGGTCGT------------------------
>rps2_iodes_scandens
ATGACAAGAAGATATTGGAACATAAATTTGGAAGAGATGATGGAAGCAGGAGTTCATTTTGGACACGGTACTAGGAAATGGAATCCTAAAATGGCACCCTATATCTCCGCAAAGCGTAAAGGTATTCATATTACAAATCTTACTAGAACTGCTCGTTTTCTATCGGAAGGCTGTGATTTGGTTTTTGATGCGGCAAGTAGGGGAAAACAATTCTTAATTGTTGGCACCAAAAATAAAGCAGCTGATTCAGTAGCATGGGCTGCAATAAGGGCTCGGTGCCATTATGTTAATAAAAAATGGCTCGGCGGTATGTTAACGAATTGGTCCACTACAGAAACTAGACTTTCGAAGTTCAGGGACTTGAGAACGGAACAAAAAAC------------------------AGGGAGACTCAACCGTCTTCCGAAAAGAGATGCTGCTATGTTGAAAAGACAATTATCTCGTCTTCAAACATATCTGGGCGGGATTAAATATATGACAGGGTTACCCGATATTGTAATCATTGTTGATCAGCACGAAGAATATACGGCCCTTCGAGAGTGTATCACTTTGGGAATTCCAACAATTTGTTTAATC------------------------------------------------------------------------------------------------------------------------------------------
>rps2_iodes_cirrhosa
ATGACAAGAAGATATTGGAACATAAATTTGGAAGAGATGATGGAGGCAGGAGTTCATTTTGGACACGGTACTAGGAAATGGAATCCTAAAATGGCACCCTATATCTCCGCAAAGCGTAAAGGTATTCATATTACAAATCTTACTAGAACTGCTCGTTTTCTATCGGAAGCCTGTGATTTGGTTTTTGATGCGGCAAGTAGGGGAAAACAATTCTTAATTGTTGGCACCAAAAATAAAGCAGCTGATTCAGTAGCATGGGCTGCAATAAGGGCTCGGTGCCATTATGTTAATAAAAAATGGCTCGGCGGTATGTTAACGAATTGGTCCACTACAGAAACTAGACTTTCTAAGTTCAGGGACTTGAGAACGGAACAAAAAAC------------------------AGGGAGACTCAACCGTCTTCCGAAAAGAGATGCTGCTATATTGAAAAGACAATTATCTCGTCTTCAAACATATCTGGGCGGGATTAAATATATGACAGGGTTACCCGATATTGTAATCATTGTTGATCAGCACGAAGAATATACGGCCCTTCGAGAGTGTATTACTTTGGGAATTCCAACAATTTGTTTAATCGATACAAATTGTGACCCCGATCTCGCAGATATTTCGATTCCAGCGAACGATGACGCTATATCTTCAATCCGATTAATTCTTAACAAATTAGTATTCGCAATTTCTGAGGGTCGCTCTAGCTATATAAGAAATCCTTGA
>>rps2_arabidopsis_thaliana
ATGACAAAAAGATATTGGAACATCGATTTGGAAGAGATGATGAGAGCAGGAGTTCATTTTGGACATGGTACGAGGAAATGGAATCCTAGAATGGCACCTTATATTTCTGCAAAGCGTAAAGGTATTCATATTATAAATCTGACTAGAACTGCTCGTTTTTTATCAGAAGCTTGTGATTTAGTTTTTGATGCGGCAAGTAGGGGAAAACAATTCTTAATTGTTGGGACAAAAAATAAAGCAGCTGATTTAGTGTCGCGGGCTGCAATACGGGCTCGGTGTCATTATGTTAATAAAAAATGGCTCGGCGGCATGTTAACAAATTGGTCCACTACCGAAAAAAGACTTCATAAGTTTAGGGACTTGAGAACTGAACAAAAGAC------------------------AGAGGGATTCAACCGTCTTCCGAAAAGGGATGCAGCTGTGTTGAAGAGACAATTATCTCGCTTGGAAACATATCTAGGCGGGATTAAATATATGACGGGATTGCCTGATATTGTAATCATCCTCGATCAGCAAGAAGAATATACGGCTCTTAGAGAATGTATCACTTTGGGAATTCCAACCATTTCTTTAATCGATACAAATTGTAATCCCGATCTCGCGGATATTTCTATTCCCGCAAATGATGACGCTATAGCTTCAATTCGATTCATTCTTAACAAATTAGTATTCGCAATTTGTGAGGGCCGTTCTAGCTATATACAAAATTCTTGA
