# Supplementary material for: Complete plastome sequence of Iodes cirrhosa Turcz., the first in the Icacinaceae, comparative genomic analyses and possible split of Idoes species in response to climate changes
Source: PeerJ. 2019 Apr 1;7:e6663. doi: 10.7717/peerj.6663 (PMC6448556; doi:10.7717/peerj.6663)
Supplement: Dataset S9 [file peerj-07-6663-s011.zip › DatasetS9/msa_genes/rps3.msa]

>rps3_iodes_cirrhosa
ATGGGACAAAAAATAAATCCACTTGGTTTCCGACTTGGTACAACCCAAGATCATCATTCCCTTTGGTTTGCGCAACCAAAAAATTATTCAGAAGGTCTACAAGAAGATCAAAAAATAAGAGATTATATCAAGGATTATGTACAAAAGAATATGAGAATATCCTCTGGAGTGGAAGGAATTGCACGTATAGAGATTCAAAAAAGAATCGATCTGATCCAGGTCATAATCTTTATGGGATTCCCAACAAAGTTATTAATAGAAAGTCGACCACTAGGAATTGAAGAATTACAGAAGAATCTACAAAAAGAATTGAATTGTGTAAACCGAAAACTTAACATTTCTGTTGCAAGAATTTCAAAACCCTACAGAAACCCTACTATTCTTTCAGAATTTATAGCCGGACAATTAAAGAATAGAGTTTCATTTCGAAAAGCAATGAAAAAGGCTATTGAATTAACTGAACAAGCGGATACAAAAGGAATTCAAATACAAATTGCAGGGCGTATCGACGGAAAAGAAATTGCACGTGTTGAATGGATCAGAGAAGGTAGGGTTCCCCTACAAACCATTCGAGCTAAAATAGATTATTGTTTCTATACAGTTCGGACTATTTATGGGGTATTAGGCATCAAAATTTGGATATTTATAGACGAAGAATAA---------------------------------------------------------------------------------------------------------------------------------------------------------------------------------------------------------------------------------------------------------------------------------------------------------------------------------------
>rps3_iodes_scandens
------------------------------------------------------------------------------------------------------------------------------------------------------------------------------------------------------------------------------------------------------------------------------------------------------AATGGCCAAAAAGAATTGAATTGTGTAAACCGAAAACTTAACATTTCTGTTGCAAGAATTTCAAAACCCTACAGAAACCCTACTATTCTTTCCG---------CCGGACAATTAAAGAATAGAGTTTCATTTCGAAAAGCAATGAAAAAGGCTATTGAATTAACTGAACAAGCCGATACAAAAGGAATTCAAATACAAATTGCAGGGCGTATCGACGGAAAG---------------------------------------------------------------------------------------------------------------------------------------------------------------------------------------------------------------------------------------------------------------------------------------------------------------------------------------------------------------------------------------------------------------------------------------------------------------------------------------
>rps3_iodes_klaineana
ATGGGACAAAAAATAAATCCACTTGGTTTCCGACTTGGTACAACCCAAGATCATCATTCCCTTTGGTTTGCACAACCAAAAAATTATTCAGAAGGTCTACAAGAAGATCAAAAAATAAGAGATTATATCAAGGATTATGTACAAAAGAATATGAGAATATCCTCTGGAGTGGAAGGAATTGCACGTATAGAGATTCAAAAAAGAATCGATCTGATCCAGGTCATAATCTTTATGGGATTCCCAACAAAGTTATTAATAGAAAGTCGACCACTAGGAATTGAAGAATTACAGAAGAATCTACAAAAAGAATTGAATTGTGTAAACCGAAAACTTAACATTTCTGTCGCAAGAATTTCAAAACCCTACGGAAACCCTACTATTCTTTCGGAATTTATAGCCGGACAATTAAAGAATAGAGTTTCCTTTCGAAAAGCAATGAAAAAGGCTATTGAATTAACTGAACAAGCAGATACAAAAGGAATTCAAATACAAATTGCAGGGCGTATCGACGGAAAAGAAATTGCACGTGTTGAATGGATCAGAGAAGGTAGGGTTCCCCTACAAACCATTCGAGCTAAAATTGATTATTCTTTCTATACAGTTCGGACTATTTATGGGGTATTAGGCATCAAAATTTGGATATTTATAGACGAAGAA------------------------------------------------------------------------------------------------------------------------------------------------------------------------------------------------------------------------------------------------------------------------------------------------------------------------------------------
>rps3_iodes_seretii
ATGGGACAAAAAATAAATCCACTTGGTTTCCGACTTGGTACAACCCAAGATCATCATTCCCTTTGGTTTGCGCAACCAAAAAATTATTCAGAAGGTATAAAAGAAGATCAAAAAATAAGAGATTATATCAAGGATTATGTACAAAAGAATATGAGAATATCCTCTGGAGTGGAAGGAATTGCACGTATAGAGATTCAAAAAAGAATCGATCTGATCCAGGTCATAATCTTTATGGGATTCCCAACAAAGTTATT---AGAAAGTCGACCACTAGGAATTGAAGAATTACAGAAGAATCTACAAAAAGAATTGAATTGTGTAAACCGAAAACTTAACATTTCTGTCGCAAGAATTTCAAAACCCTACGGAAACCCTACTATTCTTTCGGAATTTATAGCCGGACAATTAAAGAATAGAGTTTCCTTTCGAAAAGCAATGAAAAAGGCTATTGAATTAACTGAACAAGCAGATACAAAAGGAATTAAAATACAAATTGCAGGGCGTATCGACGGAAAAGAAATTGCACGTGTTGAATGGATCAGAGAAGGTAGGGTTCCCCTACAAACCATTCGAGCTAAAATAGATTATTGTTTCTATACAGTTCGGACTATTTATGGGGTATTAGGCATCAAAATTTGGATATTTATAGACGAAGAA------------------------------------------------------------------------------------------------------------------------------------------------------------------------------------------------------------------------------------------------------------------------------------------------------------------------------------------
>rps3_iodes_perrieri
ATGGGACAAAAAATAAATCCACTTGGTTTCCGACTTGGTACAACCCAAGATCATCATTCCCTTTGGTTTGCGCAACCAAAAAATTATTCAGAAGGTCTACAAGAAGATCAAAAAATAAGAGATTCTATCAAGGATTATGTACAAAAGAATATGAGAATATCCTCTGGAGTGGAAGGAATTGCACGTATAGAGATTCAAAAAAGAATCGATCTGATCCAGGTCATAATCTTTATGGGATTCCCAACAAAGTTATTAATAGAAAGTCGACCACTAGGAATTGAAGAATTACAGAAGAATCTACAAAAAGAATTGAATTGTGTAAACCGAAAACTTAACATTTCTGTCGCAAGAATTTCAAAACCCTACGGAAACCCTACTATTCTTTCGGAATTTATAGCCGGACAATTAAAGAATAGAGTTTCCTTTCGAAAAGCAATGAAAAAGGCTATTGAATTAACTGAACAAGCAGATACAAAAGGAATTCAAATACAAATTGCAGGGCGTATCGACGGAAAAGAAATTGCACGTGTTGAATGGATCAGAGAAGGTAGGGTTCCCCTACAAACCATTCGAGCTAAAATTGATTATTGTTGCTATACAGTTCGTACTATTTATGGGGTATTAGGCATCAAAATTTGGATATTTATAGACAAAGAA------------------------------------------------------------------------------------------------------------------------------------------------------------------------------------------------------------------------------------------------------------------------------------------------------------------------------------------
>>rps3_arabidopsis_thaliana
------------------------------------------------------------------------------------------------------------------------------------------------------------------------------------------------------------------------------------------------------------------------------------------------------------------------------ATGGGACAAAAAATAAATCCACTTGGTTTCAGACTTGGTACAACCCA---AAGTC--ATCATTCTCTTTGGT-------TTGCACAACCAAAAAAGTATTCTGAAGGTTTAGAAGAAGATAAAAAAATACGAGACTGTATTAAAAATTATGTCCAAAAAAATATAAGAATATCCTCTGGTATGGAGGGAATTGCACGTATTGAAATTCAAAAAAGAATCGATCTCATCCAGATCATAATCTATATGGGATTTCCTAAATTATTAATTGAAGATAAACCCCGAAGAGTCGAAGAATTACAGATGAATGTTCAAAAAGAACTAAATTGTGTCAATAGAAAACTCAACATTGCTATTACCAGAATTTCCAATCCGTATGGGGATCCTAATATTCTTGCAGAATTTATCGCTGGACAATTAAAAAATCGCGTTTCTTTTCGAAAAGCAATGAAAAAAGCTATTGAATTAACTGAACAGGCGAATACAAAAGGAATTCAAGTACAAATTGCAGGACGTATCGACGGAAAAGAAATTGCACGTGTTGAATGGATCAGAGAAGGCAGAGTTCCTTTACAAACAATTGAAGCTAAAATTGATTATTGTTCCTATACAGTTCGAACTATTTATGGGGTTTTAGGAATAAAAATTTGGATATTCGTAGACGAAGAATAA
>rps3_iodes_liberica
------------------------------------------------------------------------------------------------------------------------------------------------------------------------------------------------------------------------------------------------------------------------------------------------------------------------------ATGGGACAAAAAAGAAATCCACTTGGTTTCCGACTTGGTACAACCCA---AGATC--ATCATTCCCTTTGGT-------TTGCGCAACCA---------------------------------------------------------------------------------------------------------------------------------------------------------------------------------------------------------------------------------------------------------------------------------------------------------------------------------------------------------------------------------------------------------------------------------------------------------------------------------------------------------------------------------------------------------------------------------------------------
