# Supplementary material for: Complete plastome sequence of Iodes cirrhosa Turcz., the first in the Icacinaceae, comparative genomic analyses and possible split of Idoes species in response to climate changes
Source: PeerJ. 2019 Apr 1;7:e6663. doi: 10.7717/peerj.6663 (PMC6448556; doi:10.7717/peerj.6663)
Supplement: Dataset S9 [file peerj-07-6663-s011.zip › DatasetS9/msa_genes/rps4.msa]

>rps4_iodes_cirrhosa
ATGTCGCGTTATCGAGGACCTCGTTTCAAAAAAATACGCCGTCTGGGGGATTTACCAGGACTAACTAATAAAAGGTCTAGAGCCGGAAGTGATCTTAGAAACCAGTCACGTTCCGGAAAAAAATCTCAATATCGTATTCGCCTAGAAGAAAAACAAAAATTGCGTTTTCATTATGGTCTTACAGAACGACAATTACTTAAATACGTTCGTATCGCCAGAAAAGCCAAGGGGTCAACGGGTCAGGTTTTACTACAATTACTTGAAATGCGTTTGGATAACATCCTTTTTCGATTGGGTATGGCTTCGACTATTCCCGGAGCCCGACAATTAGTTAACCATAGACATATTTTAGTTAATGGTCGTATAGTAGATATACCAAGTTATCGCTGCAAACCCCGAGATATTATTACGGCGAGGGATGAACAAAAATCTAGAGTTCTGATTCAAAATTCTCTCGATTCATATCTTTATGAGGAATTACCAAAGCATTTGACCCTTCACCCATTCCAATATAAAGGATTAGTCAATCAAATAATCGATAGTAAATGGGTCGGTCTGAAAATAAACGAATTGTTAGTCGTAGAATATTATTCTCGTCAGACTTAA
>rps4_iodes_scandens
------------------------------------------------------------------------------------------------------------------------------------------------------------------------------------------------------------------------------------------ACGGGTCAGGTTTTACTACAATTACTTGAAATGCGTTTGGATAACATCCTTTTTCGATTGGGTATGGCTTCGACTATTCCCGGAGCCCGACAATTAGTTAACCATAGACATATTTTAGTTAATGGTGGTATAGTAGATATACCAAGTTATCGCTGCAAACCCCGAGATATTATTACGGCGAGGGATGAACAAAAATCTAGAGTTCTGATTCAAAATTCTCTCGATTCATATCTT------------------------------------------------------------------------------------------------------------------------------------------
>rps4_iodes_seretii
ATGTCGCGTTATCGAGGACCTCGTTTCAAAAAAATACGCCGTTTGGGGGCTTTACCAGGACTAACTAATAAAAGGTCTAGAGTCGTAAGTGATCTTAAAAACCAGTCGCGTTCCGGAAAAAAATCTCAATATCGTATTCGTTTAGAAGAAAAACAAAAATTGCGTTTTCATTATGGTCTTACAGAACGACAATTACTTAAATACGTTCGTATCGCCAGAAAAGCCAAGGGGTCAACGGGTCAGGTTTTACTACAATTACTTGAAATGCGTTTGGATAACATCCTTTTTCGATTGGGTATGGCTTCGACTATTCCCGGAGCCCGACAATTAGTTAACCATAGACATATTTTAGTTAATGGTCGTATAGTAGATATACCAAGTTATCGCTGCAAACCCCGAGATATTGTTACGGTGAAGGATGAACAAAAATCTAGAGTTCTGATTCAAAATTCTCTCGAGTCATATCTTCATGAGGAATTACCAAAGCATTTGACCCTTCACCCATTCCAATATAAAGGATTAGTCAATCAAATAATCGATAGTAAATGGGTCGGTCTGAAAATAAACGAATTGTTAGTCGTAGAATATTATTCTCGT---------
>rps4_iodes_perrieri
ATGTCGCGTTATCGAGGACCTCGTTTCAAAAGAATACGCCGTCTGGGGGCTTTACCAGGACTAACTAATAAAAGGTCTAGAGTCGGAAGTGATCTTAGAAACCAGTCGCGTTCCGGAAAAAAATCTCAATATCGTATTCGCCTAGAAGAAAAACAAAAATTGCGTTTTCATTATGGTCTTACAGAACGACAATTACTTAAATACGTTCGTATCGCCAGAAAAGCCAAGGGGTCAACGGGTGAGGTTTTACTACAATTACTTGAAATGCGTTTGGATAACATCCTTTTTCGATTGGGTATGGCTTCGACTATTCCCGGAGCCCGACAATTAGTTAACCATAGACATATTTTAATTAATGGTCGTATAGTAGATATACCAAGTTATCGCTGCAAACCCCGAGATATTATTACGGTGAAGGATGAACAAAAATCTAGAGTTCTGATTCAAAATTCTCTCGATTCATATCTTCATGAGGAATTACCAAAGCATTTGACCCTTCACCCATTCCAATATAAAGGATTAGTCAATCAAATAATCGATAGTAAATGGGTCGGTCTGAAAATAAACGAATTGTTAGTCGTAGAATATTATTCTCGTCAGACT---
>rps4_iodes_klaineana
ATGTCGCGTTATCGAGGACCTCGTTTCAAAAGAATACGCCGTCTGGGGGCTTTACCAGGACTAACTAATAAAAGGTCTAGAGCCGGAAGTGATCTTAGAAACCAGTCGCGTTCCGGAAAAAAATCTCAATATCGTATTCGCCTAGAAGAAAAACAAAAATTGCGTTTTCATTATGGTCTTACAGAACGACAATTACTTAAATACGTTCGTATCGCCAGAAAAGCCAAGGGGTCAACGGGTCAGGTTTTACTACAATTACTTGAAATGCGTTTGGATAACATCCTTTTTCGATTGGGTATGGCTTCGACTATTCCCGGAGCCCGACAATTAGTTAACCATAGACATATTTTAGTTAATGGTCGTATAGTAGATATACCAAGTTATCGCTGCAAACCCCGAGATATTATTACGGTGAAGGATGAACAAAAATCTAGAGTTCTGATTCAAAATTCTCTCGATTCATATCTTCATGAGGAATTACCAAAGCATTTGACCCTTCACCCATTCCAATATAAAGGATTAGTCAATCAAATAATCGATAGTAAATGGGTCGGTCTGAAAATAAATGAATTGTTAGTCGTAGAATATTATTCTCGTCAGACT---
>rps4_iodes_liberica
ATGTCGCGTTATCGAGGACCTCGTTTCAAAAGAATACGCCGTCTGGGGGCTTTACCAGGACTAACTAATAAAAGGTCTAGAGCCGGAAGTGATCTTAGAAACCAGTCGCGTTCCGGAAAAAAATCTCAATATCGTATTCGCCTAGAAGAAAAACAAAAATTGCGTTTTCATTATGGTCTTACAGAACGACAATTACTTAAATACGTTCGTATCGCCAGAAAAGCCAAGGGGTCAACGGGTCAGGTTTTACTACAATTACTTGAAATGCGTTTGGATAACATCCTTTTTCGATTGGGTATGGCTTCGACTATTCCCGGAGCCCGACAATTAGTTAACCATAGACATATTTTAGTTAATGGTCGTATAGTAGATATACCA------------------------------------------------------------------------------------------------------------------------------------------------------------------------------------------------------------------------------------
>>rps4_arabidopsis_thaliana
ATGTCACGTTACCGAGGGCCTCGTTTTAAAAAAATACGCCGTCTGGGGGCTTTACCGGGACTAACTAGTAAAAGGCCTAAGGCAGGAAGCGATCTTAGAAACCAATCACGCTCCGTAAAAAAATCTCAATATCGTATTCGTTTAGAAGAAAAACAAAAATTGCGTTTTCATTATGGTCTTACAGAACACCAATTACTTAAATATGTGCGTATAGCCGGAAAAGCCAAGGGGTCAACAGGTCAAGTTTTACTACAATTACTTGAAATGCGTTTGGATAACATCCTTTTTCGATTGGGTATGGCTTTGACTATTCCTCAAGCGCGCCAATTAGTTAATCATGGACATATTTTAGTTAATGGTCGTATAGTTGATATACCAAGTTATCGCTGCAAACCCCGAGATATTATTACAGTGAAGGATGAACAAAACTCTAGAACTTTGGTTCAAAATCTTCTTGATTCATCTGCCCCTGAGGAATTGCCAAACCATCTGACTCTTCACACATTCCAATATGAAGGGTTAGTCAATCAAATAATAGATAGGAAATGCGTCGGTTTGAAAATAAATGAATTGCTTGTCGTAGAATATTACTCTCGACAGACTTAA
