# Supplementary material for: Complete plastome sequence of Iodes cirrhosa Turcz., the first in the Icacinaceae, comparative genomic analyses and possible split of Idoes species in response to climate changes
Source: PeerJ. 2019 Apr 1;7:e6663. doi: 10.7717/peerj.6663 (PMC6448556; doi:10.7717/peerj.6663)
Supplement: Dataset S9 [file peerj-07-6663-s011.zip › DatasetS9/msa_genes/ycf1.msa]

>ycf1_iodes_klaineana
---ATGATTTTAAAATCTTTTCTACTAGGTAATCTAGTATCCTTATGCATGAAGATAATCAATTCGGTCGTTGTGGTCGGACTCTATTATGGATTTCTGACCACATTCTCCATAGGGCCCTCTTATCTCTTCCTTCTCCAAGCTCAGGTTATGGA---------AGAAGGAACCGAGAAGAAGGTATCAGCAACAACTGGTTTTATTACGGGACAGCTCATGATGTTCATATCGATCTATTATGCACCTCTGCATCTAGCATTGGGTAGACCTCATACAATAACTGTCCTAGCTCTACCATATCTTTTGTTTCATTTCTTCTGGAACAATCACAAACACTTTTTTGATTATCGATCTACTACCAGAAATTCAATGCGTAATCTCAGCATTCAATGTGTATTCCTGAATAATCTCATTTTTCAATTATTCAACCATTTCATTTTACCAAGTTCAATGTTAGCTCGATTAGTCAACATTTATATGTTTCGATGTAACAACAAGATGTTATTTGTAACAAGTAGTTTTGTTGGTTGGTTAATTGGTCACATTTTATTCATGAAATGGGTTGGATTGGTATTAGTCTGGATACGGCAAAATCATTCTATTAGATCGAATAAGTACATTCGATCTAATAAGTACATTCGATCTAATAAGTACCTTGTGTCAGAATTGAGAAATTCTATGGCTCGGATCTTTAGTATTCTCTTATTTATTACCTGTGTCTACTATTTAGGCAGAATACCGTCACCCATTCTTACTAAGAAACTGAAAGAAACCTCAAAAACGGAAGAAAGGGTGGAAATTGAGGAAGAAACAGATGTAGAAATAGAAAGAGCTTCCGAAATGAAGGGGACTAAACAGGAACAAGAGGGATCCACCGAAGAAGATCCTTCTCCTTACCTTTTTTCGGAGGAAAAGGGGGATCCGGACAAAATCGATGAAACGGAAGAGATCCGAGTGAATGGAAAGGAAAAAACAAAGGATGAATTCCACTTTCACTTTACAGAGACATGCTATAACAATAGCCCTGTTTATGAAGTTTCTTATCTAGATAGGAATAAAGATTGGAATCAAGAAAATTGGAAATTCCAATTACTTGAAGATGAA------------------------------------------------------------------------------------------------------------------------------------------------------------------------------------------------------------------------------------------------------------------------------------------------------------------------------------------------------------------------------------------------------------------------------------------------------------------------------------------------------------------------------------------------------------------------------------------------------------------------------------------------------------------------------------------------------------------------------------------------------------------------------------------------------------------------------------------------------------------------------------------------------------------------------------------------------------------------------------------------------------------------------------------------------------------------------------------------------------------------------------------------------------------------------------------------------------------------------------------------------------------------------------------------------------------------------------------------------------------------------------------------------------------------------------------------------------------------------------------------------------------------------------------------------------------------------------------------------------------------------------------------------------------------------------------------------------------------------------------------------------------------------------------------------------------------------------------------------------------------------------------------------------------------------------------------------------------------------------------------------------------------------------------------------------------------------------------------------------------------------------------------------------------------------------------------------------------------------------------------------------------------------------------------------------------------------------------------------------------------------------------------------------------------------------------------------------------------------------------------------------------------------------------------------------------------------------------------------------------------------------------------------------------------------------------------------------------------------------------------------------------------------------------------------------------------------------------------------------------------------------------------------------------------------------------------------------------------------------------------------------------------------------------------------------------------------------------------------------------------------------------------------------------------------------------------------------------------------------------------------------------------------------------------------------------------------------------------------------------------------------------------------------------------------------------------------------------------------------------------------------------------------------------------------------------------------------------------------------------------------------------------------------------------------------------------------------------------------------------------------------------------------------------------------------------------------------------------------------------------------------------------------------------------------------------------------------------------------------------------------------------------------------------------------------------------------------------------------------------------------------------------------------------------------------------------------------------------------------------------------------------------------------------------------------------------------------------------------------------------------------------------------------------------------------------------------------------------------------------------------------
>ycf1_iodes_liberica
---------------------------------------------------------------------------------------------------------------------CCCTCTTATCTCTTCCTTCTCCAAGCTCAGGTTATGGA---------AGAAGGAACCGAGAAGAAGGTATCAGCAACAACTGGTTTTATTACGGGACAGCTCATGATGTTCATATCGATCTATTATGCACCTCTGCATCTAGCATTGGGTAGACCTCATACAATAACTGTCCTAGCTCTACCATATCTTTTGTTTCATTTCTTCTGGAACAATCACAAACACTTTTTTGATTATCGATCTACTACCAGAAATTCAATGCGTAATCTCAGCATTCAATGTGTATTCCTGAATAATCTCATTTTTCAATTATTCAACCATTTCATTTTACCAAGTTCAATGTTAGCTCGATTAGTCAACATTTATATGTTTCGATGTAACAACAAGATGTTATTTGTAACAAGTAGTTTTGTTGGTTGGTTAATTGGTCACATTTTATTCATGAAATGGGTTGGATTGGTATTAGTCTGGATACGGCAAAATCATTCTATTAGATCGAATAAGTACATTCGATCTAATAAGTACATTCGATCTAATAAGTACCTTGTGTCAGAATTGAGAAATTCTATGGCTCGGATCTTTAGTATTCTCTTATTTATTACCTGTGTCTACTATTTAGGCAGAATACCGTCACCCATTCTTACTAAGAAACTGAAAGAAACCTCAAAAACGGAAGAAAGGGTGGAAATTGAGGAAGAAACAGATGTAGAAATAGAAAGAGCTTCCGAAATGAAGGGGACTAAACAGGAACAAGAGGGATCCACCGAAGAAGATCCTTCTCCTTACCTTTTTTCGGAGGAAAAGGGGGATCCGGACAAAATCGATGAAACGGAAGAGATCCGAGTGAATGGAAAGGAAAAAACAAAGGATGAATTCCACTTTCACTTTACAGAGACATGCTATAACAATAGCCCTGTTTATGAAGTTTCTTATCTAGATAGGAATAAAGATTGGAATCAAGAAAATTGGAAATTCCAATTACTTGAAGATGAA------------------------------------------------------------------------------------------------------------------------------------------------------------------------------------------------------------------------------------------------------------------------------------------------------------------------------------------------------------------------------------------------------------------------------------------------------------------------------------------------------------------------------------------------------------------------------------------------------------------------------------------------------------------------------------------------------------------------------------------------------------------------------------------------------------------------------------------------------------------------------------------------------------------------------------------------------------------------------------------------------------------------------------------------------------------------------------------------------------------------------------------------------------------------------------------------------------------------------------------------------------------------------------------------------------------------------------------------------------------------------------------------------------------------------------------------------------------------------------------------------------------------------------------------------------------------------------------------------------------------------------------------------------------------------------------------------------------------------------------------------------------------------------------------------------------------------------------------------------------------------------------------------------------------------------------------------------------------------------------------------------------------------------------------------------------------------------------------------------------------------------------------------------------------------------------------------------------------------------------------------------------------------------------------------------------------------------------------------------------------------------------------------------------------------------------------------------------------------------------------------------------------------------------------------------------------------------------------------------------------------------------------------------------------------------------------------------------------------------------------------------------------------------------------------------------------------------------------------------------------------------------------------------------------------------------------------------------------------------------------------------------------------------------------------------------------------------------------------------------------------------------------------------------------------------------------------------------------------------------------------------------------------------------------------------------------------------------------------------------------------------------------------------------------------------------------------------------------------------------------------------------------------------------------------------------------------------------------------------------------------------------------------------------------------------------------------------------------------------------------------------------------------------------------------------------------------------------------------------------------------------------------------------------------------------------------------------------------------------------------------------------------------------------------------------------------------------------------------------------------------------------------------------------------------------------------------------------------------------------------------------------------------------------------------------------------------------------------------------------------------------------------------------------------------------------------------------------------------------------------------------
>ycf1_iodes_perrieri
---ATGATTTTAAAATCTTTTCTACTAGGTAATCTAGTATCCTTATGCATGAAGATAATCAATTCGGTCGTTGTGGTCGGACTCTATTATGGATTTCTGACCACATTCTCCATAGGGCCCTCTTATCTCTTCCTTCTCCAAGCTCAGGTTATGGA---------AGAAGGAACCGAGAAGAAGGTATCAGCAACAACTGGTTTTATTACGGGACAGCTCATGATGTTCATATCGATCTATTATGCACCTCTGCATCTAGCATTGGGTAGACCTCATACAATAACTGTCCTAGCTCTACCATATCTTTTGTTTCATTTCTTCTGGAACAATCACAAACACTTTTTTGATTATCGATCTACTACCAGAAATTCAATGCGTAATCTCAGCATTCAATGTGTATTCCTGAATAATCTCATTTTTCAATTATTCAACCATTTCATTTTACCAAGTTCAATGTTAGCTCGATTAGTCAACATTTATATGTTTCGATGTAACAACAAGATGTTATTTGTAACAAGTAGTTTTGTTGGTTGGTTAATTGGTCACATTTTATTCATGAAATGGGTTGGATTGGTATTAGTCTGGATACGGCAAAATCATTCTATTAGATCGAATAAGTACATTCGATCTAATAAGTACATTCGATCTAATAAGTACCTTGTGTCAGAATTGAGAAATTCTATGGCTCGGATCTTTAGTATTCTCTTATTTATTACCTGTGTCTACTATTTAGGCAGAATACCGTCACCCATTCTTACTAAGAAACTGAAAGAAACCTCAAAAACGGAAGAAAGGGTGGAAATTGAGGAAGAAACAGATGTAGAAATAGAAAGAGCTTCCGAAATGAAGGGGACTAAACAGGAACAAGAGGGATCCACCGAAGAAGATCCTTCTCCTTACCTTTTTTCGGAGGAAAAGGGGGATCCGGACAAAATCGATGAAACGGAAGAGATCCGAGTGAATGGAAAGGAAAAAACA------------------------------------------------------TATGAAGTTTCTTATCTAGATAGGAATAAAGATTGGAATCAAGAAAATTGGAAATTCCAATTACTTGAAGATGAA------------------------------------------------------------------------------------------------------------------------------------------------------------------------------------------------------------------------------------------------------------------------------------------------------------------------------------------------------------------------------------------------------------------------------------------------------------------------------------------------------------------------------------------------------------------------------------------------------------------------------------------------------------------------------------------------------------------------------------------------------------------------------------------------------------------------------------------------------------------------------------------------------------------------------------------------------------------------------------------------------------------------------------------------------------------------------------------------------------------------------------------------------------------------------------------------------------------------------------------------------------------------------------------------------------------------------------------------------------------------------------------------------------------------------------------------------------------------------------------------------------------------------------------------------------------------------------------------------------------------------------------------------------------------------------------------------------------------------------------------------------------------------------------------------------------------------------------------------------------------------------------------------------------------------------------------------------------------------------------------------------------------------------------------------------------------------------------------------------------------------------------------------------------------------------------------------------------------------------------------------------------------------------------------------------------------------------------------------------------------------------------------------------------------------------------------------------------------------------------------------------------------------------------------------------------------------------------------------------------------------------------------------------------------------------------------------------------------------------------------------------------------------------------------------------------------------------------------------------------------------------------------------------------------------------------------------------------------------------------------------------------------------------------------------------------------------------------------------------------------------------------------------------------------------------------------------------------------------------------------------------------------------------------------------------------------------------------------------------------------------------------------------------------------------------------------------------------------------------------------------------------------------------------------------------------------------------------------------------------------------------------------------------------------------------------------------------------------------------------------------------------------------------------------------------------------------------------------------------------------------------------------------------------------------------------------------------------------------------------------------------------------------------------------------------------------------------------------------------------------------------------------------------------------------------------------------------------------------------------------------------------------------------------------------------------------------------------------------------------------------------------------------------------------------------------------------------------------------------------------------------
>ycf1_iodes_seretii
---ATGATTTTTAAATCTTTTCTACTAGGTAATCTAGTATCCTTATGCATGAAGATAATCAATTCGGTCGTTGTGGTCGGACTCTATTATGGATTTCTGACCACATTCTCCATAGGGCCCTCTTATCTCTTCCTTCTCCAAGCTCAGGTTATGGA---------AGAAGGAACCGAGAAGAAGGTATCAGCAACAACTGGTTTTATTACGGGACAGCTCATGATGTTCATATCGATCTATTATGCACCTCTGCATCTAGCATTGGGTAGACCTCATACAATAACTGTCCTAGCTCTACCATATCTTTTGTTTCATTTCTTCTGGAACAATCACAAACACTTTTCTGATTATCGATCTACTACCAGAAATTCAATGCGTAATCTCAGCATTCAATGTGTATTCCTGAATAATCTCATTTTTCAATTATTCAACCATTTCATTTTACCAAGTTCAATGTTAGCTCGATTAGTCAACATTTATATGTTTCGATGTAACAACAAGATGTTATTTGTAACAAGTAGTTTTGTTGGTTGGTTAATTGGTCACATTTTATTCATGAAATGGGTTGGATTGGTATTAGTCTGGATACGGCAAAATCATTCTATTAGATCGAATAAGTACATTCGATCTAATAAGTACATTCGATCTAATAAGTACCTTGTGTCAGAATTGAGAAATTCTATGGCTCGGATCTTTAGTATTCTCTTATTTATTACCTGTGTCTACTATTTAGGCAGAATACCGTCACCCATTCTTACTAAGAAACTGAAAGAAACCTCAAAAACGGAAGAAAGGGTGGAAATTGAGGAAGAAACAGATGTAGAAATAGAAAGAGCTTCCGAAATGAAGGGGACTAAACAGGAACAAGAGGGATCCACCGAAGAAGATCCTTCTCCTTACCTTTTTTCGGAGGAAAAGGGGGATCCGGACAAAATAGATGAAACGGAAGAGATCCGAGTGAATGGAAAGGAAAAAACAAAGGATGAATTCCACTTTCAGTTTACAGAGACATGCTATAACAATAGCCCTGTTTATGAAGTTTCTTATCTAGATAGGAATAAAGATTGGAATCAAGAAAATTGGAAATTCCAATTACTTGAAGATGAG------------------------------------------------------------------------------------------------------------------------------------------------------------------------------------------------------------------------------------------------------------------------------------------------------------------------------------------------------------------------------------------------------------------------------------------------------------------------------------------------------------------------------------------------------------------------------------------------------------------------------------------------------------------------------------------------------------------------------------------------------------------------------------------------------------------------------------------------------------------------------------------------------------------------------------------------------------------------------------------------------------------------------------------------------------------------------------------------------------------------------------------------------------------------------------------------------------------------------------------------------------------------------------------------------------------------------------------------------------------------------------------------------------------------------------------------------------------------------------------------------------------------------------------------------------------------------------------------------------------------------------------------------------------------------------------------------------------------------------------------------------------------------------------------------------------------------------------------------------------------------------------------------------------------------------------------------------------------------------------------------------------------------------------------------------------------------------------------------------------------------------------------------------------------------------------------------------------------------------------------------------------------------------------------------------------------------------------------------------------------------------------------------------------------------------------------------------------------------------------------------------------------------------------------------------------------------------------------------------------------------------------------------------------------------------------------------------------------------------------------------------------------------------------------------------------------------------------------------------------------------------------------------------------------------------------------------------------------------------------------------------------------------------------------------------------------------------------------------------------------------------------------------------------------------------------------------------------------------------------------------------------------------------------------------------------------------------------------------------------------------------------------------------------------------------------------------------------------------------------------------------------------------------------------------------------------------------------------------------------------------------------------------------------------------------------------------------------------------------------------------------------------------------------------------------------------------------------------------------------------------------------------------------------------------------------------------------------------------------------------------------------------------------------------------------------------------------------------------------------------------------------------------------------------------------------------------------------------------------------------------------------------------------------------------------------------------------------------------------------------------------------------------------------------------------------------------------------------------------------------------------
>ycf1_iodes_scandens
---ATGATTTTAAAATCTTTTCTACTAGGTAATCTAGTATCCTTATGCATGAAGATAATCAATTCGGTCGTTGTGGTCGGACTCTATTATGGATTTCTGACCACATTCTCCATAGGGCCCTCTTATCTCTTCCTTCTCCAAGCTCAGGTTATGGA---------AGAAGGAACCGAGAAGAAGGTATCAGCAACAACTGGTTTTATTACGGGACAGCTCATGATGTTCATATCGATCTATTATGCACCTCTGCATCTAGCATTGGGTAGACCTCATACAATAACTGTCCTAGCTCTACCATATCTTTTGTTTCATTTCTTCTGGAACAATCACAAACACTTTTTTGATTATCGATCTACTACCAGAAATTCAATGCGTAATCTCAGCATTCAATGTGTATTCCTGAATAATCTCATTTTTCAATTATTCAACCATTTCATTTTACCAAGTTCAATGTTAGCTCGATTAGTCAACATTTATATGTTTCGATGTAACAACAAGATGTTATTTGTAACAAGTAGTTTTGTTGGTTGGTTAATTGGTCACATTTTATTCATGAAATGGGTTGGATTGGTATTAGTCTGGATACGGCAAAATCATTCTATTAGATCGAATAAGTACATTCGATCTAATAAGTACATTCGATCTAATAAGTACCTTGTGTCAGAATTGAGAAATTCTATGGCTCGGATCTTTAGTATTCTCTTATTTATTACCTGTGTCTACTATTTAGGCAGAATACCCTCACCCATTCTTACTAAGAAACTGAAAGAAACCTCAAAAACGGAAGAAAGGGTGGAAATTGAGGAAGAAACAGATGTAGAAATAGAAAGAGATTCCGAAATGAAGGGGACTAAACAGGAACAAGAGGGATCCACCGAAGAAGATCCTTCTCCTTCCCTTTTTTCGGAAGAAAAGGGGGATCCGGACAAAATCGATGAAACGGAAGAGATCCGAGTGAATGGAAAGGAAAAAACAAAGGATGAATTCAACTTTCACTTTACAGAGACATGCTATAACAATAGCCCAGTTTATGAAGTTTCTTATCTAGATAGGAATAAAGATTGGAATCAAGAAAATTGCAAATTCCAATTACTTGAAGATGAA------------------------------------------------------------------------------------------------------------------------------------------------------------------------------------------------------------------------------------------------------------------------------------------------------------------------------------------------------------------------------------------------------------------------------------------------------------------------------------------------------------------------------------------------------------------------------------------------------------------------------------------------------------------------------------------------------------------------------------------------------------------------------------------------------------------------------------------------------------------------------------------------------------------------------------------------------------------------------------------------------------------------------------------------------------------------------------------------------------------------------------------------------------------------------------------------------------------------------------------------------------------------------------------------------------------------------------------------------------------------------------------------------------------------------------------------------------------------------------------------------------------------------------------------------------------------------------------------------------------------------------------------------------------------------------------------------------------------------------------------------------------------------------------------------------------------------------------------------------------------------------------------------------------------------------------------------------------------------------------------------------------------------------------------------------------------------------------------------------------------------------------------------------------------------------------------------------------------------------------------------------------------------------------------------------------------------------------------------------------------------------------------------------------------------------------------------------------------------------------------------------------------------------------------------------------------------------------------------------------------------------------------------------------------------------------------------------------------------------------------------------------------------------------------------------------------------------------------------------------------------------------------------------------------------------------------------------------------------------------------------------------------------------------------------------------------------------------------------------------------------------------------------------------------------------------------------------------------------------------------------------------------------------------------------------------------------------------------------------------------------------------------------------------------------------------------------------------------------------------------------------------------------------------------------------------------------------------------------------------------------------------------------------------------------------------------------------------------------------------------------------------------------------------------------------------------------------------------------------------------------------------------------------------------------------------------------------------------------------------------------------------------------------------------------------------------------------------------------------------------------------------------------------------------------------------------------------------------------------------------------------------------------------------------------------------------------------------------------------------------------------------------------------------------------------------------------------------------------------------------------------
>ycf1_iodes_cirrhosa
---ATGATTTTAAAATCTTTTCTACTAGGTAATCTAGTATCCTTATGCATGAAGATAATCAATTCGGTCGTTGTGGTCGGACTCTATTATGGATTTCTGACCACATTCTCCATAGGGCCCTCTTATCTCTTCCTTCTCCAAGCTCAGGTTATGGA---------AGAAGGAACCGAGAAGAAGGTATCAGCAACAACTGGTTTTATTACGGGACAGCTCATGATGTTCATATCGATCTATTATGCACCTCTGCATCTAGCATTGGGTAGACCTCATACAATAACTGTCCTAGCTCTACCATATCTTTTGTTTCATTTCTTCTGGAACAATCACAAACACTTTTTTGATTATCGATCTACTACCAGAAATTCAATGCGTAATCTCAGCATTCAATGTGTATTCCTGAATAATCTCATTTTTCAATTATTCAACCATTTCATTTTACCAAGTTCAATGTTAGCTCGATTAGTCAACATTTATATGTTTCGATGTAACAACAAGATGTTATTTGTAACAAGTAGTTTTGTTGGTTGGTTAATTGGTCACATTTTATTCATGAAATGGGTTGGATTGGTATTAGTCTGGATACGGCAAAATCATTCTATTAGATCGAATAAGTACATTCGATCTAATAAGTACATTCGATCTAATAAGTACCTTGTGTCAGAATTGAGAAATTCTATGGCTCGGATCTTTAGTATTCTCTTATTTATTACCTGTGTCTACTATTTAGGCAGAATACCCTCACCCATTCTTACTAAGAAACTGAAAGAAACCTCAAAAACGGAAGAAAGGGTGGAAATTGAGGAAGAAACAGATGTAGAAATAGAAAGAGCTTCCGAAATGAAGGGGACTAAACAGGAACAAGAGGGATCCACCGAAGAAGATCCTTCTCCTTCCCTTTTTTCGGAAGAAAAGGGGGATCCGGACAAAATCGATGAAACGGAAGAGATCCGAGTGAATGGAAAGGAAAAAACAAAGGATGAATTCAAC------------------------AACAATAGCCCAGTTTATGAAGTTTCTTATCTAGATAGGAATAAAGATTGGAATTTGCAATTACTTGAAGATAAAGTAAT---AAATTAA------------------------------------------------------------------------------------------------------------------------------------------------------------------------------------------------------------------------------------------------------------------------------------------------------------------------------------------------------------------------------------------------------------------------------------------------------------------------------------------------------------------------------------------------------------------------------------------------------------------------------------------------------------------------------------------------------------------------------------------------------------------------------------------------------------------------------------------------------------------------------------------------------------------------------------------------------------------------------------------------------------------------------------------------------------------------------------------------------------------------------------------------------------------------------------------------------------------------------------------------------------------------------------------------------------------------------------------------------------------------------------------------------------------------------------------------------------------------------------------------------------------------------------------------------------------------------------------------------------------------------------------------------------------------------------------------------------------------------------------------------------------------------------------------------------------------------------------------------------------------------------------------------------------------------------------------------------------------------------------------------------------------------------------------------------------------------------------------------------------------------------------------------------------------------------------------------------------------------------------------------------------------------------------------------------------------------------------------------------------------------------------------------------------------------------------------------------------------------------------------------------------------------------------------------------------------------------------------------------------------------------------------------------------------------------------------------------------------------------------------------------------------------------------------------------------------------------------------------------------------------------------------------------------------------------------------------------------------------------------------------------------------------------------------------------------------------------------------------------------------------------------------------------------------------------------------------------------------------------------------------------------------------------------------------------------------------------------------------------------------------------------------------------------------------------------------------------------------------------------------------------------------------------------------------------------------------------------------------------------------------------------------------------------------------------------------------------------------------------------------------------------------------------------------------------------------------------------------------------------------------------------------------------------------------------------------------------------------------------------------------------------------------------------------------------------------------------------------------------------------------------------------------------------------------------------------------------------------------------------------------------------------------------------------------------------------------------------------------------------------------------------------------------------------------------------------------------------------------------------------------------
>>ycf1_arabidopsis_thaliana
GTGATGGTTTTTCAATCTTTTATACTAGGTAATCTAGTATCCTTATGCATGAAGATAATAAATTCGGTCGTTGTGGTCGGACTCTATTATGGATTTCTGACCACATTTTCCATAGGGCCCTCTTATCTCTTCCTTCTCCGAGCTCGGGTTATGGACGAAGGAGAAGAAGGAACCGAGAAGAAAGTATCAGCAACAACAGGTTTTATTGCGGGACAGCTCATGATGTTCATATCGATCTATTATGCGCCTCTGCATTTAGCATTGGGTAGACCTCATACAATAACTGTCCTAGCTCTACCGTATCTTTTGTTTCATTTCTTCTGGAACAATCACAAACACTTTTTTGATTATGGATCTACTACCAGAAATGAAATGCGTAATCTTCGCATTCAATGTGTATTCCTGAATAATCTCATTTTTCAATTATTCAACCATTTCATTTTACCAAGTTCAATGTTAGCCAGATTAGTCAACATTTATATGTTTCGATGCAACAACAAGATGTTATTTGTAACAAGTAGTTTTGTTGGTTGGTTAATTGGTCACATTTTATTCATGAAATGGGTTGGATTGGTATTAGTCTGGATACAGCAAAATAATTCTATTAGGTCTAATGTAGTTATTAGATCTAATAAGTA------------TAAGTTCCTTGTGTCAGAATTGAGAAATTCTATGGCTCGAATCTTTAGTATTCTCTTATTTATTACCTGTGTCTACTATTTAGGCAGAATACCATCACCCATTTTTACTAAGAAACTTAAAGGAACCTCAGAAACGGGTG------------------------------------------------------------GGACTAAACAGGACCAAGAGGTATCCACCGAAGAAGCTCCTTTTCCTTCTCTTTTTTCGGAAGAAGGGGAAGATCTGGACAAAATCGATGAAATGGAAGAAATCCGAGTGAATGGAAAAGACAAAATTAATAAGGATGATGAATTCCACGTTCGA---ACATACTATAACTATAAAACTGTTTCTGAAAATCTATATGGAAATAAA---GAAAATTCGAATTTAGAATTTTTCAAAATAAAAAAAAAAGAGGATCATTTTTTATGGTTTGAAAAACCATTTGTAACTCTCGTTTTCGATTATAAAAGATGGAATCGACCAAACCGATATATAAAAAATGATAAAATTGAAAATATTGTAAGAAATGAAATGTCACAATATTTTTTTTATACATGCCAAAGTGATGGAAAAGAACGAATATCTTTTACATATCCCCCCAACCTTTCCACCTTTTTTGAAATGATCCAAAAAAGGATACCTTCATTTACAAAAGAAAAAAAAACCTTTGACCAAGTTTCTACTTATTGGAGTTTGATCCATGAAGAAAAAAGGGAAAACTTAAAAAAAGAATTTTTAAATAGAATTGAAGCTTTAGATAAGGAATGGTCTGTTGAAAATATACTGGAAAAAACGACTCGCTTTTGTTATAACGAAGCTAAAAAAGAATATTTACCTAAAATTTATGATCCTTTTTTGCATGGAATCTCTCGGGGAAGAATCAAAAAATTACCTCCATTCCAAATCATAACCGAAACCTATAGAAAAAACAATTTAGGAGGATCCTGGATAAACAAGATTCATGGTCTACTTCTGAAGATTAATTATAAAAAATTTGAGCAAACAATAGAAAAATTTAATAGAAAATCTTTGTCAATAGAGAAAAAACTTTCTTTTTTTTCAGAACCCCAACAAGAAGAAAAAATTAATTCAGAAGAAGAAATCAAAACTTTCAAATTTTTATTTGATATTGTTAGAACTGATAGCAACGATCAAACGCTTATAAAAAATTTTATGGATTTCCCTGAAATCAATAAAAAAGTTCCTCGATGGTCATACAAATTAATAAGTGAGTTGGAAGAATTGGAAGGCGAAAATGAAGAAAATGTACCAATGGAGCCTGGAATTCGTTCAAGAAAAGCAAAACGTGTAGTGGTTTTTACTGATAAAGAGCCACATGGCGAGATTTATACTAATCTCAAAGATAATCAAAATTCTGATCAAAACGATGAAATGGCTTTGATCCGTTATTCGCAACAATCTGATTTTCGTCGAGAGATAATTAAAGGATCCATGCGTTCCCAAAGGCGTAAAACTGTTATTTGGGAATTTTTTCAAGCAAAAGTACATTCCCCCCTTTTTTTTGATAGAATAGATAAACTTTTTTTTTTTTCGTTTGATATATGGGGGCTAAAAAAAAAAATTATTAAAAATTTCATTTGGAAAAAAAAAATTGATAAAAAAGAAGAAGAACAATCAAAAAGAGAAGAAACAAGACGGATAGAAATTGCAGAAACTTGGGATAGCTTCCTATTTGCTCAAATAATAAGAGGTTCTCTCTTAGTAACTCAATCAATTCTTAGAAAATATATTATATTACCTTTATTGATAATAATTAAAAACAGTGTCCGTATGTTATTATTTCAATTTCCCGAGTGGTCCCAGGATTTAAAGGATTGGAAACGTGAAATGCATGTTAAATGTACTTATAATGGGGTTCAACTATCCGAAACAGAATTTCCAAGAAACTGGTTAACGGATGGTATTCAGATAAAAATCCTATTTCCTTTTTATCTTAAACCTTGGCATAAATCTAAATTTCAAGCATCTCAGAAGGCTCGACTAAAAAAAACAAAAGACAAAGGAGAAAAAAATGATTTTTGTTTCTTAACAGTTTGGGGAATGGAAACCGAACTACCGTTTGGTTCTGCCCAAAGAAAGCCTTCTTTTTTTGAACCTATTTCTAAAGAATTAAAAAAAAGAATCAAAAAATTAAAAAAAAAGTCTTTTGTGGTTTTAAAGATTTTCAAAGAAAGAGCACCCATTTTCCTAAAAGTCGCAAAAGAAACTAAAAACTGGATTCTCAAAAACTTTATTTTTATAAAAGGAATTTCAAAACGAAATCTAATTCCATTATTTGGCCCGAGAGAAATATATGAATTAAATGAACCTAAAAAAGATTCAATAATAAGTAATCAGATGATTCATGAACTATCTGTTCAAAATAAATCCTTGGAGTGGACAAATTCTTCACTTAGCGAAAAAAAAATCAAAAATTTGATTGATAGAAAAAAGACAATCAGAAATCAAATAGAAGAAATTTCAAAAGAAAAACAAAACTTAACTAATAGTTGTACCAAACTGCGTTATGATTCTAAAATAATTGAGTCATCAAAAAAAATTTGGCAGACATTCAAAAGAAAAAATACCCGATTAATTCGTAAATCCATTTTTTTTTTTAAATTTTGCATCGAACAAATGTCTATAGCTATTTTTCTAGGTATCATTAATATTCCAAGAATTACTACACAACTTTTTTTTGAATCAACAAAAAAAATTCTTGATAAATATATTTACAAGAATGAAGAAAATGGAGAAAAAAAAAAAAATACTCTTTATTTTATTTCGACTATAAAAAATTTAATATCCAATAAAAAAAAAATGAGTTATGACCTATGCTCTTTATCACAAGCATATGTATTTTACAAATTATCACAAATTAAAGTTAGTAACTTTTGTAAATTAAAGGCTGTTCTTGAATATAACATATGCATAACATCCTTTTTTGTTAAGAATAAAATAAAGGTTTTTTTTCAAGAACACGGAATCTTTCATTATGAATTGAAAAATAAAACCTTTTTGAATTCCGAAGTAAATCAATGGAAAAACTGGTTACGAAGTCAGTATCAATACAATTTACCCCAGATTTCATGGGCTAGATTAGTAACCCAAAATTGGAAAAATAAAATAAATAAAGATTCTCTAGTTCTAAACCCAAGTTTAACCAAAGAGGATTCATATGAAAAAAAGAAATTTGATAATTATAAAAAACAAAAATTTTTTGAGGCCGACTCATTATTAAATCCAAAACATAATGTAAAAAAAGATTCTATATATAATCTTTTTTGCTATAAATCTATTCATTCTACAGAAAAAAATTTTGACATGTCTATAGGCATTGCCCTAGATAATTGTTTAGTCTCTTCTTTTCTAGAAAAATATAATATTCGGGGTATGGGGGAAATTCGGCATAGAAAATATTTGGATTGGAGAATTCTTAACTTTTGGTTTACAAAAAAAGTAACTATTGAGCCTTGGGTTGATACTAAGAGTAAAAAAAAATATATTAATACTAAAGTTCAGAATTATCAAAAAATTGATAAAATAACGCAGACGGATCTTGCTAATAAAAAAAGAAACTTTTTTGATTGGATGGGAATGAATGAAGAAATACTAAATCAGCGTATAACAAATTTTGAATTTTTTTTCTTTCCGGAATTTTTCTTATTTTCTAGTACATATAAAATGAAACCATGGGTCATACCAATCAAATTACTTCTTTTAAATTTTAATGAAAACATAAATGTTAATAAAAAGATCATTCGAAAGAAAAAAGGTTTTATACCATCAAATGAAAAAGAATCCCTTCGATTTTATAATCTGAATAAAGAAGAAAAAGAATCGGCCGGTCAAGTAGAACTTGAATCAGATAAAGAAACAAAAAGAAATCCCGAAGCAGCTCGATTAAACCAAGAAAAAAATATTGAAGAAAATTTTGCAGAATCAACAATAAAAAAACGTAAAAATAAAAAACAATACAAAAGTAATACAGAAGCGGAACTTGATTTATTTCTGACAAGATATTCGCGTTTTCAATTGCGATGGAATTGTTTTTTTAATCAAAAAATTCTCAATAATGTAAAAGTATACTGTCTCTTGGTTAGACTAAACAATCCAAACGAAATAGCGGTATCTTCTATTGAAAGAGGAGAGATGAGCCTAGACATTCTAATGATTGAGAAAAATTTCACTTTTGCAAAATTAATGAAAAAAGGAATATTGATTATTGAACCTGTGCGTTTGTCTGTACAAAACGATGGACAACTTATTATATATAGAACCATAGGTATTTCATTGGTTCATAAAAATAAACACAAAATAAGTAAAAGATACAAAAAAAAAAGCTATATTAATAAAAAATTTTTTGAAAAATCCATTACAAAATATCAAAACAAAACTGTAAATAAAAAAAAAAATAATTATGATTTCTTTGTCCCTGAAAAAATTCTATCCCCTAAACGACGTAGAGAATTTCGAATTCTAATTTGTTTCAACTTAAAAAAAAAAAATGCTAGGGATACAAATTCAAGATTTGATAAGAATATTCAAAACTTGACCACCGTTTTGCATAAAAAGAAAGATCTTGATCTTGATAAGGATAAAAATAACTTAATTAATTTAAAATCCTTTCTTTGGCCCAATTTTAAATTAGAAGATTTAGCTTGTATGAATCGCTATTGGTTTAATACTACTAACGGAAATCATTTCAGTATGATAAGAATACGCATGTATACGCGATTTCCAATTCCTTAA
