# Supplementary material for: Complete plastome sequence of Iodes cirrhosa Turcz., the first in the Icacinaceae, comparative genomic analyses and possible split of Idoes species in response to climate changes
Source: PeerJ. 2019 Apr 1;7:e6663. doi: 10.7717/peerj.6663 (PMC6448556; doi:10.7717/peerj.6663)
Supplement: Dataset S9 [file peerj-07-6663-s011.zip › DatasetS9/msa_genes/ycf2.msa]

>ycf2_iodes_cirrhosa
-------------------------------------------------------------------------------------------------------------------------------------------------------------------------------------------------------------------------------------------------------------------------------------------------------------------------------------------------------------------------------------------------------------------------------------------------------------------------------------------------------------------------------------------------------------------------------------------------------ATGAAAGGACATCAATTCAAATCCTGGATTTTCGAATTGAGAGAGATATTGAGAGAGATCAAGAATTCTCACTATTTCTTAGATTCATGGACCCAATTCAATTCAGTGGGATCTTTCATTCACATTTTTTTCCACCAAGAACGTTTTATAAAACTCTTTGACCCCCGAATTTGGAGTATCCTACTTTCACGCAATTCACAGGGTTCAACAAGCAATCGATATTTCACGATCAAGGGTGTAATACTCTTTGTAGTAGCGGTCCTTATATATCGTATTAACAATCGAAATATGGTCGAAAGAAAAAATCTCTATTTGATAGGGCTTCTTCCTATACCTATGAATTCCATTGGACCCAGAAATGATACATTGGAAGAATCCGTTGGGTCTTCCAATATCAATAGGTTGATTGTTTCGCTCCTGTATCTTCCAAAAGGAAAAAAGATCTCTGAGAGTTGTTTCCTGAATCCGAAAGA--GAGTACTTGGGTTCTCCCAATAACTAATCGGTTTTTTAGCAAGGTACGGAATGTATCGTCAAATATTCAATATGATTTCACAAGATCTAGTTTCGTTCAAGTAACGGATTCTAGCCAATTGAAAGGATCTTCTGATCAATCCAGAGATCATTTGGATTGCATTAGTAATGAGGATTCGGAATATCAC------ACATTGATCAATCAAAGAGAGATTCAACAACTAAAAGAAAGATCGATTCTTTGGGATCCTTCCTTTCTTCAAACGGAACAAACAGAGATAGAATCAGACCGATTCCCGAAATGCCTTTCTGGATATTCCTCAATGTCCCGTCTATTCACGGAACGTGAGAAGCAGATGATTAATCATCTGCTTCCGGAAGAAATCGAAGAAGTTCTTGGGAATCCTACAAGATCCGTTCGTTCTTTTTTCTCTGACAGATGGTCAGAACTTCATCTGGGTTCGAATCCTACTGAGAGGTCCACTAGAGATCAGAAATTGTTGAAGAAAGAGCAAGATCTTTCTTTTGTCCCTTCAAGGCGATCGGAAAATAAAGAAATGGTTAATATATTCAAGATAATTACGTATTTACAAAATACCGTCTCAATTCATCCTATTTCATCAGATCCGGGATGTGATATGGTTCCGAAGGATGAACCAGATATGGACAGTTCCAATAAGATTTCATTCTTGAACAAAAATCCATTTTTTGATTTATTTCATCTATTCCATGACTGGAACAGGGGAGGATACACGTTACACCACGATTTTGAATCAGAAGAGAGATTTCAAGAAATGGCAGATCTATTCACTCTATCAATAACCGAGCCGGATCTGGTGTATCATAAGAGATTTGCCTTTTCTATTGATTCCTACGGATTGGATCAAAAACAATTCTTGAATGAGGTATTCAACTCCAGGGATGAATCGAAAAAGAAATCTTTATTGGTTCTACCTCCTATTTTTTATGAAGAGAATGAATCTTTTTATCGAAGGATCAGAAAAAAATGGGTCCGGATCTCCTGCGGGAATGATTTGGAAGATCCAAAACCAAAAATAGTAGTATTTGCTAGCAACAACATAATGGAGGCAGTCAATCAATATAGATTGATCCGAAATCTGATTCAAATCCAATATAGCACCTATGGGTACATAAGAAATATATTGAATCGATTCTTTTTAATGAATAAATCCGATCGCAACTTTGAATATGGAATTCAAAGGGATCAAATAGGAAAGGATACTCTGAATCATAGAACTATAATGAAATATACGATCAACCGACATTTATCGAATTTGAAAAAGAGTCAGAAGAAAGGGTTCGATCCTCTTATTTTTAT---------CGAGAGATCCATGAATCGGGATCCTGATGCATATAGATACAAATGGTCCAATGGGAGCAAGAATTTTCAGGAACATTT---------CGTTTCTGAGCAGAAGAGCCGTTTTCAAGTAGTGTTCGATCGATTACGTATTAATCAATATTCGATTGATTGGTCTGAGGTTATCGACAAAAAAGATTTGTCTAAACCACTTCGTTTCTTTTTGTCCAAGT------------------------------------------------------------------CACTTCCTTTTTTCTTTGTGAGTTTCGGGAATATCCCCATTCATAGGTCCGAGATCTACATCTATGAATTGAAAGGTCCGAATGATCAACTCTGCAATCAGTTGTTAGAATCAATAGGTCTTCAAATTGTTCATTTGAAAAAATTGAAACCCTTCTTATTGGATGATCATGATACTTCCCAAAAATCGAAATTCTTGATCAATGGAGGAACAATATCACCATTTTTGTTCAATAAGATACCAAAGTGGATGATTGACTCATTCCATACTAGAAATAATCGCAGGAAATCCTTTGATAACACGGATTC---CTATTTCTCAATGATATTCCACGATCAAGACAATTGGCTGAATCCCGTGAAACCATTTCATAGAAGTTCATTGATATCTTCTTTTTATAAAGCAAATCGACTTCGATTCTTGAATAATCCACATCACTTCTGCTTCTATTGTAACAAAAGATTCCCTTTTTATGTGGAAAAGGCCCGTATCAATAATTATGATTTTACGT------ATGGACAATTCCTCAATATCTTGTTCATTCGCAACAAAATAGTTTCTTTGTGCGTCGGTAAAAAAAAACATGCTTTTGGGGGGAGAGATACTATTTCA------TCAATCGAGTCACAGGTATCTAACATATTCATACCTAACGGTTTTCCACAAAGTGGTAACGAAACGTATAACTTGTACAAATCTTTCCATTTTCCAAGTCGATCCGATCCGTTCGTTCGTAGAGCTATTTACTCGATCGCAGACATTTCTGGAACGCCTCTAACAAAGGGACAAATAGTCAATTTTGAAAGAACTTATTGTCAACCTCTTTCAGATATGAATCTATCTGATTCAGAAGGGAAGAGCTTGCATCAGTATCTCAATTTCAATTCAAACATGGGTTTGATTCACACTCCATGTTCTGAGAAATATTTACCATCCGAAAAGGGGAAAAAACGGAATCTTTGTCTAAAGAAATGCGTTGAGAAAGGGCAGATGTATAGAACCTTTC-------------------------------AACGAGATAGTGCTTTTTCAACTCTCTCAAAATGGAATCGATTCCAAACATATATGCCATGGTTCCTTACTTCGACAGGGTACAAATATCTAAATTTGATATTTTTAGATACTTTTTCAGACCTATTGCCGATACTAAGTAGCAGTCAAAAATTTGTATCCATTTTTCATGATATTATGCATGGATCAGATATATCATGGCGAATTCTTCAGAAAAAATGGTGTCTTCCACAATGGAATCTGATAAGTGAGATTTCGAGTAAGTGTTTACATAATCTTCTTCTGTCCGAAGAAATGATTCATCGAAATAATGAGTCACCATTGATATCGACACATCTGAGATCGCCAAATGTTCGGGAGTTCCTCTATTCAATCCTTTTCCTTCTTCTTGTTGCTGGATATCTCGTTCGTACACATCTTCTCTTTGTTTCCCGGGCCTCTAGTGAGTTACAGACAGATTTCGAAAAGGTCAAATCTTTGATGATTCCATCATCTATGATTGAGTTGCGAAAACTTCTGGATAGGTATCCTACATCTGAACCGAATTCTTTCTGGTTAAAGAATCTCTTTCTAGTTGCTCTGGAACAATTAGGAGATTCTATAGAAGAAATACGGAGTTCCGCTTCTGGCGGCAACATGCCATTGGGTGGTGGTCCCGCTTATGGGGTCAAATCAATACGTTCTAAGAAGAAATATTTGAA---------TATCAATCTCATCGATCTCATAAGTCTCATACCAAATCCCATCAATCGAATCACTTTTTCGAGAAATACGAGACATCTAAGTCATACAAGTAAAGAGATCTATTCATTGATAAGAAAAGGAAAAAACGTGAACGGGGATTGGATTGATGATAAAATAGAATCCTGGGTCGCGAACAGTGATTCGATTGATGATGAAGAAAGAGAATACTTGGTTCAGTTCTCCACCTTAACGACAGAAAAAGGGATTGATCAAATTCTATTGAGTCTGACTCATAGTGATCATTTATCAAAGAATGACTCTGGTTATCAAATGATTGAACAACCGGGAGCAATTTACTTAGGATACTTAGTTGACATTCATAAAAAGTATCTAATGAATTATGAGTTCAATACATCCTGTTTAGCAGAAAGACGGATATTCCTTGCTCATTATCAGACAATCACTTATTCACAAACTTCGTGTGGGGCTAATAGTTTTCATTTCCCATCTCATGGAAAACCCTTTTCGCTCCGCTTAGCCTTATCCCCCTCTAGGGGTATTTTAGTGATAGGTTCTATAGGAACTGGACGATCCTATTTGGTCAAATACCTAGTGACAAACTCCTATGTTCCTTTCATTACGGTATTTCTGAACAAGCCTAAAGGTTTTCTTATTGATTATATCGATATTGATGATAGTGACGATATTGATGATAGTGA---TATTGATGATAGTGACGATATTGATGATAGTGACGATATTGATGCTAGTGACGATATTGATGCTAGTGACGATAT------------------CGATCGTGACCTTGATACGGAGCTGGGACTGCTAACTATGATGAATGCGGTAACTATGGATATGATGCCGGAACCGGAAATAGACCGATTTTATATCACCCTTCAATTCGAATTAGCAAAAGCAATGTCTCCTTGCATAATATGGATTCCAAACATTCATGATCTGGATGTGAATGAGTCGAATTACTTATCCCTCAGTCTATTAGTGAACTATCTCTCCAGGGATTGTGAAAGATGTTCCACTAGAAATATTCTTGTTATTGCTTCGACTCATATTCCCCAAAAAGTGGATCCCGCTCTAATAGCTCCGAATAAATTAAATACGTGCATTAAGATACGAAGGCTTCTTATTCCACAACAACGAAAGCACTTTTTCACTATTTCATATACTAGGGGATTTCACTTGGAAAAGAAAATGTTCCATACTAATGGATTCGGGTCCATAACCATGGGTTCCAATGCACGAGATCTTGTAGCACTTACCAATGAGGCCCTGTCGATTAGTATTACACAGAAGAAATCAATTATAGACACTAATACAATTAGATCCGCTCTTCATAGACAAACTTGGGATTTGCGATCCCAGGTAAGATCGGTTCAGGATCATGGGATCCTTTTCTATCAGATAGGAAGGGCTGTAGCACAAAATGTACTTCTAAGTAATTGCCCCATAGATCCTATATCTATCTATATGAAGAAGAAATCATGTAACGAAGGGGATTCTTATTTGTACAAATGGTACTTCGAACTTGGAACGAGCATGAAGAAATTAACGATACTTCTTTATCTTTTGAGTTGTTCTGCCGGATCGGTCGCTCAAGATCTTTGGTCTCTACCCGGACCCGATGAACAAAATGGGATCACTTCTTATGGACTCGTTGAGAATGATTCTGATCTAGTTCATGGCCTATTAGAAGTAGAAGGCGCTCTGGTGGGATCTTCACGGACAGAAAAAGATTGCAGTCAGTTTGATAATGATCGAGTGACATTGCTTCTTCGGCCCGAACCAAGGAATCCCTTAAATATGATGCAAAACGGATTTTTTTCTATCCTTGATCAGAGATTTCTCTATGAAAAAAACGAATCGGAGTTTGAAGAAGGGGAAG------------TTGACC---------TAGAGGAGGATTTATTCAATCACATAGTTTGGGCTCCTAGAATATGGCGCCCTTGGGGCTTTCTATTTGATTGTATCGAAAGGCCCAATGAATTGGGATTTCCCTATTGGTCCAGGTCATTTCGGGGCAAGCGGATCATTTATGATGAAGAGGATGAGCTTCAAGAGATTTATGATGAAGAGGATGAGCTTCAAGAGAATGATTCGGAGTTCTTGCAGAGTGGAACCATGCAGTACCAGACACGAGATAGATCTTCCAAAGAACAAGGCCTTTTTGGAATAAGCCAATTCATTTGGGACCCTGGAGATCCACTCTTTTTCCTATTCAAAGATCAGCCCTTTGGCTCTGTGTTTTCACATCGAGAATTATTTGCAGATGAGGAGATGTCAAAGGGGCTTCTTACTCTTACTTCCCAAACAGATCCTCCTAAATCTATATATAAACGCTGGTTTAGCAAGAATATGCAAGAAAAGCACTTCGAATTGTTGATTAATCGCCAGAGATGGCTTAGAACCAATAGTTCATTATCTAATGAATCTTTCCGTTCTAATACTCTATCTGAGAGTTATCAGTATTTATCAAATCTGTTCCTGTCTAACGGAACGCTATTGGATCAAATGACAAAGACATTGTTGAGAAAAAGATGGCTTTTCCCGGATGAAATGAAAATTGGATTCATGTAA
>ycf2_iodes_scandens
---------------------------------------------------------------------------------------------------------------------------------------------------------------------------------------------------------------------------------------------------------------------------------------------------------------------------------------------------------------------------------------------------------------------------------------------------------------------------------------------------------------------------------------------------------------------------------------------------------------------------------------------------------------------------------------------------------------------------------------------------------------------------------------------------------------------------------------------------------------------------------------------------------------------------------------------------------------------------------------------------------------------------------------------------------------------------------------------------------------------------------------------------------------------------------------------------------------------------------------------------------------------------------------------------------------------------------------------------------------------------------------------------------------------------------------------------------------------------------------------------------------------------------------------------------------------------------------------------------------------------------------------------------------------------------------------------------------------------------------------------------------------------------------------------------------------------------------------------------------------------------------------------------------------------------------------------------------------------------------------------------------------------------------------------------------------------------------------------------------------------------------------------------------------------------------------------------------------------------------------------------------------------------------------------------------------------------------------------------------------------------------------------------------------------------------------------------------------------------------------------------------------------------------------------------------------------------------------------------------------------------------------------------------------------------------------------------------------------------------------------------------------------------------------------------------------------------------------------------------------------------------------------------------------------------------------------------------------------------ACTTCCCAAAAATCGAAATTCTTGATCAATGGAGGAACAATATCACCATTTTTG---AATAAGATACCAAAGTGGATGATTGACTCATTCCATACTAGAAATAATCGCAGGAAATCCTTTGATAACACGGATTC---CTATTTCTCAATGATATTCCACGATCAAGACAATTGGCTGAATCCCGTGAAACCATTTCATAGAAGTT------------------------------------------------------------TCTGCTTCTATTGTAACAAAAGATTCCCTTTTTATGTGGAAAAGGCCCGTATCAATAATTATGATTTTACGT------ATGGACAATTCCTCAATATCTTGTTCATTCGCAACAAAATAGTTTCTTTGTGCGTCGGTAAAAAAAAACATGCTTTTGGGGGGAGAGATACTATTTCA------TCAATCGAGTCACAGGTATCTAACATATTCATACCTAACGGTTTTCCACAAAGTGGTAACGAAACGTATAACTTGTACAAATCTTTCCATTTTCCAAGTCGATCCGATCCGTTCGTTCGTAGAGCTATTTACTCGATCGCAGACATTTCTGGAACGCCTCTAACAAAGGGACAAATAGTCAATTTTGAAAGAACTTATTGTCAACCTCTTTCAGATATGAATCTATCTGATTCAGAAGGGAAGAGCTTGCATCAGTATCTCAATTTCAATTCAAACATGGGTTTGATTCACACTCCATGTTCTGAGAAATATTTACCATCCGAAAAGGGGAAAAAACGGAATCTTTGTCTAAAGAAATGCGTTGAGAAAGGGCGGATGTATAGAACCTTTC-------------------------------AACGAGATAGTGCTTTTTCAACTCTCTCAAAATGGAATCGATTCCAAACATATATGCCATGGTTCCTTACTTCGACAGGGTACAAATATCTAAATTTGATATTTTTAGATACTTTTTCAGACCTATTGCCGATACTAAGTAGCAGTCAAAAATTTGTATCCATTTTTCATGATATTATGCATGGATCAGATATATCATGGCGAATTCTTCAGAAAAAATGGTGTCTTCCACAATGGAATCTGATAAGTGAGATTTCGAGTAAGTGTTTACATAATCTTCTTCTGTCCGAAGAAATGATTCATCGAAATAATGAGTCACCATTGATATCGACACATCTGAGATCGCCAAATGTTCGGGAGTTCCTCTATTCAATCCTTTTCCTTCTTCTTGTTGCTGGATATCTCGTTCGTACACATCTTCTCTTTGTTTCCCGGGCCTCTAGTGAGTTACAGACAGATTTCGAAAAGGTCAAATCTTTGATGATTCCATCATCTATGATTGAGTTGCGAAAACTTCTGGATAGGTATCCTACATCTGAACCGAATTCTTTCTGGTTAAAGAATCTCTTTCTAGTTGCTCTGGAACAATTAGGAGATTCTATAGAAGAAATACGGAGTTCCGCTTCTGGCGGCAACATGCCATTGGGTGGTGGTCCCGCTTATGGGGTCAAATCAATACGTTCTAAGAAGAAATATTTGAA---------TATCAATCTCATCGATCTCATAAGTCTCATACCAAATCCCATCAATCGAATCACTTTTTCGAGAAATACGAGACATCTAAGTCATACAAGTAAAGAGATCTATTCATTGATAAGAAAAGGAAAAAACGTGAACGGGGATTGGATTGATGATAAAATAGAATCCTGGGTCGCGAACAGTGATTCGATTGATGATGAAGAAAGAGAATACTTGGTTCAGTTCTCCACCTTAACGACAGAAAAAGGGATTGATCAAATTCTATTGAGTCTGACTCATAGTGATCATTTATCAAAGAATGACTCTGGTTATCAAATGATTGAACAACCGGGAGCAATTTACTTAGGATACTTAGTTGACATTCATAAAAAGTATCTAATGAATTATGAGTTCAATACATCCTGTTTAGCAGAAAGACGGATATTCCTTGCTCATTATCAGACAATCACTTATTCACAAACTTCGTGTGGGGCTAATAGTTTTCATTTCCCATCTCATGGAAAACCCTTTTCGCTCCGCTTAGCCTTATCCCCCTCTAGGGGTATTTTAGTGATAGGTTCTATAGGAACTGGACGATCCTATTTGGTCAAATACCTAGTGACAAACTCCTATGTTCCTTTCATTACGGTATTTCTGAACAAGCCTAAAGGTTTTCTTATTGATTATATCGATATTGATGATAGTGACGATATTGATGATAGTGA---TATTGATGATAGTGACGATATTGATGATAGTGACGATATTGATGCTAGTGACGATAT------------------------------------CGATCGTGACCTTGATACGGAGCTGGGACTGCTAACTATGATGAATGCGGTAACTATGGATATGATGCCGGAACCGGAAATAGACCGATTTTATATCACCCTTCAATTCGAATTAGCAAAAGCAATGTCTCCTTGCATAATATGGATTCCAAACATTCATGATCTGGATGTGAATGAGTCGAATTACTTATCCCTCAGTCTATTAGTGAACTATCTCTCCAGGGATTGTGAAAGATGTTCCACTAGAAATATTCTTGTTATTGCTTCGACTCATATTCCCCAAAAAGTG-ATCCTTTTC--------------------------------------------CTTCTTCTT------------------------------------------------------------------------GTTGCTGGAT---------------------------------ATCTCGT---------------------------------------------------------------------------------TCGTACACA------------------------------------------------TCTTCTCT---------------------------------TTTTAAATACGTGC-----------------------------------ATTAAGATACGAAGGC--TTCTTATTC-CACAA--------------------------CAACGAAA------GCACTTTTTCACTATTTCA--TATACTAGGGGATT--------------------------------------------------TCACTTTTTGGGGAAT--------ATGAGTCGAAGCAAT--------------GAAGTAGAAGGCGCTCTGGTGGGATCTTCACGGACAGAAAAAGATTGCAGTCAGTTTGATAATGATCGAGTGACATTGCTTCTTCGGCCCGAACCAAGGAATCCCTTAAATATGATGCAAAACGGATTTTTTTCTATCCTTGATCAGAGATTTCTCTATGAAAAAAACGAATCGGAGTTTGAAGAAGGGGAAG------------TTGACC---------TAGAGGAGGATTTATTCAATCACATAGTTTGGGCTCCTAGAATATGGCGCCCTTGGGGCTTTCTATTTGATTGTATCGAAAGGCCCAATGAATTGGGATTTCCCTATTGGTCCAGGTCATTTCGGGGCAAGCGGATCATTTATGATGAAT----TGAGAAAAAGATGGCTTTTCCCGGATGAAATGAAAATTGGATTCATG--------------------------------------------------------------------------------------------------------------------------------------------------------------------------------------------------------------------------------------------------------------------------------------------------------------------------------------------------------------------------------------------------------------------------------------------------------------------------------------------------
>ycf2_iodes_perrieri
-------------------------------------------------------------------------------------------------------------------------------------------------------------------------------------------------------------------------------------------------------------------------------------------------------------------------------------------------------------------------------------------------------------------------------------------------------------------------------------------------------------------------------------------------------------------------------------------------------ATGAAAGGACATCAATTCAAATCCTGGATTTTCGAATTGAGAGAGATATTGAGAGAGATCAAGAATTCTCACTATTTCTTAGATTCATGGACCCAATTCAATTCAGTGGGATCTTTCATTCACATTTTTTTCCACCAAGAACGTTTTATAAAACTCTTTGACCCCCGAATTTGGAGTATCCTACTTTCACGCAATTCACAGGGTTCAACAAGCAATCGATATTTCACGATCAAGGGTGTAATACTCTTTGTAGTAGCGGTCCTTATATATCGTATTAACAATCGAAATATGGTCGAAAGAAAAAATCTCTATTTGATAGGGCTTCTTCCTATACCTATGAATTCCATTGGACCCAGAAATGATACATTGGAAGAATCCGTTGGGTCTTCCAATATCAATAGGTTGATTGTTTCGCTCCTGTATCTTCCAAAAGGAAAAAAGATCTCTGAGAGTTGTTTCCTGAATCCGAAAGA--GAGTACTTGGGTTCTCCCACTAACTAATCGGTTTTTTAGCAAGGTACGGAATGTATCGTCAAATATTCAATATGATTTCACAAGATCTAGTTTCGTTCAAGTAACGGATTCTAGCCAATTGAAAGGATCTTCTGATCAATCCAGAGATCATTTGGATTGCATTAGTAATGAGGATTCGGCATATCAC------ACATTGATCAATCAAAGAGAGATTCAACAACTAAAAGAAAGATCGATTCTTTGGGATCCTTCCTTTCTTCAAACGGAACGAACAGAGATAGAATCAGACCGATTCCCGAAATGCCTTTCTGGATATTCCTCAATGTCCCGTCTATTCACGGAACGTGAGAAGCAGATGATTAATCATCTGCTTCCGGAAGAAATCGAAGAAGTTCTTGGGAATCCTACAAGATCCGTTCGTTCTTTTTTCTCTGACAGATGGTCAGAACTTCATCTGGGTTCGAATCCTACTGAGAGGTCCACTAGAGATCAGAAATTGTTGAAGAAAGAGCAAGATCTTTCTTTTGTCCCTTCAAGGCGATCGGAAAATAAAGAAATGGTTAATATATTCAAGATAATTACGTATTTACAAAATACCGTCTCAATTCATCCTATTTCATCAGATCCGGGATGTGATATGGTTCCGAAGGATGAACCAGATATGGACAGTTCCAATAAGATTTCATTCTTGAACAAAAATCCATTTTTTGATTTATTTCATCTATTCCATGACTGGAACAGGGGAGGATACACGTTACACCACGATTTTGAATCAGAAGAGAGATTTCAAGAAATGGCAGATCTATTCACTCTATCAATAACCGAGCCGGATCTGGTGTATCATAAGAGATTTGCCTTTTCTATTGATTCCTACGGATTGGATCAAAAACAATTCTTGAATGAGGTATTCAACTCCAGGGATGAATCGAAAAAGAAATCTTTATTGGTTCTACCTCCTATTTTTTATGAAGAGAATGAATCTTTTTATCGAAGGATCAGAAAAAAATGGGTCCGGATCTCCTGCGGGAATGATTTGGAAGATCCAAAACCAAAAATAGTAGTATTTGCTAGCAACAACATAATGGAGGCAGTCAATCAATATAGATTGATCCGAAATCTGATTCAAATCCAATATAGCACCTATGGGTACATAAGAAATATATTGAATCGATTCTTTTTAATGAATAAATCCGATCGCAACTTTGAATATGGAATTCAAAGGGATCAAATAGGAAAGGATACTCTGAATCATAGAACTATAATGAAATATACGATCAACCGACATTTATCGAATTTGAAAAAGAGTCAGAAGAAAGGGTTCGATCCTCTTATTTTTATTTCTCGAACCAAGAGATCCATGAATCGGGATCCTGATGCATATAGATACAAATGGTCCAATGGGAGCAAGAATTTTCAGGAACATTT---------CGTTTCTGAGCAGAAGAGCCGTTTTCAAGTAGTGTTCGATCGATTACGTATTAATCAATATTCGATTGATTGGTCTGAGGTTATCGACAAAAAAGATTTGTCTAAACCACTTCGTTTCTTTTTGTCCAAGT------------------------------------------------------------------CACTTCCTTTTTTCTTTGTGAGTTTCGGGAATATCCCCATTCATAGGTCCGAGATCTACATCTATGAATTGAAAGGTCCGAATGATCAACTCTGCAATCAGTTGTTAGAATCAATAGGTCTTCAAATTGTTCATTTGAAAAAATTGAAACCCTTCTTATTGGATGATCATGATACTTCCCAAAAATCGAAATTCTTGATCAATGGAGGAACAATATCACCATTTTTGTTCAATAAGATACCAAAGTGGATGATTGACTCATTCCATACTAGAAATAATCGCAGGAAATCCTTTGATAACACGGATTC---CTATTTCTCAATGATATTCCACGATCAAGACAATTGGCTGAATCCCGTGAAACCATTTCATAGAAGTTCATTGATATCTTCTTTTTATAAAGCAAATCGACTTCGATTCTTGAATAATCCACATCACTTCTGCTTCTATTGTAACAAAAGATTCCCTTTTTATGTGGAAAAGGCCCGTATCAATAATTATGATTTTACGT------ATGGACAATTCCTCAATATCTTGTTCATTCGCAACAAAATAGTTTCTTTGTGCGTCGGTAAAAAAAAACATGCTTTTGGGGGGAGAGATACTATTTCA------TCAATCGAGTCACAGGTATCTAACATATTCATACCTAACGGTTTTCCACAAAGTGGTAACGAAACGTATAACTTGTACAAATCTTTCCATTTTCCAAGTCGATCCGATCCGTTCGTTCGTAGAGCTATTTACTCGATCGCAGACATTTCTGGAACGCCTCTAACAAAGGGACAAATAGTCAATTTTGAAAGAACTTATTGTCAACCTCTTTCAGATATGAATCTATCTGATTCAGAAGGGAAGAGCTTGCATCAGTATCTCAATTTCAATTCAAACATGGGTTTGATTCACACTCCATGTTCTGAGAAATATTTACCATCCGAAAAGAGGAAAAAACGGAATCTTTGTCTAAAGAAATGCGTTGAGAAAGGGCAGATGTATAGAACCTTTC-------------------------------AACGAGATAGTGCTTTTTCAACTCTCTCAAAATGGAATCGATTCCAAACATATATGCCATGGTTCCTTACTTCGACAGGGTACAAATATCTAAATTTGATATTTTTAGATACTTTTTCAGACCTATTGCCGATACTAAGTAGCAGTCAAAAATTTGTATCCATTTTTCATGATATTATGCATGGATCAGATATATCATGGCGAATTCTTCAGAAAAAATGGTGTCTTCCACAATGGAATCTGATAAGTGAGATTTCGAGTAAGTGTTTACATAATCTTCTTCTGTCCGAAGAAATGATTCATCGAAATAATGAGTCACCATTGATATCGACACATCTGAGATCGCCAAATGTTCGGGAGTTCCTCTATTCAATCCTTTTCCTTCTTCTTGTTGCTGGATATCTCATTCGTACACATCTTCTCTTTGTTTCCCGGGCCTCTAGTGAGTTACAGACAGATTTCGAAAAGGTCAAATCTTTGATGATTCCATCATCTATGATTGAGTTGCGAAAACTTCTGGATAGGTATCCTACATCTGAACCGAATTCTTTCTGGTTAAAGAATCTCTTTCTAGTTGCTCTGGAACAATTAGGAGATTCTATAGAAGAAATACGGGGTTCCGCTTCTGGCGGCAACATGCCATTGGGTGGTGGTCCCGCTTATGGGGTCAAATCAATACGTTCTAAGAAGAAATATTTGAA---------TATCAATCTCATCGATCTCATAAGTCTCATACCAAATCCCATCAATCGAATCACTTTTTCGAGAAATACGAGACATCTAAGTCATACAAGTAAAGAGATCTATTCATTGATAAGAAAAGGAAAAAACGTGAACGGGGATTGGATTGATGATAAAATAGAATCCTGGGTCGCGAACAGTGATTCGATTGATGATGAAGAAAGAGAATACTTGGTTCAGTTCTCCACCTTAACGACAGAAAAAGGGATTGATCAAATTCTATTGAGTCTGACTCATAGTGATCATTTATCAAAGAATGACTCTGGTTATCAAATGATTGAACAACCGGGAGCAATTTACTTAGGATACTTAGTTGACATTCATAAAAAGTATCTAATGAATTATGAGTTCAATACATCCTGTTTAGCAGAAAGACGGATATTCCTTGCTCATTATCAGACAATCACTTATTCACAAACTTCGTGTGGGGCTAATAGTTTTCATTTCCCATCTCATGGAAAACCCTTTTCGCTCCGCTTAGCCTTATCCCCCTCTAGGGGTATTTTAGTGATAGGTTCTATAGGAACTGGACGATCCTATTTGGTCAAATACCTAGTGACAAACTCCTATGTTCCTTTCATTACGGTATTTCTGAACAAGCCTAAAGGTTTTCTTATTGATTATATCGATATTGATGATAGTGACGATATTGATGATAGTGA---TATTGATGATAGTGACGATATTGATGATAGTGACGATATTGATGCTAGTGACGATATTGATGCTAGTGACGATATTGATGCTAGTGACGATATCGATCGTGACCTTGATACGGAGCTGGGACTGCTAACTATGATGAATGCGGTAACTATGGATATGATGCCGGAACCGGAAATAGACCGATTTTATATCACCCTTCAATTCGAATTAGCAAAAGCAATGTCTCCTTGCATAATATGGATTCCAAACATTCATGATCTGGATGTGAATGAGTCGAATTACTTATCCCTCAGTCTATTAGTGAACTATCTCTCCAAGGATTGTGAAAGATGTTCCACTAGAAATATTCTTGTTATTGCTTCGACTCATATTCCCCAAAAAGTGGATCCCGCTCTAATAGCTCCGAATAAATTAAATACGTGCATTAAGATACGAAGGCTTCTTATTCCACAACAACGAAAGCACTTTTTCACTATTTCATATACTAGGGGATTTCACTTGGAAAAGAAAATGTTCCATACTAATGGATTCGGGTCCATAACCATGGGTTCCAATGCACGAGATCTTGTAGCACTTACCAATGAGGCCCTGTCGATTAGTATTACACAGAAGAAATCAATTATAGACACTAATACAATTAGATCCGCTCTTCATAGACAAACTTGGGATTTGCGATCCCAGGTAAGATCGGTTCAGGATCATGGGATCCTTTTCTATCAGATAGGAAGGGCTGTAGCACAAAATGTACTTCTAAGTAATTGCCCCATAGATCCTATATCTATCTATATGAAGAAGAAATCATGTAACGAAGGGGATTCTTATTTGTACAAATGGTACTTCGAACTTGGAACGAGCATGAAGAAATTAACGATACTTCTTTATCTTTTGAGTTGTTCTGCCGGATCGGTCGCTCAAGATCTTTGGTCTCTACCCGGACCCGATGAACAAAATGGGATCACTTCTTATGGACTCGTTGAGAATGATTCTGATCTAGTTCATGGCCTATTAGAAGTAGAAGGCGCTCTGGTGGGATCTTCACGGACAGAAAAAGATTGCAGTCAGTTTGATAATGATCGAGTGACATTGCTTCTTCGGCCCGAACCAAGGAATCCCTTAAATATGATGCAAAACGGATTTTTTTCTATCCTTGATCAGAGATTTCTCTATGAAAAAAACGAATCGGAGTTTGAAGAAGGGGAAG------------TTGACC---------TAGAGGAGGATTTATTCAATCACATAGTTTGGGCTCCTAGAATATGGCGCCCTTGGGGCTTTCTATTTGATTGTATCGAAAGGCCCAATGAATTGGGATTTCCCTATTGGTCCAGGTCATTTCGGGGCAAGCGGATCATTTATGATGAAGAGGATGAGCTTCAAGAGATTTATGATGAAGAGGATGAGCTTCAAGAGAATGATTCGGAGTTCTTGCAGAGTGGAACCATGCAGTACCAGACACGAGATAGATCTTCCAAAGAACAAGGCCTTTTTGGAATAAGCCAATTCATTTGGGACCCTGGAGATCCACTCTTTTTCCTATTCAAAGATCAGCCCTTTGGCTCTGTGTTTTCACATCGAGAATTATTTGCAGATGAGGAGATGTCAAAGGGGCTTCTTACTCTTACTTCCCAAACAGATCCTCCTAAATCTATATATAAACGCTGGTTTAGCAAGAATATGCAAGAAAAGCACTTCGAATTGTTGATTAATCGCCAGAGATGGCTTAGAACCAATAGTTCATTATCTAATGAATCTTTCCGTTCTAATACTCTATCTGAGAGTTATCAGTATTTATCAAATCTGTTCCTGTCTAACGGAACGCTATTGGATCAAATGACAAAGACATTGTTGAGAAAAAGATGGCTTTTCCCGGATGAAATGAAAATTGGATTCATG---
>ycf2_iodes_liberica
-------------------------------------------------------------------------------------------------------------------------------------------------------------------------------------------------------------------------------------------------------------------------------------------------------------------------------------------------------------------------------------------------------------------------------------------------------------------------------------------------------------------------------------------------------------------------------------------------------ATGAAAGGACATCAATTCAAATCCTGGATTTTCGAATTGAGAGAGATATTGAGAGAGATCAAGAATTCTCACTATTTCTTAGATTCATGGACCCAATTCAATTCAGTGGGATCTTTCATTCACATTTTTTTCCACCAAGAACGTTTTATAAAACTCTTTGACCCCCGAATTTGGAGTATCCTACTTTCACGCAATTCACAGGGTTCAACAAGCAATCGATATTTCACGATCAAGGGTGTAATACTCTTTGTAGTAGCGGTCCTTATATATCGTATTAACAATCGAAATATGGTCGAAAGAAAAAATCTCTATTTGATAGGGCTTCTTCCTATACCTATGAATTCCATTGGACCCAGAAATGATACATTGGAAGAATCCGTTGGGTCTTCCAATATCAATAGGTTGATTGTTTCGCTCCTGTATCTTCCAAAAGGAAAAAAGATCTCTGAGAGTTGTTTCCTGAATCCGAAAGA--GAGTACTTGGGTTCTCCCAATAACTAATCGGTTTTTTAGCAAGGTACGGAATGTATCGTCAAATATTCAATATGATTTCACAAGATCTAGTTTCGTTCAAGTAACGGATTCTAGCCAATTGAAAGGATCTTCTAATCAATCCAGAGATCATTTGGATTGCATTAGTAATGAGGATTCGGCATATCAC------ACATTGATCAATCAAAGAGAGATTCAACAACTAAAAGAAAGATCGATTCTTTGGGATCCTTCCTTTCTTCAAACGGAACGAACAGAGATAGAATCAGACCGATTCCCGAAATGCCTTTCTGGATATTCCTCAATGTCCCGTCTATTCACGGAACGTGAGAAGCAGATGATTAATCATCTGCTTCCGGAAGAAATCGAAGAAGTTCTTGGGAATCCTACAAGATCCGTTCGTTCTTTTTTCTCTGACAGATGGTCAGAACTTCATCTGGGTTCGAATCCTACTGAGAGGTCCACTAGAGATCAGAAATTGTTGAAGAAAGAGCAAGATCTTTCTTTTGTCCCTTCAAGGCGATCGGAAAATAAAGAAATGGTTAATATATTCAAGATAATTACGTATTTACAAAATACCGTCTCAATTCATCCTATTTCATCAGATCCGGGATGTGATATGGTTCCGAAGGATGAACCAGATATGGACAGTTCCAATAAGATTTCATTCTTGAACAAAAATCCATTTTTTGATTTATTTCATCTATTCCATGACTGGAACAGGGGAGGATACACGTTACACCACGATTTTGAATCAGAAGAGAGATTTCAAGAAATGGCAGATCTATTCACTCTATCAATAACCGAGCCGGATCTGGTGTATCATAAGAGATTTGCCTTTTCTATTGATTCCTACGGATTTGATCAAAAACAATTCTTGAATGAGGTATTCAACTCCAGGGATGAATCGAAAAAGAAATCTTTATTGGTTCTACCTCCTATTTTTTATGAAGAGAATGAATCTTTTTATCGAAGGATCAGAAAAAAATGGGTCCGGATCTCCTGCGGGAATGATTTGGAAGATCCAAAACCAAAAATAGTAGTATTTGCTAGCAACAACATAATGGAGGCAGTCAATCAATATAGATTGATCCGAAATCTGATTCAAATCCAATATAGCACCTATGGGTACATAAGAAATATATTGAATCGATTCTTTTTAATGAATAAATCCGATCGCAACTTTGAATATGGAATTCAAAGGGATCAAATAGGAAAGGATACTCTGAATCATAGAACTATAATGAAATATACGATCAACCGACATTTATCGAATTTGAAAAAGAGTCAGAAGAAAGGGTTTGATCCTCTTATTTTGATTTCTCGAACCGAGAGATCCATGAATCGGGATCCTGATGCATATAGATCCAAATGGTCCAATGGGAGCAAGAATTTTCAGGAACATTTGGAACATTTCGTTTCTGAGCAGAAGAGCCGTTTTCAAGTAGTGTTCGATCGATTACGTATTAATCAATATTCGATTGATTGGTCTGAGGTTATCGACAAAAAAGATTTGTCTAAACCACTTCGTTTCTTTTTGTCCAAGT------------------------------------------------------------------CACTTCCTTTTTTCTTTGTGAGTTTCGGGAATATCCCCATTCATAGGTCCGAGATCTACATCTATGAATTGAAAGGTCCGAATGATCAACTCTGCAATCAGTTGTTAGAATCAATAGGTCTTCAAATTGTTCATTTGAAAAAATTGAAACCCTTCTTATTGGATGATCATGATACTTCCCAAAAATCGAAATTCTTGATCAATGGAGGAACAATATCACCATTTTTGTTCAATAAGATACCAAAGTGGATGATTGGCTCATTCCATACTAGAAATAATCGCAGGAAATCCTTTGATAACACGGATTC---CTATTTCTCAATGATATTCCACGATCAAGACAATTGGCTGAATCCCGTGAAACCATTTCATAGAAGTTCATTGATATCTTCTTTTTATAAAGCAAATCGACTTCGATTCTTGAATAATCCACATCACTTCTGCTTCTATTGTAACAAAAGATTCCCTTTTTATGTGGAAAAGGCCCGTATCAATAATTATGATTTTACGT------ATGGACAATTCCTCAATATCTTGTTCATTCGCAACAAAATAGTTTCTTTGTGCGTCGGTAAAAAAAAACATGCTTTTGGGGGGAGAGATACTATTTCA------TCAATCGAGTCACAGGTATCTAACATATTCATACCTAACGGTTTTCCACAAAGTGGTAACGAAACGTATAACTTGTACAAATCTTTCCATTTTCCAAGTCGATCCGATCCGTTCGTTCGTAGAGCTATTTACTCGATCGCAGACATTTCTGGAACGCCTCTAACAAAGGGACAAATAGTCAATTTTGAAAGAACTTATTGTCAACCTCTTTCAGATATGAATCTATCTGATTCAGAAGGGAAGAGCTTGCATCAGTATCTCAATTTCAATTCAAACATGGGTTTGATTCACACTCCATGTTCTGAG----------CATCCGAAAAGAGGAAAAAACGGAATCTTTGTCTAAAGAAATGCGTTGAGAAAGGGCAGATGTATAGAACCTTTCGTTGAGAAAGGGCAGATGTATAGAACCTTTCAACGAGATAGTGCTTTTTCAACTCTCTCAAAATGGAATCGATTCCAAACATATATGCCATGGTTCCTTACTTCGACAGGGTACAAATATCTAAATTTGATATTTTTAGATACTTTTTCAGACCTATTGCCGATACTAAGTAGCAGTCAAAAATTTGTATCCATTTTTCATGATATTATGCATGGATCAGATATATCATGGCGAATTCTTCAGAAAAAATGGTGTCTTCCACAATGGAATCTGATAAGTGAGATTTCGAGTAAGTGTTTACATAATCTTCTTCTGTCCGAAGAAATGATTCATCGAAATAATGAGTCACCATTGATATCGACACATCTGAGATCGCCAAATGTTCGGGAGTTCCTCTATTCAATCCTTTTCCTTCTTCTTGTTGCTGGATATCTCGTTCGTACACATCTTCTCTTTGTTTCCCGGGCCTCTAGTGAGTTACAGACAGATTTCGAAAAGGTCAAATCTTTGATGATTCCATCATCTATGATTGAGTTGCGAAAACTTCTGGATAGGTATCCTACATCTGAACCGAATTCTTTCTGGTTAAAGAATCTCTTTCTAGTTGCTCTGGAACAATTAGGAGATTCTATAGAAGAAATACGGGGTTCCGCTTCTGGCGGCAACATGCCATTGGGTGGTGGTCCCGCTTATGGGGTCAAATCAATACGTTCTAAGAAGAAATATTTGAA---------TATCAATCTCATCGATCTCATAAGTCTCATACCAAATCCCATCAATCGAATCACTTTTTCGAGAAATACGAGACATCTAAGTCATACAAGTAAAGAGATCTATTCATTGATAAGAAAAGGAAAAAACGTGAACGGGGATTGGATTGATGATAAAATAGAATCCTGGGTCGCGAACAGTGATTCGATTGATGATGAAGAAAGAGAATACTTGGTTCAGTTCTCCACCTTAACGACAGAAAAAGGGATTGATCAAATTCTATTGAGTCTGACTCATAGTGATCATTTATCAAAGAATGACTCTGGTTATCAAATGATTGAACAACCGGGAGCAATTTACTTAGGATACTTAGTTGACATTCATAAAAAGTATCTAATGAATTATGAGTTCAATACATCCTGTTTAGCAGAAAGACGGATATTCCTTGCTCATTATCAGACAATCACTTATTCACAAACTTCGTGTGGGGCTAATAGTTTTCATTTCCCATCTCATGGAAAACCCTTTTCGCTCCGCTTAACCTTATCCCCCTCTAGGGGTATTTTAGTGATAGGTTCTATAGGAACTGGACGATCCTATTTGGTCAAATACCTAGTGACAAACTCCTATGTTCCTTTCATTATGGTATTTCTGAACAAGCCTAAAGGTTTTCTTATGGATTATATCGATATTGATGATAGTGACGATATTGATGATAGTGA---TATTGATGATAGTGACGATATTGATGATAGTGACGATATTGATGCTAGTGACGATATTGATGCTAGTGACGATATTGATGCTAGTGACGATATCGATCGTGACCTTGATACGGAGCTGGGACTGCTAACTATGATGAATGCGGTAACTATGGATATGATGCCGGAACCGGAAATAGACCGATTTTATATCACCCTTCAATTCGAATTAGCAAAAGCAATGTCTCCTTGCATAATATGGATTCCAAACATTCATGATCTGGATGTGAATGAGTCGAATTACTTATCCCTCAGTCTATTAGTGAACTATCTCTCCAGGGATTGTGAAAGATGTTCCACTAGAAATATTCTTGTTATTGCTTCGACTCATATTCCCCAAAAAGTGGATCCCGCTCTAATAGCTCCGAATAAATTAAATACGTGCATTAAGATACGAAGGCTTCTTATTCCACAACAACGAAAGCACTTTTTCACTATTTCATATACTAGGGGATTTCACTTGGAAAAGAAAATGTTCCATACTAATGGATTCGGGTCCATAACCATGGGTTCCAATGCACGAGATCTTGTAGCACTTACCAATGAGGCCCTGTCGATTAGTATTACACAGAAGAAATCAATTATAGACACTAATACAATTAGATCCGCTCTTCATAGACAAACTTGGGATTTGCGATCCCAGGTAAGATCGGTTCAGGATCATGGGATCCTTTTCTATCAGATAGGAAGGGCTGTAGCACAAAATGTACTTCTAAGTAATTGCCCCATAGATCCTATATCTATCTATATGAAGAAGAAATCATGTAACGAAGGGGATTCTTATTTGTACAAATGGTACTTCGAACTTGGAACGAGCATGAAGAAATTAACGATACTTCTTTATCTTTTGAGTTGTTCTGCCGGATCGGTCGCTCAAGATCTTTGGTCTCTACCCGGACCCGATGAACAAAATGGGATCACTTCTTATGGACTCGTTGAGAATGATTCTGATCTAGTTCATGGCCTATTAGAAGTAGAAGGCGCTCTGGTGGGATCTTCACGGACAGAAAAAGATTGCAGTCAGTTTGATAATGATCGAGTGACATTGCTTCTTCGGCCCGAACCAAGGAATCCCTTAAATATGATGCAAAACGGATTTTTTTCTATCCTTGATCAGAGATTTCTCTATGAAAAAAACGAATCGGAGTTTGAAGAAGGGGAAG------------TTGACC---------TAGAGGAGGATTTATTCAATCACATAGTTTGGGCTCCTAGAATATGGCGCCCTTGGGGCTTTCTATTTGATTGTATCGAAAGGCCCAATGAATTGGGATTTCCCTATTGGTCCAGGTCATTTCGGGGCAAGCGGATCATTTATGATGAAGAGGATGAGCTTCAAGAGATTTATGATGAAGAGGATGAGCTTCAAGAGAATGATTCGGAGTTCTTGCAGAGTGGAACCATGCAGTACCAGACACGAGATAGATCTTCCAAAGAACAAGGCCTTTTTGGAATAAGCCAATTCATTTGGGACCCTGGAGATCCACTCTTTTTCCTATTCAAAGATCAGCCCTTTGGCTCTGTGTTTTCACATCGAGAATTATTTGCAGATGAGGAGATGTCAAAGGGGCTTCTTACTCTTACTTCCCAAACAGATCCTCCTAAATCTATATATAAACGCTGGTTTAGCAAGAATATGCAAGAAAAGCACTTCGAATTGTTGATTAATCGCCAGAGATGGCTTAGAACCAATAGTTCATTATCTAATGAATCTTTCCGTTCTAATACTCTATCTGAGAGTTATCAGTATTTATCAAATCTGTTCCTGTCTAACGGAACGCTATTGGATCAAATGACAAAGACATTGTTGAGAAAAAGATGGCTTTTCCCGGATGAAATGAAAATTGGATTCATG---
>ycf2_iodes_klaineana
-------------------------------------------------------------------------------------------------------------------------------------------------------------------------------------------------------------------------------------------------------------------------------------------------------------------------------------------------------------------------------------------------------------------------------------------------------------------------------------------------------------------------------------------------------------------------------------------------------ATGAAAGGACATCAATTCAAATCCTGGATTTTCGAATTGAGAGAGATATTGAGAGAGATCAAGAATTCTCACTATTTCTTAGATTCATGGACCCAATTCAATTCAGTGGGATCTTTCATTCACATTTTTTTCCACCAAGAACGTTTTATAAAACTCTTTGACCCCCGAATTTGGAGTATCCTACTTTCACGCAATTCACAGGGTTCAACAAGCAATCGATATTTCACGATCAAGGGTGTAATACTCTTTGTAGTAGCGGTCCTTATATATCGTATTAACAATCGAAATATGGTCGAAAGAAAAAATCTCTATTTGATAGGGCTTCTTCCTATACCTATGAATTCCATTGGACCCAGAAATGATACATTGGAAGAATCCGTTGGGTCTTCCAATATCAATAGGTTGATTGTTTCGCTCCTGTATCTTCCAAAAGGAAAAAAGATCTCTGAGAGTTGTTTCCTGAATCCGAAAGA--GAGTACTTGGGTTCTCCCAATAACTAATCGGTTTTTTAGCAAGGTACGGAATGTATCGTCAAATATTCAATATGATTTCACAAGATCTAGTTTCGTTCAAGTAACGGATTCTAGCCAATTGAAAGGATCTTCTGATCAATCCAGAGATCATTTGGATTGCATTAGTAATGAGGATTCGGCATATCAC------ACATTGATCAATCAAAGAGAGATTCAACAACTAAAAGAAAGATCGATTCTTTGGGATCCTTCCTTTCTTCAAACGGAACGAACAGAGATAGAATCAGACCGATTCCCGAAATGCCTTTCTGGATATTCCTCAATGTCCCGTCTATTCACGGAACGTGAGAAGCAGATGATTAATCATCTGCTTCCGGAAGAAATCGAAGAAGTTCTTGGGAATCCTACAAGATCCGTTCGTTCTTTTTTCTCTGACAGATGGTCAGAACTTCATCTGGGTTCGAATCCTACTGAGAGGTCCACTAGAGATCAGAAATTGTTGAAGAAAGAGCAAGATCTTTCTTTTGTCCCTTCAAGGCGATCGGAAAATAAAGAAATGGTTAATATATTCAAGATAATTACGTATTTACAAAATACCGTCTCAATTCATCCTATTTCATCAGATCCGGGATGTGATATGGTTCCGAAGGATGAACCAGATATGGACAGTTCCAATAAGATTTCATTCTTGAACAAAAATCCATTTTTTGATTTATTTCATCTATTCCATGACTGGAACAGGGGAGGATACACGTTACACCACGATTTTGAATCAGAAGAGAGATTTCAAGAAATGGCAGATCTATTCACTCTATCAATAACCGAGCCGGATCTGGTGTATCATAAGAGATTTGCCTTTTCTATTGATTCCTACGGATTGGATCAAAAACAATTCTTGAATGAGGTATTCAACTCCAGGGATGAATCGAAAAAGAAATCTTTATTGGTTCTACCTCCTATTTTTTATGAAGAGAATGAATCTTTTTATCGAAGGATCAGAAAAAAAAGGGTCCGGATCTCCTGCGGGAATGATTTGGAAGATCCAAAACCAAAAATAGTAGTATTTGCTAGCAACAACATAATGGAGGCAGTCAATCAATATAGATTGATCCGAAATCTGATTCAAATCCAATATAGCACCTATGGGTACATAAGAAATATATTGAATCGATTCTTTTTAATGAATAAATCCGATCGCAACTTTGAATATGGAATTCAAAGGGATCAAATAGGAAAGGATACTCTGAATCATAGAACTATAATGAAATATACGATCAACCGACATTTATCGAATTTGAAAAAGAGTCAGAAGAAAGGGTTCGATCCTCTTATTTTGATTTCTCGAACCGAGAGATCCATGAATCGGGATCCTGATGCATATAGATCCAAATGGTCCAATGGGAGCAAGAATTTTCAGGAACATTTGGAACATTTCGTTTCTGAGCAGAAGAGCCGTTTTCAAGTAGTGTTCGATCGATTACGTATTAATCAATATTCGATTGATTGGTCTGAGGTTATCGACAAAAAAGATTTGTCTAAACCACTTCGTTTCTTTTTGTCCAAGT------------------------------------------------------------------CACTTCCTTTTTTCTTTGTGAGTTTCGGGAATATCCCCATTCATAGGTCCGAGATCTACATCTATGAATTGAAAGGTCCGAATGATCAACTCTGCAATCAGTTGTTAGAATCAATAGGTCTTCAAATTGTTCATTTGAAAAAATTGAAACCCTTCTTATTGGATGATCATGATACTTCCCAAAAATCGAAATTCTTGATCAATGGAGGAACAATATCACCATTTTTGTTCAATAAGATACCAAAGTGGATGATTGGCTCATTCCATACTAGAAATAATCGCAGGAAATCCTTTGATAACACGGATTC---CTATTTCTCAATGATATTCCACGATCAAGACAATTGGCTGAATCCCGTGAAACCATTTCATAGAAGTTCATTGATATCTTCTTTTTATAAAGCAAATCGACTTCGATTCTTGAATAATCCACATCACTTCTGCTTCTATTGTAACAAAAGATTCCCTTTTTATGTGGAAAAGGCCCGTATCAATAATTATGATTTTACGT------ATGGACAATTCCTCAATATCTTGTTCATTCGCAACAAAATAGTTTCTTTGTGCGTCGGTAAAAAAAAACATGCTTTTGGGGGGAGAGATACTATTTCA------TCAATCGAGTCACAGGTATCTAACATATTCATACCTAACGGTTTTCCACAAAGTGGTAACGAAACGTATAACTTGTACAAATCTTTCCATTTTCCAAGTCGATCCGATCCGTTCGTTCGTAGAGCTATTTACTCGATCGCAGACATTTCTGGAACGCCTCTAACAAAGGGACAAATAGTCAATTTTGAAAGAACTTATTGTCAACCTCTTTCAGATATGAATCTATCTGATTCAGAAGGGAAGAGCTTGCATCAGTATCTCAATTTCAATTCAAACATGGGTTTGATTCACACTCCATGTTCTGAGAAATATTTACCATCCGAAAAGAGGAAAAAACGGAATCTTTGTCTAAAGAAATGCGTTGAGAAAGGGCAGATGTATAGAACCTTTC-------------------------------AACGAGATAGTGCTTTTTCAACTCTCTCAAAATGGAATCGATTCCAAACATATATGCCATGGTTCCTTACTTCGACAGGGTACAAATATCTAAATTTGATATTTTTAGATACTTTTTCAGACCTATTGCCGATACTAAGTAGCAGTCAAAAATTTGTATCCATTTTTCATGATATTATGCATGGATCAGATATATCATGGCGAATTCTTCAGAAAAAATGGTGTCTTCCACAATGGAATCTGATAAGTGAGATTTCGAGTAAGTGTTTACATAATCTTCTTCTGTCCGAAGAAATGATTCATCGAAATAATGAGTCACCATTGATATCGACACATCTGAGATCGCCAAATGTTCGGGAGTTCCTCTATTCAATCCTTTTCCTTCTTCTTGTTGCTGGATATCTCGTTCGTACACATCTTCTCTTTGTTTCCCGGGCCTCTAGTGAGTTACAGACAGATTTCGAAAAGGTCAAATCTTTGATGATTCCATCATCTATGATTGAGTTGCGAAAACTTCTGGATAGGTATCCTACATCTGAACCGAATTCTTTCTGGTTAAAGAATCTCTTTCTAGTTGCTCTGGAACAATTAGGAGATTCTATAGAAGAAATACGGGGTTCCGCTTCTGGCGGCAACATGCCATTGGGTGGTGGTCCCGCTTATGGGGTCAAATCAATACGTTCTAAGAAGAAATATTTGAA---------TATCAATCTCATCGATCTCATAAGTCTCATACCAAATCCCATCAATCGAATCACTTTTTCGAGAAATACGAGACATCTAAGTCATACAAGTAAAGAGATCTATTCATTGATAAGAAAAGGAAAAAACGTGAACGGGGATTGGATTGATGATAAAATAGAATCCTGGGTCGCGAACAGTGATTCGATTGATGATGAAGAAAGAGAATACTTGGTTCAGTTCTCCACCTTAACGACAGAAAAAGGGATTGATCAAATTCTATTGAGTCTGACTCATAGTGATCATTTATCAAAGAATGACTCTGGTTATCAAATGATTGAACAACCGGGAGCAATTTACTTAGGATACTTAGTTGACATTCATAAAAAGTATCTAATGAATTATGAGTTCAATACATCCTGTTTAGCAGAAAGACGGATATTCCTTGCTCATTATCAGACAATCACTTATTCACAAACTTCGTGTGGGGCTAATAGTTTTCATTTCCCATCTCATGGAAAACCCTTTTCGCTCCGCTTAGCCTTATCCCCCTCTAGGGGTATTTTAGTGATAGGTTCTATAGGAACTGGACGATCCTATTTGGTCAAATACCTAGTGACAAACTCCTATGTTCCTTTCATTACGGTATTTCTGAACAAGCCTAAAGGTTTTCTTATTGATTATATCGATATTGATGATAGTGACGATATTGATGATAGTGACGATATTGATGCTAGTGACGATATTGATGCTAGTGACGATATTGATGCTAGTGACGATAT------------------------------------CGATCGTGACCTTGATACGGAGCTGGGACTGCTAACTATGATGAATGCGGTAACTATGGATATGATGCCGGAACCGGAAATAGACCGATTTTATATCACCCTTCAATTCGAATTAGCAAAAGCAATGTCTCCTTGCATAATATGGATTCCAAACATTCATGATCTGGATGTGAATGAGTCGAATTACTTATCCCTCAGTCTATTAGTGAACTATCTCTCCAGGGATTGTGAAAGATGTTCCACTAGAAATATTCTTGTTATTGCTTCGACTCATATTCCCCAAAAAGTGGATCCCGCTCTAATAGCTCCGAATAAATTAAATACGTGCATTAAGATACGAAGGCTTCTTATTCCACAACAACGAAAGCACTTTTTCACTATTTCATATACTAGGGGATTTCACTTGGAAAAGAAAATGTTCCATACTAATGGATTCGGGTCCATAACCATGGGTTCCAATGCACGAGATCTTGTAGCACTTACCAATGAGGCCCTGTCGATTAGTATTACACAGAAGAAATCAATTATAGACACTAATACAATTAGATCCGCTCTTCATAGACAAACTTGGGATTTGCGATCCCAGGTAAGATCGGTTCAGGATCATGGGATCCTTTTCTATCAGATAGGAAGGGCTGTAGCACAAAATGTACTTCTAAGTAATTGCCCCATAGATCCTATATCTATCTATATGAAGAAGAAATCATGTAACGAAGGGGATTCTTATTTGTACAAATGGTACTTCGAACTTGGAACGAGCATGAAGAAATTAACGATACTTCTTTATCTTTTGAGTTGTTCTGCCGGATCGGTCGCTCAAGATCTTTGGTCTCTACCCGGACCCGATGAACAAAATGGGATCACTTCTTATGGACTCGTTGAGAATGATTCTGATCTAGTTCATGGCCTATTAGAAGTAGAAGGCGCTCTGGTGGGATCTTCACGGACAGAAAAAGATTGCAGTCAGTTTGATAATGATCGAGTGACATTGCTTCTTCGGCCCGAACCAAGGAATCCCTTAAATATGATGCAAAACGGATTTTTTTCTATCCTTGATCAGAGATTTCTCTATGAAAAAAACGAATCGGAGTTTGAAGAAGGGGAAG------------TTGACC---------TAGAGGAGGATTTATTCAATCACATAGTTTGGGCTCCTAGAATATGGCGCCCTTGGGGCTTTCTATTTGATTGTATCGAAAGGCCCAATGAATTGGGATTTCCCTATTGGTCCAGGTCATTTCGGGGCAAGCGGATCATTTATGATGAAGAGGATGAGCTTCAAGAGATTTATGATGAAGAGGATGAGCTTCAAGAGAATGATTCGGAGTTCTTGCAGAGTGGAACCATGCAGTACCAGACACGAGATAGATCTTCCAAAGAACAAGGCCTTTTTGGAATAAGCCAATTCATTTGGGACCCTGGAGATCCACTCTTTTTCCTATTCAAAGATCAGCCCTTTGGCTCTGTGTTTTCACATCGAGAATTATTTGCAGATGAGGAGATGTCAAAGGGGCTTCTTACTCTTACTTCCCAAACAGATCCTCCTAAATCTATATATAAACGCTGGTTTAGCAAGAATATGCAAGAAAAGCACTTCGAATTGTTGATTAATCGCCAGAGATGGCTTAGAACCAATAGTTCATTATCTAATGAATCTTTCCGTTCTAATACTCTATCTGAGAGTTATCAGTATTTATCAAATCTGTTCCTGTCTAACGGAACGCTATTGGATCAAATGACAAAGACATTGTTGAGAAAAAGATGGCTTTTCCCGGATGAAATGAAAATTGGATTCATG---
>ycf2_iodes_seretii
-------------------------------------------------------------------------------------------------------------------------------------------------------------------------------------------------------------------------------------------------------------------------------------------------------------------------------------------------------------------------------------------------------------------------------------------------------------------------------------------------------------------------------------------------------------------------------------------------------ATGAAAGGACATCAATTCAAATCCTGGATTTTCGAATTGAGAGAGATATTGAGAGAGATCAAGAATTCTCACTATTTCTTAGATTCATGGACCCAATTCAATTCAGTGGGATCTTTCATTCACATTTTTTTCCACCAAGAACGTTTTATAAAACTCTTTGACCCCCGAATTTGGAGTATCCTACTTTCACGCAATTCACAGGGTTCAACAAGCAATCGATATTTCACGATCAAGGGTGTAATACTCTTTGTAGTGGCGGTCCTTATATATCGTATTAACAATCGAAATATGGTCGAAAGAAAAAATCTCTATTTGATAGGGCTTCTTCCTATACCTATGAATTCCATTGGACCCAGAAATGATACATTGGAAGAATCCGTTGGGTCTTCCAATATCAATAGGTTGATTGTTTCGCTCCTGTATCTTCCAAAAGGAAAAAAGATCTCTGAGAGTTGTTTCCTGAATCCGAAAGA--GAGTACTTGGGTTCTCCCAATAACTAATCGGTTTTTTAGCAAGGTACGGAATGTATCGTCAAATATTCAATATGATTTCACAAGATCTAGTTTCGTTCAAGTAACGGATTCTAGCCAATTGAAAGGATCTTCTGATCAATCCAGAGATCATTTGGATTGCATTAGTAATGAGGATTCGGCATATCAC------ACATTGATCAATCAAAGAGAGATTCAACAACTAAAAGAAAGATCGATTCTTTGGGATCCTTCCTTTCTTCAAACGGAACGAACAGAGATAGAATCAGACCGATTCCCGAAATGCCTTTCTGGATATTCCTCAATGTCCCGTCTATTCACGGAACGTGAGAAGCAGATGATTAATCATCTGCTTCCGGAAGAAATCGAAGAAGTTCTTGGGAATCCTACAAGATCCGTTCGTTCTTTTTTCTCTGACAGATGGTCAGAACTTCATCTGGGTTCGAATCCTACTGAGAGGTCCACTAGAGATCAGAAATTGTTGAAGAAAGAGCAAGATCTTTCTTTTGTCCCTTCAAGGCGATCGGAAAATAAAGAAATGGTTAATATATTCAAGATAATTACGTATTTACAAAATACCGTCTCAATTCATCCTATTTCATCAGATCCGGGATGTGATATGGTTCCGAAGGATGAACCAGATATGGACAGTTCCAATAAGATTTCATTCTTGAACAAAAATCCATTTTTTGATTTATTTCATCTATTCCATGACTGGAACAGGGGAGGATACACGTTACACCACGATTTTGAATCAGAAGAGAGATTTCAAGAAATGGCAGATCTATTCACTCTATCAATAACCGAGCCGGATCTGGTGTATCATAAGAGATTTGCCTTTTCTATTGATTCCTACGGATTGGATCAAAAACAATTCTTGAATGAGGTATTCAACTCCAGGGATGAATCGAAAAAGAAATCTTTATTGGTTCTACCTCCTATTTTTTATGAAGAGAATGA------TTATCGAAGGATCAGAAAAAAATGGGTCCGGATCTCCTGCGGGAATGATTTGGAAGATCCAAAACCAAAAATAGTAGTATTTGCTAGCAACAACATAATGGAGGCAGTCAATCAATATAGATTGATCCGAAATCTGATTCAAATCCAATATAGCACCTATGGGTACATAAGAAATATATTGAATCGATTCTTTTTAATGAATAAATCCGATCGCAACTTTGAATATGGAATTCAAAGGGATCAAATAGGAAAGGATACTCTGAATCATAGAACTATAATGAAATATACGATCAACCGACATTTATCGAATTTGAAAAAGAGTCAGAAGAAAGGGTTCGATCCTCTTATTTTTATTTCTCGAACCGAGAGATCCATGAATCGGGATCCTGATGCATATAGATACAAATGGTCCAATGGGAGCAAGAATTTTCAGGAACATTTGGAACATTTCGTTTCTGAGCAGAAGAGCCGTTTTCAAGTAGTGTTCGATCGATTACGTATTAATCAATATTCGATTGATTGGTCTGAGGTTATCGACAAAAAAGATTTGTCTAAACCACTTCGTTTCTTTTTGTCCAAGT------------------------------------------------------------------CACTTCCTTTTTTCTTTGTGAGTTTCGGGAATATCCCCATTCATAGGTCCGAGATCTACATCTATGAATTGAAAGGTCCGAATGATCAACTCTGCAATCAGTTGTTAGAATCAATAGGTTTTCAAATTGTTCATTTGAAAAAATTGAAACCCTTCTTATTGGATGATCATGATACTTCCCAAAAATCGAAATTCTTGATCAATGGAGGAACAATATCACCATTTTTGTTCAATAAGATACCAAAGTGGATGATTGACTCATTCCATACTAGAAATAATCGCAGGAAATCCTTTGATAACACGGATTC---CTATTTCTCAATGATATTCCACGATCAAGACAATTGGCTGAATCCCGTGAAACCATTTCATAGAAGTTCATTGATATCTTCTTTTTATAAAGCAAATCGACTTCGATTCTTGAATAATCCACATCACTTCTGCTTCTATTGTAACAAAAGATTCCCTTTTTATGTGGAAAAGGCCCGTATCAATAATTATGATTTTACGT------ATGGACAATTCCTCAATATCTTGTTCATTCGCAACAAAATAGTTTCTTTGTGCGTCGGTAAAAAAAAACATGCTTTTGGGGGGAGAGATACTATTTCA------TCAATCGAGTCACAGGTATCTAACATATTCATACCTAACGGTTTTCCACAAAGTGGTAACGAAACGTATAACTTGTACAAATCTTTCCATTTTCCAAGTCGATCCGATCCGTTCGTTCGTAGAGCTATTTACTCGATCGCAGACATTTCTGGAACGCCTCTAACAAAGGGACAAATAGTCAATTTTGAAAGAACTTATTGTCAACCTCTTTCAGATATGAATCTATCTGATTCAGAAGGGAAGAGCTTGCATCAGTATCTCAATTTCAATTCAAACATGGGTTTGATTCACACTCCATGTTCTGAGAAATATTTACCATCCGAAAAGAGGAAAAAACGGAATCTTTGTCTAAAGAAATGCGTTGAGAAAGGGCAGATGTATAGAACCTTTC-------------------------------AACGAGATAGTGCTTTTTCAACTCTCTCAAAATGGAATCGATTCCAAACATATATGCCATGGTTCCTTACTTCGACAGGGTACAAATATCTAAATTTGATATTTTTAGATACTTTTTCAGACCTATTGCCGATACTAAGTAGCAGTCAAAAATTTGTATCCATTTTTCATGATATTATGCATGGATCAGATATATCATGGCGAATTCTTCAGAAAAAATGGTGTCTTCCACAATGGAATCTGATAAGTGAGATTTCGAGTAAGTGTTTACATAATCTTCTTCTGTCCGAAGAAATGATTCATCGAAATAATGAGTCACCATTGATATCGACACATCTGAGATCGCCAAATGTTCGGGAGTTCCTCTATTCAATCCTTTTCCTTCTTCTTGTTGCTGGATATCTCGTTCGTACACATCTTCTCTTTGTTTCCCGGGCCTCTAGTGAGTTACAGACAGATTTCGAAAAGGTCAAATCTTTGATGATTCCATCATCTATGATTGAGTTGCGAAAACTTCTGGATAGGTATCCTACATCTGAACCGAATTCTTTCTGGTTAAAGAATCTCTTTCTAGTTGCTCTGGAACAATTAGGAGATTCTATAGAAGAAATACGGGGTTCCGCTTCTGGCGGCAACATGCCATTGGGTGGTGGTCCCGCTTATGGGGTCAAATCAATACGTTCTAAGAAGAAATATTTGAA---------TATCAATCTCATCGATCTCATAAGTCTCATACCAAATCCCATCAATCGAATCACTTTTTCGAGAAATACGAGACATCTAAGTCATACAAGTCAAGAGATCTATTCATTGATAAGAAAAGGAAAAAACGTGAACGGGGATTGGATTGATGATAAAATAGAATCCTGGGTCGCGAACAGTGATTCGATTGATGATGAAGAAAGAGAATACTTGGTTCAGTTCTCCACCTTAACGACAGAAAAAGGGATTGATCAAATTCTATTGAGTCTGACTCATAGTGATCATTTATCAAAGAATGACTCTGGTTATCAAATGATTGAACAACCGGGAGCAATTTACTTAGGATACTTAGTTGACATTCATAAAAAGTATCTAATGAATTATGAGTTCAATACATCCTGTTTAGCAGAAAGACGGATATTCCTTGCTCATTATCAGACAATCACTTATTCACAAACTTCGTGTGGGGCTAATAGTTTTCATTTCCCATCTCACGGAAAACCCTTTTCGCTCCGCTTAGCCTTATCCCCCTCTAGGGGTATTTTAGTGATAGGTTCTATAGGAACTGGACGATCCTATTTGGTCAAATACCTAGTGACAAACTCCTATGTTCCTTTCATTACGGTATTTCTGAACAAGCCTAAAGGTTTTCTTATTGATTATATCGATATTGATGATAGTGACGATATTGATGATAGTGA------------------CGATATTGATGCTAGTGACGATATTGATGCTAGTGACGATAT------------------------------------CGATCGTGACCTTGATACGGAGCTGGGACTGCTAACTATGATGAATGCGGTAACTATGGATATGATGCCGGAACCGGAAATAGACCGATTTTATATCACCCTTCAATTCGAATTAGCAAAAGCAATGTCTCCTTGCATAATATGGATTCCAAACATTCATGATCTGGATGTGAATGAGTCGAATTACTTATCCCTCAGTCTATTAGTGAACTATCTCTCCAGGGATTGTGAAAGATGTTCCACTAGAAATATTCTTGTTATTGCTTCGACTCATATTCCCCAAAAAGTGGATCCCGCTCTAATAGCTCCGAATAAATTAAATACGTGCATTAAGATACGAAGGCTTCTTATTCCACAACAACGAAAGCACTTTTTCACTATTTCATATACTAGGGGATTTCACTTGGAAAAGAAAATGTTCCATACTAATGGATTCGGGTCCATAACCATGGGTTCCAATGCACGAGATCTTGTAGCACTTACCAATGAGGCCCTGTCGATTAGTATTACACAGAAGAAATCAATTATAGACACTAATACAATTAGATCCGCTCTTCATAGACAAACTTGGGATTTGCGATCCCAGGTAAGATCGGTTCAGGATCATGGGATCCTTTTCTATCAGATAGGAAGGGCTGTAGCACAAAATGTACTTCTAAGTAATTGCCCCATAGATCCTATATCTATCTATATGAAGAAGAAATCATGTAACGAAGGGGATTCTTATTTGTACAAATGGTACTTCGAACTTGGAACGAGCATGAAGAAATTAACGATACTTCTTTATCTTTTGAGTTGTTCTGCCGGATCGGTCGCTCAAGATCTTTGGTCTCTACCCGGACCCGATGAACAAAATGGGATCACTTCTTATGGACTCGTTGAGAATGATTCTGATCTAGTTCATGGCCTATTAGAAGTAGAAGGCGCTCTGGTGGGATCTTCACGGACAGAAAAAGATTGCAGTCAGTTTGATAATGATCGAGTGACATTGCTTCTTCGGCCCGAACCAAGGAATCCCTTAAATATGATGCAAAACGGATTTTTTTCTATCCTTGATCAGAGATTTCTCTATGAAAAAAACGAATCGGAGTTTGAAGAAGGGGAAG------------TTGACC---------TAGAGGAGGATTTATTCAATCACATAGTTTGGGCTCCTAGAATATGGCGCCCTTGGGGCTTTCTATTTGATTGTATCGAAAGGCCCAATGAATTGGGATTTCCCTATTGGTCCAGGTCATTTCGGGGCAAGCGGATCATTTATGATGAAGAGGATGAGCTTCAAGAGATTTATGATGAAGAGGATGAGCTTCAAGAGAATGATTCGGAGTTCTTGCAGAGTGGAACCATGCAGTACCAGACACGAGATAGATCTTCCCAAGAACAAGGCCTTTTTGGAATAAGCCAATTCATTTGGGACCCCGGAGATCCACTCTTTTTCCTATTCAAAGATCAGCCCTTTGGCTCTGTGTTTTCACATCGAGAATTATTTGCAGATGAGGAGATGTCAAAGGGGCTTCTTACTCTTACTTCCCAAACAGATCCTCCTAAATCTATATATAAACGCTGGTTTAGCAAGAATATGCAAGAAAAGCACTTCGAATTGTTGATTAATCGCCAGAGATGGCTTAGAACCAATAGTTCATTATCTAATGAATCTTTCCGTTCTAATACTCTATCTGAGAGTTATCAGTATTTATCAAATCTGTTCCTGTCTAACGGAACGCTATTGGATCAAATGACAAAGACATTGTTGAGAAAAAGATGGCTTTTCCCGGATGAAATGAAAATTGGATTCATG---
>>ycf2_arabidopsis_thaliana
ATGAAAGGACATCAATTCAAATCCTGGATTTTCGAATTGAGAGAAATAGTGAGAGAGATCAAGAATGCTCACTATTTCTTAGATTCATGGACCCAATTCAATTCAGTGGGATCTTTCATTCATATTTTTTTCCACCAAGAACGTTTTAGAAAACTCTTGGACCCTCGGATTTTTAGTATCCTACTTTTGCGCAATTCACAGGGTTCAACAAGCAATCGATATTTCACGATCAAGGGTGTAGTACTATTTGTAGTAGCGGCCCTTCTATATCGTATTAACAATCGAAATATGGTCGAAAGCAAAAATCTCTATTTGAAAGGGCTTCTTCCTATACCTATGAATTCCATTGGACCCAGAAATGATACATCGGAAGAATCTTTTGGGTCTTGCAATATCAATAGGTTGATTGTTTCGCTCCTGTATCTTACAAAAGGAAAAAAGATCTCTGAGAGCTGTTTCCGGGATCCGAAAGAGAGTACTTGGGTTCTCCCAATAACTCAAAAGTGTATCATGCCTGAATCTAACTGGAGTTCGCGGTGGTGGAGGAACTGGATCGGAAAAAAGAGGGGTTTTTGTTGTAAGATATCTAATGAAACCGTCGCTGGAATTGATATCTCATTTAAAGAGAAAGATATCAAATATCTGGAGTTTCTTTTTGTATATTATATGGATGATCCGATCCGCAAGGGCCATGATTGGGAATTGTTTGATCGTCTTTCTCCGAGTAAGAGGCGAAACATAATCAACTTGAATTCGGGACAGCTATTCGAAATCTTAGTGAAAGACTGGATTTGTTATCTCATGTTTGCTTTTCGTGAAAAAATACCAATTGAAGTGGAGGGTTTCTGCAAACAACAAGGAGCTGGGTCAACTATTCAATCAAATGATATTGAGCATGTTTCCCATCTCTTCTCGAGAAACAAGTGGGCTATTTCTTTGCAAAATTGTGCTCAATTTCATATGTGGCAATTCCACCAAGATCTCTTCGTTAGTTGGGGGAAGAATCCGCACGAATCGGATTTTTTTAGGAAAATATCGAGAGAGAATTGGATTTGGTTAGACAATGTGTGGTTGGTAAACAAGGATAGATTTTTTAGCAAGGTACGAAACGTATCGTCAAATATTCAATATGATTCTACAAGATCTAGTTTCGTTCAAGTAACGGATTCTAGCCAATTGAACGGATCTTCTGATCAATTCATAGATCCTTTCGATTCCATTAGTAATGAGGATTCGGAATATCACTATCACACATTGATCAATCAAAGAGAGATTCAACAACTAAAAGAAAGATCGATTCTTTTGGATCCTTCCTTTATTCAAACGGAAGGAAGAGAGATAGAATCAGACCGATTCCCTAAATACCTTTCTGGCTATTCCTCAATGCCCCGGCTATTCACGGAACGTGAGAAGCGAATGAATAATCATCTGCTTCCGGAAGAAAGCGAAGAATTTCTTGGGAATCCTACAAGAGCCATTCGTTCTTTTTTCTCTGACAGATGGTCAGAACTTCATCTGGGTTCGAATCCTACTGAGAGGTCCACTAGGGATCAGAAATTGTTGAAGAAAGAACAAGATGTTTCTTTTGTCCCTTCCAGGCGATCGGAAAATAAAGAAATAGTTAATATATTCAAGATAATTACGTATTTACAAAATACCGTCTCAATTCATCCTATTTCATCAGATCTGGGATGTGATATGGTTCCGAAGGATGAACTGGATATGGACAGTTCCAATAAGATTTCATTCTTGAACAAAAATCCATTTTTTGATTTATTTCATCTATTCCATGAACGGAAGAGGGGGGGATACACGTTACGCCACG------AGTCAGAAGAGAGATTTCAAGAAATGGCAGATCTATTCACTCTATCAATAACCGAGCCGGATCTGGTGTATCATAAGGGATTTGCCTTTTCTATTGATTCCTACGGATTGGATCAAAGACAATTCTTGAAGGAGGTTTTCAACTTCAGGGATGAATCAAAAAAGAAATCTTTATTGGTTCTACCTCCTATTTTTTATGAAGAAAATGAATCTTTTTATCGAAGGCTCAGAAAAATTTGGGTCCGGATCTCCTGCGGGAATTATTTGGAAGATCAAAAAAGAGTGGTATTTGCTAGCAACAACATAATGGAGGCAGTCAATCAATATAGATTGATCCGAAATATGATTCAAATCCAATTCCAATATAGTCCCTATGGGTACATAAGAAATGTATTGAATCGATTCTTTTTAATGAAGAGACCTGATCGCAACTTCGAATATGGAATTCAAAGGGATCTAATAGGAAATGATACTCTGAATCATAGAACTATAATGAAAGATACGATCAACCAACATTTATCGAATTTGAAAAAGAGTCAGAAGAAATGGTTCGATCCTCTTATTTTTCTTTCTCAAACCGAGAGATCCATAAATCGGGATCCTAATGCATATAGATACAAATGGTCCAATGGGAGCAAGAATTTCCAGGAGCATTTGGAACATTTCGTTTCTGAGCGGAAGAGCCGTTTTCAAGTAGTGTTCGATCAATTATGTATTAATCAATATTCGATTGATTGGTCTGAGGTTATTGATAAAAAAGATTTGTCTAAGTCACTTCGTTTCTTTTTGTCTAAGTTACTTCGTTTCTTTTTGTCCAAGTTACTTCTTTTTTTGTCCAAGTTACTTCTCTTTTTGTCTAACTCACTTCCTTTTTTCTTTGTGAGTTTCGAGAATATCCCTATTCATAGGTCTGAGATCCACATCTATGAATTGAAAGGTCCGAACGATCAACTCTGCAATCAGTTGTTAGAATCAATAGGTCTTCAAATCGTTCATTTGAAAAAGTTGAAACCCTTTTTATTGGATGATCATAATACTTCTCAAAAATCGAAATTCTTGATCAATGGAGGAACAATATCACCATTTTTGTTCAATAAAATACCAAAGTGGATGATTGACTCATTCCATACTAGAAAGAATCGCAGGAAATCTTTTGATAACACGGATTCAGCCTATTTCTCAATCGTATCCCACGATCAAGACAATTGGCTGAATCCCGTGAAACCATTTCAGAGAAGTTCATTGATATCTTCTTTTTCTAAAGCAAATCGACTTCGATTCTTGAATAATCCACATCACTTCTGTTTCTATTGTAACAAAAGATTCCCTTTTTATGTGGAAAAGGCCCGTCTCAATAATTCTGATTTTACGTTTACGTATGGACAATTCCTCACTATCTTGTTCATTCACAACAAAACATTTTCTTCGTGCGGTGGTAAAAAAAAACATGCTTTTTTGGAGAGAGATACTATTTCACCTTCGTCAATCGAGTCACAGGTATCTAACATATTCATATCTAACGATTTTCCACAAAGTGGTGACGAAAGGTATAACTTGTACAAATCTTTCCATTTTCCAATTCGATCCGATCCATTAGTTCGTAGAGCTATTTACTCGATTGCAGACATTTCTGGAACACCTCTAATAGAGGGACAAAGAGTCAATTTTGAAAGAACGTATTGTCAAACTCTTTCAGATATGAATCTATCCGATTCAGAAGAGAAGAGCTTGCATCAGTATCTCAATTTCAATTCAAACATGGGTTTGATTCACACTCCATGTTCTGAGAAATATTTAC---------AGAGGAAAAAACGGAGTCTTTGCCTAAAAAAATGCGTTGACAAAGGGCAGATGGATAGAACCTTTC-------------------------------AACGAGATAGTGCTTTTTCAACTCTCTCAAAATGGAATCTATTCCAAACATATATGCCATGGTTCTTTACTTCGACAGGGTACAAATATCTAAATTTGATATTTTTAGATACTTTTTCAGACCTATTGCGGATACTAAGTAGCAGTCAAAAATTTGTATCCATTTTTCATGATATTATGCATGGATTAGATATATCATGGCGAATTCTTCAGAAAAAATTGTGTCTTCCACAAAGGAATCTGATAAGTGAGATTTCGAGTAAGTCTTTACATAATCTTCTTCTGTCCGAAGAAATGATTCATCGAAATAATGAGTCATCATTGATATCGACACATCTGAGATCGCCAAATGTTCGTGAGGTCCTCTATTCAATCCTTTTCCTTCTTCTTGTTGCTGGATATATCGTTCGTACACATCTTCTCTTTGTTTCCCGAGCCTATAGTGAGTTACAGACAGAGTTCGAAAAGATCAAATCTTTGATGATTCCATCATACATGATTGAGTTGCGAAAACTTCTGGATAGGTATCCTACATCTGAACTGAATTCTTTCTGGTTAAAGAATCTTTTTCTAGTTGCTCTGGAACAATTAGGAGATTGTCTAGAAGAAATACGGGG------TTCTGGCGGCAACATGCTATGGGGTGGTGATCCCGCTTATGGGGTCAAATCAATACGTTCTAAGAAGAAAGATTTGAAAATAAATTTCATCGATATCATCGATCTCATAAGTATCATACCAAATCCCATCAATCGAATCACTTTTTCGAGAAATACGAGACATCTAAGTCATACAAGTAAAGAGATCTATTCATTGATAAGAAAAAGAAAAAACGTGAGCGGTGATTGGATTGATGATAAAATAGAATCCTGGGTCGCGAACAGTGATTCGATTGATGATAAAGAAAGAGAATTCTTGGTTCAGTTCTCCACCTTAAGGGCAGAAAAAAGGATTGATCAAATTCTATTGAGTCTGACTCATAGTGATCATTTATCAAAGAATGACTCTGGTTATCAAATGATTGAACAACCGGGAACAATTTACTTACGATACTTAGTTGACATTCATAAAAAGTATCTAATGAATTATGAGTTCAATACATCCTGTTTAGCAGAAAGACGGATATTCCTTGCTCATTATCAGACAATCACTTATTCACAAACTTCGTGTGGGGCTAATAGTTTTCATTTCCCGTCTCATGGAAAACCCTTTTCGCTCCGCTTAGCCCTATCCCCCTCTAGGAGTATTTTAGTGATAGGTTCTATAGGAACTGGACGATCCTATTTGGTCAAATACCTAGCGACAAACTCCTATGTTCCTTTCATTACAGTATTTCTGAACAAG----------TTCCTGGATAACAAGCCGAAA--------GGTTTTTTTATTGATGATATCGA---------------------TATTGATGATAGTGACGATATTGATGCTAGTAACGATAT------------------------------------TGATCGTGAACTTGATACGGAGCTGGAGCTTCTAACTATGATGAATGCGCTAACTATGGATATGATGTT------GGAAATAGACCGATTTTATATCACCCTTCAATTCGAATTAGCAAAAGCAATGTCTCCTTGCATAATATGGATTCCAAACATTCATGATCTTGATGTGAATGAGTCGAGTTACTTAGCCCTCGGTCTATTGGTGAACTCTCTCTCCAGGGATTGTGAAAGATGTTCCACTAGAAATATTCTTGTTATTGCTTCGACTCATATTCCCCAAAAAGTGGATCCCGCTCTAATAGCCCCGAATAAATTAAATACATGCATTAAAATACGAAGGCTTCTTATTCCACAACAACGAAAGCACTTTTTCACTCTTTCCTATACTAGGGGATTTCACTTGGAAAAGAAAATGTTCCATACTAATGGATTCGAGTCTATAACCATGGGTTCCAGTGCACGAGATCTTGTAGCACTTACCAATGAGGCCCTATCAATTAGTATTACACAGAAGAAATCAATTATAGACACTAATACAATTAGATCTGCTCTTCATAGACAAACTTGGGATTTGCGATCCCAGGTAAGATCGGTTCAGGATCATGGGATCCTTTTCTATCAGATAGGAAGGGCTGTTGCACAAAATGTACTTATAAGTAATTGCCCCATAGATCCTATATCTATCTATATGAAGAAGAAATCATGTAACGAAGGGGATTCTTATTTGTACAAATGGTACTTCGAGCTTGGAACGAGCATGAAGAAATTCACGATACTTCTTTATCTTTTGAGTTGTTCTGCCGGATCGGTCGCTCAAGACCTTTGGTCTCTACCCGTACCCGATGAAAAAAATAGGATCACTTCTTATGGATTCGTTGAGAATGATTCGGATCTAGTTCATGGCCTATTAGAAGTGCAAGGCGCTTTGGTGGGATCCTCACGGACAGAAAAAGATTGCAGTCAGTTTGATAATGATCGAGTGACATTGCTTTTTCGCTCCGAACCAAGGGATCCCTTATATATGATGCAAGATGGATCTTGTTCTATCGTTGATCAGAGATTTCTCTATGAAAAATACGAATCGGAGTTTGAAGAAGGGGAAGGAGAAGGAGTCCTCGACCCGCAACAGATAGAGGAGGATTTATTCAATCACATAGTTTGGGCTCCTAGAATATGGCGCCCTCGGGGCTTTCTATTTGATTGTATCGAAAGGCCTAATGAATTGGGATTTCCCTATTCGGCCGGGTCATTTCGGGGCAAGCGGATCATTTATGATGAAAAGTATGAGCTTCAAGAGAATGATT-CGGAGTTCTTGCAGAGCGGAACCATG-----------------------------CAGTACCAGAGACGAGATAGGTCTTCCAAAGAACAAGGCTTTTTTAGAATAAGCCAATTCATTTGGGACCCCGCAGATCCACTCTTTTTCCTATTCAAAGATCAACCCTTTGTCTCTGTGTTTTCACATCGAGAATTCTTTGCAGATGAAGAGATGTCAAAGGGGCTTCTTAC------TTCCCAAACGGATCCTCCTACATCTATATATAAACGCTGGTTTATCAAGAATACGCAAGAAAAGCACTTCGAATTGTTGATTCAGCGCCAGAGATGGCTTAGAACCAATAGTTCATTATCTAATGGATTTTTCCGTTCTAATACTCGATCCGAGAGTTATCAGTATTTATCAAATCTGTTCATATCTAACGGAACGCTATTGGATCGAATGACAAAGACATTGTTGAAAAAAAGATGGCTTTTCTCGGATGAAATGAAAATAGGATTCATGTAA
