# Supplementary material for: Complete plastome sequence of Iodes cirrhosa Turcz., the first in the Icacinaceae, comparative genomic analyses and possible split of Idoes species in response to climate changes
Source: PeerJ. 2019 Apr 1;7:e6663. doi: 10.7717/peerj.6663 (PMC6448556; doi:10.7717/peerj.6663)
Supplement: Dataset S9 [file peerj-07-6663-s011.zip › DatasetS9/msa_genes/ycf3.msa]

>ycf3_iodes_liberica
ATGCCTAGATCGCGGATAAATGCAAATTTTATTGATAAGACCTTTTCAATTGTAGCCAATATCTTATTACGAATAATTCCGACAACTTCAGGAGAAAAAGAGGCATTTACCTACTACAGAGATGGTGCGATTATGTCCGCTCAATCCGAAGGAAATTATGCGGAAGCTTTACAGAATTATTATGAAGCTATGCGACTAGAAACTGATCCCTATGATCGAAATTATATACTTTTTAATATAGGTCTTATCCACACAAGTAATGAGAGAACATACGAA----TTGGAATATTATTTTCGAGCACTAGAACGAAATCCATTCTTACCACA----TTTAATAATATGG-----ATCTGCCATTACCGGGGAGAACAGGCCATTCGACAGGGAGATTCTGAAATTGCGGAGGCTTGGTTCGATCAAGCTGCTGAGTATTGGAAACAGGCTATAGCGCTTACTCCTGGTAATTATATTGAAGCGCATAATTGGTTG------------------------
>ycf3_iodes_perrieri
ATGCCTAGATCACGGATAAATGCAAATTTTATTGATAAGACCTTTTCAATTGTAGCCAATATCTTATTACGAATAATTCCGACAACTTCAGGAGAAAAAGAGGCATTTACCTACTACAGAGATGGTGCGATTATGTCCGCTCAATCCGAAGGAAATTATGCGGAAGCTTTACAGAATTATTATGAAGCTATGCGACTAGAAATTGATCCCTATGATCGAAGTTATATACTCTATAATATAGGTCTTATCCACACAAGTAATG-GAGAACATACGAAAGCTTTGGAATATTATTTTCGAGCACTAGAACGAAATCCCTTCTTACCACAAGCTTTTAATAATATGGCCGTGATCTGCCATTACCGGGGAGAACAGGCCATTCGACAGGGAGATTCTGAAATTGCGGAGGCTTGGTTCGATCAAGCTGCTGAGTATTGGAAACAGGCTATAGCGCTTACTCCTGGTAATTATATTGAAGCGCATAATTGGTTGAAGATCACGCGGCGTTTCGAA---
>ycf3_iodes_scandens
ATGTCTAGATCGCGGATAAATGCAAATTTTATTGATAAGACCTTTTCAATTGTAGCCAATATCTTATTACGAATAATGCCGACAACTGCAGGAGAAAAAGAGGCATTTACCTACTACAGAGATGGTGCGATTATGTCCGCTCAATCCGAAGGAAATTATGCGGAAGCTTTACAGAATTATTATGAAGCTATGCGACTAGAAATTGATCCCTATGATCGAAGTTATATACTCTATAATATAGGTCTTATCCACACAAGTAATG-GAGAACATACGAAAGCTTTGGAATATTATTTTCGAGCACTAGAACGAAATCCATTCTTACCACAAGCTTTTAATAATATGGCCGTGATCTGCCATTACC---------------------AGGGAGATTCTGAAATTGCGGAGGCTTGGTTCGATCAAGCTGCTGAGTATTGGAAACAGGCTATAGCGCTTACTCCTGGTAATTATATTGAAGCGCATAATTGGTTGAAGATCACGCGGCGTTTCGAA---
>ycf3_iodes_klaineana
ATGCCTAGATCGCGGATAAATGCAAATTTTATTGATAAGACCTTTTCAATTGTAGCCAATATCTTATTACGAATAATTCCGACAACTTCAGGAGAAAAAGAGGCATTTACCTACTACAGAGATGGTA------TGTCCGCTCAATCCGAAGGAAATTATGCGGAAGCTTTACAGAATTATTATGAAGCTATGCGACTAGAAATTGATCCCTATGATCGAAGTTATATACTCTATAATATAGGTCTTATCCACACAAGTAATG-GAGAACATACGAAAGCTTTGGAATATTATTTTCGAGCACTAGAACGAAATCCATTCTTACCACAAGCTTTTAATAATATGGCCGTGATCTGCCATTACCGGGGAGAACAGGCCATTCGACAGGGAGATTCTGAAATTGCGGAGGCTTGGTTCGATCAAGCTGCTGAGTATTGGAAACAGGCTATAGCGCTTACTCCTGGTAATTATATTGAAGCGCATAATTGGTTGAAGATCACGCGGCGTTTCGAA---
>ycf3_iodes_seretii
ATGCCTAGATCGCGGATAAATGAAAATTTTATTGATAAGACCTTTTCAATTGTAGCCAATATCTTATTACGAATAATTCCGACAACTTCAGGAGAAAAAGAGGCATTTACCTACTACAGAGATGGT-----------------------------------------------------------------GCGATT----------CCCTATGATCGAAGTTATATACTCTATAATATAGGTCTTATCCACACAAGTAATG-GAGAACATACGAAAGCTTTGGAATATTATTTTCGAGCACTAGAACGAAATCCATTCTTACCACAAGCTTTTAATAATATGGCCGTGATCTGCCATTACCGGGGAGAACAGGCCATTCGACAGGGAGATTCTGAAATTGCGGAGGCTTGGTTCGATCAAGCTGCTGAGTATTGGAAACAGGCTATAGCGCTTACTCCTGGTAATTATATTGAAGCGCATAATTGGTTGAAGATCACGCGGCGTTTCGAA---
>ycf3_iodes_cirrhosa
ATGCCTAGATCGCGGATAAATGCAAATTTTATTGATAAGACCTTTTCAATTGTAGCCAATATCTTATTACGAATAATTCCGACAACTTCAGGAGAAAAAGAGGCATTTACCTACTACAGAGATGGTGG---GATGTCCGCTCAATCCGAAGGAAATTATGCGGAAGCTTTACAGAATTATTATGAAGCTATGCGACTAGAAATTGATCCCTATGATCGAAGTTATATACTCTATAATATAGGTCTTATCCACACAAGTAATG-GAGAACATACGAAAGCTTTGGAATATTATTTTCGAGCACTAGAACGAAATCCATTCTTACCACAAGCTTTTAATAATATGGCCGTGATCTGCCATTACCGGGGAGAACAGGCCATTCGACAGGGAGATTCTGAAATTGCGGAGGCTTGGTTCGATCAAGCTGCTGAGTATTGGAAACAGGCTATAGCGCTTACTCCTGGTAATTATATTGAAGCGCATAATTGGTTGAAGATCACGCGGCGTTTCGAATAA
>>ycf3_arabidopsis_thaliana
ATGCCAAGATCGCGTATAAATGGAAATTTTATTGATAAAACCTTTACAATTGTAGCCGATATCTTATTACGAGTCATTCCGACAACTTCCGGAGAAAAAGAGGCATTTACTTATTACAGAGATGGT------ATGTCGGCTCAATCTGAAGGAAATTATGCGGAAGCATTACAGAATTATTATGAAGCTATGCGACTAGAAATTGACCCCTATGATCGAAGTTATATACTCTATAATATAGGCCTTATCCATACAAGTAATG-GGGAACATACCAAAGCTTTAGAATATTATTTTCGGGCATTAGAACGAAACCCCTTTTTACCACAAGCTTTTAATAATATGGCTGTGATCTGTCATTACCGTGGAGAACAGGCCATTCAACAAGGAGATTCTGAAATGGCGGAGGCTTGGTTCGCTCAAGCCGCTGAGTATTGGAAACAGGCTATAACGCTTACTCCTGGTAATTATATTGAAGCACAGAATTGGTTGACGATCACGAGGCGCTTCGAATAA
