# Supplementary material for: Complete plastome sequence of Iodes cirrhosa Turcz., the first in the Icacinaceae, comparative genomic analyses and possible split of Idoes species in response to climate changes
Source: PeerJ. 2019 Apr 1;7:e6663. doi: 10.7717/peerj.6663 (PMC6448556; doi:10.7717/peerj.6663)
Supplement: Dataset S9 [file peerj-07-6663-s011.zip › DatasetS9/msa_genes/ycf4.msa]

>ycf4_iodes_klaineana
ATGAGTTGGCGATCAGAACATATATGGATAGAACTTATAAGGGGGTCTCGAAAAACAAGTAATTTCTGCTGGGCTTTTATCCTTTTATTCGGTTCATTAGGATTCTTATTGGTTGGAACTTCCAGTTATCTTGGTAGAAATTTGATATCTTTTTTTCCGTGTCAGCAAATCATTTTTTTTCCGCAAGGACTCGTGATGTCTTTCTATGGGATCGCGGGTCTCTTTATTAGTTCATATTTGTGGTGCACAATTTCGTGGAATGTAGGTAGTGGTTATGATCGATTCGACAGAAAAAAAGGAATAGTATGTATTTTTCGTTGGGGATTTCCTGGAAAAAATCGTCGCATATTCCTCCGATTCTTTATAAAAGATATTCAATCCATCAGAATAGAAGTTAAAGACGGTATTTCTGCTCGTCGTGTCCTTTATATGGACATCAGAGGCCAGGGGGCCGTTCCCTTGACTCGCACTGATGAGAATTTGACTCCACGAGAAATTGAACAAAAAGCTGCCGAATTGGCCTATTTCTTACGTATACCAATTGAAGTATTT---
>ycf4_iodes_perrieri
ATGAGTTGGCGATCAGAACATATATGGATAGAACTTATAAGGGGGTCTCGAAAAACAAGTAATTTCTGCTGGGCTTTTATCCTTTTATTCGGTTCATTAGGATTCTTATTGGTTGGAACTTCCAGTTATCTTGGTAGAAATTTGATATCTTTTTTTCCGTGTCAGCAAATCATTTTTTTTCCGCAAGGACTCGTGATGTCTTTCTATGGGATCGCGGGTCTCTTTATTAGTTCATATTTGTGGTGCACAATTTCGTGGAATGTAGGTAGTGGTTATGATCGATTCGACAGAAAAAAAGGAATAGTATGTATTTTTCGTTGGGGATTTCCTGGAAAAAATCGTCGCATATTCCTCCGATTCTTTATAAAAGATATTCAATCCATCAGAATAGAAGTTAAAGCCGGTATTTCTGCTCGTCGTGTCCTTTATATGGCCATCAGAGGCCAGGGGGCCGTTCCCTTGACTCGCACTGATGAGAATTTGACTCCACGAGAAATTGAACAAAAAGCTGCCGAATTGGCCTATTTCTTACGTATACCAATTGAAGTATTT---
>ycf4_iodes_liberica
ATGAGTTGGCGATCAGAACATCTATGGATAGAACTTATAAGGGGGTCTCGAAAAACAAGTAATTTCTGCTGGGCTTTTATCCTTTTATTCGGTTCATTAGGATTCTTATTGGTTGGAACTTCCAGTTATCTTGGTAGAAATTTGATATCTTTTTTTCCGTGTCAGCAAATCATTTTTTTTCCGCAAGGACTCGTGATGTCTTTCTATGGGATCGCGGGTCTCTTTATTAGTTCATATTTGTGGTGCACAATTTCGTGGAATGTAGGTAGTGGTTATGATCGATTCGACAGAAAAAAAGGAATAGTATGTATTTTTCGTTGGGGATTTCCTGGAAAAAATCGTCGCATATTCCTCCGATTCTTTATAAAAGATATTCAATCCATCAGAATAGAAGTTAAAGACGGTATTTCTGCTCGTCGTGTCCTTTATATGGACATCAGAGGCCAGGGGGCCGTTCCCTTGACTCGCACTGATGAGAATTTTACTCCACGAGAAATTGAACAAAAAGCTGCCGAATTGGCCTATTTCTTACGTATACCAATTGAAGTATTT---
>ycf4_iodes_seretii
ATGAGTTGGCGATCAGAACATATATGGATAGAACTTATAAGGGGGTCTCGAAAAACAAGTAATTTCTGCTGGGCTTTTATCCTTTTATTCGGTTCATTAGGATTCTTATTGGTTGGAACTTCCAGTTATCTTGGTAGAAATTTGATATCTTTTTTTCCGTGTCAGCAAATCATTTTTTTTCCGCAAGGACTCGTGATGTCTTTCTATGGGATCGCGGGTCTCTTTATTAGTTCATATTTGTGGTGCACAATTTCGTGGAATGTAGGTAGTGGTTATGATCGATTCGACAGAAAAAAAGGAATAGTATGTATTTTTCGTTGGGGATTTCCTGGAAAAAATCGTCGCATATTCCTCAGATTCTTTATAAAAGATATTCAATCCATCAGAATAGAAGTTAAAGACGGTATTTCTGCTCGTCGTGTCCTTTATATGGCCATCAAAGGCCAGGGGGCCGTTCCCTTGAGTCGCACTGATGAGAATTTTACTCCACGAGAAATTGAACAAAAAGCTGCCGAATTGGCCTATTTCTTACGTATACCAATTGAAGTATTT---
>ycf4_iodes_cirrhosa
ATGAGTTGGCGATCAGAACATATATGGATAGAACTTATAAAGGGGTCTCGAAAAACAAGTAATTTCTGCTGGGCTTTTATCCTTTTATTCGGTTCATTAGGATTCTTATTGGTTGGAACTTCCAGTTATCTTGGTAGAAATTTGATATCTTTTTTTCCGTGTCAGCAAATCATTTTTTTTCCGCAAGGACTCGTGATGTCTTTCTATGGGATCGCGGGTCTCTTTATTAGTTCATATTTGTGGTGCACAATTTCGTGGAATGTAGGTAGTGGTTATGATCGATTCGACAGAAAAAAAGGAATAGTGTGTATTTTTCGTTGGGGATTTCCTGGAAAAAATCGTCGCATATTCCTCCGATTCTTTATAAAAGATATTCAATCCATCAGAATAGAAGTTAAAGACGGTATTTCTGCTCGTCGTGTCCTTTATATGGCCATCAGAGGCCAGGGGGCCGTTCCCTTGACTCGTACTGATGAGAATTTTACTCCACGAGAAATTGAACAAAAAGCTGCCGAATTGGCCTATTTCTTGCGTATACCAATTGAAGTATTTTGA
>ycf4_iodes_scandens
ATGAGTTGGCGATCAGAACATATATGGATAGAACTTATAAGGGGGTCTCGAAAAACAAGTAATTTCTGCTGGGCTTTTATCCTTTTATTCGGTTCATTAGGATTCTTATTGGTTGGAACTTCCAGTTATCTTGGTAGAAATTTGATATCTTTTTTTCCGTGTCCGCAAATCATTTTTTTTCCGCAAGGACTCGTGATGTCTTTCTATGGGATCGCGGGTCTCTTTATTAGTTCATATTTGTGGTGCACAATTTCGTGGAATGTAGGTAGTGGTTATGATCGATTCGACAGAAAAAAAGGAATAGTGTGTATTTTTCGTTGGGGATTTCCTGGAAAAAATCGTCGCATATTCCTCCGATTCTTTATAAAAGATATTCAATCCATCCGAATAGAAGTTAAAGACGGTATTTCTGCTCGTCGTGTCCTTTATATGGCCATCAGAGGCCAGGGGGCCGTTCCCTTGACTCGTACTGATGAGAATTTTACTCCGCGAGAAATTGAACAAAAAGCTGCCGAATTGGCTTATTTCTTGCGTATACCAATTGAAGTATTT---
>>ycf4_arabidopsis_thaliana
ATGAGTTGGCGATCAGAATCTATATGGATAGAATTTATAACGGGGTCTCGAAAAACAAGTAATTTCTGCTGGGCCTTTATCCTATTTTTAGGTTCATTAGGATTCTTATTGGTTGGAACTTCCAGTTATCTTGGTAGAAATGTTATATCGTTATTTCCGTCCCAGCAAATCATTTTTTTTCCACAAGGGATTGTGATGTCTTTCTATGGGATCGCAGGTCTCTTTATTAGTTGCTATTTGTGGTGCACTATTTTGTGGAATGTGGGTAGTGGTTATGATCTTTTCGACCGAAAAGAAGGAATAGTGCGTATTTTTCGTTGGGGATTTCCTGGAAAAAGTCGTCGCATCTTTTTACGATTCTTTATGAAAGATATTCAGTCCATCAGAATAGAAGTTAAAGAGGGTGTTTCTGCCCGGCGTGTCCTTTATATGGAAATTCGAGGTCAAGGGGCTATTCCTTTAATTCGTACTGATGAGAATTTTACTACACGAGAAATTGAGCAAAAAGCTGCTGAATTGGCTTACTTCTTGCGTGTACCAATTGAAGTATTTTGA
