# Supplementary material for: Complete plastome sequence of Iodes cirrhosa Turcz., the first in the Icacinaceae, comparative genomic analyses and possible split of Idoes species in response to climate changes
Source: PeerJ. 2019 Apr 1;7:e6663. doi: 10.7717/peerj.6663 (PMC6448556; doi:10.7717/peerj.6663)
Supplement: Dataset S10 [file peerj-07-6663-s012.txt]

#NEXUS 

Begin trees;  [Treefile saved Mon Nov 26 21:40:31 2018]
[!>
>Processing TREES block from file: C:\Users\29582\Desktop\RAxML_bipartitions.total_8_1
>  Keeping: trees from file (replacing any trees already in memory)
>  1 tree read from file
>
>  Time used = 0.02 sec (CPU time = 0.00 sec)
]
	Translate
		1 Isc,
		2 Ici,
		3 Ise,
		4 Ipe,
		5 Ikl,
		6 Ili,
		7 Nta,
		8 Ath
		;
tree Tree_1 = [&R] (((1,2),(3,(4,(5,6)))),(7,8));
End;
